# Supplementary material for: Evolution of multivalent supramolecular assemblies of aptamers with target-defined spatial organization
Source: Nat Nanotechnol. 2025 Jun 6;20(8):1087–97. doi: 10.1038/s41565-025-01939-8 (PMC12373506; doi:10.1038/s41565-025-01939-8)
Supplement: Supplementary file 2 — Source Data Fig. 1. Numerical source data for panels b–d. Source Data Fig. 2. Full-length, unprocessed image of the gel in panels c and d. Source Data Fig. 3. Numerical source data for panels a, c–e. Source Data Fig. 4. Numerical source data for panels a–f. Source Data Fig. 5. Numerical source data for panels c–e, g–j. [file 41565_2025_1939_MOESM2_ESM.zip]

Archive with 24 entries (18 files):
- Source data/
- __MACOSX/._Source data
- Source data/Source data Figure 4/
- __MACOSX/Source data/._Source data Figure 4
- Source data/Source data Figure 3/
- __MACOSX/Source data/._Source data Figure 3
- Source data/Source data Figure 2/
- __MACOSX/Source data/._Source data Figure 2
- Source data/Source data Figure 5/
- __MACOSX/Source data/._Source data Figure 5
- Source data/Source data Figure 1/
- __MACOSX/Source data/._Source data Figure 1
- Source data/Source data Figure 4/medusa source data Fig 4.xlsx
- __MACOSX/Source data/Source data Figure 4/._medusa source data Fig 4.xlsx
- Source data/Source data Figure 3/medusa source data Fig 3.xlsx
- __MACOSX/Source data/Source data Figure 3/._medusa source data Fig 3.xlsx
- Source data/Source data Figure 2/Fig_2c_raw.tif
- __MACOSX/Source data/Source data Figure 2/._Fig_2c_raw.tif
- Source data/Source data Figure 2/Fig_2d_raw.tif
- __MACOSX/Source data/Source data Figure 2/._Fig_2d_raw.tif
- Source data/Source data Figure 5/medusa source data Fig 5.xlsx
- __MACOSX/Source data/Source data Figure 5/._medusa source data Fig 5.xlsx
- Source data/Source data Figure 1/medusa source data Fig 1.xlsx
- __MACOSX/Source data/Source data Figure 1/._medusa source data Fig 1.xlsx
