# Supplementary material for: Evolution of multivalent supramolecular assemblies of aptamers with target-defined spatial organization
Source: Nat Nanotechnol. 2025 Jun 6;20(8):1087–97. doi: 10.1038/s41565-025-01939-8 (PMC12373506; doi:10.1038/s41565-025-01939-8)
Supplement: Supplementary file 2 — Source Data Fig. 1. Numerical source data for panels b–d. Source Data Fig. 2. Full-length, unprocessed image of the gel in panels c and d. Source Data Fig. 3. Numerical source data for panels a, c–e. Source Data Fig. 4. Numerical source data for panels a–f. Source Data Fig. 5. Numerical source data for panels c–e, g–j. [file 41565_2025_1939_MOESM2_ESM.zip › Source data/Source data Figure 4/medusa source data Fig 4.xlsx]

## Sheet: Figure 4a
	README:
	The source data for Fig. 4a is provided here. The data represents SPR sensorgrams (y-axis: Time (sec), x-axis: Response Units (RU)) and their respective fit curves based on a 1:1 binding model. The data was acquired using the Biacore 8K+ system, and the sensorgrams were fitted using proprietary software. The composition of MEDUSAs is indicated by listing the binding units they contain. For exampl…
	monovalent MEDUSA m1				bivalent MEDUSA m1				trivalent MEDUSA m1			MEDUSA non-modified m1	MEDUSA scrambled-non-modified m1		monovalent MEDUSA m2				bivalent MEDUSA m2				trivalent MEDUSA m2			MEDUSA non-modified m2	MEDUSA scrambled-non-modified m2		monovalent MEDUSA m11				bivalent MEDUSA m11				trivalent MEDUSA m11			MEDUSA non-modified m11	MEDUSA scrambled-non-modified m11
	Time (sec)	m1snm_p1,m1_p2,m1snm_p3	m1snm_p1,m1_p2,m1snm_p3 fit		Time (sec)	m1_p1,m1_p2,m1snm_p3	m1_p1,m1_p2,m1snm_p3 fit		Time (sec)	m1_p1x3	m1_p1x3 fit	m1nm_p1x3	m1snm_p1x3		Time (sec)	m2snm_p1,m2_p2,m2snm_p3	m2snm_p1,m2_p2,m2snm_p3 fit		Time (sec)	m2_p1,m2_p2,m2snm_p3	m2_p1,m2_p2,m2snm_p3 fit		Time (sec)	m2_p1x3	m2_p1x3 fit	m2nm_p1x3	m2snm_x3		Time (sec)	m11snm_p1,m11_p2,m11snm_p3	m11snm_p1,m11_p2,m11snm_p3 fit		Time (sec)	m11_p1,m11_p2,m11snm_p3	m11_p1,m11_p2,m11snm_p3 fit		Time (sec)	m11_p1x3	m11_p1x3	m11nm_p1x3	m11snm_p1x3
	-40.9	0.1964	0		-40.9	0.5292	0		-40.9	0.3461	0	0.2132	0.3416		-40.9	-0.0929	0		-40.9	0.4959	0		-40.9	0.5278	0	0.1297	0.375		-40.9	0.607	0		-40.9	-0.0104	0		-40.9	0.7088	0	0.5278	0.8481
	-40.8	0.9425	0		-40.8	2.5752	0		-40.8	0.0568	0	0.8809	0.7334		-40.8	0.7583	0		-40.8	1.5333	0		-40.8	0.6148	0	0.6209	0.2425		-40.8	3.4631	0		-40.8	0.6687	0		-40.8	0.6176	0	2.6786	3.2064
	-40.7	-2.5561	0		-40.7	-2.9963	0		-40.7	-0.5218	0	-1.0638	0.7786		-40.7	-3.5869	0		-40.7	-1.4691	0		-40.7	0.5301	0	-1.7601	-0.1633		-40.7	-2.1339	0		-40.7	-2.9526	0		-40.7	0.4694	0	-3.777	-2.3707
	-40.6	-1.0094	0		-40.6	-0.7863	0		-40.6	-0.5513	0	-0.3721	0.6224		-40.6	-1.7109	0		-40.6	-0.5919	0		-40.6	0.2647	0	-1.1437	-0.5526		-40.6	-0.728	0		-40.6	-1.4271	0		-40.6	0.0864	0	-1.3568	-0.3831
	-40.5	-0.2728	0		-40.5	0.8625	0		-40.5	-0.9344	0	-0.2536	-0.2032		-40.5	-0.9929	0		-40.5	-0.3225	0		-40.5	-0.4017	0	-0.8518	-0.7178		-40.5	0.0312	0		-40.5	-0.9103	0		-40.5	-0.5048	0	0.3071	0.9748
	-40.4	-1.8528	0		-40.4	-3.8741	0		-40.4	-0.6245	0	-2.2095	-0.3471		-40.4	-1.5207	0		-40.4	-1.1495	0		-40.4	-0.4937	0	-2.0662	-0.471		-40.4	-1.9374	0		-40.4	-1.383	0		-40.4	-0.5926	0	-2.9997	-2.6264
	-40.3	0.1226	0		-40.3	-0.3058	0		-40.3	-0.4486	0	0.1912	-0.5859		-40.3	0.0037	0		-40.3	-0.0306	0		-40.3	-0.6575	0	0.4957	-0.1421		-40.3	-0.1323	0		-40.3	0.1258	0		-40.3	-0.971	0	0.1151	0.1192
	-40.2	0.195	0		-40.2	-0.0961	0		-40.2	-0.037	0	0.3082	0.1452		-40.2	0.0397	0		-40.2	0.1173	0		-40.2	0.0386	0	0.176	0.3567		-40.2	-0.1376	0		-40.2	-0.0236	0		-40.2	-0.1218	0	0.0536	0.1244
	-40.1	0.3186	0		-40.1	-0.133	0		-40.1	-0.0078	0	0.2717	0.1529		-40.1	0.0511	0		-40.1	0.1061	0		-40.1	0.1127	0	0.2058	0.256		-40.1	-0.0686	0		-40.1	-0.0436	0		-40.1	-0.1011	0	0.1177	0.1637
	-40	0.3324	0		-40	-0.069	0		-40	0.0554	0	0.283	0.197		-40	0.0469	0		-40	0.0676	0		-40	0.1642	0	0.1839	0.1959		-40	-0.0803	0		-40	-0.0192	0		-40	-0.0996	0	0.1368	0.1747
	-39.9	0.3223	0		-39.9	-0.0529	0		-39.9	0.031	0	0.2739	0.199		-39.9	0.0362	0		-39.9	0.068	0		-39.9	0.188	0	0.206	0.1848		-39.9	-0.0586	0		-39.9	-0.0279	0		-39.9	-0.0417	0	0.1568	0.2063
	-39.8	0.2959	0		-39.8	-0.0754	0		-39.8	-0.0026	0	0.2771	0.2028		-39.8	-0.0894	0		-39.8	0.0767	0		-39.8	0.1571	0	0.1791	0.1518		-39.8	-0.0422	0		-39.8	-0.1487	0		-39.8	0.067	0	0.1615	0.2124
	-39.7	0.1002	0		-39.7	-0.3646	0		-39.7	-0.051	0	0.1636	0.1072		-39.7	-0.121	0		-39.7	-0.1719	0		-39.7	-0.0638	0	0.132	0.123		-39.7	-0.278	0		-39.7	-0.1416	0		-39.7	-0.2053	0	-0.0989	-0.1176
	-39.6	0.2974	0		-39.6	-0.3964	0		-39.6	0.1277	0	0.2696	0.1246		-39.6	0.1293	0		-39.6	0.0117	0		-39.6	0.1079	0	0.2274	0.2		-39.6	-0.1251	0		-39.6	0.0311	0		-39.6	-0.1426	0	0.2084	0.1865
	-39.5	0.3734	0		-39.5	-0.1151	0		-39.5	0.1144	0	0.3518	0.1795		-39.5	0.1629	0		-39.5	0.0489	0		-39.5	0.14	0	0.2633	0.257		-39.5	-0.0868	0		-39.5	0.0275	0		-39.5	0.1323	0	0.291	0.2046
	-39.4	0.4217	0		-39.4	-0.0452	0		-39.4	0.1286	0	0.3969	0.2109		-39.4	0.1617	0		-39.4	0.0733	0		-39.4	0.1628	0	0.2946	0.2573		-39.4	-0.0652	0		-39.4	0.0492	0		-39.4	0.1636	0	0.3568	0.1587
	-39.3	0.4184	0		-39.3	0.1049	0		-39.3	0.1762	0	0.3813	0.2147		-39.3	0.1686	0		-39.3	0.0949	0		-39.3	0.1854	0	0.2963	0.2685		-39.3	-0.0522	0		-39.3	0.0531	0		-39.3	0.1805	0	0.3684	0.1011
	-39.2	0.4029	0		-39.2	0.1178	0		-39.2	0.1734	0	0.3474	0.2319		-39.2	0.1526	0		-39.2	0.1215	0		-39.2	0.1811	0	0.2964	0.2787		-39.2	-0.0299	0		-39.2	0.055	0		-39.2	0.1824	0	0.3864	0.1172
	-39.1	0.4179	0		-39.1	0.1213	0		-39.1	0.1633	0	0.3356	0.2377		-39.1	0.1075	0		-39.1	0.1247	0		-39.1	0.1397	0	0.3007	0.3074		-39.1	-0.0322	0		-39.1	0.0156	0		-39.1	0.1775	0	0.3988	0.1157
	-39	0.4416	0		-39	0.15	0		-39	0.1448	0	0.3469	0.2441		-39	0.1193	0		-39	0.1209	0		-39	0.0993	0	0.2952	0.3201		-39	-0.0364	0		-39	-0.0036	0		-39	0.1795	0	0.4069	0.1924
	-38.9	0.4518	0		-38.9	0.2267	0		-38.9	0.1126	0	0.3436	0.2503		-38.9	0.1317	0		-38.9	0.1171	0		-38.9	0.08	0	0.2554	0.3092		-38.9	-0.0483	0		-38.9	-0.0169	0		-38.9	0.175	0	0.4047	0.189
	-38.8	0.424	0		-38.8	0.1096	0		-38.8	0.1018	0	0.3591	0.2299		-38.8	0.132	0		-38.8	0.0847	0		-38.8	0.0505	0	0.2278	0.2761		-38.8	-0.0761	0		-38.8	-0.0017	0		-38.8	0.1672	0	0.4048	0.1869
	-38.7	0.3834	0		-38.7	0.0749	0		-38.7	0.1185	0	0.3726	0.2166		-38.7	0.1346	0		-38.7	0.0571	0		-38.7	0.0622	0	0.2108	0.2692		-38.7	-0.0831	0		-38.7	-0.0174	0		-38.7	0.1608	0	0.3913	0.24
	-38.6	0.3607	0		-38.6	0.0576	0		-38.6	0.1031	0	0.3858	0.2149		-38.6	0.1395	0		-38.6	0.0571	0		-38.6	0.0879	0	0.201	0.2614		-38.6	-0.104	0		-38.6	-0.0334	0		-38.6	0.1947	0	0.3819	0.4144
	-38.5	0.336	0		-38.5	0.0057	0		-38.5	0.0949	0	0.3901	0.2042		-38.5	0.1262	0		-38.5	0.033	0		-38.5	0.0799	0	0.1916	0.2591		-38.5	-0.1186	0		-38.5	-0.0541	0		-38.5	0.1418	0	0.2062	0.2285
	-38.4	0.1733	0		-38.4	-0.0183	0		-38.4	0.0897	0	0.3831	0.1743		-38.4	0.1058	0		-38.4	0.0396	0		-38.4	0.0792	0	0.1811	0.2452		-38.4	-0.1349	0		-38.4	-0.074	0		-38.4	0.1435	0	0.2644	0.2263
	-38.3	0.1023	0		-38.3	-0.0543	0		-38.3	0.0689	0	0.3646	0.1579		-38.3	0.0805	0		-38.3	0.0444	0		-38.3	0.0984	0	0.175	0.2435		-38.3	-0.1471	0		-38.3	-0.0986	0		-38.3	0.1315	0	0.2604	0.2154
	-38.2	0.0502	0		-38.2	-0.0726	0		-38.2	0.0703	0	0.3389	0.1417		-38.2	-0.0552	0		-38.2	0.049	0		-38.2	0.1782	0	0.1788	0.2377		-38.2	-0.1391	0		-38.2	-0.1059	0		-38.2	0.1024	0	0.2432	0.204
	-38.1	0.006	0		-38.1	-0.0906	0		-38.1	0.0691	0	0.258	0.1354		-38.1	-0.1096	0		-38.1	0.0675	0		-38.1	0.1963	0	0.1754	0.2292		-38.1	-0.1067	0		-38.1	-0.1195	0		-38.1	0.0808	0	0.2075	0.1669
	-38	-0.0177	0		-38	-0.1218	0		-38	0.0608	0	0.2101	0.124		-38	-0.1584	0		-38	0.1229	0		-38	0.201	0	0.1674	0.222		-38	-0.0333	0		-38	-0.1267	0		-38	0.0755	0	0.1959	0.1322
	-37.9	0.0172	0		-37.9	-0.1381	0		-37.9	-0.0081	0	0.1643	0.1245		-37.9	-0.1951	0		-37.9	0.1361	0		-37.9	0.1481	0	0.1602	0.2152		-37.9	-0.0072	0		-37.9	-0.1407	0		-37.9	0.0679	0	0.1848	0.1041
	-37.8	0.026	0		-37.8	-0.1557	0		-37.8	-0.0262	0	0.1338	0.1291		-37.8	-0.2242	0		-37.8	0.1435	0		-37.8	0.1403	0	0.1548	0.2145		-37.8	0.0065	0		-37.8	-0.1475	0		-37.8	0.0496	0	0.1683	0.0926
	-37.7	0.0332	0		-37.7	-0.1674	0		-37.7	-0.0409	0	0.1065	0.1324		-37.7	-0.2373	0		-37.7	0.1503	0		-37.7	0.1239	0	0.1518	0.2143		-37.7	0.0165	0		-37.7	-0.1501	0		-37.7	0.0509	0	0.1498	0.0785
	-37.6	0.0373	0		-37.6	-0.1701	0		-37.6	-0.0652	0	0.0982	0.1294		-37.6	-0.2458	0		-37.6	0.1512	0		-37.6	0.1107	0	0.1429	0.2102		-37.6	0.0258	0		-37.6	-0.159	0		-37.6	0.0501	0	0.1296	0.0804
	-37.5	0.0512	0		-37.5	-0.1767	0		-37.5	-0.0807	0	0.1004	0.1376		-37.5	-0.2336	0		-37.5	0.0925	0		-37.5	0.096	0	0.1133	0.2103		-37.5	0.0194	0		-37.5	-0.2094	0		-37.5	0.0456	0	0.1077	0.0681
	-37.4	0.0483	0		-37.4	-0.1845	0		-37.4	-0.0689	0	0.1149	0.1585		-37.4	-0.1937	0		-37.4	0.0705	0		-37.4	0.0938	0	0.0951	0.2103		-37.4	0.0172	0		-37.4	-0.2355	0		-37.4	0.0445	0	0.1034	0.0609
	-37.3	0.0486	0		-37.3	-0.1868	0		-37.3	-0.0351	0	0.112	0.1717		-37.3	-0.1789	0		-37.3	0.0451	0		-37.3	0.0901	0	0.0999	0.212		-37.3	-0.0322	0		-37.3	-0.2455	0		-37.3	0.0488	0	0.0934	0.0634
	-37.2	0.0408	0		-37.2	-0.1866	0		-37.2	-0.034	0	0.1179	0.1786		-37.2	-0.1689	0		-37.2	0.0243	0		-37.2	0.0834	0	0.0944	0.2172		-37.2	-0.0505	0		-37.2	-0.26	0		-37.2	0.0469	0	0.0741	0.0572
	-37.1	0.034	0		-37.1	-0.1918	0		-37.1	-0.0284	0	0.1212	0.1845		-37.1	-0.1644	0		-37.1	0.0079	0		-37.1	0.0837	0	0.0893	0.2224		-37.1	-0.0612	0		-37.1	-0.2725	0		-37.1	0.0423	0	0.0687	0.0484
	-37	0.0284	0		-37	-0.1945	0		-37	-0.0142	0	0.1264	0.1892		-37	-0.1575	0		-37	0.0015	0		-37	0.0842	0	0.0979	0.2258		-37	-0.0736	0		-37	-0.2717	0		-37	0.0403	0	0.0705	0.0416
	-36.9	0.0252	0		-36.9	-0.1912	0		-36.9	-0.0103	0	0.1168	0.1735		-36.9	-0.1602	0		-36.9	-0.0049	0		-36.9	0.0824	0	0.1023	0.2119		-36.9	-0.0899	0		-36.9	-0.2679	0		-36.9	0.0415	0	0.0615	0.0378
	-36.8	0.0188	0		-36.8	-0.1868	0		-36.8	-0.0121	0	0.1162	0.1585		-36.8	-0.1642	0		-36.8	-0.0112	0		-36.8	0.0804	0	0.0855	0.202		-36.8	-0.0901	0		-36.8	-0.2462	0		-36.8	0.0414	0	0.0559	0.0294
	-36.7	-0.0003	0		-36.7	-0.1937	0		-36.7	-0.0154	0	0.0984	0.1424		-36.7	-0.1608	0		-36.7	-0.0153	0		-36.7	0.0758	0	0.0767	0.1937		-36.7	-0.0919	0		-36.7	-0.2419	0		-36.7	0.039	0	0.0523	0.021
	-36.6	-0.0012	0		-36.6	-0.197	0		-36.6	-0.0184	0	0.0869	0.1321		-36.6	-0.1639	0		-36.6	-0.0157	0		-36.6	0.0757	0	0.0619	0.181		-36.6	-0.0922	0		-36.6	-0.2339	0		-36.6	0.0418	0	0.0451	0.0154
	-36.5	-0.0048	0		-36.5	-0.196	0		-36.5	-0.0339	0	0.0743	0.1187		-36.5	-0.169	0		-36.5	-0.0181	0		-36.5	0.0727	0	0.0441	0.169		-36.5	-0.0987	0		-36.5	-0.2272	0		-36.5	0.0403	0	0.0417	0.0085
	-36.4	-0.0086	0		-36.4	-0.1905	0		-36.4	-0.0452	0	0.0599	0.116		-36.4	-0.1727	0		-36.4	-0.0199	0		-36.4	0.0631	0	0.0307	0.1552		-36.4	-0.0991	0		-36.4	-0.2276	0		-36.4	0.0422	0	0.0277	0.0129
	-36.3	-0.0143	0		-36.3	-0.2014	0		-36.3	-0.0558	0	0.0425	0.1039		-36.3	-0.1699	0		-36.3	-0.0249	0		-36.3	0.05	0	0.0215	0.1469		-36.3	-0.0968	0		-36.3	-0.2304	0		-36.3	0.0414	0	0.0241	0.0078
	-36.2	-0.0261	0		-36.2	-0.1966	0		-36.2	-0.0637	0	0.036	0.0891		-36.2	-0.1725	0		-36.2	-0.0244	0		-36.2	0.043	0	0.0164	0.1351		-36.2	-0.0928	0		-36.2	-0.2344	0		-36.2	0.0413	0	0.0176	0.0038
	-36.1	-0.0395	0		-36.1	-0.1957	0		-36.1	-0.063	0	0.0313	0.0761		-36.1	-0.1838	0		-36.1	-0.0213	0		-36.1	0.0417	0	0.0144	0.121		-36.1	-0.0872	0		-36.1	-0.2399	0		-36.1	0.0416	0	0.0001	-0.0032
	-36	-0.0489	0		-36	-0.2048	0		-36	-0.0665	0	0.0286	0.0664		-36	-0.1883	0		-36	-0.019	0		-36	0.0385	0	0.0101	0.1109		-36	-0.0884	0		-36	-0.2444	0		-36	0.0446	0	-0.0167	-0.0115
	-35.9	-0.0499	0		-35.9	-0.2068	0		-35.9	-0.0697	0	0.0309	0.0633		-35.9	-0.1974	0		-35.9	-0.021	0		-35.9	0.036	0	0.003	0.1104		-35.9	-0.0893	0		-35.9	-0.2472	0		-35.9	0.0421	0	-0.0279	-0.0163
	-35.8	-0.0602	0		-35.8	-0.2079	0		-35.8	-0.0646	0	0.0405	0.063		-35.8	-0.2057	0		-35.8	-0.0231	0		-35.8	0.0303	0	0.0093	0.1049		-35.8	-0.0928	0		-35.8	-0.2578	0		-35.8	0.031	0	-0.0325	-0.0175
	-35.7	-0.0557	0		-35.7	-0.2087	0		-35.7	-0.0676	0	0.0589	0.0743		-35.7	-0.2066	0		-35.7	-0.0189	0		-35.7	0.0334	0	0.0189	0.1123		-35.7	-0.0926	0		-35.7	-0.2622	0		-35.7	0.033	0	-0.0272	-0.0166
	-35.6	-0.0558	0		-35.6	-0.2077	0		-35.6	-0.0751	0	0.0614	0.0731		-35.6	-0.2032	0		-35.6	-0.0254	0		-35.6	0.0332	0	0.0213	0.1185		-35.6	-0.0935	0		-35.6	-0.2618	0		-35.6	0.0331	0	-0.0225	-0.02
	-35.5	-0.0553	0		-35.5	-0.206	0		-35.5	-0.0696	0	0.0632	0.081		-35.5	-0.2014	0		-35.5	-0.0304	0		-35.5	0.0341	0	0.0228	0.1186		-35.5	-0.0973	0		-35.5	-0.2577	0		-35.5	0.0321	0	-0.0151	-0.0233
	-35.4	-0.0526	0		-35.4	-0.2059	0		-35.4	-0.0642	0	0.0714	0.0711		-35.4	-0.2005	0		-35.4	-0.0379	0		-35.4	0.0343	0	0.0243	0.1147		-35.4	-0.0953	0		-35.4	-0.2639	0		-35.4	0.0332	0	-0.0168	-0.0303
	-35.3	-0.0482	0		-35.3	-0.2106	0		-35.3	-0.0627	0	0.0822	0.0676		-35.3	-0.1995	0		-35.3	-0.0438	0		-35.3	0.0352	0	0.029	0.1144		-35.3	-0.1002	0		-35.3	-0.2666	0		-35.3	0.032	0	-0.0141	-0.0392
	-35.2	-0.046	0		-35.2	-0.2112	0		-35.2	-0.0598	0	0.0842	0.0659		-35.2	-0.2024	0		-35.2	-0.047	0		-35.2	0.0332	0	0.0327	0.1172		-35.2	-0.1049	0		-35.2	-0.2722	0		-35.2	0.0292	0	-0.0152	-0.038
	-35.1	-0.0451	0		-35.1	-0.2132	0		-35.1	-0.0596	0	0.0878	0.0704		-35.1	-0.205	0		-35.1	-0.0529	0		-35.1	0.0327	0	0.0369	0.1192		-35.1	-0.1052	0		-35.1	-0.2754	0		-35.1	0.0267	0	-0.0188	-0.0394
	-35	-0.0466	0		-35	-0.2146	0		-35	-0.0601	0	0.0925	0.0744		-35	-0.2049	0		-35	-0.0562	0		-35	0.032	0	0.0437	0.1246		-35	-0.1041	0		-35	-0.2783	0		-35	0.0227	0	-0.0229	-0.048
	-34.9	-0.0437	0		-34.9	-0.2133	0		-34.9	-0.0637	0	0.0957	0.0757		-34.9	-0.2083	0		-34.9	-0.0623	0		-34.9	0.0311	0	0.0469	0.1256		-34.9	-0.1054	0		-34.9	-0.2779	0		-34.9	0.0221	0	-0.0282	-0.0525
	-34.8	-0.0435	0		-34.8	-0.214	0		-34.8	-0.0644	0	0.0961	0.0811		-34.8	-0.2112	0		-34.8	-0.0646	0		-34.8	0.0296	0	0.0506	0.1258		-34.8	-0.1033	0		-34.8	-0.2783	0		-34.8	0.0192	0	-0.0345	-0.059
	-34.7	-0.0457	0		-34.7	-0.2138	0		-34.7	-0.064	0	0.101	0.0847		-34.7	-0.2139	0		-34.7	-0.0663	0		-34.7	0.0287	0	0.0509	0.1244		-34.7	-0.1036	0		-34.7	-0.2816	0		-34.7	0.015	0	-0.0395	-0.0622
	-34.6	-0.046	0		-34.6	-0.2175	0		-34.6	-0.066	0	0.1063	0.0876		-34.6	-0.2156	0		-34.6	-0.067	0		-34.6	0.0253	0	0.0507	0.127		-34.6	-0.1025	0		-34.6	-0.2831	0		-34.6	0.0133	0	-0.0422	-0.0669
	-34.5	-0.0449	0		-34.5	-0.215	0		-34.5	-0.0695	0	0.1079	0.0866		-34.5	-0.2174	0		-34.5	-0.0669	0		-34.5	0.0234	0	0.0514	0.1244		-34.5	-0.1013	0		-34.5	-0.2853	0		-34.5	0.013	0	-0.047	-0.0667
	-34.4	-0.0445	0		-34.4	-0.2161	0		-34.4	-0.0718	0	0.1077	0.0845		-34.4	-0.2214	0		-34.4	-0.0648	0		-34.4	0.0207	0	0.0533	0.1242		-34.4	-0.0992	0		-34.4	-0.2883	0		-34.4	0.0106	0	-0.047	-0.0666
	-34.3	-0.0473	0		-34.3	-0.2189	0		-34.3	-0.0706	0	0.1085	0.0841		-34.3	-0.2218	0		-34.3	-0.066	0		-34.3	0.0218	0	0.0539	0.121		-34.3	-0.1013	0		-34.3	-0.2912	0		-34.3	0.0101	0	-0.0499	-0.0686
	-34.2	-0.05	0		-34.2	-0.2168	0		-34.2	-0.0695	0	0.1053	0.0816		-34.2	-0.2239	0		-34.2	-0.0625	0		-34.2	0.0233	0	0.0543	0.1202		-34.2	-0.0996	0		-34.2	-0.2933	0		-34.2	0.0079	0	-0.0482	-0.0798
	-34.1	-0.0484	0		-34.1	-0.2171	0		-34.1	-0.0702	0	0.1092	0.0785		-34.1	-0.2249	0		-34.1	-0.0605	0		-34.1	0.0211	0	0.0517	0.1208		-34.1	-0.101	0		-34.1	-0.2957	0		-34.1	0.0051	0	-0.0483	-0.0895
	-34	-0.0491	0		-34	-0.2147	0		-34	-0.0732	0	0.1124	0.0781		-34	-0.2248	0		-34	-0.0631	0		-34	0.0193	0	0.0504	0.1196		-34	-0.0997	0		-34	-0.2941	0		-34	0.0049	0	-0.0537	-0.097
	-33.9	-0.0496	0		-33.9	-0.213	0		-33.9	-0.0726	0	0.1105	0.0772		-33.9	-0.2247	0		-33.9	-0.0658	0		-33.9	0.0192	0	0.0502	0.1198		-33.9	-0.1007	0		-33.9	-0.2941	0		-33.9	0.0039	0	-0.0572	-0.099
	-33.8	-0.0504	0		-33.8	-0.2123	0		-33.8	-0.0753	0	0.112	0.0776		-33.8	-0.2252	0		-33.8	-0.0643	0		-33.8	0.018	0	0.0504	0.1186		-33.8	-0.0997	0		-33.8	-0.2955	0		-33.8	0.003	0	-0.0596	-0.1016
	-33.7	-0.0518	0		-33.7	-0.2105	0		-33.7	-0.078	0	0.113	0.0775		-33.7	-0.2237	0		-33.7	-0.0637	0		-33.7	0.0144	0	0.048	0.1212		-33.7	-0.0972	0		-33.7	-0.2944	0		-33.7	0.0037	0	-0.0615	-0.1001
	-33.6	-0.0545	0		-33.6	-0.2097	0		-33.6	-0.0773	0	0.1149	0.0807		-33.6	-0.2254	0		-33.6	-0.0609	0		-33.6	0.012	0	0.0487	0.119		-33.6	-0.096	0		-33.6	-0.2937	0		-33.6	0.0007	0	-0.0628	-0.1014
	-33.5	-0.0539	0		-33.5	-0.2088	0		-33.5	-0.0772	0	0.1129	0.0804		-33.5	-0.2251	0		-33.5	-0.0594	0		-33.5	0.0135	0	0.0478	0.1177		-33.5	-0.098	0		-33.5	-0.295	0		-33.5	0.0022	0	-0.0629	-0.104
	-33.4	-0.0524	0		-33.4	-0.2121	0		-33.4	-0.0784	0	0.1114	0.0784		-33.4	-0.2265	0		-33.4	-0.0599	0		-33.4	0.0146	0	0.0485	0.1181		-33.4	-0.0987	0		-33.4	-0.2905	0		-33.4	0.0012	0	-0.0613	-0.1056
	-33.3	-0.0531	0		-33.3	-0.2118	0		-33.3	-0.0777	0	0.1104	0.0765		-33.3	-0.2229	0		-33.3	-0.0626	0		-33.3	0.015	0	0.0474	0.1193		-33.3	-0.101	0		-33.3	-0.2925	0		-33.3	0.0028	0	-0.0594	-0.1089
	-33.2	-0.0574	0		-33.2	-0.212	0		-33.2	-0.0792	0	0.1092	0.0755		-33.2	-0.222	0		-33.2	-0.0622	0		-33.2	0.0141	0	0.0449	0.1166		-33.2	-0.1034	0		-33.2	-0.2953	0		-33.2	0.0022	0	-0.0582	-0.1099
	-33.1	-0.057	0		-33.1	-0.2118	0		-33.1	-0.0802	0	0.1063	0.0768		-33.1	-0.2222	0		-33.1	-0.0611	0		-33.1	0.0114	0	0.0408	0.1173		-33.1	-0.1027	0		-33.1	-0.2959	0		-33.1	-0.0008	0	-0.058	-0.1138
	-33	-0.0578	0		-33	-0.214	0		-33	-0.0819	0	0.1075	0.0795		-33	-0.2236	0		-33	-0.0618	0		-33	0.0125	0	0.0388	0.1154		-33	-0.1058	0		-33	-0.2964	0		-33	-0.001	0	-0.06	-0.118
	-32.9	-0.0576	0		-32.9	-0.2133	0		-32.9	-0.0837	0	0.1088	0.0816		-32.9	-0.2236	0		-32.9	-0.0636	0		-32.9	0.0129	0	0.0381	0.1173		-32.9	-0.108	0		-32.9	-0.2966	0		-32.9	-0.0025	0	-0.0592	-0.1177
	-32.8	-0.0574	0		-32.8	-0.2125	0		-32.8	-0.085	0	0.1107	0.0802		-32.8	-0.2274	0		-32.8	-0.0612	0		-32.8	0.0127	0	0.0367	0.1164		-32.8	-0.1106	0		-32.8	-0.3002	0		-32.8	-0.0041	0	-0.0588	-0.1201
	-32.7	-0.0593	0		-32.7	-0.2112	0		-32.7	-0.0858	0	0.1104	0.0822		-32.7	-0.2274	0		-32.7	-0.0598	0		-32.7	0.0122	0	0.0353	0.1163		-32.7	-0.1104	0		-32.7	-0.3024	0		-32.7	-0.0056	0	-0.0583	-0.1197
	-32.6	-0.0578	0		-32.6	-0.2098	0		-32.6	-0.086	0	0.1083	0.0823		-32.6	-0.2278	0		-32.6	-0.0573	0		-32.6	0.0128	0	0.0356	0.1151		-32.6	-0.1116	0		-32.6	-0.3052	0		-32.6	-0.0054	0	-0.0556	-0.119
	-32.5	-0.0565	0		-32.5	-0.2055	0		-32.5	-0.0834	0	0.1115	0.0839		-32.5	-0.2273	0		-32.5	-0.0581	0		-32.5	0.0143	0	0.034	0.1172		-32.5	-0.1102	0		-32.5	-0.3094	0		-32.5	-0.0064	0	-0.0554	-0.1189
	-32.4	-0.0556	0		-32.4	-0.2013	0		-32.4	-0.0858	0	0.1138	0.0855		-32.4	-0.2293	0		-32.4	-0.0536	0		-32.4	0.0096	0	0.0319	0.1166		-32.4	-0.1106	0		-32.4	-0.3109	0		-32.4	-0.0058	0	-0.052	-0.1196
	-32.3	-0.0543	0		-32.3	-0.201	0		-32.3	-0.0901	0	0.116	0.0903		-32.3	-0.2319	0		-32.3	-0.0536	0		-32.3	0.0107	0	0.0276	0.1166		-32.3	-0.1101	0		-32.3	-0.3087	0		-32.3	-0.0001	0	-0.0548	-0.1196
	-32.2	-0.0556	0		-32.2	-0.1973	0		-32.2	-0.0916	0	0.1177	0.0916		-32.2	-0.2297	0		-32.2	-0.0517	0		-32.2	0.0067	0	0.0255	0.1143		-32.2	-0.1111	0		-32.2	-0.3093	0		-32.2	-0.0019	0	-0.057	-0.1183
	-32.1	-0.058	0		-32.1	-0.1991	0		-32.1	-0.0946	0	0.1159	0.0933		-32.1	-0.2311	0		-32.1	-0.0514	0		-32.1	0.0054	0	0.0257	0.1125		-32.1	-0.1125	0		-32.1	-0.3085	0		-32.1	-0.0056	0	-0.06	-0.1182
	-32	-0.0556	0		-32	-0.1993	0		-32	-0.0966	0	0.115	0.0914		-32	-0.2337	0		-32	-0.0476	0		-32	0.0043	0	0.0255	0.1094		-32	-0.1093	0		-32	-0.3073	0		-32	-0.0057	0	-0.0569	-0.1183
	-31.9	-0.053	0		-31.9	-0.2022	0		-31.9	-0.0958	0	0.1167	0.095		-31.9	-0.2308	0		-31.9	-0.0461	0		-31.9	0.0055	0	0.0275	0.1078		-31.9	-0.1095	0		-31.9	-0.3066	0		-31.9	-0.007	0	-0.0563	-0.1165
	-31.8	-0.0504	0		-31.8	-0.1998	0		-31.8	-0.0971	0	0.1172	0.0921		-31.8	-0.233	0		-31.8	-0.044	0		-31.8	0.0027	0	0.0294	0.108		-31.8	-0.1083	0		-31.8	-0.3083	0		-31.8	-0.0076	0	-0.0553	-0.1189
	-31.7	-0.0503	0		-31.7	-0.1936	0		-31.7	-0.0982	0	0.1133	0.0914		-31.7	-0.2332	0		-31.7	-0.0421	0		-31.7	0.0026	0	0.0289	0.108		-31.7	-0.1096	0		-31.7	-0.3092	0		-31.7	-0.0068	0	-0.0532	-0.1181
	-31.6	-0.0483	0		-31.6	-0.1921	0		-31.6	-0.0989	0	0.1124	0.0898		-31.6	-0.2351	0		-31.6	-0.04	0		-31.6	0.0037	0	0.0278	0.1111		-31.6	-0.1087	0		-31.6	-0.3062	0		-31.6	-0.0084	0	-0.0576	-0.1189
	-31.5	-0.0468	0		-31.5	-0.1918	0		-31.5	-0.0997	0	0.115	0.0904		-31.5	-0.2333	0		-31.5	-0.0409	0		-31.5	0.0015	0	0.0282	0.1112		-31.5	-0.1077	0		-31.5	-0.3024	0		-31.5	-0.0101	0	-0.0614	-0.1192
	-31.4	-0.0476	0		-31.4	-0.1904	0		-31.4	-0.0993	0	0.1139	0.0904		-31.4	-0.2335	0		-31.4	-0.0378	0		-31.4	0.0003	0	0.0272	0.1125		-31.4	-0.111	0		-31.4	-0.3036	0		-31.4	-0.0126	0	-0.0635	-0.1193
	-31.3	-0.0476	0		-31.3	-0.1902	0		-31.3	-0.1011	0	0.112	0.087		-31.3	-0.2335	0		-31.3	-0.0386	0		-31.3	-0.0011	0	0.027	0.1122		-31.3	-0.1083	0		-31.3	-0.3022	0		-31.3	-0.0155	0	-0.0626	-0.1175
	-31.2	-0.0459	0		-31.2	-0.191	0		-31.2	-0.0991	0	0.1095	0.0862		-31.2	-0.2327	0		-31.2	-0.0387	0		-31.2	0.0022	0	0.0298	0.1147		-31.2	-0.1065	0		-31.2	-0.3042	0		-31.2	-0.0144	0	-0.0603	-0.1156
	-31.1	-0.0458	0		-31.1	-0.1899	0		-31.1	-0.098	0	0.1087	0.0871		-31.1	-0.2345	0		-31.1	-0.0408	0		-31.1	0.0004	0	0.0295	0.1169		-31.1	-0.1057	0		-31.1	-0.3047	0		-31.1	-0.0139	0	-0.0627	-0.1174
	-31	-0.0453	0		-31	-0.189	0		-31	-0.0983	0	0.1081	0.0903		-31	-0.2302	0		-31	-0.0401	0		-31	0.0014	0	0.0283	0.1153		-31	-0.1071	0		-31	-0.3044	0		-31	-0.0168	0	-0.0629	-0.1153
	-30.9	-0.0431	0		-30.9	-0.1895	0		-30.9	-0.0976	0	0.1113	0.0874		-30.9	-0.2296	0		-30.9	-0.0379	0		-30.9	-0.0005	0	0.0334	0.1164		-30.9	-0.1054	0		-30.9	-0.3003	0		-30.9	-0.018	0	-0.0606	-0.1141
	-30.8	-0.0434	0		-30.8	-0.1854	0		-30.8	-0.0997	0	0.111	0.0854		-30.8	-0.2311	0		-30.8	-0.0346	0		-30.8	-0.0033	0	0.0336	0.1115		-30.8	-0.1083	0		-30.8	-0.3007	0		-30.8	-0.0225	0	-0.0615	-0.1151
	-30.7	-0.0397	0		-30.7	-0.1843	0		-30.7	-0.0985	0	0.108	0.0851		-30.7	-0.2296	0		-30.7	-0.0333	0		-30.7	-0.0051	0	0.033	0.111		-30.7	-0.1115	0		-30.7	-0.301	0		-30.7	-0.0224	0	-0.0608	-0.1156
	-30.6	-0.0375	0		-30.6	-0.1823	0		-30.6	-0.0982	0	0.1092	0.0842		-30.6	-0.2308	0		-30.6	-0.0346	0		-30.6	-0.0039	0	0.0319	0.1079		-30.6	-0.1161	0		-30.6	-0.2994	0		-30.6	-0.0225	0	-0.0579	-0.1168
	-30.5	-0.0358	0		-30.5	-0.181	0		-30.5	-0.0995	0	0.1097	0.0842		-30.5	-0.2319	0		-30.5	-0.0374	0		-30.5	-0.0044	0	0.0287	0.1071		-30.5	-0.1186	0		-30.5	-0.2984	0		-30.5	-0.0206	0	-0.0562	-0.1191
	-30.4	-0.035	0		-30.4	-0.1785	0		-30.4	-0.0969	0	0.1097	0.0878		-30.4	-0.2335	0		-30.4	-0.0427	0		-30.4	-0.0058	0	0.0273	0.1062		-30.4	-0.1212	0		-30.4	-0.2954	0		-30.4	-0.0231	0	-0.0533	-0.1191
	-30.3	-0.0313	0		-30.3	-0.1772	0		-30.3	-0.0967	0	0.1082	0.0887		-30.3	-0.2316	0		-30.3	-0.0445	0		-30.3	-0.0042	0	0.0284	0.1078		-30.3	-0.1225	0		-30.3	-0.2928	0		-30.3	-0.0258	0	-0.0522	-0.1197
	-30.2	-0.03	0		-30.2	-0.1754	0		-30.2	-0.0951	0	0.1076	0.0898		-30.2	-0.2287	0		-30.2	-0.0443	0		-30.2	-0.0028	0	0.0295	0.109		-30.2	-0.1222	0		-30.2	-0.2903	0		-30.2	-0.0267	0	-0.0513	-0.1203
	-30.1	-0.0285	0		-30.1	-0.1723	0		-30.1	-0.0956	0	0.1076	0.0916		-30.1	-0.2263	0		-30.1	-0.046	0		-30.1	-0.0061	0	0.0303	0.1064		-30.1	-0.1215	0		-30.1	-0.2893	0		-30.1	-0.031	0	-0.0532	-0.1221
	-30	-0.0268	0		-30	-0.1703	0		-30	-0.097	0	0.1062	0.0907		-30	-0.2241	0		-30	-0.0441	0		-30	-0.0092	0	0.0297	0.1052		-30	-0.1199	0		-30	-0.2884	0		-30	-0.0306	0	-0.0572	-0.123
	-29.9	-0.0256	0		-29.9	-0.1679	0		-29.9	-0.0986	0	0.1062	0.0916		-29.9	-0.2277	0		-29.9	-0.0418	0		-29.9	-0.0096	0	0.0297	0.1072		-29.9	-0.1205	0		-29.9	-0.2887	0		-29.9	-0.0283	0	-0.058	-0.1192
	-29.8	-0.0224	0		-29.8	-0.1677	0		-29.8	-0.0993	0	0.1025	0.095		-29.8	-0.2282	0		-29.8	-0.0395	0		-29.8	-0.0089	0	0.0292	0.1053		-29.8	-0.1189	0		-29.8	-0.2897	0		-29.8	-0.0254	0	-0.0635	-0.117
	-29.7	-0.022	0		-29.7	-0.1686	0		-29.7	-0.1016	0	0.1024	0.0958		-29.7	-0.23	0		-29.7	-0.039	0		-29.7	-0.0073	0	0.0284	0.1066		-29.7	-0.121	0		-29.7	-0.2876	0		-29.7	-0.0225	0	-0.065	-0.1129
	-29.6	-0.0231	0		-29.6	-0.1669	0		-29.6	-0.1003	0	0.0998	0.0963		-29.6	-0.2317	0		-29.6	-0.0376	0		-29.6	-0.0076	0	0.0284	0.107		-29.6	-0.1202	0		-29.6	-0.2829	0		-29.6	-0.0194	0	-0.0622	-0.1089
	-29.5	-0.0269	0		-29.5	-0.1665	0		-29.5	-0.1026	0	0.0976	0.093		-29.5	-0.229	0		-29.5	-0.0378	0		-29.5	-0.0081	0	0.0272	0.1043		-29.5	-0.1211	0		-29.5	-0.2798	0		-29.5	-0.0184	0	-0.0645	-0.1048
	-29.4	-0.0301	0		-29.4	-0.1654	0		-29.4	-0.103	0	0.0981	0.093		-29.4	-0.2224	0		-29.4	-0.0379	0		-29.4	-0.0047	0	0.0268	0.1025		-29.4	-0.1194	0		-29.4	-0.2793	0		-29.4	-0.0203	0	-0.0659	-0.1047
	-29.3	-0.0291	0		-29.3	-0.1639	0		-29.3	-0.1043	0	0.096	0.0919		-29.3	-0.2246	0		-29.3	-0.0373	0		-29.3	-0.0052	0	0.0263	0.1034		-29.3	-0.1167	0		-29.3	-0.2799	0		-29.3	-0.0233	0	-0.0695	-0.1047
	-29.2	-0.0265	0		-29.2	-0.1635	0		-29.2	-0.1032	0	0.093	0.0921		-29.2	-0.2243	0		-29.2	-0.0365	0		-29.2	-0.0043	0	0.0262	0.1021		-29.2	-0.1138	0		-29.2	-0.2801	0		-29.2	-0.024	0	-0.0705	-0.1039
	-29.1	-0.027	0		-29.1	-0.1655	0		-29.1	-0.1024	0	0.0926	0.0935		-29.1	-0.2253	0		-29.1	-0.0377	0		-29.1	-0.0032	0	0.0266	0.101		-29.1	-0.1125	0		-29.1	-0.2781	0		-29.1	-0.0238	0	-0.071	-0.1066
	-29	-0.0226	0		-29	-0.1642	0		-29	-0.103	0	0.0917	0.0907		-29	-0.2254	0		-29	-0.0371	0		-29	-0.0034	0	0.0272	0.0986		-29	-0.1137	0		-29	-0.2755	0		-29	-0.0243	0	-0.071	-0.1055
	-28.9	-0.0206	0		-28.9	-0.1639	0		-28.9	-0.1049	0	0.0922	0.0914		-28.9	-0.2248	0		-28.9	-0.0381	0		-28.9	-0.0035	0	0.0253	0.0969		-28.9	-0.116	0		-28.9	-0.2751	0		-28.9	-0.0212	0	-0.0705	-0.1015
	-28.8	-0.0212	0		-28.8	-0.1637	0		-28.8	-0.101	0	0.0939	0.0939		-28.8	-0.2237	0		-28.8	-0.0323	0		-28.8	-0.0044	0	0.021	0.0962		-28.8	-0.1134	0		-28.8	-0.2765	0		-28.8	-0.0177	0	-0.0698	-0.099
	-28.7	-0.0204	0		-28.7	-0.1598	0		-28.7	-0.0987	0	0.0962	0.0926		-28.7	-0.219	0		-28.7	-0.0303	0		-28.7	-0.0028	0	0.0205	0.0949		-28.7	-0.1139	0		-28.7	-0.2758	0		-28.7	-0.0158	0	-0.066	-0.0981
	-28.6	-0.0198	0		-28.6	-0.1611	0		-28.6	-0.1011	0	0.0987	0.0922		-28.6	-0.2154	0		-28.6	-0.0311	0		-28.6	-0.0027	0	0.0189	0.0971		-28.6	-0.1121	0		-28.6	-0.2738	0		-28.6	-0.0142	0	-0.0643	-0.0991
	-28.5	-0.0205	0		-28.5	-0.1574	0		-28.5	-0.102	0	0.0992	0.0891		-28.5	-0.2133	0		-28.5	-0.0305	0		-28.5	-0.0003	0	0.0174	0.0936		-28.5	-0.1132	0		-28.5	-0.2709	0		-28.5	-0.0158	0	-0.0649	-0.0963
	-28.4	-0.0197	0		-28.4	-0.1585	0		-28.4	-0.1026	0	0.1	0.0917		-28.4	-0.2152	0		-28.4	-0.0287	0		-28.4	0.0008	0	0.0159	0.093		-28.4	-0.1159	0		-28.4	-0.2677	0		-28.4	-0.0116	0	-0.0633	-0.0949
	-28.3	-0.0174	0		-28.3	-0.1553	0		-28.3	-0.1035	0	0.1008	0.0972		-28.3	-0.2112	0		-28.3	-0.0289	0		-28.3	0.0013	0	0.0148	0.0918		-28.3	-0.1125	0		-28.3	-0.2667	0		-28.3	-0.0108	0	-0.0628	-0.0928
	-28.2	-0.0157	0		-28.2	-0.1518	0		-28.2	-0.1065	0	0.0966	0.0978		-28.2	-0.21	0		-28.2	-0.0258	0		-28.2	0.0003	0	0.0125	0.0919		-28.2	-0.1101	0		-28.2	-0.264	0		-28.2	-0.0112	0	-0.0628	-0.09
	-28.1	-0.0149	0		-28.1	-0.1511	0		-28.1	-0.1067	0	0.0949	0.0974		-28.1	-0.2089	0		-28.1	-0.0265	0		-28.1	0.0006	0	0.0123	0.0932		-28.1	-0.109	0		-28.1	-0.2606	0		-28.1	-0.0096	0	-0.0654	-0.0883
	-28	-0.0162	0		-28	-0.1506	0		-28	-0.1069	0	0.0928	0.1012		-28	-0.2076	0		-28	-0.0251	0		-28	0.0008	0	0.0115	0.0908		-28	-0.1088	0		-28	-0.2569	0		-28	-0.0098	0	-0.0681	-0.0873
	-27.9	-0.0177	0		-27.9	-0.1504	0		-27.9	-0.1073	0	0.0931	0.1031		-27.9	-0.2067	0		-27.9	-0.0252	0		-27.9	0.0017	0	0.0111	0.0868		-27.9	-0.1108	0		-27.9	-0.2585	0		-27.9	-0.0085	0	-0.0703	-0.0871
	-27.8	-0.0184	0		-27.8	-0.1524	0		-27.8	-0.1068	0	0.0943	0.105		-27.8	-0.2087	0		-27.8	-0.0231	0		-27.8	0.001	0	0.0108	0.0833		-27.8	-0.1111	0		-27.8	-0.2551	0		-27.8	-0.008	0	-0.0716	-0.0841
	-27.7	-0.02	0		-27.7	-0.1504	0		-27.7	-0.1066	0	0.0924	0.1053		-27.7	-0.2086	0		-27.7	-0.0214	0		-27.7	-0.0014	0	0.011	0.0838		-27.7	-0.1092	0		-27.7	-0.2506	0		-27.7	-0.0027	0	-0.0727	-0.082
	-27.6	-0.0197	0		-27.6	-0.1517	0		-27.6	-0.1069	0	0.0917	0.1054		-27.6	-0.208	0		-27.6	-0.0222	0		-27.6	-0.0014	0	0.0109	0.082		-27.6	-0.1073	0		-27.6	-0.2484	0		-27.6	-0.0011	0	-0.0745	-0.0845
	-27.5	-0.0179	0		-27.5	-0.1518	0		-27.5	-0.1073	0	0.0909	0.1031		-27.5	-0.2059	0		-27.5	-0.021	0		-27.5	-0.0026	0	0.0078	0.0815		-27.5	-0.1082	0		-27.5	-0.2473	0		-27.5	-0.0021	0	-0.0763	-0.0849
	-27.4	-0.0184	0		-27.4	-0.1513	0		-27.4	-0.1091	0	0.0939	0.1002		-27.4	-0.2064	0		-27.4	-0.0218	0		-27.4	-0.0008	0	0.0082	0.0811		-27.4	-0.1087	0		-27.4	-0.2444	0		-27.4	-0.0063	0	-0.0766	-0.0856
	-27.3	-0.0198	0		-27.3	-0.1475	0		-27.3	-0.1113	0	0.0948	0.1025		-27.3	-0.2055	0		-27.3	-0.0219	0		-27.3	-0.0028	0	0.0076	0.0795		-27.3	-0.1089	0		-27.3	-0.2442	0		-27.3	-0.0076	0	-0.0796	-0.0853
	-27.2	-0.0189	0		-27.2	-0.1444	0		-27.2	-0.1133	0	0.0952	0.1035		-27.2	-0.208	0		-27.2	-0.02	0		-27.2	-0.0043	0	0.0096	0.0792		-27.2	-0.1065	0		-27.2	-0.2431	0		-27.2	-0.0058	0	-0.0848	-0.0826
	-27.1	-0.0185	0		-27.1	-0.1421	0		-27.1	-0.1154	0	0.0924	0.1037		-27.1	-0.2111	0		-27.1	-0.0211	0		-27.1	-0.0026	0	0.0113	0.0802		-27.1	-0.1053	0		-27.1	-0.2399	0		-27.1	-0.0033	0	-0.085	-0.0815
	-27	-0.02	0		-27	-0.1382	0		-27	-0.1154	0	0.0904	0.1043		-27	-0.2102	0		-27	-0.023	0		-27	-0.0022	0	0.0122	0.0809		-27	-0.1048	0		-27	-0.2391	0		-27	-0.0038	0	-0.0848	-0.0789
	-26.9	-0.0198	0		-26.9	-0.1321	0		-26.9	-0.1156	0	0.0921	0.1049		-26.9	-0.2084	0		-26.9	-0.0222	0		-26.9	-0.0035	0	0.0119	0.0814		-26.9	-0.1021	0		-26.9	-0.238	0		-26.9	-0.0046	0	-0.0863	-0.0765
	-26.8	-0.0218	0		-26.8	-0.131	0		-26.8	-0.1148	0	0.0896	0.1038		-26.8	-0.2087	0		-26.8	-0.0201	0		-26.8	-0.0054	0	0.0094	0.0763		-26.8	-0.1014	0		-26.8	-0.2371	0		-26.8	-0.0041	0	-0.0882	-0.0773
	-26.7	-0.0238	0		-26.7	-0.131	0		-26.7	-0.1132	0	0.0886	0.1043		-26.7	-0.2061	0		-26.7	-0.0184	0		-26.7	-0.0052	0	0.0096	0.0774		-26.7	-0.1012	0		-26.7	-0.2342	0		-26.7	-0.007	0	-0.0884	-0.0796
	-26.6	-0.0236	0		-26.6	-0.1295	0		-26.6	-0.1143	0	0.0854	0.103		-26.6	-0.2055	0		-26.6	-0.0183	0		-26.6	-0.0067	0	0.0077	0.0788		-26.6	-0.1003	0		-26.6	-0.2294	0		-26.6	-0.0071	0	-0.092	-0.081
	-26.5	-0.0256	0		-26.5	-0.127	0		-26.5	-0.1135	0	0.0794	0.1031		-26.5	-0.2036	0		-26.5	-0.0194	0		-26.5	-0.0068	0	0.0031	0.0801		-26.5	-0.1009	0		-26.5	-0.2254	0		-26.5	-0.0088	0	-0.0921	-0.0806
	-26.4	-0.0288	0		-26.4	-0.1263	0		-26.4	-0.1148	0	0.0774	0.0991		-26.4	-0.2022	0		-26.4	-0.0158	0		-26.4	-0.0093	0	0.0031	0.0767		-26.4	-0.0988	0		-26.4	-0.2193	0		-26.4	-0.0096	0	-0.0878	-0.0805
	-26.3	-0.0289	0		-26.3	-0.1271	0		-26.3	-0.1166	0	0.0778	0.0963		-26.3	-0.2033	0		-26.3	-0.0171	0		-26.3	-0.0072	0	0.0023	0.0745		-26.3	-0.0983	0		-26.3	-0.2185	0		-26.3	-0.0076	0	-0.0899	-0.0809
	-26.2	-0.0296	0		-26.2	-0.1286	0		-26.2	-0.1176	0	0.075	0.092		-26.2	-0.2013	0		-26.2	-0.0162	0		-26.2	-0.0071	0	0.0048	0.0738		-26.2	-0.0997	0		-26.2	-0.2198	0		-26.2	-0.0117	0	-0.0921	-0.0804
	-26.1	-0.0279	0		-26.1	-0.13	0		-26.1	-0.1205	0	0.0743	0.0913		-26.1	-0.2007	0		-26.1	-0.0162	0		-26.1	-0.0056	0	0.0042	0.0771		-26.1	-0.099	0		-26.1	-0.2167	0		-26.1	-0.0127	0	-0.0939	-0.0822
	-26	-0.0258	0		-26	-0.127	0		-26	-0.1187	0	0.074	0.0908		-26	-0.2005	0		-26	-0.0165	0		-26	-0.0044	0	-0.0002	0.0768		-26	-0.0959	0		-26	-0.2174	0		-26	-0.0119	0	-0.0917	-0.0804
	-25.9	-0.0272	0		-25.9	-0.1246	0		-25.9	-0.1201	0	0.0722	0.091		-25.9	-0.1975	0		-25.9	-0.0189	0		-25.9	-0.0078	0	-0.0024	0.0801		-25.9	-0.0987	0		-25.9	-0.2179	0		-25.9	-0.0133	0	-0.0923	-0.0765
	-25.8	-0.0292	0		-25.8	-0.1242	0		-25.8	-0.1209	0	0.072	0.0888		-25.8	-0.1974	0		-25.8	-0.0162	0		-25.8	-0.0086	0	-0.0038	0.0791		-25.8	-0.0966	0		-25.8	-0.2196	0		-25.8	-0.0128	0	-0.0929	-0.0766
	-25.7	-0.0308	0		-25.7	-0.1261	0		-25.7	-0.1191	0	0.0714	0.0901		-25.7	-0.195	0		-25.7	-0.0172	0		-25.7	-0.0067	0	-0.0054	0.0803		-25.7	-0.0979	0		-25.7	-0.2173	0		-25.7	-0.0143	0	-0.091	-0.0722
	-25.6	-0.03	0		-25.6	-0.1289	0		-25.6	-0.1163	0	0.0697	0.0895		-25.6	-0.1973	0		-25.6	-0.0139	0		-25.6	-0.0074	0	-0.0057	0.0789		-25.6	-0.0958	0		-25.6	-0.214	0		-25.6	-0.0159	0	-0.0921	-0.0704
	-25.5	-0.032	0		-25.5	-0.1287	0		-25.5	-0.1174	0	0.0698	0.092		-25.5	-0.1962	0		-25.5	-0.0144	0		-25.5	-0.0066	0	-0.0048	0.0763		-25.5	-0.0938	0		-25.5	-0.2105	0		-25.5	-0.0141	0	-0.0911	-0.0686
	-25.4	-0.0324	0		-25.4	-0.1277	0		-25.4	-0.1133	0	0.0698	0.0896		-25.4	-0.1999	0		-25.4	-0.0138	0		-25.4	-0.0048	0	-0.0064	0.0756		-25.4	-0.0941	0		-25.4	-0.2075	0		-25.4	-0.0138	0	-0.0884	-0.0653
	-25.3	-0.0306	0		-25.3	-0.1266	0		-25.3	-0.1149	0	0.0697	0.0884		-25.3	-0.1962	0		-25.3	-0.0155	0		-25.3	-0.0029	0	-0.0058	0.0756		-25.3	-0.0896	0		-25.3	-0.2063	0		-25.3	-0.0141	0	-0.0868	-0.0648
	-25.2	-0.0316	0		-25.2	-0.1224	0		-25.2	-0.1138	0	0.0685	0.0896		-25.2	-0.1951	0		-25.2	-0.0142	0		-25.2	-0.0018	0	-0.0038	0.0742		-25.2	-0.0887	0		-25.2	-0.2055	0		-25.2	-0.012	0	-0.0849	-0.0648
	-25.1	-0.0327	0		-25.1	-0.1201	0		-25.1	-0.1161	0	0.0686	0.0911		-25.1	-0.1956	0		-25.1	-0.0094	0		-25.1	-0.0025	0	-0.0046	0.0731		-25.1	-0.088	0		-25.1	-0.2025	0		-25.1	-0.0131	0	-0.0872	-0.0665
	-25	-0.0315	0		-25	-0.1209	0		-25	-0.1181	0	0.0683	0.0892		-25	-0.1957	0		-25	-0.0046	0		-25	-0.0023	0	-0.0036	0.0716		-25	-0.0879	0		-25	-0.2003	0		-25	-0.0154	0	-0.0852	-0.0679
	-24.9	-0.0328	0		-24.9	-0.119	0		-24.9	-0.1194	0	0.067	0.0875		-24.9	-0.1999	0		-24.9	0.0006	0		-24.9	-0.0045	0	-0.0038	0.0738		-24.9	-0.0873	0		-24.9	-0.2002	0		-24.9	-0.0113	0	-0.0853	-0.0677
	-24.8	-0.0312	0		-24.8	-0.1197	0		-24.8	-0.1211	0	0.0649	0.0887		-24.8	-0.2007	0		-24.8	0.0021	0		-24.8	-0.0048	0	-0.0091	0.0737		-24.8	-0.0889	0		-24.8	-0.199	0		-24.8	-0.0069	0	-0.0852	-0.067
	-24.7	-0.0291	0		-24.7	-0.119	0		-24.7	-0.1192	0	0.0639	0.0904		-24.7	-0.1978	0		-24.7	0.0028	0		-24.7	-0.0036	0	-0.0103	0.078		-24.7	-0.0882	0		-24.7	-0.1975	0		-24.7	-0.0062	0	-0.0832	-0.0659
	-24.6	-0.0297	0		-24.6	-0.1202	0		-24.6	-0.1206	0	0.0646	0.09		-24.6	-0.1974	0		-24.6	0.0022	0		-24.6	-0.0022	0	-0.0093	0.0777		-24.6	-0.0868	0		-24.6	-0.1956	0		-24.6	-0.0048	0	-0.0812	-0.0661
	-24.5	-0.0303	0		-24.5	-0.1199	0		-24.5	-0.1193	0	0.0635	0.0917		-24.5	-0.194	0		-24.5	0.0031	0		-24.5	-0.0004	0	-0.0099	0.078		-24.5	-0.0854	0		-24.5	-0.1937	0		-24.5	-0.0061	0	-0.079	-0.0669
	-24.4	-0.031	0		-24.4	-0.1196	0		-24.4	-0.1145	0	0.0605	0.0901		-24.4	-0.1922	0		-24.4	0.006	0		-24.4	0.002	0	-0.0067	0.0782		-24.4	-0.0846	0		-24.4	-0.1924	0		-24.4	-0.0045	0	-0.0757	-0.0635
	-24.3	-0.0327	0		-24.3	-0.1206	0		-24.3	-0.1179	0	0.0586	0.086		-24.3	-0.1912	0		-24.3	0.0112	0		-24.3	0.0035	0	-0.008	0.0775		-24.3	-0.0848	0		-24.3	-0.192	0		-24.3	-0.0038	0	-0.0784	-0.0627
	-24.2	-0.037	0		-24.2	-0.1219	0		-24.2	-0.1187	0	0.0549	0.0837		-24.2	-0.1915	0		-24.2	0.0099	0		-24.2	0.0033	0	-0.0096	0.074		-24.2	-0.0837	0		-24.2	-0.1912	0		-24.2	-0.0023	0	-0.0823	-0.0614
	-24.1	-0.0381	0		-24.1	-0.1207	0		-24.1	-0.1209	0	0.0571	0.0814		-24.1	-0.1915	0		-24.1	0.0103	0		-24.1	0.0046	0	-0.0098	0.0748		-24.1	-0.0858	0		-24.1	-0.1917	0		-24.1	-0.0047	0	-0.083	-0.063
	-24	-0.0395	0		-24	-0.1219	0		-24	-0.1196	0	0.0562	0.0786		-24	-0.1931	0		-24	0.0117	0		-24	0.0062	0	-0.0132	0.0748		-24	-0.0848	0		-24	-0.1895	0		-24	-0.0021	0	-0.0811	-0.0638
	-23.9	-0.038	0		-23.9	-0.1227	0		-23.9	-0.1199	0	0.0548	0.0801		-23.9	-0.1965	0		-23.9	0.0116	0		-23.9	0.0067	0	-0.015	0.0749		-23.9	-0.0841	0		-23.9	-0.1895	0		-23.9	-0.0019	0	-0.0754	-0.0634
	-23.8	-0.0362	0		-23.8	-0.1261	0		-23.8	-0.1208	0	0.0534	0.0775		-23.8	-0.1932	0		-23.8	0.0094	0		-23.8	0.0052	0	-0.0191	0.0719		-23.8	-0.084	0		-23.8	-0.1872	0		-23.8	-0.0059	0	-0.0714	-0.0673
	-23.7	-0.0389	0		-23.7	-0.1282	0		-23.7	-0.1227	0	0.054	0.0759		-23.7	-0.1889	0		-23.7	0.0102	0		-23.7	0.0047	0	-0.0203	0.0717		-23.7	-0.0835	0		-23.7	-0.1818	0		-23.7	-0.008	0	-0.0674	-0.0684
	-23.6	-0.0381	0		-23.6	-0.1288	0		-23.6	-0.119	0	0.0513	0.0777		-23.6	-0.1842	0		-23.6	0.0135	0		-23.6	0.0083	0	-0.0193	0.0715		-23.6	-0.0817	0		-23.6	-0.1815	0		-23.6	-0.0071	0	-0.0635	-0.0681
	-23.5	-0.0322	0		-23.5	-0.1274	0		-23.5	-0.1164	0	0.0541	0.083		-23.5	-0.1802	0		-23.5	0.019	0		-23.5	0.0146	0	-0.0189	0.075		-23.5	-0.075	0		-23.5	-0.1764	0		-23.5	-0.0054	0	-0.0576	-0.0609
	-23.4	-0.0271	0		-23.4	-0.122	0		-23.4	-0.1147	0	0.0494	0.0846		-23.4	-0.1797	0		-23.4	0.0259	0		-23.4	0.0156	0	-0.0183	0.0807		-23.4	-0.0683	0		-23.4	-0.1732	0		-23.4	-0.0085	0	-0.0491	-0.062
	-23.3	-0.0219	0		-23.3	-0.1179	0		-23.3	-0.1175	0	0.0559	0.0831		-23.3	-0.1817	0		-23.3	0.0259	0		-23.3	0.0105	0	-0.0187	0.0808		-23.3	-0.0637	0		-23.3	-0.1754	0		-23.3	-0.0124	0	-0.0458	-0.0646
	-23.2	-0.0281	0		-23.2	-0.122	0		-23.2	-0.1159	0	0.0597	0.083		-23.2	-0.1828	0		-23.2	0.0273	0		-23.2	0.0078	0	-0.0182	0.0776		-23.2	-0.0669	0		-23.2	-0.1805	0		-23.2	-0.0109	0	-0.0439	-0.0681
	-23.1	-0.0368	0		-23.1	-0.1217	0		-23.1	-0.1171	0	0.0603	0.0839		-23.1	-0.1784	0		-23.1	0.0274	0		-23.1	0.0069	0	-0.0256	0.0761		-23.1	-0.07	0		-23.1	-0.1844	0		-23.1	-0.0121	0	-0.0407	-0.0647
	-23	-0.04	0		-23	-0.1191	0		-23	-0.1207	0	0.0599	0.0815		-23	-0.1752	0		-23	0.0275	0		-23	0.0077	0	-0.0268	0.0709		-23	-0.0728	0		-23	-0.1806	0		-23	-0.0144	0	-0.0363	-0.0639
	-22.9	-0.0349	0		-22.9	-0.1232	0		-22.9	-0.1168	0	0.0579	0.0879		-22.9	-0.1693	0		-22.9	0.0251	0		-22.9	0.0058	0	-0.0241	0.0704		-22.9	-0.0678	0		-22.9	-0.1779	0		-22.9	-0.0216	0	-0.0274	-0.0645
	-22.8	-0.0373	0		-22.8	-0.1231	0		-22.8	-0.1101	0	0.0554	0.0893		-22.8	-0.1648	0		-22.8	0.0171	0		-22.8	0.0033	0	-0.0202	0.0692		-22.8	-0.064	0		-22.8	-0.1758	0		-22.8	-0.0279	0	-0.0256	-0.0664
	-22.7	-0.0359	0		-22.7	-0.1238	0		-22.7	-0.1025	0	0.0551	0.0912		-22.7	-0.1572	0		-22.7	0.0083	0		-22.7	0.0005	0	-0.0139	0.0709		-22.7	-0.0598	0		-22.7	-0.1746	0		-22.7	-0.0341	0	-0.023	-0.0673
	-22.6	-0.0346	0		-22.6	-0.1211	0		-22.6	-0.1007	0	0.0582	0.0962		-22.6	-0.1465	0		-22.6	0.0102	0		-22.6	0.0011	0	-0.0124	0.0713		-22.6	-0.0552	0		-22.6	-0.1753	0		-22.6	-0.046	0	-0.0223	-0.0675
	-22.5	-0.0383	0		-22.5	-0.1212	0		-22.5	-0.0996	0	0.0583	0.0984		-22.5	-0.1401	0		-22.5	0.0145	0		-22.5	0.0009	0	-0.0072	0.0721		-22.5	-0.0518	0		-22.5	-0.172	0		-22.5	-0.0449	0	-0.0254	-0.0627
	-22.4	-0.0418	0		-22.4	-0.1306	0		-22.4	-0.1016	0	0.0563	0.1002		-22.4	-0.1422	0		-22.4	0.0184	0		-22.4	0.0014	0	-0.0085	0.0693		-22.4	-0.0472	0		-22.4	-0.1699	0		-22.4	-0.0413	0	-0.0263	-0.0753
	-22.3	-0.0437	0		-22.3	-0.1284	0		-22.3	-0.1046	0	0.0525	0.1014		-22.3	-0.1411	0		-22.3	0.0184	0		-22.3	0.0038	0	-0.0128	0.0704		-22.3	-0.0452	0		-22.3	-0.1694	0		-22.3	-0.0371	0	-0.0271	-0.0769
	-22.2	-0.0417	0		-22.2	-0.1263	0		-22.2	-0.1032	0	0.0537	0.1018		-22.2	-0.1478	0		-22.2	0.0239	0		-22.2	0.0083	0	-0.0157	0.0695		-22.2	-0.0461	0		-22.2	-0.1671	0		-22.2	-0.0313	0	-0.023	-0.0736
	-22.1	-0.0449	0		-22.1	-0.1286	0		-22.1	-0.1042	0	0.05	0.1064		-22.1	-0.1543	0		-22.1	0.0271	0		-22.1	0.0141	0	-0.02	0.0692		-22.1	-0.0429	0		-22.1	-0.1677	0		-22.1	-0.0288	0	-0.0216	-0.0666
	-22	-0.0432	0		-22	-0.1341	0		-22	-0.1085	0	0.0473	0.1057		-22	-0.1574	0		-22	0.0305	0		-22	0.0122	0	-0.0209	0.0684		-22	-0.0385	0		-22	-0.1708	0		-22	-0.0215	0	-0.02	-0.0593
	-21.9	-0.0427	0		-21.9	-0.1347	0		-21.9	-0.1091	0	0.0445	0.1081		-21.9	-0.1585	0		-21.9	0.0343	0		-21.9	0.0202	0	-0.0245	0.0692		-21.9	-0.0341	0		-21.9	-0.1719	0		-21.9	-0.0211	0	-0.0154	-0.0535
	-21.8	-0.045	0		-21.8	-0.1336	0		-21.8	-0.1127	0	0.0395	0.11		-21.8	-0.1625	0		-21.8	0.0388	0		-21.8	0.0262	0	-0.0284	0.072		-21.8	-0.0288	0		-21.8	-0.1688	0		-21.8	-0.0176	0	-0.014	-0.0482
	-21.7	-0.0481	0		-21.7	-0.1313	0		-21.7	-0.112	0	0.0377	0.109		-21.7	-0.167	0		-21.7	0.0416	0		-21.7	0.03	0	-0.0326	0.0699		-21.7	-0.0253	0		-21.7	-0.1679	0		-21.7	-0.0133	0	-0.0125	-0.04
	-21.6	-0.0498	0		-21.6	-0.1325	0		-21.6	-0.1099	0	0.0354	0.1101		-21.6	-0.1709	0		-21.6	0.0446	0		-21.6	0.0343	0	-0.0372	0.0698		-21.6	-0.0228	0		-21.6	-0.1681	0		-21.6	-0.0044	0	-0.0136	-0.0353
	-21.5	-0.0493	0		-21.5	-0.1361	0		-21.5	-0.1084	0	0.0328	0.1118		-21.5	-0.1727	0		-21.5	0.0456	0		-21.5	0.0341	0	-0.0407	0.0674		-21.5	-0.021	0		-21.5	-0.1673	0		-21.5	0.0035	0	-0.0132	-0.0308
	-21.4	-0.0508	0		-21.4	-0.1425	0		-21.4	-0.1093	0	0.0321	0.1161		-21.4	-0.1783	0		-21.4	0.0484	0		-21.4	0.0399	0	-0.0453	0.0647		-21.4	-0.0182	0		-21.4	-0.1672	0		-21.4	0.0029	0	-0.0121	-0.0274
	-21.3	-0.0513	0		-21.3	-0.1463	0		-21.3	-0.1113	0	0.0317	0.119		-21.3	-0.1845	0		-21.3	0.0507	0		-21.3	0.0447	0	-0.0486	0.0645		-21.3	-0.0118	0		-21.3	-0.1641	0		-21.3	0.003	0	-0.0094	-0.0224
	-21.2	-0.0529	0		-21.2	-0.1477	0		-21.2	-0.1142	0	0.0299	0.1188		-21.2	-0.1886	0		-21.2	0.0529	0		-21.2	0.0522	0	-0.0509	0.0616		-21.2	-0.0098	0		-21.2	-0.1645	0		-21.2	0.0056	0	-0.0044	-0.0224
	-21.1	-0.0534	0		-21.1	-0.1527	0		-21.1	-0.1137	0	0.0291	0.1223		-21.1	-0.1927	0		-21.1	0.0583	0		-21.1	0.0548	0	-0.0516	0.0619		-21.1	-0.0073	0		-21.1	-0.1647	0		-21.1	0.006	0	0.0005	-0.0222
	-21	-0.0547	0		-21	-0.1558	0		-21	-0.1145	0	0.0264	0.1266		-21	-0.197	0		-21	0.059	0		-21	0.0619	0	-0.0502	0.0607		-21	-0.0024	0		-21	-0.1648	0		-21	0.0051	0	0.0022	-0.0168
	-20.9	-0.0558	0		-20.9	-0.1557	0		-20.9	-0.1117	0	0.0208	0.1262		-20.9	-0.198	0		-20.9	0.0633	0		-20.9	0.0687	0	-0.0542	0.0623		-20.9	0.0027	0		-20.9	-0.166	0		-20.9	0.0072	0	0.007	-0.0153
	-20.8	-0.0556	0		-20.8	-0.1523	0		-20.8	-0.1136	0	0.0146	0.1274		-20.8	-0.2049	0		-20.8	0.0673	0		-20.8	0.0729	0	-0.0561	0.0658		-20.8	0.0062	0		-20.8	-0.1688	0		-20.8	0.0089	0	0.0099	-0.011
	-20.7	-0.0556	0		-20.7	-0.1531	0		-20.7	-0.1158	0	0.0089	0.1316		-20.7	-0.211	0		-20.7	0.0704	0		-20.7	0.0777	0	-0.0641	0.0676		-20.7	0.0126	0		-20.7	-0.1662	0		-20.7	0.0137	0	0.01	-0.0064
	-20.6	-0.0526	0		-20.6	-0.1574	0		-20.6	-0.1178	0	0.0021	0.137		-20.6	-0.2094	0		-20.6	0.0729	0		-20.6	0.0824	0	-0.0658	0.0701		-20.6	0.0194	0		-20.6	-0.1668	0		-20.6	0.0157	0	0.0112	-0.0065
	-20.5	-0.054	0		-20.5	-0.1579	0		-20.5	-0.1193	0	-0.0033	0.143		-20.5	-0.2137	0		-20.5	0.0759	0		-20.5	0.089	0	-0.0703	0.0643		-20.5	0.026	0		-20.5	-0.1661	0		-20.5	0.0205	0	0.0148	-0.0029
	-20.4	-0.0545	0		-20.4	-0.1561	0		-20.4	-0.1174	0	-0.006	0.1447		-20.4	-0.2166	0		-20.4	0.0782	0		-20.4	0.0935	0	-0.0739	0.0673		-20.4	0.0318	0		-20.4	-0.1637	0		-20.4	0.0275	0	0.013	0.0013
	-20.3	-0.0547	0		-20.3	-0.1552	0		-20.3	-0.1202	0	-0.0089	0.1469		-20.3	-0.2195	0		-20.3	0.079	0		-20.3	0.0976	0	-0.0787	0.0682		-20.3	0.0339	0		-20.3	-0.1654	0		-20.3	0.0348	0	0.0118	0.0093
	-20.2	-0.0547	0		-20.2	-0.1598	0		-20.2	-0.1219	0	-0.0146	0.1503		-20.2	-0.2232	0		-20.2	0.0809	0		-20.2	0.1036	0	-0.0792	0.0652		-20.2	0.039	0		-20.2	-0.1662	0		-20.2	0.0389	0	0.0126	0.017
	-20.1	-0.0563	0		-20.1	-0.1587	0		-20.1	-0.1257	0	-0.0172	0.1555		-20.1	-0.2259	0		-20.1	0.0869	0		-20.1	0.11	0	-0.0833	0.0627		-20.1	0.0446	0		-20.1	-0.1637	0		-20.1	0.0404	0	0.0125	0.023
	-20	-0.0586	0		-20	-0.1634	0		-20	-0.1198	0	-0.0192	0.1589		-20	-0.2267	0		-20	0.0949	0		-20	0.1146	0	-0.0873	0.0642		-20	0.0512	0		-20	-0.1632	0		-20	0.0412	0	0.0125	0.0323
	-19.9	-0.0616	0		-19.9	-0.1688	0		-19.9	-0.1241	0	-0.022	0.159		-19.9	-0.2355	0		-19.9	0.1023	0		-19.9	0.1216	0	-0.0904	0.0666		-19.9	0.0584	0		-19.9	-0.1611	0		-19.9	0.0424	0	0.0129	0.0345
	-19.8	-0.0643	0		-19.8	-0.1685	0		-19.8	-0.1239	0	-0.0231	0.1592		-19.8	-0.2411	0		-19.8	0.1084	0		-19.8	0.1242	0	-0.093	0.0709		-19.8	0.066	0		-19.8	-0.1618	0		-19.8	0.044	0	0.0142	0.04
	-19.7	-0.0653	0		-19.7	-0.1689	0		-19.7	-0.1266	0	-0.0248	0.1605		-19.7	-0.2462	0		-19.7	0.1115	0		-19.7	0.1315	0	-0.0963	0.071		-19.7	0.0713	0		-19.7	-0.1608	0		-19.7	0.0445	0	0.0141	0.0452
	-19.6	-0.0661	0		-19.6	-0.1703	0		-19.6	-0.1275	0	-0.0262	0.1605		-19.6	-0.2522	0		-19.6	0.1182	0		-19.6	0.1355	0	-0.1007	0.0708		-19.6	0.0803	0		-19.6	-0.161	0		-19.6	0.0436	0	0.0101	0.0532
	-19.5	-0.0706	0		-19.5	-0.1754	0		-19.5	-0.1304	0	-0.0307	0.1625		-19.5	-0.2563	0		-19.5	0.1239	0		-19.5	0.1381	0	-0.1075	0.0722		-19.5	0.0864	0		-19.5	-0.1603	0		-19.5	0.0485	0	0.0074	0.0606
	-19.4	-0.0722	0		-19.4	-0.1712	0		-19.4	-0.1336	0	-0.0369	0.1656		-19.4	-0.262	0		-19.4	0.1268	0		-19.4	0.142	0	-0.1135	0.0709		-19.4	0.0914	0		-19.4	-0.1593	0		-19.4	0.053	0	0.0023	0.0627
	-19.3	-0.07	0		-19.3	-0.1735	0		-19.3	-0.1365	0	-0.041	0.17		-19.3	-0.266	0		-19.3	0.1299	0		-19.3	0.1455	0	-0.12	0.0689		-19.3	0.0915	0		-19.3	-0.1604	0		-19.3	0.0625	0	0.0029	0.0709
	-19.2	-0.0685	0		-19.2	-0.1794	0		-19.2	-0.1397	0	-0.0468	0.173		-19.2	-0.273	0		-19.2	0.1338	0		-19.2	0.1531	0	-0.1262	0.0646		-19.2	0.0959	0		-19.2	-0.1571	0		-19.2	0.0698	0	0.0024	0.0763
	-19.1	-0.0709	0		-19.1	-0.1873	0		-19.1	-0.1376	0	-0.0503	0.1748		-19.1	-0.2806	0		-19.1	0.1374	0		-19.1	0.16	0	-0.1361	0.0618		-19.1	0.1027	0		-19.1	-0.1536	0		-19.1	0.0693	0	0.0049	0.0852
	-19	-0.0734	0		-19	-0.1854	0		-19	-0.1389	0	-0.0564	0.1761		-19	-0.2841	0		-19	0.1405	0		-19	0.1643	0	-0.1372	0.0615		-19	0.1112	0		-19	-0.153	0		-19	0.071	0	-0.0019	0.0914
	-18.9	-0.0781	0		-18.9	-0.1818	0		-18.9	-0.1404	0	-0.0545	0.1779		-18.9	-0.285	0		-18.9	0.1441	0		-18.9	0.1707	0	-0.1406	0.0638		-18.9	0.118	0		-18.9	-0.1531	0		-18.9	0.0735	0	-0.0045	0.1022
	-18.8	-0.0819	0		-18.8	-0.1861	0		-18.8	-0.1355	0	-0.0579	0.1801		-18.8	-0.2905	0		-18.8	0.1509	0		-18.8	0.1785	0	-0.1441	0.0624		-18.8	0.123	0		-18.8	-0.152	0		-18.8	0.0748	0	-0.0056	0.1085
	-18.7	-0.0836	0		-18.7	-0.1842	0		-18.7	-0.1319	0	-0.0587	0.1781		-18.7	-0.2978	0		-18.7	0.154	0		-18.7	0.1889	0	-0.1449	0.0637		-18.7	0.1273	0		-18.7	-0.1548	0		-18.7	0.0764	0	-0.0044	0.1155
	-18.6	-0.0856	0		-18.6	-0.1806	0		-18.6	-0.1281	0	-0.0623	0.1763		-18.6	-0.304	0		-18.6	0.1624	0		-18.6	0.1969	0	-0.1485	0.0666		-18.6	0.1325	0		-18.6	-0.1541	0		-18.6	0.076	0	-0.0054	0.1183
	-18.5	-0.085	0		-18.5	-0.1791	0		-18.5	-0.1292	0	-0.0655	0.1789		-18.5	-0.3096	0		-18.5	0.1705	0		-18.5	0.1978	0	-0.1497	0.0636		-18.5	0.1395	0		-18.5	-0.1544	0		-18.5	0.0738	0	-0.006	0.1171
	-18.4	-0.0833	0		-18.4	-0.1755	0		-18.4	-0.1278	0	-0.0736	0.1882		-18.4	-0.3179	0		-18.4	0.1786	0		-18.4	0.193	0	-0.1531	0.0623		-18.4	0.1476	0		-18.4	-0.1525	0		-18.4	0.0651	0	-0.0086	0.1195
	-18.3	-0.084	0		-18.3	-0.178	0		-18.3	-0.1278	0	-0.0727	0.1921		-18.3	-0.3254	0		-18.3	0.1836	0		-18.3	0.1879	0	-0.1546	0.0602		-18.3	0.1539	0		-18.3	-0.1491	0		-18.3	0.0614	0	-0.008	0.115
	-18.2	-0.0834	0		-18.2	-0.1863	0		-18.2	-0.1265	0	-0.0728	0.1972		-18.2	-0.3341	0		-18.2	0.186	0		-18.2	0.1828	0	-0.1583	0.0612		-18.2	0.1595	0		-18.2	-0.1478	0		-18.2	0.0572	0	-0.0045	0.1075
	-18.1	-0.0849	0		-18.1	-0.1955	0		-18.1	-0.1282	0	-0.0782	0.199		-18.1	-0.3378	0		-18.1	0.1851	0		-18.1	0.1785	0	-0.1636	0.0614		-18.1	0.1631	0		-18.1	-0.1499	0		-18.1	0.0529	0	-0.0053	0.0937
	-18	-0.0875	0		-18	-0.2037	0		-18	-0.1286	0	-0.0839	0.1955		-18	-0.3371	0		-18	0.1785	0		-18	0.1755	0	-0.1692	0.0619		-18	0.1716	0		-18	-0.1568	0		-18	0.0519	0	-0.007	0.0841
	-17.9	-0.0887	0		-17.9	-0.2075	0		-17.9	-0.1288	0	-0.1006	0.1877		-17.9	-0.3353	0		-17.9	0.1717	0		-17.9	0.1723	0	-0.174	0.0596		-17.9	0.1777	0		-17.9	-0.1636	0		-17.9	0.0469	0	-0.0098	0.08
	-17.8	-0.0892	0		-17.8	-0.2011	0		-17.8	-0.13	0	-0.1088	0.1787		-17.8	-0.3327	0		-17.8	0.1709	0		-17.8	0.1723	0	-0.1803	0.0566		-17.8	0.1753	0		-17.8	-0.1741	0		-17.8	0.0407	0	-0.0152	0.0804
	-17.7	-0.101	0		-17.7	-0.1985	0		-17.7	-0.1274	0	-0.1142	0.176		-17.7	-0.3296	0		-17.7	0.1688	0		-17.7	0.1728	0	-0.1781	0.0457		-17.7	0.1686	0		-17.7	-0.1781	0		-17.7	0.0339	0	-0.019	0.08
	-17.6	-0.1145	0		-17.6	-0.2023	0		-17.6	-0.1258	0	-0.1181	0.1676		-17.6	-0.329	0		-17.6	0.1614	0		-17.6	0.1751	0	-0.1848	0.0399		-17.6	0.1605	0		-17.6	-0.1831	0		-17.6	0.0321	0	-0.025	0.0834
	-17.5	-0.1206	0		-17.5	-0.2109	0		-17.5	-0.1252	0	-0.1205	0.1624		-17.5	-0.3297	0		-17.5	0.151	0		-17.5	0.1704	0	-0.1792	0.0392		-17.5	0.1618	0		-17.5	-0.1856	0		-17.5	0.0314	0	-0.0184	0.0802
	-17.4	-0.117	0		-17.4	-0.2146	0		-17.4	-0.1218	0	-0.1239	0.1622		-17.4	-0.3285	0		-17.4	0.1339	0		-17.4	0.1677	0	-0.1758	0.0323		-17.4	0.1568	0		-17.4	-0.1915	0		-17.4	0.0291	0	-0.0249	0.0737
	-17.3	-0.1205	0		-17.3	-0.2211	0		-17.3	-0.1237	0	-0.1314	0.1585		-17.3	-0.3238	0		-17.3	0.1306	0		-17.3	0.1654	0	-0.1772	0.0243		-17.3	0.1567	0		-17.3	-0.1954	0		-17.3	0.0272	0	-0.0295	0.0721
	-17.2	-0.126	0		-17.2	-0.2239	0		-17.2	-0.1233	0	-0.1334	0.1587		-17.2	-0.3188	0		-17.2	0.1272	0		-17.2	0.1673	0	-0.1743	0.0227		-17.2	0.1556	0		-17.2	-0.1995	0		-17.2	0.023	0	-0.0345	0.0746
	-17.1	-0.1259	0		-17.1	-0.2207	0		-17.1	-0.1177	0	-0.1321	0.1587		-17.1	-0.317	0		-17.1	0.1252	0		-17.1	0.166	0	-0.1707	0.0207		-17.1	0.1562	0		-17.1	-0.2001	0		-17.1	0.0227	0	-0.0346	0.0802
	-17	-0.1263	0		-17	-0.2157	0		-17	-0.1153	0	-0.1347	0.1538		-17	-0.3159	0		-17	0.1265	0		-17	0.1676	0	-0.1722	0.0177		-17	0.1561	0		-17	-0.1999	0		-17	0.0215	0	-0.0356	0.0805
	-16.9	-0.1282	0		-16.9	-0.2162	0		-16.9	-0.1166	0	-0.1339	0.1528		-16.9	-0.3156	0		-16.9	0.1243	0		-16.9	0.1678	0	-0.1737	0.0174		-16.9	0.1578	0		-16.9	-0.1999	0		-16.9	0.0198	0	-0.0387	0.0818
	-16.8	-0.128	0		-16.8	-0.2152	0		-16.8	-0.1163	0	-0.1357	0.1526		-16.8	-0.3142	0		-16.8	0.1244	0		-16.8	0.1666	0	-0.1761	0.0156		-16.8	0.1603	0		-16.8	-0.2016	0		-16.8	0.0202	0	-0.0378	0.0816
	-16.7	-0.1274	0		-16.7	-0.2161	0		-16.7	-0.1167	0	-0.1403	0.1518		-16.7	-0.3141	0		-16.7	0.1268	0		-16.7	0.1642	0	-0.1805	0.0135		-16.7	0.1612	0		-16.7	-0.2039	0		-16.7	0.0201	0	-0.0383	0.0815
	-16.6	-0.1276	0		-16.6	-0.2156	0		-16.6	-0.1134	0	-0.1452	0.1468		-16.6	-0.3143	0		-16.6	0.1267	0		-16.6	0.163	0	-0.1843	0.013		-16.6	0.1595	0		-16.6	-0.2052	0		-16.6	0.022	0	-0.0409	0.0795
	-16.5	-0.1273	0		-16.5	-0.2166	0		-16.5	-0.1084	0	-0.1443	0.142		-16.5	-0.3151	0		-16.5	0.1267	0		-16.5	0.1608	0	-0.186	0.0094		-16.5	0.1604	0		-16.5	-0.205	0		-16.5	0.0256	0	-0.0383	0.0786
	-16.4	-0.1288	0		-16.4	-0.215	0		-16.4	-0.1069	0	-0.1452	0.1412		-16.4	-0.3142	0		-16.4	0.1274	0		-16.4	0.1598	0	-0.1863	0.0105		-16.4	0.1618	0		-16.4	-0.2046	0		-16.4	0.0235	0	-0.0361	0.0792
	-16.3	-0.1295	0		-16.3	-0.2131	0		-16.3	-0.1059	0	-0.1409	0.1405		-16.3	-0.3142	0		-16.3	0.1287	0		-16.3	0.1612	0	-0.1872	0.0141		-16.3	0.165	0		-16.3	-0.2049	0		-16.3	0.0231	0	-0.0357	0.0789
	-16.2	-0.1298	0		-16.2	-0.2088	0		-16.2	-0.1045	0	-0.1423	0.1403		-16.2	-0.3152	0		-16.2	0.128	0		-16.2	0.1618	0	-0.187	0.0161		-16.2	0.1655	0		-16.2	-0.2065	0		-16.2	0.0258	0	-0.0377	0.0782
	-16.1	-0.1293	0		-16.1	-0.206	0		-16.1	-0.1018	0	-0.1451	0.14		-16.1	-0.3141	0		-16.1	0.1286	0		-16.1	0.1615	0	-0.1859	0.0149		-16.1	0.1688	0		-16.1	-0.2088	0		-16.1	0.0246	0	-0.0385	0.0744
	-16	-0.1291	0		-16	-0.2058	0		-16	-0.0986	0	-0.1464	0.1391		-16	-0.3127	0		-16	0.1303	0		-16	0.1613	0	-0.1874	0.014		-16	0.1712	0		-16	-0.2103	0		-16	0.0222	0	-0.0375	0.0717
	-15.9	-0.1275	0		-15.9	-0.2043	0		-15.9	-0.0976	0	-0.1467	0.1399		-15.9	-0.3112	0		-15.9	0.1324	0		-15.9	0.1614	0	-0.1883	0.0144		-15.9	0.174	0		-15.9	-0.2072	0		-15.9	0.0229	0	-0.0424	0.0719
	-15.8	-0.1261	0		-15.8	-0.2046	0		-15.8	-0.0981	0	-0.1453	0.1412		-15.8	-0.3124	0		-15.8	0.1333	0		-15.8	0.1594	0	-0.1884	0.0109		-15.8	0.1771	0		-15.8	-0.2051	0		-15.8	0.0231	0	-0.0423	0.0719
	-15.7	-0.1252	0		-15.7	-0.2045	0		-15.7	-0.0956	0	-0.1448	0.1434		-15.7	-0.3139	0		-15.7	0.1318	0		-15.7	0.1565	0	-0.1893	0.0121		-15.7	0.1773	0		-15.7	-0.2048	0		-15.7	0.0223	0	-0.042	0.0725
	-15.6	-0.1275	0		-15.6	-0.2061	0		-15.6	-0.0955	0	-0.1408	0.1428		-15.6	-0.3128	0		-15.6	0.1333	0		-15.6	0.1562	0	-0.1883	0.0117		-15.6	0.1785	0		-15.6	-0.2036	0		-15.6	0.0217	0	-0.0421	0.0724
	-15.5	-0.1283	0		-15.5	-0.2066	0		-15.5	-0.0936	0	-0.1399	0.1461		-15.5	-0.3113	0		-15.5	0.1339	0		-15.5	0.1514	0	-0.1874	0.0109		-15.5	0.1795	0		-15.5	-0.2015	0		-15.5	0.0211	0	-0.0432	0.0728
	-15.4	-0.127	0		-15.4	-0.2069	0		-15.4	-0.0915	0	-0.1415	0.1449		-15.4	-0.3099	0		-15.4	0.1346	0		-15.4	0.1503	0	-0.1897	0.0122		-15.4	0.1805	0		-15.4	-0.2014	0		-15.4	0.0225	0	-0.0414	0.0737
	-15.3	-0.1259	0		-15.3	-0.2062	0		-15.3	-0.0882	0	-0.1429	0.1452		-15.3	-0.308	0		-15.3	0.1348	0		-15.3	0.1447	0	-0.1921	0.0114		-15.3	0.1853	0		-15.3	-0.1981	0		-15.3	0.0232	0	-0.0403	0.0717
	-15.2	-0.1278	0		-15.2	-0.2051	0		-15.2	-0.0879	0	-0.1453	0.1457		-15.2	-0.3045	0		-15.2	0.1344	0		-15.2	0.1439	0	-0.1937	0.0094		-15.2	0.1837	0		-15.2	-0.1984	0		-15.2	0.0234	0	-0.0405	0.0713
	-15.1	-0.1255	0		-15.1	-0.2065	0		-15.1	-0.0879	0	-0.1435	0.1455		-15.1	-0.3044	0		-15.1	0.1337	0		-15.1	0.142	0	-0.1924	0.0079		-15.1	0.1827	0		-15.1	-0.1959	0		-15.1	0.0252	0	-0.0416	0.0735
	-15	-0.1239	0		-15	-0.2077	0		-15	-0.0867	0	-0.1436	0.1429		-15	-0.306	0		-15	0.1326	0		-15	0.14	0	-0.1921	0.0072		-15	0.1798	0		-15	-0.1937	0		-15	0.0275	0	-0.0423	0.0745
	-14.9	-0.1284	0		-14.9	-0.2047	0		-14.9	-0.0884	0	-0.1411	0.1397		-14.9	-0.3097	0		-14.9	0.1344	0		-14.9	0.1376	0	-0.1912	0.0102		-14.9	0.176	0		-14.9	-0.1976	0		-14.9	0.0234	0	-0.0447	0.069
	-14.8	-0.1345	0		-14.8	-0.2067	0		-14.8	-0.0922	0	-0.1388	0.1381		-14.8	-0.3144	0		-14.8	0.1261	0		-14.8	0.1301	0	-0.1924	0.0127		-14.8	0.1673	0		-14.8	-0.2019	0		-14.8	0.0176	0	-0.0511	0.0616
	-14.7	-0.137	0		-14.7	-0.213	0		-14.7	-0.0882	0	-0.1402	0.1387		-14.7	-0.315	0		-14.7	0.1166	0		-14.7	0.1319	0	-0.1937	0.0057		-14.7	0.1677	0		-14.7	-0.2031	0		-14.7	0.0207	0	-0.0591	0.0625
	-14.6	-0.1395	0		-14.6	-0.2074	0		-14.6	-0.0796	0	-0.1387	0.1346		-14.6	-0.3137	0		-14.6	0.1195	0		-14.6	0.1347	0	-0.2	0.0055		-14.6	0.1709	0		-14.6	-0.2063	0		-14.6	0.0266	0	-0.0549	0.0689
	-14.5	-0.1378	0		-14.5	-0.1968	0		-14.5	-0.0803	0	-0.1331	0.1294		-14.5	-0.3099	0		-14.5	0.1243	0		-14.5	0.1356	0	-0.2035	0.003		-14.5	0.1729	0		-14.5	-0.205	0		-14.5	0.0275	0	-0.0541	0.0662
	-14.4	-0.136	0		-14.4	-0.1985	0		-14.4	-0.0827	0	-0.1355	0.1318		-14.4	-0.3086	0		-14.4	0.1272	0		-14.4	0.1296	0	-0.2061	0.0008		-14.4	0.1752	0		-14.4	-0.2027	0		-14.4	0.0258	0	-0.0536	0.0682
	-14.3	-0.1418	0		-14.3	-0.1934	0		-14.3	-0.0783	0	-0.1379	0.1362		-14.3	-0.3097	0		-14.3	0.1354	0		-14.3	0.1276	0	-0.2072	-0.003		-14.3	0.1756	0		-14.3	-0.2026	0		-14.3	0.0288	0	-0.0533	0.0654
	-14.2	-0.1455	0		-14.2	-0.1896	0		-14.2	-0.0693	0	-0.1439	0.1341		-14.2	-0.313	0		-14.2	0.1349	0		-14.2	0.1264	0	-0.2096	-0.0076		-14.2	0.1773	0		-14.2	-0.2015	0		-14.2	0.0341	0	-0.0509	0.062
	-14.1	-0.1495	0		-14.1	-0.1835	0		-14.1	-0.0768	0	-0.151	0.1279		-14.1	-0.3148	0		-14.1	0.1373	0		-14.1	0.1268	0	-0.2119	-0.0148		-14.1	0.1821	0		-14.1	-0.1956	0		-14.1	0.0262	0	-0.0461	0.063
	-14	-0.1485	0		-14	-0.1849	0		-14	-0.0832	0	-0.1551	0.1207		-14	-0.312	0		-14	0.1348	0		-14	0.1224	0	-0.2147	-0.0177		-14	0.1773	0		-14	-0.1919	0		-14	0.0131	0	-0.0458	0.0623
	-13.9	-0.146	0		-13.9	-0.1737	0		-13.9	-0.0893	0	-0.1578	0.1111		-13.9	-0.3093	0		-13.9	0.1324	0		-13.9	0.1089	0	-0.222	-0.0235		-13.9	0.1694	0		-13.9	-0.1888	0		-13.9	0.0062	0	-0.0465	0.0588
	-13.8	-0.1431	0		-13.8	-0.1819	0		-13.8	-0.0874	0	-0.161	0.0913		-13.8	-0.307	0		-13.8	0.1339	0		-13.8	0.0949	0	-0.2292	-0.0341		-13.8	0.1613	0		-13.8	-0.1876	0		-13.8	-0.0027	0	-0.0471	0.0593
	-13.7	-0.1399	0		-13.7	-0.1856	0		-13.7	-0.0877	0	-0.1617	0.069		-13.7	-0.3013	0		-13.7	0.1294	0		-13.7	0.0888	0	-0.2357	-0.0407		-13.7	0.1566	0		-13.7	-0.1829	0		-13.7	-0.0049	0	-0.0483	0.0587
	-13.6	-0.1385	0		-13.6	-0.1924	0		-13.6	-0.0859	0	-0.1619	0.0551		-13.6	-0.2974	0		-13.6	0.1268	0		-13.6	0.0817	0	-0.2354	-0.0441		-13.6	0.1545	0		-13.6	-0.1779	0		-13.6	-0.0079	0	-0.0463	0.0603
	-13.5	-0.1352	0		-13.5	-0.2029	0		-13.5	-0.0834	0	-0.1689	0.0484		-13.5	-0.2916	0		-13.5	0.1234	0		-13.5	0.076	0	-0.2411	-0.0445		-13.5	0.1486	0		-13.5	-0.1752	0		-13.5	-0.0093	0	-0.0399	0.0568
	-13.4	-0.1302	0		-13.4	-0.2036	0		-13.4	-0.0811	0	-0.1934	0.049		-13.4	-0.2867	0		-13.4	0.118	0		-13.4	0.074	0	-0.2415	-0.0454		-13.4	0.1464	0		-13.4	-0.1764	0		-13.4	-0.0122	0	-0.0335	0.0533
	-13.3	-0.1269	0		-13.3	-0.2088	0		-13.3	-0.0787	0	-0.2124	0.0443		-13.3	-0.2805	0		-13.3	0.1143	0		-13.3	0.0698	0	-0.2421	-0.049		-13.3	0.1407	0		-13.3	-0.179	0		-13.3	-0.0104	0	-0.0351	0.0522
	-13.2	-0.128	0		-13.2	-0.2126	0		-13.2	-0.0794	0	-0.2231	0.0381		-13.2	-0.2807	0		-13.2	0.1098	0		-13.2	0.0681	0	-0.2506	-0.0522		-13.2	0.1362	0		-13.2	-0.1826	0		-13.2	-0.0181	0	-0.0351	0.0493
	-13.1	-0.1318	0		-13.1	-0.2163	0		-13.1	-0.0817	0	-0.2327	0.0246		-13.1	-0.2811	0		-13.1	0.1058	0		-13.1	0.0672	0	-0.2597	-0.0525		-13.1	0.1308	0		-13.1	-0.1845	0		-13.1	-0.0205	0	-0.0351	0.0458
	-13	-0.1347	0		-13	-0.2216	0		-13	-0.0792	0	-0.2463	0.0151		-13	-0.2807	0		-13	0.1019	0		-13	0.0626	0	-0.2645	-0.0559		-13	0.1251	0		-13	-0.1732	0		-13	-0.0244	0	-0.0323	0.045
	-12.9	-0.1384	0		-12.9	-0.2282	0		-12.9	-0.079	0	-0.2571	0.0075		-12.9	-0.2784	0		-12.9	0.0957	0		-12.9	0.0544	0	-0.2635	-0.0566		-12.9	0.1213	0		-12.9	-0.1701	0		-12.9	-0.0277	0	-0.0289	0.041
	-12.8	-0.1374	0		-12.8	-0.2327	0		-12.8	-0.0767	0	-0.2646	0.0059		-12.8	-0.2719	0		-12.8	0.0902	0		-12.8	0.0466	0	-0.2572	-0.0549		-12.8	0.1171	0		-12.8	-0.1673	0		-12.8	-0.0291	0	-0.0255	0.0391
	-12.7	-0.1352	0		-12.7	-0.2295	0		-12.7	-0.0741	0	-0.27	-0.002		-12.7	-0.2609	0		-12.7	0.0783	0		-12.7	0.0368	0	-0.2561	-0.0544		-12.7	0.1095	0		-12.7	-0.1634	0		-12.7	-0.0328	0	-0.021	0.0363
	-12.6	-0.1333	0		-12.6	-0.2185	0		-12.6	-0.0714	0	-0.27	-0.0053		-12.6	-0.2509	0		-12.6	0.072	0		-12.6	0.0318	0	-0.2505	-0.0569		-12.6	0.1014	0		-12.6	-0.1606	0		-12.6	-0.0338	0	-0.0141	0.0313
	-12.5	-0.1307	0		-12.5	-0.2111	0		-12.5	-0.0701	0	-0.2776	-0.0113		-12.5	-0.2411	0		-12.5	0.0649	0		-12.5	0.0324	0	-0.2488	-0.0558		-12.5	0.0913	0		-12.5	-0.1576	0		-12.5	-0.0318	0	-0.0126	0.0315
	-12.4	-0.1258	0		-12.4	-0.2095	0		-12.4	-0.0682	0	-0.279	-0.0151		-12.4	-0.2323	0		-12.4	0.0552	0		-12.4	0.03	0	-0.2443	-0.0556		-12.4	0.0822	0		-12.4	-0.1552	0		-12.4	-0.0344	0	-0.0099	0.0319
	-12.3	-0.1212	0		-12.3	-0.2081	0		-12.3	-0.0622	0	-0.2847	-0.0163		-12.3	-0.2228	0		-12.3	0.0492	0		-12.3	0.028	0	-0.242	-0.0538		-12.3	0.0751	0		-12.3	-0.1558	0		-12.3	-0.0362	0	-0.0086	0.0339
	-12.2	-0.1184	0		-12.2	-0.2091	0		-12.2	-0.0568	0	-0.2792	-0.0174		-12.2	-0.2092	0		-12.2	0.046	0		-12.2	0.0257	0	-0.2393	-0.053		-12.2	0.0711	0		-12.2	-0.1562	0		-12.2	-0.0331	0	-0.0058	0.0359
	-12.1	-0.1154	0		-12.1	-0.2084	0		-12.1	-0.0563	0	-0.2651	-0.0197		-12.1	-0.202	0		-12.1	0.043	0		-12.1	0.0222	0	-0.2345	-0.0556		-12.1	0.0667	0		-12.1	-0.1542	0		-12.1	-0.0316	0	-0.0006	0.0363
	-12	-0.1119	0		-12	-0.1995	0		-12	-0.0523	0	-0.2572	-0.0274		-12	-0.194	0		-12	0.0409	0		-12	0.0182	0	-0.2361	-0.0544		-12	0.059	0		-12	-0.1498	0		-12	-0.0295	0	0.0029	0.033
	-11.9	-0.1082	0		-11.9	-0.1995	0		-11.9	-0.0535	0	-0.2544	-0.0348		-11.9	-0.186	0		-11.9	0.0413	0		-11.9	0.0129	0	-0.2327	-0.0564		-11.9	0.0508	0		-11.9	-0.145	0		-11.9	-0.0304	0	0.0043	0.0304
	-11.8	-0.1034	0		-11.8	-0.2001	0		-11.8	-0.0533	0	-0.2492	-0.0387		-11.8	-0.1812	0		-11.8	0.0448	0		-11.8	0.0103	0	-0.2255	-0.0535		-11.8	0.0457	0		-11.8	-0.1382	0		-11.8	-0.0317	0	0.0082	0.025
	-11.7	-0.097	0		-11.7	-0.1986	0		-11.7	-0.0511	0	-0.2555	-0.0423		-11.7	-0.1749	0		-11.7	0.0439	0		-11.7	0.0071	0	-0.2158	-0.051		-11.7	0.0393	0		-11.7	-0.1319	0		-11.7	-0.0341	0	0.0142	0.0237
	-11.6	-0.0929	0		-11.6	-0.1999	0		-11.6	-0.05	0	-0.2622	-0.0475		-11.6	-0.1672	0		-11.6	0.0437	0		-11.6	0.0045	0	-0.2089	-0.0525		-11.6	0.0345	0		-11.6	-0.1253	0		-11.6	-0.033	0	0.0227	0.0175
	-11.5	-0.0871	0		-11.5	-0.2021	0		-11.5	-0.0475	0	-0.2579	-0.0535		-11.5	-0.1619	0		-11.5	0.041	0		-11.5	0.0018	0	-0.2045	-0.0505		-11.5	0.0265	0		-11.5	-0.1226	0		-11.5	-0.0342	0	0.0243	0.0152
	-11.4	-0.0816	0		-11.4	-0.2031	0		-11.4	-0.0427	0	-0.2515	-0.0589		-11.4	-0.1525	0		-11.4	0.0337	0		-11.4	-0.0017	0	-0.2002	-0.0495		-11.4	0.0142	0		-11.4	-0.1186	0		-11.4	-0.0344	0	0.0305	0.008
	-11.3	-0.0784	0		-11.3	-0.2041	0		-11.3	-0.0377	0	-0.247	-0.0609		-11.3	-0.1444	0		-11.3	0.029	0		-11.3	-0.0034	0	-0.1898	-0.0474		-11.3	0.0046	0		-11.3	-0.1162	0		-11.3	-0.0332	0	0.0336	0.0105
	-11.2	-0.0777	0		-11.2	-0.2096	0		-11.2	-0.0344	0	-0.2416	-0.064		-11.2	-0.1382	0		-11.2	0.023	0		-11.2	-0.0065	0	-0.177	-0.0408		-11.2	-0.0056	0		-11.2	-0.1122	0		-11.2	-0.0368	0	0.0368	0.0075
	-11.1	-0.0757	0		-11.1	-0.209	0		-11.1	-0.0327	0	-0.2345	-0.0611		-11.1	-0.1303	0		-11.1	0.0162	0		-11.1	-0.011	0	-0.166	-0.0332		-11.1	-0.0143	0		-11.1	-0.1088	0		-11.1	-0.0427	0	0.0422	0.005
	-11	-0.0731	0		-11	-0.2094	0		-11	-0.0327	0	-0.2239	-0.0554		-11	-0.12	0		-11	0.0111	0		-11	-0.0153	0	-0.1575	-0.0309		-11	-0.0229	0		-11	-0.1084	0		-11	-0.0439	0	0.0435	-0.0032
	-10.9	-0.068	0		-10.9	-0.2097	0		-10.9	-0.0303	0	-0.2189	-0.0552		-10.9	-0.111	0		-10.9	0.0049	0		-10.9	-0.0219	0	-0.1452	-0.0248		-10.9	-0.0289	0		-10.9	-0.1031	0		-10.9	-0.0421	0	0.0462	-0.0033
	-10.8	-0.0646	0		-10.8	-0.2112	0		-10.8	-0.0274	0	-0.2098	-0.0536		-10.8	-0.1023	0		-10.8	0.0007	0		-10.8	-0.0236	0	-0.1324	-0.0204		-10.8	-0.0388	0		-10.8	-0.0976	0		-10.8	-0.0424	0	0.0494	-0.0062
	-10.7	-0.0601	0		-10.7	-0.2147	0		-10.7	-0.0293	0	-0.2016	-0.0517		-10.7	-0.0923	0		-10.7	-0.0065	0		-10.7	-0.0269	0	-0.1233	-0.0164		-10.7	-0.0484	0		-10.7	-0.0932	0		-10.7	-0.0416	0	0.0519	-0.0101
	-10.6	-0.0564	0		-10.6	-0.2179	0		-10.6	-0.0218	0	-0.1892	-0.0498		-10.6	-0.0818	0		-10.6	-0.0156	0		-10.6	-0.0291	0	-0.1116	-0.0081		-10.6	-0.0572	0		-10.6	-0.0937	0		-10.6	-0.0417	0	0.0517	-0.0125
	-10.5	-0.0519	0		-10.5	-0.2266	0		-10.5	-0.0182	0	-0.1795	-0.0465		-10.5	-0.0715	0		-10.5	-0.0209	0		-10.5	-0.0354	0	-0.1008	-0.0042		-10.5	-0.0669	0		-10.5	-0.0921	0		-10.5	-0.0419	0	0.0544	-0.017
	-10.4	-0.0474	0		-10.4	-0.2259	0		-10.4	-0.0157	0	-0.1649	-0.0483		-10.4	-0.0644	0		-10.4	-0.0266	0		-10.4	-0.0384	0	-0.0837	-0.0015		-10.4	-0.0772	0		-10.4	-0.0892	0		-10.4	-0.0421	0	0.0511	-0.0243
	-10.3	-0.0456	0		-10.3	-0.2242	0		-10.3	-0.0152	0	-0.1495	-0.0499		-10.3	-0.0573	0		-10.3	-0.0278	0		-10.3	-0.0372	0	-0.0772	0.0028		-10.3	-0.0824	0		-10.3	-0.088	0		-10.3	-0.0443	0	0.0487	-0.0272
	-10.2	-0.0404	0		-10.2	-0.2243	0		-10.2	-0.0082	0	-0.111	-0.0481		-10.2	-0.0505	0		-10.2	-0.0296	0		-10.2	-0.0425	0	-0.0637	0.0089		-10.2	-0.0933	0		-10.2	-0.0858	0		-10.2	-0.0456	0	0.0498	-0.0325
	-10.1	-0.0372	0		-10.1	-0.2259	0		-10.1	-0.0052	0	-0.0827	-0.0448		-10.1	-0.0448	0		-10.1	-0.034	0		-10.1	-0.046	0	-0.0501	0.0113		-10.1	-0.105	0		-10.1	-0.082	0		-10.1	-0.0441	0	0.0519	-0.0378
	-10	-0.0342	0		-10	-0.2285	0		-10	-0.0038	0	-0.0628	-0.036		-10	-0.039	0		-10	-0.038	0		-10	-0.0464	0	-0.0329	0.0182		-10	-0.1153	0		-10	-0.0787	0		-10	-0.0421	0	0.051	-0.0385
	-9.9	-0.0343	0		-9.9	-0.2328	0		-9.9	-0.0035	0	-0.0448	-0.0136		-9.9	-0.033	0		-9.9	-0.04	0		-9.9	-0.0454	0	-0.0078	0.024		-9.9	-0.1283	0		-9.9	-0.0756	0		-9.9	-0.0482	0	0.0503	-0.0405
	-9.8	-0.0375	0		-9.8	-0.2345	0		-9.8	-0.0044	0	-0.034	0.0026		-9.8	-0.0286	0		-9.8	-0.0462	0		-9.8	-0.048	0	0.01	0.0242		-9.8	-0.1343	0		-9.8	-0.0748	0		-9.8	-0.0496	0	0.0513	-0.0418
	-9.7	-0.0361	0		-9.7	-0.234	0		-9.7	-0.0044	0	-0.0271	0.0139		-9.7	-0.0256	0		-9.7	-0.0491	0		-9.7	-0.0494	0	0.0306	0.0427		-9.7	-0.1429	0		-9.7	-0.0715	0		-9.7	-0.0559	0	0.0509	-0.0411
	-9.6	-0.0306	0		-9.6	-0.2347	0		-9.6	-0.0002	0	-0.0205	0.0236		-9.6	-0.025	0		-9.6	-0.0532	0		-9.6	-0.0523	0	0.0421	0.057		-9.6	-0.1481	0		-9.6	-0.0706	0		-9.6	-0.0557	0	0.0506	-0.0353
	-9.5	-0.0259	0		-9.5	-0.2244	0		-9.5	0.0029	0	-0.022	0.0284		-9.5	-0.0232	0		-9.5	-0.0604	0		-9.5	-0.053	0	0.0498	0.0689		-9.5	-0.1457	0		-9.5	-0.0711	0		-9.5	-0.0527	0	0.0531	-0.0339
	-9.4	-0.0221	0		-9.4	-0.2078	0		-9.4	0.0117	0	-0.0136	0.0285		-9.4	-0.0185	0		-9.4	-0.0627	0		-9.4	-0.0444	0	0.0524	0.0739		-9.4	-0.1348	0		-9.4	-0.0704	0		-9.4	-0.0489	0	0.0555	-0.0299
	-9.3	-0.0209	0		-9.3	-0.1876	0		-9.3	0.015	0	-0.0082	0.0235		-9.3	-0.0116	0		-9.3	-0.0548	0		-9.3	-0.035	0	0.0565	0.0762		-9.3	-0.1273	0		-9.3	-0.0711	0		-9.3	-0.0438	0	0.0553	-0.0263
	-9.2	-0.0102	0		-9.2	-0.166	0		-9.2	0.014	0	-0.0081	0.0248		-9.2	-0.0013	0		-9.2	-0.0506	0		-9.2	-0.0326	0	0.0605	0.0762		-9.2	-0.1188	0		-9.2	-0.073	0		-9.2	-0.0417	0	0.0539	-0.0192
	-9.1	-0.0059	0		-9.1	-0.1439	0		-9.1	0.0151	0	-0.0082	0.0245		-9.1	0.0025	0		-9.1	-0.0434	0		-9.1	-0.0288	0	0.0595	0.0777		-9.1	-0.107	0		-9.1	-0.0714	0		-9.1	-0.0355	0	0.0539	-0.0098
	-9	-0.0046	0		-9	-0.1308	0		-9	0.0172	0	-0.0083	0.0228		-9	0.0083	0		-9	-0.0324	0		-9	-0.0232	0	0.0573	0.077		-9	-0.0964	0		-9	-0.0687	0		-9	-0.0346	0	0.0532	-0.0033
	-8.9	-0.0074	0		-8.9	-0.1246	0		-8.9	0.018	0	-0.013	0.0154		-8.9	-0.0025	0		-8.9	-0.0355	0		-8.9	-0.0238	0	0.0585	0.079		-8.9	-0.0832	0		-8.9	-0.0629	0		-8.9	-0.0325	0	0.0531	-0.0001
	-8.8	-0.0138	0		-8.8	-0.1235	0		-8.8	0.0163	0	-0.0142	0.0119		-8.8	0.0029	0		-8.8	-0.0364	0		-8.8	-0.0182	0	0.0496	0.0745		-8.8	-0.073	0		-8.8	-0.0535	0		-8.8	-0.0305	0	0.0538	0.001
	-8.7	-0.0166	0		-8.7	-0.1164	0		-8.7	0.0129	0	-0.022	0.0093		-8.7	0.0053	0		-8.7	-0.031	0		-8.7	-0.0203	0	0.0416	0.0698		-8.7	-0.0671	0		-8.7	-0.0448	0		-8.7	-0.0312	0	0.0612	0.0019
	-8.6	-0.0154	0		-8.6	-0.1148	0		-8.6	0.0076	0	-0.0182	0.004		-8.6	0.0076	0		-8.6	-0.0232	0		-8.6	-0.0169	0	0.0365	0.0666		-8.6	-0.0578	0		-8.6	-0.0418	0		-8.6	-0.033	0	0.0625	0.0044
	-8.5	-0.0119	0		-8.5	-0.116	0		-8.5	0.0042	0	-0.0096	-0.0003		-8.5	0.0108	0		-8.5	-0.0224	0		-8.5	-0.0184	0	0.0302	0.058		-8.5	-0.0567	0		-8.5	-0.0392	0		-8.5	-0.0342	0	0.0603	0.0027
	-8.4	-0.0122	0		-8.4	-0.1127	0		-8.4	0.0017	0	-0.0105	-0.0048		-8.4	0.0123	0		-8.4	-0.0262	0		-8.4	-0.0181	0	0.0232	0.0531		-8.4	-0.0556	0		-8.4	-0.0366	0		-8.4	-0.0348	0	0.0574	0.0048
	-8.3	-0.0117	0		-8.3	-0.1045	0		-8.3	0.0006	0	-0.014	-0.0041		-8.3	0.0125	0		-8.3	-0.0276	0		-8.3	-0.0205	0	0.0212	0.0459		-8.3	-0.055	0		-8.3	-0.0325	0		-8.3	-0.0346	0	0.0544	0.0055
	-8.2	-0.01	0		-8.2	-0.0953	0		-8.2	-0.0023	0	-0.0104	-0.01		-8.2	0.0156	0		-8.2	-0.0274	0		-8.2	-0.0174	0	0.0174	0.0388		-8.2	-0.0528	0		-8.2	-0.0306	0		-8.2	-0.0347	0	0.053	0.009
	-8.1	-0.0125	0		-8.1	-0.0905	0		-8.1	-0.0024	0	-0.0099	-0.0081		-8.1	0.0201	0		-8.1	-0.0333	0		-8.1	-0.0162	0	0.0134	0.0363		-8.1	-0.0513	0		-8.1	-0.0263	0		-8.1	-0.0347	0	0.051	0.0105
	-8	-0.0122	0		-8	-0.0876	0		-8	-0.0048	0	-0.0119	-0.0065		-8	0.0251	0		-8	-0.0342	0		-8	-0.0189	0	0.012	0.038		-8	-0.0559	0		-8	-0.026	0		-8	-0.0293	0	0.0486	0.0081
	-7.9	-0.0118	0		-7.9	-0.0839	0		-7.9	-0.0018	0	-0.0104	-0.008		-7.9	0.0291	0		-7.9	-0.0331	0		-7.9	-0.0172	0	0.0128	0.036		-7.9	-0.0558	0		-7.9	-0.0274	0		-7.9	-0.0295	0	0.0505	0.0082
	-7.8	-0.0122	0		-7.8	-0.0798	0		-7.8	-0.0021	0	-0.008	-0.0056		-7.8	0.0287	0		-7.8	-0.0357	0		-7.8	-0.0189	0	0.0141	0.037		-7.8	-0.0564	0		-7.8	-0.0238	0		-7.8	-0.0254	0	0.0504	0.0078
	-7.7	-0.0134	0		-7.7	-0.0736	0		-7.7	-0.0002	0	-0.0059	-0.0046		-7.7	0.0289	0		-7.7	-0.0407	0		-7.7	-0.0188	0	0.0182	0.0344		-7.7	-0.0556	0		-7.7	-0.025	0		-7.7	-0.0225	0	0.0508	0.0083
	-7.6	-0.0145	0		-7.6	-0.0701	0		-7.6	-0.0001	0	-0.0016	-0.0037		-7.6	0.0347	0		-7.6	-0.04	0		-7.6	-0.0185	0	0.02	0.0342		-7.6	-0.058	0		-7.6	-0.0213	0		-7.6	-0.0175	0	0.0512	0.008
	-7.5	-0.0146	0		-7.5	-0.0664	0		-7.5	0.002	0	0.0023	0.0004		-7.5	0.0378	0		-7.5	-0.0432	0		-7.5	-0.0148	0	0.0195	0.0315		-7.5	-0.0572	0		-7.5	-0.0212	0		-7.5	-0.0138	0	0.0487	0.0069
	-7.4	-0.0099	0		-7.4	-0.0613	0		-7.4	0.0039	0	0.0019	0.0014		-7.4	0.0296	0		-7.4	-0.0444	0		-7.4	-0.0113	0	0.021	0.029		-7.4	-0.0575	0		-7.4	-0.0209	0		-7.4	-0.0142	0	0.0447	0.0075
	-7.3	-0.0101	0		-7.3	-0.058	0		-7.3	0.0055	0	0.0049	0.001		-7.3	0.023	0		-7.3	-0.0424	0		-7.3	-0.0079	0	0.021	0.0286		-7.3	-0.0567	0		-7.3	-0.0161	0		-7.3	-0.0107	0	0.0457	0.008
	-7.2	-0.0032	0		-7.2	-0.0531	0		-7.2	0.0042	0	0.0024	0.0046		-7.2	0.0269	0		-7.2	-0.0404	0		-7.2	-0.008	0	0.0161	0.0301		-7.2	-0.0515	0		-7.2	-0.0115	0		-7.2	-0.009	0	0.0498	0.0043
	-7.1	0.0005	0		-7.1	-0.0484	0		-7.1	0.0041	0	-0.002	0.0088		-7.1	0.0301	0		-7.1	-0.0372	0		-7.1	-0.01	0	0.0142	0.0317		-7.1	-0.0437	0		-7.1	-0.0065	0		-7.1	-0.0098	0	0.0516	0.0026
	-7	-3.63798e-12	0		-7	-0.0431	0		-7	0.0025	0	-0.0023	0.0111		-7	0.032	0		-7	-0.0289	0		-7	-0.0097	0	0.014	0.0319		-7	-0.0373	0		-7	-0.0009	0		-7	-0.0085	0	0.0528	0.0023
	-6.9	0.0022	0		-6.9	-0.0383	0		-6.9	-0.0013	0	-0.0029	0.0091		-6.9	0.0306	0		-6.9	-0.0285	0		-6.9	-0.0088	0	0.0132	0.031		-6.9	-0.0308	0		-6.9	-0.0025	0		-6.9	-0.0087	0	0.052	0.0005
	-6.8	0.0014	0		-6.8	-0.0339	0		-6.8	-0.0017	0	-0.0004	0.0057		-6.8	0.0311	0		-6.8	-0.0255	0		-6.8	-0.0071	0	0.0112	0.0283		-6.8	-0.0278	0		-6.8	-0.0029	0		-6.8	-0.0107	0	0.0526	-0.0021
	-6.7	-0.0001	0		-6.7	-0.0345	0		-6.7	0	0	-0.0024	0.0048		-6.7	0.028	0		-6.7	-0.0201	0		-6.7	-0.0067	0	0.0125	0.0285		-6.7	-0.0249	0		-6.7	-0.0025	0		-6.7	-0.0088	0	0.0514	-0.001
	-6.6	0.0011	0		-6.6	-0.034	0		-6.6	-0.0004	0	-0.002	0.0023		-6.6	0.0255	0		-6.6	-0.017	0		-6.6	-0.0049	0	0.0135	0.0276		-6.6	-0.0211	0		-6.6	-0.003	0		-6.6	-0.008	0	0.0438	-0.0014
	-6.5	0.0027	0		-6.5	-0.0304	0		-6.5	0.0036	0	-0.0019	0.0041		-6.5	0.0215	0		-6.5	-0.0146	0		-6.5	-0.0026	0	0.0129	0.0267		-6.5	-0.0216	0		-6.5	-0.0048	0		-6.5	-0.0086	0	0.0371	-0.0006
	-6.4	0.0025	0		-6.4	-0.0303	0		-6.4	0.0049	0	-0.0009	0.002		-6.4	0.0173	0		-6.4	-0.0103	0		-6.4	-0.0035	0	0.0117	0.0258		-6.4	-0.0193	0		-6.4	-0.0066	0		-6.4	-0.0066	0	0.0355	0.0021
	-6.3	0.0007	0		-6.3	-0.0262	0		-6.3	0.0054	0	-0.0013	0.0017		-6.3	0.016	0		-6.3	-0.0075	0		-6.3	-0.0039	0	0.0103	0.0243		-6.3	-0.0181	0		-6.3	-0.0058	0		-6.3	-0.0049	0	0.0333	0.0013
	-6.2	-0.0013	0		-6.2	-0.0256	0		-6.2	0.0078	0	-0.0002	-0.0018		-6.2	0.0133	0		-6.2	-0.0083	0		-6.2	-0.0018	0	0.0096	0.0231		-6.2	-0.0169	0		-6.2	-0.0057	0		-6.2	-0.0041	0	0.0299	0.0015
	-6.1	0.0007	0		-6.1	-0.0215	0		-6.1	0.01	0	0.0002	-0.0034		-6.1	0.0102	0		-6.1	-0.0093	0		-6.1	0.0023	0	0.0093	0.0225		-6.1	-0.0137	0		-6.1	-0.0033	0		-6.1	-0.0031	0	0.0262	0.0037
	-6	-0.0012	0		-6	-0.0209	0		-6	0.0084	0	-0.0012	-0.0043		-6	0.008	0		-6	-0.0083	0		-6	0.003	0	0.0057	0.02		-6	-0.0127	0		-6	-0.0005	0		-6	-0.0045	0	0.0209	0.0016
	-5.9	-0.0009	0		-5.9	-0.0165	0		-5.9	0.0062	0	0.0004	-0.0034		-5.9	0.005	0		-5.9	-0.0091	0		-5.9	0.002	0	0.0061	0.0183		-5.9	-0.0107	0		-5.9	-0.0009	0		-5.9	-0.0036	0	0.0192	0.0023
	-5.8	-0.0001	0		-5.8	-0.0161	0		-5.8	0.0052	0	0.0032	-0.0007		-5.8	0.0006	0		-5.8	-0.0119	0		-5.8	0.0022	0	0.0075	0.0166		-5.8	-0.0082	0		-5.8	0.0012	0		-5.8	-0.0028	0	0.0188	0.0004
	-5.7	0	0		-5.7	-0.0127	0		-5.7	0.0072	0	0.0024	-0.0007		-5.7	0	0		-5.7	-0.0104	0		-5.7	0.0021	0	0.0077	0.0162		-5.7	-0.0062	0		-5.7	0.0003	0		-5.7	-0.0012	0	0.0184	0.0016
	-5.6	0.0004	0		-5.6	-0.0103	0		-5.6	0.0067	0	0.002	0.0019		-5.6	0.001	0		-5.6	-0.0049	0		-5.6	0.0014	0	0.0049	0.0134		-5.6	-0.0068	0		-5.6	-0.0002	0		-5.6	0	0	0.0155	0.0011
	-5.5	-0.0023	0		-5.5	-0.0111	0		-5.5	0.0036	0	0.003	0.005		-5.5	-0.0007	0		-5.5	-0.0061	0		-5.5	0.0026	0	0.0037	0.0132		-5.5	-0.007	0		-5.5	-0.0005	0		-5.5	-0.0015	0	0.0094	0.0012
	-5.4	-0.0031	0		-5.4	-0.0093	0		-5.4	0.0003	0	0.0022	0.0057		-5.4	-0.0002	0		-5.4	-0.0032	0		-5.4	0.0007	0	0.004	0.0137		-5.4	-0.0049	0		-5.4	-0.0012	0		-5.4	-0.0023	0	0.0054	0.0019
	-5.3	-0.0028	0		-5.3	-0.0107	0		-5.3	0.0031	0	0.0013	0.0066		-5.3	-0.0017	0		-5.3	-0.0025	0		-5.3	0.0005	0	0.0044	0.0102		-5.3	-0.0016	0		-5.3	-0.0002	0		-5.3	-0.0003	0	-3.63798e-12	0.0032
	-5.2	-0.0008	0		-5.2	-0.0058	0		-5.2	0.0003	0	0.0035	0.0064		-5.2	-0.0034	0		-5.2	0.0012	0		-5.2	0.0007	0	0.0025	0.0081		-5.2	-0.0011	0		-5.2	0.0026	0		-5.2	0.0004	0	-0.0044	0.0016
	-5.1	-0.0026	0		-5.1	-0.0011	0		-5.1	-0.0025	0	0.0039	0.0064		-5.1	-0.0015	0		-5.1	0.0028	0		-5.1	0.0041	0	0	0.0043		-5.1	0.0007	0		-5.1	0.0048	0		-5.1	0.003	0	-0.0064	-0.0015
	-5	-0.0018	0		-5	0	0		-5	-0.0021	0	0.0033	0.0054		-5	-0.0033	0		-5	0.0039	0		-5	0.004	0	0.0005	-0.0004		-5	0.0012	0		-5	0.0049	0		-5	0.006	0	-0.0111	-0.0006
	-4.9	-0.002	0		-4.9	0.0028	0		-4.9	-0.0018	0	0.0046	0.005		-4.9	-0.0062	0		-4.9	0.0081	0		-4.9	0.0035	0	-0.0023	-0.0021		-4.9	0.0002	0		-4.9	0.0046	0		-4.9	0.0069	0	-0.0104	0
	-4.8	-0.0034	0		-4.8	0.0031	0		-4.8	-0.0037	0	0.0062	0.0064		-4.8	-0.0092	0		-4.8	0.0075	0		-4.8	0.0038	0	-0.005	0		-4.8	0.0002	0		-4.8	0.0027	0		-4.8	0.0067	0	-0.0124	0.0004
	-4.7	-0.0032	0		-4.7	0.0044	0		-4.7	-0.0042	0	0.0054	0.0071		-4.7	-0.012	0		-4.7	0.0073	0		-4.7	0.0024	0	-0.0094	-0.0014		-4.7	0.0016	0		-4.7	0.0001	0		-4.7	0.0055	0	-0.0117	0.0037
	-4.6	-0.0048	0		-4.6	0.0098	0		-4.6	-0.0024	0	0.0028	0.0037		-4.6	-0.0132	0		-4.6	0.0063	0		-4.6	0.0006	0	-0.0089	-0.0037		-4.6	-0.0004	0		-4.6	0.0022	0		-4.6	0.0023	0	-0.0149	0.0018
	-4.5	-0.0042	0		-4.5	0.0098	0		-4.5	-0.0043	0	0.0042	0.0006		-4.5	-0.0158	0		-4.5	0.0071	0		-4.5	0.0036	0	-0.0124	-0.0072		-4.5	0	0		-4.5	0.0017	0		-4.5	0.001	0	-0.0171	-0.0001
	-4.4	-0.005	0		-4.4	0.0094	0		-4.4	-0.0044	0	0.0036	-0.0019		-4.4	-0.0173	0		-4.4	0.0044	0		-4.4	0.0003	0	-0.0159	-0.0102		-4.4	0.0006	0		-4.4	0	0		-4.4	0.0003	0	-0.0213	-0.0008
	-4.3	-0.0021	0		-4.3	0.0113	0		-4.3	-0.005	0	0.0028	0		-4.3	-0.0179	0		-4.3	0.0033	0		-4.3	-0.0002	0	-0.0198	-0.0125		-4.3	0.0026	0		-4.3	-0.001	0		-4.3	0.0037	0	-0.0191	-0.0027
	-4.2	-0.0018	0		-4.2	0.0108	0		-4.2	-0.0067	0	0.0027	-0.0023		-4.2	-0.0149	0		-4.2	-0.0017	0		-4.2	0.0021	0	-0.0216	-0.0135		-4.2	0.0011	0		-4.2	-0.0015	0		-4.2	0.0048	0	-0.0134	0.0001
	-4.1	-0.0019	0		-4.1	0.0122	0		-4.1	-0.0043	0	-0.0031	-0.0022		-4.1	-0.0127	0		-4.1	-0.0018	0		-4.1	0.0022	0	-0.0215	-0.0091		-4.1	0.0019	0		-4.1	-0.0016	0		-4.1	0.0036	0	-0.0149	0.0001
	-4	0.0009	0		-4	0.0142	0		-4	-0.0066	0	-0.0065	-0.004		-4	-0.0112	0		-4	0	0		-4	0.0024	0	-0.0216	-0.0113		-4	0.0051	0		-4	-0.0022	0		-4	0.0057	0	-0.0174	-0.0032
	-3.9	0.0019	0		-3.9	0.0127	0		-3.9	-0.0024	0	-0.0143	-0.0066		-3.9	-0.0089	0		-3.9	0.0017	0		-3.9	-0.0012	0	-0.0282	-0.012		-3.9	0.0072	0		-3.9	0.0019	0		-3.9	0.0072	0	-0.0146	-0.0076
	-3.8	0.0036	0		-3.8	0.0123	0		-3.8	-0.002	0	-0.0185	-0.0109		-3.8	-0.0091	0		-3.8	0.0019	0		-3.8	0	0	-0.0304	-0.0157		-3.8	0.0081	0		-3.8	0.0037	0		-3.8	0.0046	0	-0.0176	-0.0073
	-3.7	0.007	0		-3.7	0.0112	0		-3.7	-0.0024	0	-0.021	-0.0147		-3.7	-0.0064	0		-3.7	0.0009	0		-3.7	0.0016	0	-0.0318	-0.0164		-3.7	0.0081	0		-3.7	0.0054	0		-3.7	0.0057	0	-0.015	-0.0097
	-3.6	0.005	0		-3.6	0.0065	0		-3.6	-0.003	0	-0.0195	-0.0142		-3.6	-0.0054	0		-3.6	0.0024	0		-3.6	0.0011	0	-0.037	-0.0175		-3.6	0.0082	0		-3.6	0.0067	0		-3.6	0.0051	0	-0.0133	-0.0058
	-3.5	0.0045	0		-3.5	0.0039	0		-3.5	-0.0001	0	-0.0199	-0.0142		-3.5	-0.0015	0		-3.5	0.0043	0		-3.5	-0.001	0	-0.0368	-0.018		-3.5	0.0094	0		-3.5	0.0067	0		-3.5	0.0054	0	-0.0132	-0.008
	-3.4	0.0044	0		-3.4	0.0041	0		-3.4	-0.0023	0	-0.0168	-0.0147		-3.4	-0.0026	0		-3.4	0.0065	0		-3.4	0.0016	0	-0.0293	-0.0153		-3.4	0.0105	0		-3.4	0.0075	0		-3.4	0.0058	0	-0.0129	-0.0087
	-3.3	0.0064	0		-3.3	0.0031	0		-3.3	-0.0026	0	-0.0153	-0.0165		-3.3	0	0		-3.3	0.0083	0		-3.3	-0.0017	0	-0.0276	-0.0118		-3.3	0.0082	0		-3.3	0.0075	0		-3.3	0.004	0	-0.0117	-0.0095
	-3.2	0.0066	0		-3.2	0.0011	0		-3.2	-0.0026	0	-0.0108	-0.0179		-3.2	-0.0025	0		-3.2	0.0074	0		-3.2	-0.0037	0	-0.0262	-0.0156		-3.2	0.0112	0		-3.2	0.011	0		-3.2	3.63798e-12	0	-0.0116	-0.011
	-3.1	0.0062	0		-3.1	0.0023	0		-3.1	-0.002	0	-0.0095	-0.0175		-3.1	-0.0012	0		-3.1	0.0083	0		-3.1	-0.0036	0	-0.0235	-0.0175		-3.1	0.0081	0		-3.1	0.012	0		-3.1	-0.0003	0	-0.0129	-0.0144
	-3	0.0052	0		-3	0.0056	0		-3	0.0002	0	-0.0073	-0.0175		-3	0.0014	0		-3	0.0082	0		-3	-0.0035	0	-0.0248	-0.0196		-3	0.0063	0		-3	0.0134	0		-3	-0.0014	0	-0.009	-0.0134
	-2.9	0.0072	0		-2.9	0.0075	0		-2.9	-0.0011	0	-0.0029	-0.0165		-2.9	0.0047	0		-2.9	0.0078	0		-2.9	0.0007	0	-0.0196	-0.0191		-2.9	0.0043	0		-2.9	0.016	0		-2.9	-0.0013	0	-0.0111	-0.0115
	-2.8	0.0066	0		-2.8	0.005	0		-2.8	0.0028	0	0.0003	-0.0151		-2.8	0.0042	0		-2.8	0.0111	0		-2.8	-0.0014	0	-0.0191	-0.0209		-2.8	0.0053	0		-2.8	0.013	0		-2.8	0.0027	0	0	-0.0139
	-2.7	0.0083	0		-2.7	0.0081	0		-2.7	0.0042	0	-0.002	-0.0149		-2.7	0.0046	0		-2.7	0.0113	0		-2.7	-0.0029	0	-0.0189	-0.0257		-2.7	0.0053	0		-2.7	0.0149	0		-2.7	0.0044	0	0.0022	-0.0145
	-2.6	0.0118	0		-2.6	0.0098	0		-2.6	0.0057	0	0	-0.0143		-2.6	0.0081	0		-2.6	0.0111	0		-2.6	-0.0053	0	-0.0193	-0.026		-2.6	0.0051	0		-2.6	0.0129	0		-2.6	0.0056	0	0.0035	-0.0195
	-2.5	0.0127	0		-2.5	0.0035	0		-2.5	0.0085	0	0.0031	-0.012		-2.5	0.0042	0		-2.5	0.0139	0		-2.5	-0.0075	0	-0.016	-0.0232		-2.5	0.0033	0		-2.5	0.0129	0		-2.5	0.0058	0	0.0069	-0.0236
	-2.4	0.0143	0		-2.4	0.0036	0		-2.4	0.0065	0	0.0069	-0.0085		-2.4	0.0008	0		-2.4	0.0179	0		-2.4	-0.0063	0	-0.0147	-0.027		-2.4	-0.0006	0		-2.4	0.0096	0		-2.4	0.0034	0	0.0065	-0.0233
	-2.3	0.0173	0		-2.3	0.0023	0		-2.3	0.0076	0	0.0076	-0.0121		-2.3	-0.0036	0		-2.3	0.0178	0		-2.3	-0.0059	0	-0.0106	-0.0277		-2.3	0.0029	0		-2.3	0.0085	0		-2.3	0.003	0	0.0074	-0.0228
	-2.2	0.0171	0		-2.2	0.0015	0		-2.2	0.0056	0	0.0101	-0.0121		-2.2	-0.0061	0		-2.2	0.0226	0		-2.2	-0.0064	0	-0.0089	-0.0279		-2.2	0.0048	0		-2.2	0.012	0		-2.2	-0.0015	0	0.0078	-0.0263
	-2.1	0.0142	0		-2.1	-0.0012	0		-2.1	0.0062	0	0.0093	-0.0109		-2.1	-0.0038	0		-2.1	0.0245	0		-2.1	-0.0078	0	-0.0092	-0.0258		-2.1	0.0036	0		-2.1	0.0105	0		-2.1	-0.0022	0	0.0092	-0.0276
	-2	0.0117	0		-2	-0.0006	0		-2	0.0104	0	0.0088	-0.0072		-2	-0.002	0		-2	0.0277	0		-2	-0.0089	0	-0.0125	-0.0236		-2	0.0079	0		-2	0.0098	0		-2	-0.0029	0	0.0059	-0.026
	-1.9	0.0147	0		-1.9	0.0005	0		-1.9	0.0124	0	0.0073	-0.0063		-1.9	-0.0034	0		-1.9	0.0341	0		-1.9	-0.0109	0	-0.0133	-0.0276		-1.9	0.0068	0		-1.9	0.0098	0		-1.9	-0.0024	0	0.004	-0.0289
	-1.8	0.0168	0		-1.8	-0.002	0		-1.8	0.0136	0	0.0086	-0.0031		-1.8	-0.0025	0		-1.8	0.0314	0		-1.8	-0.0138	0	-0.0078	-0.0289		-1.8	0.0032	0		-1.8	0.0141	0		-1.8	0.0004	0	0.002	-0.0235
	-1.7	0.0164	0		-1.7	0.0041	0		-1.7	0.0155	0	0.0132	0.0004		-1.7	0.0043	0		-1.7	0.0281	0		-1.7	-0.0148	0	-0.0009	-0.0292		-1.7	0.0025	0		-1.7	0.0147	0		-1.7	-0.0054	0	0.003	-0.0241
	-1.6	0.015	0		-1.6	0.0045	0		-1.6	0.0045	0	0.0102	-0.0017		-1.6	0.0101	0		-1.6	0.0281	0		-1.6	-0.0134	0	-0.0022	-0.0259		-1.6	0.0063	0		-1.6	0.021	0		-1.6	-0.0079	0	0.0045	-0.0316
	-1.5	0.0225	0		-1.5	0.0053	0		-1.5	-0.0022	0	0.0127	0.0057		-1.5	0.015	0		-1.5	0.022	0		-1.5	-0.0165	0	0.0004	-0.0304		-1.5	0.0057	0		-1.5	0.024	0		-1.5	-0.0104	0	0.0083	-0.0353
	-1.4	0.0225	0		-1.4	0.0014	0		-1.4	-0.0024	0	0.0127	0.0066		-1.4	0.022	0		-1.4	0.022	0		-1.4	-0.0165	0	0.0004	-0.0337		-1.4	0.0027	0		-1.4	0.0203	0		-1.4	-0.0109	0	0.0161	-0.0401
	-1.3	0.0225	0		-1.3	0.0033	0		-1.3	-0.0024	0	0.021	0.013		-1.3	0.027	0		-1.3	0.022	0		-1.3	-0.0165	0	0.0032	-0.0341		-1.3	0.0047	0		-1.3	0.02	0		-1.3	-0.0104	0	0.0192	-0.0422
	-1.2	0.0191	0		-1.2	0.0014	0		-1.2	-0.0027	0	0.0403	0.0143		-1.2	0.0292	0		-1.2	0.022	0		-1.2	-0.0116	0	0.0032	-0.0348		-1.2	0.0057	0		-1.2	0.02	0		-1.2	-0.0104	0	0.0193	-0.0447
	-1.1	0.0178	0		-1.1	0.0014	0		-1.1	-0.0062	0	0.0269	0.0143		-1.1	0.0307	0		-1.1	0.022	0		-1.1	-0.0084	0	0.008	-0.0348		-1.1	0.0057	0		-1.1	0.0203	0		-1.1	-0.0109	0	0.025	-0.0461
	-1	0.0176	0		-1	0.0022	0		-1	-0.0062	0	0.0269	0.0143		-1	0.0314	0		-1	0.022	0		-1	-0.0069	0	0.008	-0.0348		-1	0.0057	0		-1	0.0203	0		-1	-0.0109	0	0.0402	-0.0447
	-0.900002	0.0171	0		-0.900002	0.0033	0		-0.900002	-0.0062	0	0.0269	0.0173		-0.900002	0.0322	0		-0.900002	0.022	0		-0.900002	-0.0069	0	0.008	-0.0341		-0.900002	0.0057	0		-0.900002	0.0203	0		-0.900002	-0.0109	0	0.0446	-0.0445
	-0.799999	0.0154	0		-0.799999	0.0033	0		-0.799999	-0.0062	0	0.0232	0.0173		-0.799999	0.0411	0		-0.799999	0.022	0		-0.799999	-0.0084	0	0.008	-0.0341		-0.799999	0.0047	0		-0.799999	0.024	0		-0.799999	-0.0125	0	0.0493	-0.0445
	-0.700001		0		-0.700001		0		-0.700001		0				-0.700001		0		-0.700001		0		-0.700001		0				-0.700001		0		-0.700001		0		-0.700001		0
	-0.599998		0		-0.599998		0		-0.599998		0				-0.599998		0		-0.599998		0		-0.599998		0				-0.599998		0		-0.599998		0		-0.599998		0
	-0.5		0		-0.5		0		-0.5		0				-0.5		0		-0.5		0		-0.5		0				-0.5		0		-0.5		0		-0.5		0
	-0.400002		0		-0.400002		0		-0.400002		0				-0.400002		0		-0.400002		0		-0.400002		0				-0.400002		0		-0.400002		0		-0.400002		0
	-0.299999		0		-0.299999		0		-0.299999		0				-0.299999		0		-0.299999		0		-0.299999		0				-0.299999		0		-0.299999		0		-0.299999		0
	-0.200001		0		-0.200001		0		-0.200001		0				-0.200001		0		-0.200001		0		-0.200001		0				-0.200001		0		-0.200001		0		-0.200001		0
	-0.0999985		0		-0.0999985		0		-0.0999985		0				-0.0999985		0		-0.0999985		0		-0.0999985		0				-0.0999985		0		-0.0999985		0		-0.0999985		0
	0		0		0		0		0		0				0		0		0		0		0		0				0		0		0		0		0		0
	0.0999985		0		0.0999985		0		0.0999985		0				0.0999985		0		0.0999985		0		0.0999985		0				0.0999985		0		0.0999985		0		0.0999985		0
	0.200001		0.000637952		0.200001		0.00346067		0.200001		0.0103624				0.200001		0.00376881		0.200001		0.00535169		0.200001		0.00645419				0.200001		0.00289478		0.200001		0.00687539		0.200001		0.00539968
	0.299999		0.00127571		0.299999		0.00691981		0.299999		0.0207048				0.299999		0.00753076		0.299999		0.0107		0.299999		0.0129021				0.299999		0.0057444		0.299999		0.0137376		0.299999		0.0107973
	0.400002		0.00191332		0.400002		0.0103777		0.400002		0.0310281				0.400002		0.0112861		0.400002		0.0160454		0.400002		0.0193442				0.400002		0.00854997		0.400002		0.0205873		0.400002		0.0161931
	0.5		0.00255074		0.5		0.0138341		0.5		0.0413314				0.5		0.0150347		0.5		0.0213875		0.5		0.0257799				0.5		0.0113121		0.5		0.0274238		0.5		0.0215869
	0.599998		0.00318799		0.599998		0.017289		0.599998		0.0516154				0.599998		0.0187765		0.599998		0.0267264		0.599998		0.0322097				0.599998		0.0140319		0.599998		0.0342475		0.599998		0.0269787
	0.700001		0.0038251		0.700001		0.0207427		0.700001		0.0618803				0.700001		0.0225119		0.700001		0.0320624		0.700001		0.0386337				0.700001		0.0167101		0.700001		0.0410587		0.700001		0.0323689
	0.799999		0.00446201		0.799999		0.0241949		0.799999		0.0721254				0.799999		0.0262404		0.799999		0.0373951		0.799999		0.0450514				0.799999		0.0193474		0.799999		0.0478568		0.799999		0.0377569
	0.900002		0.00509877		0.900002		0.0276459		0.900002		0.0823516				0.900002		0.0299625		0.900002		0.0427248		0.900002		0.0514633				0.900002		0.0219449		0.900002		0.0546425		0.900002		0.0431433
	1		0.00573535		1		0.0310953		1		0.0925581				1		0.0336777		1		0.0480511		1		0.057869				1		0.0245031		1		0.0614152		1		0.0485275
	1.1		0.00637175		1.1		0.0345434		1.1		0.102745				1.1		0.0373864		1.1		0.0533744		1.1		0.0642687				1.1		0.0270229		1.1		0.0681752		1.1		0.0539098
	1.2		0.00700801		1.2		0.0379901		1.2		0.112914				1.2		0.0410886		1.2		0.0586947		1.2		0.0706627				1.2		0.0295051		1.2		0.0749228		1.2		0.0592905
	1.3		0.00764408		1.3		0.0414354		1.3		0.123063				1.3		0.0447842		1.3		0.0640117		1.3		0.0770504				1.3		0.0319503		1.3		0.0816575		1.3		0.064669
	1.4		0.00828		1.4		0.0448794		1.4		0.133193				1.4		0.0484733		1.4		0.0693257		1.4		0.0834324				1.4		0.0343594		1.4		0.0883798		1.4		0.0700458
	1.5		0.00891572		1.5		0.0483219		1.5		0.143303				1.5		0.0521557		1.5		0.0746364		1.5		0.0898082				1.5		0.0367329		1.5		0.0950893		1.5		0.0754206
	1.6		0.00955128		1.6		0.051763		1.6		0.153395				1.6		0.0558315		1.6		0.079944		1.6		0.096178				1.6		0.0390717		1.6		0.101786		1.6		0.0807934
	1.7		0.0101867		1.7		0.0552029		1.7		0.163468				1.7		0.0595011		1.7		0.0852487		1.7		0.102542				1.7		0.0413764		1.7		0.108471		1.7		0.0861645
	1.8	-0.8729	0.0108219		1.8	0.066	0.0586413		1.8	0.2798	0.173521				1.8	0.2029	0.0631639		1.8	0.1607	0.09055		1.8	-0.1432	0.1089	0.367	0.2128		1.8	-0.1072	0.0436477		1.8	0.0633	0.115143		1.8	0.2623	0.0915336	-0.4959	0.106
	1.9	-0.8714	0.011457		1.9	-0.0149	0.0620784		1.9	0.3177	0.183556				1.9	0.2029	0.0668204		1.9	0.1607	0.0958484		1.9	-0.1432	0.115252	0.367	0.2128		1.9	-0.106	0.0458863		1.9	0.0633	0.121802		1.9	0.2623	0.0969009	-0.4649	0.1024
	2	-0.8348	0.0120919		2	-0.0173	0.0655139		2	0.3572	0.193572				2	0.2014	0.0704703		2	0.1607	0.101144		2	-0.1432	0.121598	0.3651	0.2059		2	-0.105	0.0480927		2	0.0633	0.128449		2	0.2702	0.102266	-0.3766	0.106
	2.1	-0.7828	0.0127266		2.1	-0.0173	0.0689482		2.1	0.3708	0.203569				2.1	0.185	0.0741138		2.1	0.1527	0.106436		2.1	-0.1516	0.127939	0.3501	0.2045		2.1	-0.1023	0.0502676		2.1	0.0633	0.135084		2.1	0.2732	0.107629	-0.3577	0.1232
	2.2	-0.746	0.0133612		2.2	-0.0173	0.0723811		2.2	0.3708	0.213547				2.2	0.1633	0.0777509		2.2	0.1404	0.111725		2.2	-0.1592	0.134273	0.3261	0.2045		2.2	-0.1018	0.0524117		2.2	0.0655	0.141706		2.2	0.2702	0.112991	-0.3389	0.13
	2.3	-0.7011	0.0139955		2.3	-0.0197	0.0758126		2.3	0.3751	0.223507				2.3	0.1618	0.0813815		2.3	0.1335	0.11701		2.3	-0.1592	0.140602	0.3249	0.1775		2.3	-0.0845	0.0545255		2.3	0.0798	0.148316		2.3	0.2623	0.118351	-0.3058	0.13
	2.4	-0.6644	0.0146298		2.4	-0.0173	0.0792428		2.4	0.3751	0.233448				2.4	0.1618	0.0850058		2.4	0.1307	0.122293		2.4	-0.1432	0.146924	0.3148	0.1359		2.4	-0.0699	0.0566097		2.4	0.0917	0.154913		2.4	0.2384	0.123708	-0.2708	0.1232
	2.5	-0.6249	0.0152638		2.5	-0.0173	0.0826715		2.5	0.3708	0.243369				2.5	0.1524	0.0886236		2.5	0.119	0.127573		2.5	-0.0581	0.153241	0.2875	0.1055		2.5	-0.054	0.0586648		2.5	0.1071	0.161498		2.5	0.2623	0.129064	-0.2288	0.106
	2.6	-0.58	0.0158977		2.6	-0.0134	0.0860988		2.6	0.3739	0.253272				2.6	0.1633	0.092235		2.6	0.1155	0.132849		2.6	-0.0075	0.159552	0.2303	0.1255		2.6	-0.0522	0.0606913		2.6	0.1291	0.168071		2.6	0.2565	0.134418	-0.1868	0.1369
	2.7	-0.5377	0.0165314		2.7	-0.0223	0.0895249		2.7	0.3971	0.263157				2.7	0.1705	0.0958401		2.7	0.1108	0.138123		2.7	-0.0285	0.165857	0.1914	0.1127		2.7	-0.0412	0.06269		2.7	0.1441	0.174632		2.7	0.2844	0.13977	-0.1592	0.1569
	2.8	-0.4876	0.0171649		2.8	0.0007	0.0929494		2.8	0.445	0.273023				2.8	0.1674	0.0994388		2.8	0.1145	0.143393		2.8	-0.0137	0.172156	0.1506	0.0992		2.8	-0.042	0.0646613		2.8	0.1528	0.18118		2.8	0.3214	0.14512	-0.131	0.1552
	2.9	-0.4543	0.0177983		2.9	-0.0038	0.0963727		2.9	0.4775	0.282871				2.9	0.179	0.103031		2.9	0.113	0.14866		2.9	0.0257	0.178449	0.1551	0.0654		2.9	-0.0251	0.0666057		2.9	0.1706	0.187716		2.9	0.3454	0.150469	-0.1214	0.1498
	3	-0.4129	0.0184315		3	0.01	0.0997946		3	0.5124	0.2927				3	0.1874	0.106617		3	0.1124	0.153924		3	0.0329	0.184736	0.1691	0.0875		3	-0.0134	0.0685238		3	0.1708	0.194239		3	0.3333	0.155815	-0.0848	0.1705
	3.1	-0.3729	0.0190646		3.1	0.0196	0.103215		3.1	0.5163	0.30251				3.1	0.18	0.110197		3.1	0.1098	0.159185		3.1	0.0329	0.191018	0.1424	0.0586		3.1	-0.0149	0.0704161		3.1	0.1854	0.200751		3.1	0.4013	0.161159	-0.0758	0.1508
	3.2	-0.3508	0.0196975		3.2	0.0178	0.106634		3.2	0.5885	0.312302				3.2	0.1876	0.11377		3.2	0.1056	0.164443		3.2	0.0966	0.197294	0.15	0.0429		3.2	-0.0036	0.0722831		3.2	0.2121	0.20725		3.2	0.3991	0.166502	-0.0542	0.1737
	3.3	-0.3199	0.0203301		3.3	0.0362	0.110052		3.3	0.6328	0.322076				3.3	0.1867	0.117338		3.3	0.1066	0.169697		3.3	0.0862	0.203563	0.1059	0.0739		3.3	0.0158	0.0741253		3.3	0.2318	0.213738		3.3	0.4475	0.171843	-0.0199	0.1583
	3.4	-0.3	0.0209627		3.4	0.0382	0.113468		3.4	0.6799	0.331831				3.4	0.1665	0.120899		3.4	0.1262	0.174949		3.4	0.1548	0.209828	0.1281	0.0749		3.4	-0.0045	0.0759432		3.4	0.2451	0.220213		3.4	0.4841	0.177182	-0.0075	0.1592
	3.5	-0.2491	0.0215951		3.5	0.0384	0.116883		3.5	0.6977	0.341568				3.5	0.1671	0.124453		3.5	0.1348	0.180198		3.5	0.14	0.216086	0.1008	0.076		3.5	0.035	0.0777373		3.5	0.2533	0.226676		3.5	0.4673	0.182518	-0.0028	0.1604
	3.6	-0.2167	0.0222272		3.6	0.052	0.120297		3.6	0.7152	0.351287				3.6	0.1906	0.128001		3.6	0.1568	0.185443		3.6	0.178	0.222338	0.1197	0.0819		3.6	0.0201	0.079508		3.6	0.2716	0.233126		3.6	0.5241	0.187853	0.0349	0.1593
	3.7	-0.1847	0.0228593		3.7	0.0627	0.123709		3.7	0.7874	0.360987				3.7	0.2012	0.131544		3.7	0.1762	0.190685		3.7	0.2143	0.228585	0.0941	0.0789		3.7	0.0297	0.0812558		3.7	0.2881	0.239565		3.7	0.5219	0.193187	0.0596	0.1773
	3.8	-0.1719	0.0234911		3.8	0.0813	0.12712		3.8	0.8037	0.370669				3.8	0.2002	0.13508		3.8	0.1815	0.195925		3.8	0.2055	0.234826	0.0847	0.0747		3.8	0.041	0.0829812		3.8	0.3377	0.245992		3.8	0.5652	0.198518	0.0675	0.1911
	3.9	-0.1516	0.0241229		3.9	0.1135	0.13053		3.9	0.8464	0.380334				3.9	0.212	0.13861		3.9	0.1903	0.201161		3.9	0.2139	0.241061	0.1052	0.0736		3.9	0.05	0.0846846		3.9	0.3352	0.252407		3.9	0.546	0.203847	0.0749	0.1957
	4	-0.1385	0.0247544		4	0.1045	0.133938		4	0.8811	0.389979				4	0.1801	0.142133		4	0.2257	0.206394		4	0.2525	0.24729	0.097	0.0713		4	0.0748	0.0863663		4	0.3637	0.25881		4	0.5768	0.209175	0.066	0.1962
	4.1	-0.1225	0.0253857		4.1	0.1063	0.137345		4.1	0.9014	0.399607				4.1	0.1877	0.14565		4.1	0.215	0.211624		4.1	0.2431	0.253514	0.096	0.0752		4.1	0.0603	0.0880269		4.1	0.3563	0.265201		4.1	0.5743	0.2145	0.0983	0.2207
	4.2	-0.1222	0.0260169		4.2	0.1228	0.14075		4.2	0.9293	0.409217				4.2	0.191	0.149162		4.2	0.2306	0.216851		4.2	0.274	0.259732	0.0957	0.0689		4.2	0.0569	0.0896669		4.2	0.3977	0.27158		4.2	0.6209	0.219824	0.1074	0.2061
	4.3	-0.0949	0.0266479		4.3	0.131	0.144154		4.3	0.9577	0.418808				4.3	0.2007	0.152667		4.3	0.2432	0.222074		4.3	0.2691	0.265944	0.0947	0.0353		4.3	0.0762	0.0912864		4.3	0.4113	0.277947		4.3	0.6446	0.225146	0.1133	0.2048
	4.4	-0.1045	0.0272788		4.4	0.1518	0.147557		4.4	0.9817	0.428382				4.4	0.2092	0.156166		4.4	0.2567	0.227295		4.4	0.3118	0.27215	0.0704	0.0505		4.4	0.0622	0.0928861		4.4	0.4107	0.284302		4.4	0.6527	0.230466	0.112	0.2177
	4.5	-0.1058	0.0279095		4.5	0.1519	0.150958		4.5	1.0125	0.437938				4.5	0.219	0.159659		4.5	0.2788	0.232513		4.5	0.3197	0.278351	0.0874	0.0504		4.5	0.0907	0.0944662		4.5	0.4504	0.290645		4.5	0.6922	0.235784	0.1069	0.2122
	4.6	-0.0863	0.02854		4.6	0.1643	0.154358		4.6	1.0109	0.447475				4.6	0.2293	0.163145		4.6	0.2722	0.237727		4.6	0.3224	0.284545	0.0858	0.0448		4.6	0.084	0.0960271		4.6	0.4674	0.296977		4.6	0.6973	0.2411	0.1372	0.2112
	4.7	-0.1009	0.0291704		4.7	0.1834	0.157757		4.7	1.0222	0.456996				4.7	0.2447	0.166626		4.7	0.2911	0.242939		4.7	0.3508	0.290735	0.07	0.0396		4.7	0.0907	0.0975694		4.7	0.4567	0.303297		4.7	0.7282	0.246414	0.1456	0.2239
	4.8	-0.0858	0.0298005		4.8	0.173	0.161154		4.8	1.0346	0.466497				4.8	0.2529	0.170101		4.8	0.3161	0.248147		4.8	0.3567	0.296918	0.0808	0.0396		4.8	0.111	0.0990931		4.8	0.4856	0.309604		4.8	0.7404	0.251727	0.1442	0.2262
	4.9	-0.0692	0.0304306		4.9	0.1787	0.16455		4.9	1.0511	0.475982				4.9	0.2514	0.173569		4.9	0.3081	0.253352		4.9	0.3551	0.303096	0.0595	0.0361		4.9	0.1034	0.100599		4.9	0.4989	0.315901		4.9	0.747	0.257037	0.1648	0.2284
	5	-0.0823	0.0310604		5	0.1991	0.167944		5	1.069	0.485448				5	0.25	0.177032		5	0.3243	0.258555		5	0.3795	0.309268	0.0678	0.0401		5	0.1105	0.102087		5	0.5017	0.322185		5	0.7738	0.262346	0.1639	0.2225
	5.1	-0.077	0.0316901		5.1	0.1968	0.171337		5.1	1.0781	0.494897				5.1	0.2503	0.180488		5.1	0.349	0.263754		5.1	0.4003	0.315434	0.073	0.0454		5.1	0.1171	0.103558		5.1	0.5215	0.328458		5.1	0.7828	0.267653	0.1567	0.227
	5.2	-0.0654	0.0323196		5.2	0.2014	0.174729		5.2	1.0861	0.504328				5.2	0.2582	0.183939		5.2	0.3492	0.26895		5.2	0.4115	0.321595	0.0773	0.0519		5.2	0.1154	0.105011		5.2	0.5313	0.334719		5.2	0.8031	0.272958	0.1658	0.2227
	5.3	-0.0655	0.032949		5.3	0.2102	0.178119		5.3	1.1187	0.513741				5.3	0.2578	0.187383		5.3	0.3576	0.274143		5.3	0.4226	0.32775	0.0801	0.0539		5.3	0.1161	0.106448		5.3	0.5377	0.340968		5.3	0.8189	0.278261	0.1712	0.2241
	5.4	-0.0611	0.0335782		5.4	0.2198	0.181509		5.4	1.1417	0.523137				5.4	0.2665	0.190822		5.4	0.3666	0.279333		5.4	0.4331	0.333899	0.0794	0.0471		5.4	0.1194	0.107869		5.4	0.5508	0.347206		5.4	0.8292	0.283562	0.1744	0.226
	5.5	-0.0576	0.0342072		5.5	0.2267	0.184896		5.5	1.1592	0.532515				5.5	0.2733	0.194254		5.5	0.3756	0.28452		5.5	0.4543	0.340043	0.0729	0.0595		5.5	0.12	0.109274		5.5	0.5618	0.353431		5.5	0.842	0.288861	0.1773	0.2297
	5.6	-0.0548	0.034836		5.6	0.2352	0.188283		5.6	1.1771	0.541876				5.6	0.2808	0.197681		5.6	0.3851	0.289703		5.6	0.4633	0.346181	0.0831	0.0488		5.6	0.1139	0.110663		5.6	0.5718	0.359646		5.6	0.8701	0.294158	0.1782	0.2322
	5.7	-0.055	0.0354647		5.7	0.2445	0.191668		5.7	1.1936	0.551219				5.7	0.2808	0.201101		5.7	0.3935	0.294884		5.7	0.469	0.352313	0.0813	0.0557		5.7	0.1123	0.112036		5.7	0.5857	0.365849		5.7	0.888	0.299454	0.1782	0.2295
	5.8	-0.0458	0.0360932		5.8	0.253	0.195051		5.8	1.2093	0.560545				5.8	0.2891	0.204516		5.8	0.4048	0.300062		5.8	0.4879	0.35844	0.0828	0.0552		5.8	0.1196	0.113395		5.8	0.5985	0.37204		5.8	0.9006	0.304748	0.1792	0.2309
	5.9	-0.0439	0.0367216		5.9	0.2588	0.198433		5.9	1.2208	0.569853				5.9	0.2897	0.207925		5.9	0.4109	0.305236		5.9	0.4985	0.364561	0.0798	0.055		5.9	0.1233	0.114739		5.9	0.607	0.37822		5.9	0.9143	0.31004	0.1762	0.2342
	6	-0.0416	0.0373498		6	0.2653	0.201814		6	1.2307	0.579144				6	0.3003	0.211328		6	0.4191	0.310408		6	0.5068	0.370677	0.0828	0.0528		6	0.1243	0.116068		6	0.6246	0.384388		6	0.9267	0.315329	0.1735	0.2346
	6.1	-0.0414	0.0379778		6.1	0.2728	0.205194		6.1	1.2451	0.588417				6.1	0.3068	0.214724		6.1	0.425	0.315576		6.1	0.5215	0.376787	0.0822	0.0407		6.1	0.1267	0.117383		6.1	0.6274	0.390545		6.1	0.9452	0.320617	0.1715	0.2349
	6.2	-0.0377	0.0386056		6.2	0.2713	0.208572		6.2	1.2628	0.597673				6.2	0.3126	0.218116		6.2	0.4347	0.320742		6.2	0.5421	0.382891	0.0871	0.0373		6.2	0.1338	0.118684		6.2	0.6371	0.39669		6.2	0.9553	0.325904	0.1734	0.2341
	6.3	-0.0292	0.0392333		6.3	0.2796	0.211949		6.3	1.2791	0.606912				6.3	0.3277	0.221501		6.3	0.4504	0.325904		6.3	0.5429	0.38899	0.0906	0.0415		6.3	0.1357	0.119971		6.3	0.6441	0.402824		6.3	0.9761	0.331188	0.1722	0.2344
	6.4	-0.0276	0.0398608		6.4	0.2932	0.215324		6.4	1.2808	0.616134				6.4	0.3349	0.22488		6.4	0.459	0.331063		6.4	0.5573	0.395083	0.0927	0.0475		6.4	0.135	0.121245		6.4	0.6521	0.408946		6.4	0.9859	0.33647	0.176	0.2377
	6.5	-0.028	0.0404882		6.5	0.3	0.218699		6.5	1.2904	0.625338				6.5	0.3418	0.228253		6.5	0.4661	0.336219		6.5	0.5655	0.40117	0.0918	0.0479		6.5	0.1365	0.122506		6.5	0.6572	0.415057		6.5	0.9961	0.341751	0.1788	0.24
	6.6	-0.0221	0.0411153		6.6	0.3116	0.222071		6.6	1.3035	0.634525				6.6	0.3478	0.231621		6.6	0.4739	0.341372		6.6	0.5795	0.407252	0.0946	0.0485		6.6	0.1401	0.123754		6.6	0.6621	0.421157		6.6	1.0135	0.347029	0.1802	0.2421
	6.7	-0.0225	0.0417424		6.7	0.3158	0.225443		6.7	1.3146	0.643695				6.7	0.3571	0.234983		6.7	0.482	0.346523		6.7	0.5893	0.413329	0.0961	0.0541		6.7	0.1443	0.12499		6.7	0.6701	0.427245		6.7	1.0278	0.352306	0.1798	0.2429
	6.8	-0.0249	0.0423692		6.8	0.3245	0.228813		6.8	1.3215	0.652847				6.8	0.3542	0.238339		6.8	0.4862	0.35167		6.8	0.6019	0.4194	0.1049	0.0601		6.8	0.1463	0.126213		6.8	0.6692	0.433322		6.8	1.0439	0.357581	0.1842	0.245
	6.9	-0.0298	0.0429959		6.9	0.3316	0.232182		6.9	1.3346	0.661983				6.9	0.3616	0.241689		6.9	0.4939	0.356814		6.9	0.6143	0.425465	0.1043	0.0576		6.9	0.1515	0.127423		6.9	0.6804	0.439388		6.9	1.0573	0.362854	0.1855	0.2466
	7	-0.0244	0.0436224		7	0.3391	0.235549		7	1.3465	0.671102				7	0.3681	0.245034		7	0.5014	0.361955		7	0.6253	0.431525	0.107	0.059		7	0.1513	0.128622		7	0.6871	0.445442		7	1.0739	0.368125	0.1881	0.248
	7.1	-0.0214	0.0442487		7.1	0.3476	0.238915		7.1	1.356	0.680203				7.1	0.3717	0.248372		7.1	0.509	0.367092		7.1	0.6354	0.437579	0.1105	0.058		7.1	0.1542	0.12981		7.1	0.6966	0.451485		7.1	1.0862	0.373395	0.1917	0.2485
	7.2	-0.0213	0.0448749		7.2	0.3567	0.24228		7.2	1.3616	0.689288				7.2	0.375	0.251705		7.2	0.5144	0.372227		7.2	0.6456	0.443628	0.1121	0.0531		7.2	0.1558	0.130985		7.2	0.7061	0.457517		7.2	1.0976	0.378662	0.1937	0.2484
	7.3	-0.0218	0.0455009		7.3	0.3619	0.245643		7.3	1.3727	0.698356				7.3	0.3789	0.255032		7.3	0.5228	0.377359		7.3	0.654	0.449671	0.1124	0.0567		7.3	0.1558	0.13215		7.3	0.7157	0.463537		7.3	1.1117	0.383928	0.1934	0.2504
	7.4	-0.023	0.0461268		7.4	0.3692	0.249005		7.4	1.3866	0.707407				7.4	0.3835	0.258354		7.4	0.5316	0.382488		7.4	0.6618	0.455709	0.117	0.0554		7.4	0.1585	0.133304		7.4	0.725	0.469547		7.4	1.1277	0.389191	0.1933	0.2494
	7.5	-0.0204	0.0467525		7.5	0.3776	0.252365		7.5	1.3969	0.71644				7.5	0.3877	0.26167		7.5	0.5394	0.387614		7.5	0.6733	0.461741	0.1192	0.0578		7.5	0.1591	0.134447		7.5	0.7329	0.475545		7.5	1.1401	0.394453	0.1935	0.2512
	7.6	-0.0178	0.047378		7.6	0.3828	0.255725		7.6	1.4032	0.725457				7.6	0.3937	0.26498		7.6	0.5485	0.392736		7.6	0.684	0.467767	0.1209	0.0615		7.6	0.1634	0.135579		7.6	0.737	0.481532		7.6	1.1516	0.399713	0.1982	0.2553
	7.7	-0.0219	0.0480033		7.7	0.3923	0.259083		7.7	1.4137	0.734458				7.7	0.4025	0.268284		7.7	0.5555	0.397856		7.7	0.6981	0.473788	0.1252	0.0591		7.7	0.1645	0.136701		7.7	0.7436	0.487508		7.7	1.1697	0.404971	0.2034	0.2546
	7.8	-0.0224	0.0486285		7.8	0.3971	0.262439		7.8	1.4268	0.743441				7.8	0.4085	0.271583		7.8	0.5631	0.402972		7.8	0.7086	0.479804	0.1303	0.0589		7.8	0.1699	0.137813		7.8	0.7547	0.493473		7.8	1.1856	0.410228	0.2048	0.2523
	7.9	-0.0221	0.0492535		7.9	0.4024	0.265795		7.9	1.4398	0.752408				7.9	0.4171	0.274876		7.9	0.5681	0.408086		7.9	0.7168	0.485814	0.1325	0.0609		7.9	0.1716	0.138914		7.9	0.7651	0.499427		7.9	1.203	0.415482	0.2034	0.2534
	8	-0.0209	0.0498784		8	0.4105	0.269148		8	1.4505	0.761358				8	0.4211	0.278163		8	0.5756	0.413197		8	0.7273	0.491819	0.1368	0.0584		8	0.1739	0.140007		8	0.7741	0.50537		8	1.2175	0.420734	0.204	0.2526
	8.1	-0.0187	0.0505031		8.1	0.4178	0.272501		8.1	1.4593	0.770291				8.1	0.424	0.281445		8.1	0.5808	0.418304		8.1	0.7372	0.497818	0.1375	0.0607		8.1	0.1758	0.141089		8.1	0.7816	0.511301		8.1	1.2307	0.425985	0.2056	0.2545
	8.2	-0.0163	0.0511276		8.2	0.4204	0.275852		8.2	1.4685	0.779208				8.2	0.427	0.284721		8.2	0.5862	0.423408		8.2	0.7477	0.503812	0.1436	0.0633		8.2	0.1755	0.142162		8.2	0.788	0.517222		8.2	1.2445	0.431234	0.2067	0.2556
	8.3	-0.0143	0.0517519		8.3	0.4258	0.279202		8.3	1.482	0.788108				8.3	0.4299	0.287992		8.3	0.5943	0.42851		8.3	0.7553	0.5098	0.1443	0.0677		8.3	0.1775	0.143226		8.3	0.7958	0.523131		8.3	1.2571	0.436481	0.2071	0.2582
	8.4	-0.0144	0.0523762		8.4	0.4319	0.282551		8.4	1.4915	0.796991				8.4	0.4331	0.291257		8.4	0.603	0.433608		8.4	0.7639	0.515783	0.145	0.0711		8.4	0.1835	0.144281		8.4	0.8023	0.52903		8.4	1.2694	0.441726	0.2114	0.2584
	8.5	-0.0122	0.0530002		8.5	0.4389	0.285898		8.5	1.5019	0.805858				8.5	0.4357	0.294516		8.5	0.6113	0.438704		8.5	0.7742	0.521761	0.1496	0.075		8.5	0.1853	0.145327		8.5	0.807	0.534918		8.5	1.2791	0.446969	0.2134	0.259
	8.6	-0.0078	0.053624		8.6	0.4435	0.289243		8.6	1.5158	0.814708				8.6	0.4386	0.29777		8.6	0.62	0.443796		8.6	0.7857	0.527732	0.1514	0.0754		8.6	0.1897	0.146364		8.6	0.8126	0.540795		8.6	1.2925	0.452211	0.2143	0.2582
	8.7	-0.0048	0.0542477		8.7	0.4468	0.292588		8.7	1.5301	0.823543				8.7	0.4429	0.301018		8.7	0.6281	0.448885		8.7	0.7934	0.533699	0.1558	0.0747		8.7	0.1914	0.147393		8.7	0.8198	0.546661		8.7	1.3049	0.45745	0.2128	0.2569
	8.8	-0.0022	0.0548712		8.8	0.4519	0.295931		8.8	1.5399	0.83236				8.8	0.4467	0.304261		8.8	0.6361	0.453972		8.8	0.7998	0.53966	0.1576	0.0767		8.8	0.1906	0.148414		8.8	0.8269	0.552516		8.8	1.3186	0.462688	0.2111	0.2605
	8.9	-0.0001	0.0554946		8.9	0.4575	0.299273		8.9	1.5524	0.841161				8.9	0.4516	0.307498		8.9	0.6409	0.459055		8.9	0.8105	0.545616	0.1612	0.0796		8.9	0.1896	0.149426		8.9	0.8341	0.55836		8.9	1.3346	0.467924	0.2137	0.2583
	9	0.0015	0.0561178		9	0.4631	0.302613		9	1.5637	0.849946				9	0.4563	0.31073		9	0.6479	0.464135		9	0.8213	0.551567	0.1652	0.0829		9	0.1935	0.150431		9	0.84	0.564193		9	1.3482	0.473157	0.2147	0.2593
	9.1	0.003	0.0567408		9.1	0.4695	0.305953		9.1	1.5751	0.858714				9.1	0.4565	0.313956		9.1	0.6542	0.469212		9.1	0.8322	0.557511	0.169	0.086		9.1	0.1941	0.151427		9.1	0.8442	0.570015		9.1	1.3621	0.478389	0.2147	0.2564
	9.2	0.0005	0.0573637		9.2	0.4726	0.30929		9.2	1.5862	0.867466				9.2	0.4563	0.317177		9.2	0.6615	0.474287		9.2	0.8413	0.563451	0.1691	0.0894		9.2	0.1946	0.152416		9.2	0.8488	0.575827		9.2	1.3755	0.48362	0.2129	0.2538
	9.3	-0.0027	0.0579864		9.3	0.4779	0.312627		9.3	1.5991	0.876202				9.3	0.4605	0.320392		9.3	0.6701	0.479358		9.3	0.8524	0.569385	0.1755	0.0919		9.3	0.1942	0.153397		9.3	0.8574	0.581628		9.3	1.3876	0.488848	0.2153	0.2567
	9.4	0.0018	0.0586089		9.4	0.4833	0.315962		9.4	1.6098	0.884922				9.4	0.4681	0.323601		9.4	0.6787	0.484426		9.4	0.86	0.575314	0.1795	0.0948		9.4	0.1973	0.154371		9.4	0.8618	0.587418		9.4	1.401	0.494075	0.2156	0.2544
	9.5	0.0023	0.0592313		9.5	0.4847	0.319296		9.5	1.6199	0.893625				9.5	0.4733	0.326806		9.5	0.6832	0.489491		9.5	0.8698	0.581238	0.1835	0.0943		9.5	0.1992	0.155337		9.5	0.8697	0.593197		9.5	1.4146	0.499299	0.2159	0.2527
	9.6	0.0043	0.0598535		9.6	0.4902	0.322628		9.6	1.6327	0.902312				9.6	0.4798	0.330004		9.6	0.6864	0.494553		9.6	0.8753	0.587156	0.1862	0.0951		9.6	0.1964	0.156297		9.6	0.8766	0.598966		9.6	1.4307	0.504522	0.2172	0.2495
	9.7	0.0048	0.0604755		9.7	0.4931	0.325959		9.7	1.644	0.910984				9.7	0.4843	0.333198		9.7	0.6911	0.499612		9.7	0.8877	0.593069	0.1863	0.0937		9.7	0.1986	0.157249		9.7	0.8835	0.604724		9.7	1.4423	0.509743	0.2163	0.2514
	9.8	0.007	0.0610974		9.8	0.5006	0.329289		9.8	1.6531	0.919639				9.8	0.4876	0.336386		9.8	0.7013	0.504669		9.8	0.8944	0.598976	0.1908	0.0956		9.8	0.1982	0.158195		9.8	0.89	0.610471		9.8	1.4549	0.514962	0.2178	0.251
	9.9	0.008	0.0617191		9.9	0.5067	0.332618		9.9	1.6612	0.928278				9.9	0.4906	0.339568		9.9	0.7089	0.509722		9.9	0.9049	0.604878	0.1926	0.0955		9.9	0.1984	0.159134		9.9	0.8979	0.616208		9.9	1.4679	0.52018	0.2187	0.2499
	10	0.0108	0.0623407		10	0.5106	0.335945		10	1.6719	0.936901				10	0.497	0.342745		10	0.7146	0.514772		10	0.9127	0.610775	0.1957	0.0977		10	0.1986	0.160066		10	0.9051	0.621934		10	1.4849	0.525395	0.221	0.2524
	10.1	0.0145	0.062962		10.1	0.517	0.33927		10.1	1.6801	0.945507				10.1	0.5026	0.345917		10.1	0.7207	0.519819		10.1	0.9237	0.616666	0.1982	0.1044		10.1	0.2036	0.160992		10.1	0.9124	0.627649		10.1	1.4997	0.530608	0.2193	0.2524
	10.2	0.0134	0.0635832		10.2	0.5254	0.342595		10.2	1.6896	0.954098				10.2	0.5055	0.349083		10.2	0.7269	0.524863		10.2	0.9336	0.622552	0.2002	0.1064		10.2	0.2054	0.161912		10.2	0.9166	0.633354		10.2	1.5149	0.53582	0.2221	0.2483
	10.3	0.0142	0.0642043		10.3	0.5297	0.345918		10.3	1.6992	0.962673				10.3	0.5083	0.352244		10.3	0.7344	0.529904		10.3	0.9428	0.628433	0.2024	0.1085		10.3	0.2091	0.162825		10.3	0.9222	0.639048		10.3	1.5273	0.54103	0.2246	0.2492
	10.4	0.0133	0.0648252		10.4	0.5337	0.34924		10.4	1.707	0.971233				10.4	0.5137	0.3554		10.4	0.7424	0.534942		10.4	0.9515	0.634309	0.2049	0.1065		10.4	0.2079	0.163732		10.4	0.9266	0.644732		10.4	1.5403	0.546238	0.2239	0.2478
	10.5	0.0169	0.0654459		10.5	0.5363	0.35256		10.5	1.7158	0.979776				10.5	0.5149	0.35855		10.5	0.7488	0.539977		10.5	0.9618	0.640179	0.2063	0.1046		10.5	0.2098	0.164634		10.5	0.9307	0.650405		10.5	1.5535	0.551444	0.2246	0.2483
	10.6	0.0172	0.0660664		10.6	0.5424	0.355879		10.6	1.7244	0.988303				10.6	0.5174	0.361695		10.6	0.7552	0.545009		10.6	0.9697	0.646044	0.206	0.1077		10.6	0.2115	0.165529		10.6	0.9368	0.656068		10.6	1.5677	0.556648	0.2216	0.2504
	10.7	0.0158	0.0666868		10.7	0.5463	0.359197		10.7	1.736	0.996815				10.7	0.5214	0.364835		10.7	0.7624	0.550039		10.7	0.9754	0.651904	0.2084	0.1094		10.7	0.212	0.166419		10.7	0.9383	0.66172		10.7	1.5819	0.561851	0.2257	0.2496
	10.8	0.0163	0.067307		10.8	0.5489	0.362514		10.8	1.7505	1.00531				10.8	0.5284	0.367969		10.8	0.7728	0.555065		10.8	0.9864	0.657758	0.2119	0.1115		10.8	0.2138	0.167303		10.8	0.9437	0.667362		10.8	1.5936	0.567052	0.2291	0.2488
	10.9	0.0158	0.0679271		10.9	0.5513	0.365829		10.9	1.7615	1.01379				10.9	0.5312	0.371099		10.9	0.7777	0.560088		10.9	0.9953	0.663607	0.2155	0.112		10.9	0.2149	0.168182		10.9	0.9482	0.672993		10.9	1.6048	0.57225	0.2308	0.2465
	11	0.0165	0.068547		11	0.5523	0.369143		11	1.7703	1.02225				11	0.5326	0.374222		11	0.7821	0.565108		11	1.004	0.669451	0.2165	0.112		11	0.222	0.169055		11	0.9489	0.678614		11	1.6198	0.577447	0.2329	0.2456
	11.1	0.0143	0.0691667		11.1	0.5567	0.372455		11.1	1.7786	1.0307				11.1	0.5363	0.377341		11.1	0.789	0.570125		11.1	1.011	0.675289	0.2185	0.1173		11.1	0.2213	0.169923		11.1	0.9571	0.684224		11.1	1.6339	0.582642	0.2363	0.2486
	11.2	0.0145	0.0697863		11.2	0.5607	0.375766		11.2	1.788	1.03914				11.2	0.5386	0.380454		11.2	0.7947	0.575139		11.2	1.0137	0.681123	0.2229	0.1199		11.2	0.2263	0.170785		11.2	0.9644	0.689824		11.2	1.6492	0.587836	0.241	0.2481
	11.3	0.0139	0.0704057		11.3	0.5673	0.379076		11.3	1.7964	1.04755				11.3	0.5436	0.383562		11.3	0.7981	0.58015		11.3	1.0217	0.686951	0.2235	0.1222		11.3	0.2251	0.171643		11.3	0.9687	0.695414		11.3	1.6621	0.593027	0.2414	0.2489
	11.4	0.0131	0.0710249		11.4	0.5738	0.382385		11.4	1.8052	1.05596				11.4	0.5497	0.386665		11.4	0.8045	0.585159		11.4	1.0281	0.692774	0.2268	0.1201		11.4	0.225	0.172496		11.4	0.9721	0.700993		11.4	1.6748	0.598217	0.2427	0.249
	11.5	0.0147	0.071644		11.5	0.5775	0.385692		11.5	1.813	1.06434				11.5	0.5538	0.389763		11.5	0.8075	0.590164		11.5	1.0379	0.698591	0.2291	0.1197		11.5	0.2255	0.173343		11.5	0.9764	0.706562		11.5	1.6849	0.603404	0.2413	0.2436
	11.6	0.0149	0.0722629		11.6	0.5832	0.388997		11.6	1.8212	1.07271				11.6	0.5547	0.392855		11.6	0.8169	0.595166		11.6	1.0479	0.704404	0.2325	0.114		11.6	0.2273	0.174186		11.6	0.9817	0.712121		11.6	1.6965	0.60859	0.2427	0.244
	11.7	0.0177	0.0728817		11.7	0.5864	0.392302		11.7	1.8272	1.08107				11.7	0.5595	0.395942		11.7	0.823	0.600165		11.7	1.0581	0.710211	0.2345	0.1163		11.7	0.2285	0.175024		11.7	0.9829	0.717669		11.7	1.708	0.613774	0.2431	0.2432
	11.8	0.0163	0.0735002		11.8	0.5907	0.395605		11.8	1.8347	1.08941				11.8	0.5641	0.399024		11.8	0.8277	0.605162		11.8	1.0623	0.716013	0.2346	0.1192		11.8	0.2315	0.175858		11.8	0.9845	0.723208		11.8	1.7192	0.618956	0.2447	0.2443
	11.9	0.0153	0.0741187		11.9	0.5962	0.398907		11.9	1.846	1.09773				11.9	0.568	0.402101		11.9	0.8328	0.610155		11.9	1.0684	0.72181	0.2391	0.1193		11.9	0.2317	0.176687		11.9	0.9917	0.728736		11.9	1.7332	0.624137	0.2474	0.2441
	12	0.018	0.0747369		12	0.5997	0.402208		12	1.8556	1.10604				12	0.5723	0.405173		12	0.8425	0.615145		12	1.0769	0.727602	0.2408	0.1182		12	0.2307	0.177511		12	0.999	0.734253		12	1.7458	0.629315	0.2523	0.2451
	12.1	0.0193	0.075355		12.1	0.6032	0.405507		12.1	1.8639	1.11433				12.1	0.5764	0.40824		12.1	0.8485	0.620132		12.1	1.085	0.733388	0.2389	0.1194		12.1	0.2335	0.178331		12.1	1.0042	0.739761		12.1	1.7573	0.634492	0.2507	0.2442
	12.2	0.0171	0.0759729		12.2	0.6067	0.408805		12.2	1.8716	1.12261				12.2	0.5751	0.411301		12.2	0.853	0.625117		12.2	1.0904	0.739169	0.238	0.1196		12.2	0.2317	0.179147		12.2	1.0069	0.745258		12.2	1.772	0.639667	0.2517	0.2426
	12.3	0.0148	0.0765907		12.3	0.6089	0.412101		12.3	1.8802	1.13088				12.3	0.5773	0.414357		12.3	0.8596	0.630098		12.3	1.0942	0.744945	0.238	0.1209		12.3	0.2339	0.179959		12.3	1.0118	0.750745		12.3	1.7846	0.64484	0.2506	0.2429
	12.4	0.0128	0.0772083		12.4	0.6143	0.415397		12.4	1.8899	1.13912				12.4	0.5794	0.417409		12.4	0.8684	0.635077		12.4	1.102	0.750717	0.2392	0.1186		12.4	0.2363	0.180767		12.4	1.0165	0.756223		12.4	1.8003	0.650011	0.2499	0.2451
	12.5	0.0139	0.0778257		12.5	0.616	0.418691		12.5	1.8988	1.14736				12.5	0.5801	0.420455		12.5	0.8736	0.640052		12.5	1.1099	0.756482	0.2419	0.1195		12.5	0.2371	0.18157		12.5	1.0221	0.761689		12.5	1.8099	0.65518	0.2483	0.2476
	12.6	0.0128	0.0784429		12.6	0.6193	0.421983		12.6	1.9063	1.15557				12.6	0.5831	0.423496		12.6	0.8804	0.645024		12.6	1.1178	0.762243	0.2464	0.1208		12.6	0.2433	0.18237		12.6	1.0276	0.767146		12.6	1.8196	0.660348	0.2491	0.2494
	12.7	0.0135	0.0790601		12.7	0.621	0.425275		12.7	1.9146	1.16378				12.7	0.5834	0.426532		12.7	0.8864	0.649994		12.7	1.1265	0.767998	0.2464	0.1179		12.7	0.2457	0.183166		12.7	1.0317	0.772593		12.7	1.8322	0.665513	0.2479	0.2506
	12.8	0.0125	0.079677		12.8	0.6274	0.428565		12.8	1.9202	1.17196				12.8	0.5846	0.429562		12.8	0.8959	0.654961		12.8	1.1344	0.773749	0.2483	0.121		12.8	0.2461	0.183958		12.8	1.0365	0.77803		12.8	1.8437	0.670677	0.2533	0.2486
	12.9	0.0154	0.0802938		12.9	0.6329	0.431853		12.9	1.9252	1.18014				12.9	0.5891	0.432588		12.9	0.9027	0.659924		12.9	1.1426	0.779494	0.2509	0.1226		12.9	0.2467	0.184746		12.9	1.0432	0.783456		12.9	1.8568	0.675839	0.2546	0.2475
	13	0.0163	0.0809104		13	0.6368	0.435141		13	1.9313	1.18829				13	0.5925	0.435609		13	0.9109	0.664885		13	1.1464	0.785234	0.2518	0.1225		13	0.249	0.18553		13	1.0476	0.788873		13	1.8686	0.680999	0.2576	0.2463
	13.1	0.0145	0.0815268		13.1	0.6413	0.438427		13.1	1.9417	1.19643				13.1	0.5959	0.438625		13.1	0.9164	0.669842		13.1	1.154	0.790969	0.2537	0.1217		13.1	0.2533	0.186311		13.1	1.0568	0.79428		13.1	1.8776	0.686158	0.2584	0.245
	13.2	0.015	0.0821431		13.2	0.6439	0.441712		13.2	1.9461	1.20456				13.2	0.6004	0.441636		13.2	0.9229	0.674797		13.2	1.1621	0.796699	0.2552	0.123		13.2	0.2549	0.187089		13.2	1.0637	0.799676		13.2	1.8851	0.691314	0.262	0.2436
	13.3	0.0172	0.0827592		13.3	0.6455	0.444995		13.3	1.9565	1.21267				13.3	0.6032	0.444641		13.3	0.9319	0.679749		13.3	1.1694	0.802424	0.2573	0.1238		13.3	0.2583	0.187863		13.3	1.0675	0.805063		13.3	1.8955	0.696469	0.2669	0.2419
	13.4	0.017	0.0833752		13.4	0.6533	0.448277		13.4	1.966	1.22077				13.4	0.6059	0.447642		13.4	0.9382	0.684698		13.4	1.1794	0.808144	0.2575	0.1252		13.4	0.2611	0.188633		13.4	1.0741	0.81044		13.4	1.9047	0.701622	0.272	0.2423
	13.5	0.0206	0.083991		13.5	0.6568	0.451558		13.5	1.9741	1.22885				13.5	0.6086	0.450638		13.5	0.942	0.689643		13.5	1.1862	0.813858	0.2599	0.1292		13.5	0.2608	0.189401		13.5	1.0769	0.815807		13.5	1.9175	0.706773	0.2739	0.2405
	13.6	0.0229	0.0846066		13.6	0.6575	0.454837		13.6	1.9813	1.23692				13.6	0.6112	0.453628		13.6	0.9484	0.694586		13.6	1.1961	0.819567	0.2622	0.131		13.6	0.2633	0.190165		13.6	1.081	0.821164		13.6	1.9318	0.711922	0.2757	0.2373
	13.7	0.0256	0.0852221		13.7	0.6614	0.458116		13.7	1.9903	1.24497				13.7	0.6151	0.456614		13.7	0.9546	0.699526		13.7	1.2063	0.825272	0.2637	0.1356		13.7	0.2614	0.190925		13.7	1.0872	0.826511		13.7	1.9453	0.717069	0.2727	0.2331
	13.8	0.0307	0.0858374		13.8	0.6625	0.461392		13.8	1.9984	1.25301				13.8	0.6142	0.459595		13.8	0.9613	0.704463		13.8	1.215	0.830971	0.2626	0.1401		13.8	0.2608	0.191683		13.8	1.0957	0.831848		13.8	1.9552	0.722215	0.27	0.233
	13.9	0.0332	0.0864525		13.9	0.6669	0.464668		13.9	2.0025	1.26103				13.9	0.6172	0.462571		13.9	0.9683	0.709397		13.9	1.2233	0.836666	0.2614	0.141		13.9	0.2592	0.192438		13.9	1.0988	0.837175		13.9	1.9699	0.727358	0.2707	0.2305
	14	0.0363	0.0870675		14	0.6692	0.467942		14	2.0065	1.26904				14	0.6206	0.465542		14	0.9802	0.714328		14	1.232	0.842355	0.2605	0.1401		14	0.259	0.193189		14	1.1018	0.842493		14	1.9791	0.7325	0.2703	0.2282
	14.1	0.0358	0.0876823		14.1	0.6715	0.471215		14.1	2.0161	1.27703				14.1	0.6252	0.468508		14.1	0.9873	0.719256		14.1	1.2402	0.848039	0.2602	0.1429		14.1	0.2606	0.193938		14.1	1.1076	0.847801		14.1	1.9897	0.73764	0.2703	0.2268
	14.2	0.0346	0.088297		14.2	0.6754	0.474487		14.2	2.0224	1.28501				14.2	0.6288	0.471469		14.2	0.9954	0.724182		14.2	1.2491	0.853718	0.2623	0.1429		14.2	0.263	0.194684		14.2	1.113	0.853099		14.2	2.0021	0.742778	0.2711	0.2234
	14.3	0.0353	0.0889114		14.3	0.6796	0.477757		14.3	2.0301	1.29297				14.3	0.6355	0.474425		14.3	1.0031	0.729104		14.3	1.2568	0.859392	0.2592	0.1409		14.3	0.2638	0.195427		14.3	1.1202	0.858387		14.3	2.0124	0.747915	0.2745	0.2198
	14.4	0.0387	0.0895258		14.4	0.6833	0.481026		14.4	2.0332	1.30092				14.4	0.6401	0.477377		14.4	1.0077	0.734023		14.4	1.266	0.865062	0.2603	0.1382		14.4	0.2661	0.196167		14.4	1.1233	0.863665		14.4	2.0244	0.753049	0.2762	0.2181
	14.5	0.0433	0.0901399		14.5	0.687	0.484294		14.5	2.0428	1.30886				14.5	0.6424	0.480323		14.5	1.0117	0.738939		14.5	1.275	0.870726	0.2608	0.1403		14.5	0.2646	0.196904		14.5	1.1297	0.868934		14.5	2.0362	0.758182	0.275	0.2178
	14.6	0.0414	0.0907539		14.6	0.6907	0.48756		14.6	2.0486	1.31678				14.6	0.645	0.483265		14.6	1.0178	0.743853		14.6	1.2837	0.876385	0.2632	0.1398		14.6	0.2643	0.197639		14.6	1.134	0.874193		14.6	2.0515	0.763313	0.2751	0.2165
	14.7	0.0379	0.0913678		14.7	0.6936	0.490825		14.7	2.0517	1.32468				14.7	0.6485	0.486202		14.7	1.0232	0.748763		14.7	1.2916	0.882039	0.2648	0.1424		14.7	0.2644	0.198371		14.7	1.1375	0.879443		14.7	2.0625	0.768442	0.2783	0.2183
	14.8	0.0362	0.0919814		14.8	0.6985	0.494089		14.8	2.0559	1.33257				14.8	0.6528	0.489133		14.8	1.0321	0.753671		14.8	1.3013	0.887688	0.2639	0.1419		14.8	0.2638	0.1991		14.8	1.1409	0.884682		14.8	2.0733	0.773569	0.2802	0.2172
	14.9	0.0385	0.092595		14.9	0.7038	0.497352		14.9	2.0643	1.34045				14.9	0.6557	0.492061		14.9	1.0384	0.758575		14.9	1.3132	0.893332	0.264	0.1415		14.9	0.264	0.199827		14.9	1.1456	0.889912		14.9	2.0837	0.778695	0.2836	0.216
	15	0.0395	0.0932083		15	0.7093	0.500613		15	2.0696	1.34831				15	0.6568	0.494983		15	1.0451	0.763477		15	1.3191	0.898971	0.2637	0.1398		15	0.2642	0.200552		15	1.1497	0.895133		15	2.0931	0.783818	0.2815	0.2158
	15.1	0.0382	0.0938215		15.1	0.7129	0.503872		15.1	2.0733	1.35616				15.1	0.6578	0.4979		15.1	1.0497	0.768376		15.1	1.3271	0.904605	0.2617	0.1386		15.1	0.2623	0.201274		15.1	1.1567	0.900344		15.1	2.1063	0.78894	0.2819	0.2187
	15.2	0.04	0.0944345		15.2	0.718	0.507131		15.2	2.0772	1.36399				15.2	0.6615	0.500813		15.2	1.0566	0.773272		15.2	1.3347	0.910234	0.263	0.1403		15.2	0.2639	0.201993		15.2	1.1638	0.905545		15.2	2.1192	0.79406	0.2815	0.2185
	15.3	0.0427	0.0950473		15.3	0.7242	0.510388		15.3	2.083	1.37181				15.3	0.6668	0.503721		15.3	1.0643	0.778164		15.3	1.3422	0.915858	0.2644	0.138		15.3	0.2658	0.202711		15.3	1.1712	0.910736		15.3	2.1281	0.799178	0.2817	0.2196
	15.4	0.0445	0.0956601		15.4	0.7285	0.513644		15.4	2.0901	1.37961				15.4	0.6732	0.506624		15.4	1.0727	0.783054		15.4	1.3496	0.921477	0.2639	0.1385		15.4	0.2649	0.203426		15.4	1.1712	0.915919		15.4	2.1408	0.804295	0.2827	0.2183
	15.5	0.0413	0.0962726		15.5	0.7302	0.516899		15.5	2.0937	1.3874				15.5	0.6726	0.509522		15.5	1.0783	0.787941		15.5	1.3586	0.927092	0.2663	0.1385		15.5	0.2647	0.204138		15.5	1.1752	0.921091		15.5	2.1534	0.809409	0.2805	0.2198
	15.6	0.0429	0.0968849		15.6	0.7361	0.520152		15.6	2.1007	1.39518				15.6	0.6746	0.512416		15.6	1.0844	0.792825		15.6	1.3644	0.932701	0.2655	0.1421		15.6	0.2641	0.204849		15.6	1.1772	0.926254		15.6	2.1656	0.814522	0.2848	0.2195
	15.7	0.0416	0.0974972		15.7	0.7404	0.523404		15.7	2.1059	1.40294				15.7	0.6746	0.515305		15.7	1.0926	0.797707		15.7	1.3729	0.938305	0.2665	0.1429		15.7	0.2653	0.205557		15.7	1.1802	0.931408		15.7	2.1784	0.819633	0.2871	0.2191
	15.8	0.0415	0.0981092		15.8	0.7443	0.526655		15.8	2.1104	1.41069				15.8	0.6772	0.518189		15.8	1.1001	0.802585		15.8	1.3769	0.943905	0.2672	0.1468		15.8	0.2641	0.206263		15.8	1.1846	0.936552		15.8	2.189	0.824742	0.2887	0.2208
	15.9	0.0424	0.0987211		15.9	0.7474	0.529905		15.9	2.1176	1.41842				15.9	0.6798	0.521068		15.9	1.103	0.80746		15.9	1.3862	0.949499	0.2655	0.1467		15.9	0.2652	0.206967		15.9	1.1881	0.941687		15.9	2.1985	0.829849	0.2906	0.2194
	16	0.0438	0.0993328		16	0.7517	0.533153		16	2.1263	1.42614				16	0.6824	0.523943		16	1.108	0.812333		16	1.3922	0.955089	0.2634	0.1467		16	0.2656	0.207669		16	1.1916	0.946812		16	2.2075	0.834954	0.2923	0.2226
	16.1	0.0441	0.0999444		16.1	0.756	0.5364		16.1	2.1332	1.43384				16.1	0.6869	0.526813		16.1	1.1169	0.817202		16.1	1.4005	0.960673	0.2623	0.1458		16.1	0.2677	0.208369		16.1	1.1967	0.951928		16.1	2.2153	0.840058	0.2934	0.2197
	16.2	0.0446	0.100556		16.2	0.7592	0.539645		16.2	2.1392	1.44153				16.2	0.688	0.529678		16.2	1.124	0.822069		16.2	1.4082	0.966253	0.2641	0.1445		16.2	0.2698	0.209067		16.2	1.1985	0.957034		16.2	2.2255	0.84516	0.2955	0.2177
	16.3	0.048	0.101167		16.3	0.7615	0.542889		16.3	2.144	1.44921				16.3	0.6898	0.532538		16.3	1.1315	0.826932		16.3	1.4132	0.971828	0.2648	0.1454		16.3	0.2683	0.209763		16.3	1.2019	0.962131		16.3	2.2335	0.85026	0.2971	0.2165
	16.4	0.0487	0.101778		16.4	0.7639	0.546132		16.4	2.1492	1.45687				16.4	0.6942	0.535394		16.4	1.1372	0.831793		16.4	1.4218	0.977398	0.2649	0.1465		16.4	0.2708	0.210458		16.4	1.2061	0.967219		16.4	2.2436	0.855358	0.2936	0.2147
	16.5	0.0501	0.102389		16.5	0.7681	0.549374		16.5	2.1568	1.46452				16.5	0.6945	0.538246		16.5	1.1407	0.836651		16.5	1.43	0.982963	0.2659	0.1493		16.5	0.2749	0.21115		16.5	1.2123	0.972297		16.5	2.2531	0.860454	0.2952	0.2138
	16.6	0.0489	0.103		16.6	0.7741	0.552614		16.6	2.162	1.47215				16.6	0.6983	0.541092		16.6	1.1481	0.841506		16.6	1.4389	0.988523	0.2691	0.1501		16.6	0.275	0.21184		16.6	1.2189	0.977366		16.6	2.2601	0.865549	0.295	0.2141
	16.7	0.0489	0.10361		16.7	0.778	0.555853		16.7	2.1672	1.47977				16.7	0.7026	0.543934		16.7	1.1536	0.846358		16.7	1.446	0.994078	0.2723	0.1521		16.7	0.2748	0.212529		16.7	1.2229	0.982426		16.7	2.2709	0.870642	0.2963	0.2101
	16.8	0.0496	0.104221		16.8	0.781	0.559091		16.8	2.1715	1.48738				16.8	0.7033	0.546771		16.8	1.1586	0.851207		16.8	1.4584	0.999628	0.275	0.155		16.8	0.2783	0.213216		16.8	1.2286	0.987476		16.8	2.2828	0.875732	0.2964	0.2073
	16.9	0.0488	0.104831		16.9	0.787	0.562328		16.9	2.1746	1.49497				16.9	0.7035	0.549604		16.9	1.1611	0.856053		16.9	1.4631	1.00517	0.2782	0.1545		16.9	0.2792	0.213901		16.9	1.2319	0.992517		16.9	2.2902	0.880822	0.2951	0.2058
	17	0.05	0.105441		17	0.7934	0.565563		17	2.1787	1.50255				17	0.7134	0.552432		17	1.1694	0.860896		17	1.4709	1.01071	0.2783	0.1575		17	0.2776	0.214585		17	1.2356	0.997549		17	2.2985	0.885909	0.2961	0.2069
	17.1	0.0525	0.106051		17.1	0.7998	0.568797		17.1	2.1836	1.51011				17.1	0.7175	0.555256		17.1	1.1756	0.865737		17.1	1.4795	1.01625	0.2832	0.1602		17.1	0.2739	0.215266		17.1	1.2402	1.00257		17.1	2.3071	0.890994	0.296	0.2046
	17.2	0.0536	0.106661		17.2	0.8041	0.572029		17.2	2.1899	1.51767				17.2	0.7193	0.558075		17.2	1.1853	0.870574		17.2	1.4901	1.02178	0.2882	0.1597		17.2	0.2781	0.215947		17.2	1.2446	1.00758		17.2	2.3184	0.896078	0.2955	0.2034
	17.3	0.0559	0.10727		17.3	0.8063	0.575261		17.3	2.1953	1.5252				17.3	0.7215	0.560889		17.3	1.1931	0.875409		17.3	1.4993	1.02731	0.2886	0.1611		17.3	0.2788	0.216625		17.3	1.2479	1.01259		17.3	2.3271	0.90116	0.2945	0.2031
	17.4	0.0587	0.10788		17.4	0.8092	0.578491		17.4	2.1999	1.53273				17.4	0.724	0.563699		17.4	1.2027	0.880241		17.4	1.5076	1.03283	0.2886	0.1623		17.4	0.2823	0.217302		17.4	1.2493	1.01758		17.4	2.3384	0.90624	0.2994	0.2003
	17.5	0.0588	0.108489		17.5	0.811	0.581719		17.5	2.2043	1.54024				17.5	0.7265	0.566504		17.5	1.2087	0.885069		17.5	1.5173	1.03835	0.2932	0.1652		17.5	0.2847	0.217978		17.5	1.2539	1.02257		17.5	2.3471	0.911318	0.3	0.1989
	17.6	0.0583	0.109098		17.6	0.8147	0.584947		17.6	2.2098	1.54773				17.6	0.7285	0.569305		17.6	1.2182	0.889895		17.6	1.5223	1.04386	0.2942	0.1667		17.6	0.2856	0.218652		17.6	1.2587	1.02755		17.6	2.3569	0.916394	0.2999	0.1964
	17.7	0.0583	0.109707		17.7	0.8155	0.588173		17.7	2.2154	1.55521				17.7	0.7349	0.572101		17.7	1.2244	0.894718		17.7	1.5304	1.04936	0.2934	0.1693		17.7	0.2854	0.219324		17.7	1.2609	1.03251		17.7	2.369	0.921469	0.2968	0.194
	17.8	0.057	0.110316		17.8	0.821	0.591398		17.8	2.2242	1.56268				17.8	0.7347	0.574893		17.8	1.2274	0.899538		17.8	1.5372	1.05487	0.2908	0.1663		17.8	0.2861	0.219995		17.8	1.2654	1.03747		17.8	2.3759	0.926542	0.2964	0.1935
	17.9	0.0598	0.110925		17.9	0.8291	0.594622		17.9	2.2307	1.57014				17.9	0.7366	0.57768		17.9	1.2362	0.904356		17.9	1.5458	1.06036	0.2946	0.1693		17.9	0.2859	0.220665		17.9	1.2702	1.04242		17.9	2.386	0.931613	0.2952	0.1888
	18	0.0634	0.111533		18	0.8315	0.597844		18	2.2378	1.57758				18	0.7385	0.580462		18	1.2409	0.90917		18	1.5553	1.06586	0.2942	0.1701		18	0.2859	0.221333		18	1.2698	1.04736		18	2.3968	0.936682	0.2958	0.1884
	18.1	0.0639	0.112141		18.1	0.8379	0.601065		18.1	2.2422	1.585				18.1	0.7369	0.58324		18.1	1.2451	0.913981		18.1	1.5624	1.07134	0.2924	0.1719		18.1	0.2865	0.221999		18.1	1.2721	1.05229		18.1	2.4064	0.94175	0.2927	0.188
	18.2	0.067	0.11275		18.2	0.8412	0.604284		18.2	2.2488	1.59242				18.2	0.7399	0.586014		18.2	1.2525	0.91879		18.2	1.5677	1.07683	0.2954	0.1705		18.2	0.2871	0.222665		18.2	1.275	1.05722		18.2	2.4171	0.946815	0.2932	0.1856
	18.3	0.0696	0.113358		18.3	0.8444	0.607503		18.3	2.2545	1.59982				18.3	0.7429	0.588783		18.3	1.2585	0.923596		18.3	1.5772	1.0823	0.2955	0.171		18.3	0.2893	0.223329		18.3	1.2818	1.06213		18.3	2.4236	0.951879	0.2931	0.1859
	18.4	0.0727	0.113965		18.4	0.8495	0.61072		18.4	2.2615	1.60721				18.4	0.7441	0.591548		18.4	1.2632	0.928398		18.4	1.5862	1.08778	0.2985	0.1709		18.4	0.2902	0.223992		18.4	1.2858	1.06703		18.4	2.4342	0.956941	0.2939	0.1862
	18.5	0.0747	0.114573		18.5	0.8518	0.613936		18.5	2.2649	1.61458				18.5	0.7472	0.594308		18.5	1.2672	0.933198		18.5	1.5951	1.09325	0.3032	0.171		18.5	0.2903	0.224653		18.5	1.2879	1.07193		18.5	2.4432	0.962001	0.2931	0.1845
	18.6	0.0743	0.115181		18.6	0.8553	0.61715		18.6	2.2688	1.62194				18.6	0.7523	0.597064		18.6	1.2722	0.937995		18.6	1.6036	1.09871	0.2997	0.1712		18.6	0.2898	0.225313		18.6	1.2943	1.07682		18.6	2.4551	0.96706	0.2922	0.1816
	18.7	0.0765	0.115788		18.7	0.8566	0.620364		18.7	2.2736	1.62929				18.7	0.7537	0.599815		18.7	1.2791	0.942789		18.7	1.6118	1.10417	0.2987	0.1717		18.7	0.287	0.225972		18.7	1.2988	1.08169		18.7	2.4642	0.972116	0.2969	0.1786
	18.8	0.0788	0.116395		18.8	0.8639	0.623576		18.8	2.2789	1.63662				18.8	0.7561	0.602562		18.8	1.2859	0.947581		18.8	1.6165	1.10962	0.3045	0.1732		18.8	0.2879	0.22663		18.8	1.303	1.08656		18.8	2.4725	0.977171	0.2979	0.1783
	18.9	0.0815	0.117002		18.9	0.8649	0.626787		18.9	2.2878	1.64394				18.9	0.759	0.605305		18.9	1.2885	0.952369		18.9	1.6227	1.11507	0.3053	0.173		18.9	0.2879	0.227286		18.9	1.3065	1.09142		18.9	2.4826	0.982224	0.2948	0.1784
	19	0.078	0.117609		19	0.866	0.629996		19	2.2983	1.65125				19	0.7638	0.608043		19	1.2929	0.957155		19	1.6292	1.12052	0.3055	0.1741		19	0.2879	0.227942		19	1.31	1.09627		19	2.4905	0.987275	0.2941	0.1743
	19.1	0.0774	0.118216		19.1	0.8689	0.633204		19.1	2.3046	1.65854				19.1	0.7678	0.610776		19.1	1.2958	0.961937		19.1	1.637	1.12596	0.3078	0.1779		19.1	0.2895	0.228596		19.1	1.3133	1.10111		19.1	2.4999	0.992325	0.2908	0.1741
	19.2	0.0773	0.118822		19.2	0.875	0.636411		19.2	2.3076	1.66582				19.2	0.7716	0.613506		19.2	1.3049	0.966717		19.2	1.6456	1.13139	0.3086	0.1795		19.2	0.2918	0.229249		19.2	1.3147	1.10595		19.2	2.5102	0.997372	0.2926	0.1744
	19.3	0.0799	0.119429		19.3	0.8776	0.639616		19.3	2.3125	1.67309				19.3	0.7748	0.61623		19.3	1.3094	0.971494		19.3	1.6544	1.13682	0.3086	0.1792		19.3	0.2909	0.229901		19.3	1.3174	1.11077		19.3	2.5206	1.00242	0.2906	0.1744
	19.4	0.0803	0.120035		19.4	0.8802	0.642821		19.4	2.317	1.68034				19.4	0.7798	0.618951		19.4	1.3148	0.976268		19.4	1.6647	1.14225	0.3103	0.1818		19.4	0.2896	0.230552		19.4	1.321	1.11558		19.4	2.531	1.00746	0.287	0.1751
	19.5	0.0815	0.120641		19.5	0.8792	0.646024		19.5	2.32	1.68758				19.5	0.781	0.621667		19.5	1.3209	0.981039		19.5	1.672	1.14767	0.315	0.1841		19.5	0.289	0.231202		19.5	1.3218	1.12039		19.5	2.5391	1.0125	0.2847	0.1715
	19.6	0.0835	0.121247		19.6	0.8819	0.649226		19.6	2.3251	1.69481				19.6	0.7843	0.624379		19.6	1.3262	0.985807		19.6	1.6811	1.15309	0.3157	0.1845		19.6	0.2904	0.23185		19.6	1.3262	1.12519		19.6	2.5456	1.01754	0.2853	0.1743
	19.7	0.0815	0.121853		19.7	0.8864	0.652426		19.7	2.331	1.70202				19.7	0.7896	0.627087		19.7	1.3322	0.990573		19.7	1.6847	1.1585	0.3181	0.1853		19.7	0.2907	0.232498		19.7	1.3293	1.12998		19.7	2.553	1.02258	0.2826	0.1739
	19.8	0.0806	0.122458		19.8	0.8904	0.655625		19.8	2.3374	1.70922				19.8	0.7924	0.62979		19.8	1.3357	0.995335		19.8	1.6895	1.16391	0.3206	0.1857		19.8	0.2949	0.233145		19.8	1.3347	1.13476		19.8	2.5632	1.02762	0.2815	0.1753
	19.9	0.0808	0.123064		19.9	0.8969	0.658823		19.9	2.3422	1.71641				19.9	0.7989	0.632489		19.9	1.3438	1.0001		19.9	1.6954	1.16931	0.324	0.1887		19.9	0.2957	0.233791		19.9	1.3375	1.13953		19.9	2.5706	1.03266	0.2832	0.1761
	20	0.081	0.123669		20	0.8987	0.66202		20	2.3486	1.72359				20	0.7993	0.635183		20	1.3487	1.00485		20	1.7009	1.17471	0.3271	0.1914		20	0.293	0.234435		20	1.3391	1.14429		20	2.5767	1.03769	0.2822	0.1773
	20.1	0.0799	0.124274		20.1	0.9042	0.665215		20.1	2.3558	1.73075				20.1	0.7998	0.637874		20.1	1.3516	1.00961		20.1	1.7062	1.1801	0.3296	0.1912		20.1	0.2952	0.235079		20.1	1.341	1.14905		20.1	2.5883	1.04272	0.2815	0.1757
	20.2	0.0833	0.124879		20.2	0.9062	0.668409		20.2	2.3605	1.7379				20.2	0.8023	0.64056		20.2	1.3568	1.01436		20.2	1.7129	1.18549	0.3325	0.1928		20.2	0.2972	0.235722		20.2	1.3425	1.15379		20.2	2.5992	1.04775	0.2802	0.1727
	20.3	0.086	0.125484		20.3	0.9094	0.671602		20.3	2.3691	1.74503				20.3	0.8047	0.643241		20.3	1.3627	1.01911		20.3	1.7176	1.19087	0.3344	0.1946		20.3	0.2982	0.236364		20.3	1.3464	1.15853		20.3	2.6075	1.05278	0.2812	0.1747
	20.4	0.086	0.126088		20.4	0.9144	0.674794		20.4	2.3742	1.75215				20.4	0.8065	0.645919		20.4	1.3701	1.02385		20.4	1.7253	1.19625	0.336	0.2		20.4	0.2979	0.237005		20.4	1.348	1.16326		20.4	2.6167	1.0578	0.2797	0.1763
	20.5	0.0863	0.126693		20.5	0.9182	0.677984		20.5	2.3795	1.75926				20.5	0.8102	0.648592		20.5	1.3757	1.02859		20.5	1.7351	1.20163	0.3377	0.2014		20.5	0.2987	0.237645		20.5	1.3526	1.16798		20.5	2.6261	1.06283	0.2805	0.1759
	20.6	0.0846	0.127297		20.6	0.9192	0.681173		20.6	2.3822	1.76636				20.6	0.8157	0.651261		20.6	1.3829	1.03333		20.6	1.7409	1.20699	0.3407	0.2029		20.6	0.2995	0.238284		20.6	1.3551	1.17269		20.6	2.6348	1.06785	0.2801	0.172
	20.7	0.085	0.127901		20.7	0.9224	0.684361		20.7	2.3881	1.77345				20.7	0.8214	0.653926		20.7	1.3852	1.03807		20.7	1.7458	1.21236	0.3378	0.2039		20.7	0.3035	0.238923		20.7	1.3606	1.17739		20.7	2.6432	1.07287	0.2814	0.1716
	20.8	0.0895	0.128505		20.8	0.9279	0.687547		20.8	2.3982	1.78052				20.8	0.8265	0.656586		20.8	1.3913	1.0428		20.8	1.7508	1.21772	0.3397	0.2035		20.8	0.303	0.23956		20.8	1.3636	1.18208		20.8	2.6558	1.07789	0.2817	0.1686
	20.9	0.0914	0.129109		20.9	0.9299	0.690732		20.9	2.4052	1.78758				20.9	0.8234	0.659242		20.9	1.3953	1.04754		20.9	1.7577	1.22308	0.3432	0.2086		20.9	0.3076	0.240197		20.9	1.3683	1.18677		20.9	2.6671	1.08291	0.2828	0.1685
	21	0.0895	0.129713		21	0.9325	0.693916		21	2.407	1.79462				21	0.8261	0.661894		21	1.4012	1.05226		21	1.7621	1.22843	0.3453	0.2117		21	0.3123	0.240833		21	1.3695	1.19144		21	2.6748	1.08792	0.2807	0.1644
	21.1	0.0883	0.130316		21.1	0.9365	0.697099		21.1	2.4116	1.80165				21.1	0.8294	0.664542		21.1	1.4066	1.05699		21.1	1.7718	1.23378	0.3462	0.2145		21.1	0.3139	0.241468		21.1	1.3709	1.19611		21.1	2.6806	1.09294	0.2809	0.1643
	21.2	0.089	0.13092		21.2	0.9396	0.70028		21.2	2.4169	1.80867				21.2	0.8328	0.667186		21.2	1.4115	1.06171		21.2	1.7792	1.23912	0.3486	0.2165		21.2	0.3167	0.242102		21.2	1.3735	1.20077		21.2	2.6861	1.09795	0.2815	0.162
	21.3	0.086	0.131523		21.3	0.941	0.70346		21.3	2.4224	1.81568				21.3	0.8362	0.669825		21.3	1.4159	1.06643		21.3	1.7861	1.24446	0.3492	0.2179		21.3	0.315	0.242736		21.3	1.3749	1.20542		21.3	2.6944	1.10296	0.2818	0.1627
	21.4	0.0871	0.132126		21.4	0.9445	0.706639		21.4	2.4267	1.82268				21.4	0.8394	0.672461		21.4	1.4207	1.07115		21.4	1.7941	1.24979	0.3493	0.2224		21.4	0.315	0.243368		21.4	1.3768	1.21006		21.4	2.7067	1.10797	0.2816	0.1622
	21.5	0.0901	0.132729		21.5	0.9497	0.709817		21.5	2.4318	1.82966				21.5	0.84	0.675092		21.5	1.4223	1.07586		21.5	1.8026	1.25512	0.3506	0.2252		21.5	0.3188	0.244		21.5	1.3803	1.2147		21.5	2.7165	1.11297	0.2805	0.1611
	21.6	0.0938	0.133331		21.6	0.9538	0.712993		21.6	2.4354	1.83663				21.6	0.845	0.677719		21.6	1.4239	1.08057		21.6	1.8096	1.26044	0.3509	0.2264		21.6	0.3188	0.244631		21.6	1.3886	1.21932		21.6	2.7216	1.11798	0.2838	0.1602
	21.7	0.0933	0.133934		21.7	0.9571	0.716168		21.7	2.4413	1.84358				21.7	0.8497	0.680341		21.7	1.4275	1.08528		21.7	1.818	1.26576	0.3535	0.2259		21.7	0.3181	0.245262		21.7	1.3935	1.22394		21.7	2.7295	1.12298	0.2818	0.1604
	21.8	0.0975	0.134536		21.8	0.9582	0.719342		21.8	2.4464	1.85053				21.8	0.8528	0.68296		21.8	1.4321	1.08999		21.8	1.823	1.27107	0.3548	0.2277		21.8	0.3223	0.245892		21.8	1.3973	1.22855		21.8	2.738	1.12798	0.2782	0.1605
	21.9	0.0995	0.135138		21.9	0.9622	0.722514		21.9	2.4539	1.85746				21.9	0.8572	0.685575		21.9	1.4372	1.09469		21.9	1.8316	1.27638	0.3547	0.2276		21.9	0.326	0.246521		21.9	1.3994	1.23315		21.9	2.7476	1.13298	0.2757	0.1592
	22	0.1035	0.135741		22	0.965	0.725685		22	2.4569	1.86438				22	0.8592	0.688185		22	1.4432	1.09939		22	1.8426	1.28169	0.3574	0.2233		22	0.3263	0.247149		22	1.4044	1.23774		22	2.7577	1.13798	0.2734	0.1583
	22.1	0.1039	0.136342		22.1	0.9682	0.728855		22.1	2.4602	1.87129				22.1	0.8607	0.690791		22.1	1.4486	1.10409		22.1	1.8495	1.28699	0.3593	0.2219		22.1	0.3288	0.247777		22.1	1.4065	1.24232		22.1	2.7706	1.14297	0.2734	0.1544
	22.2	0.1037	0.136944		22.2	0.9701	0.732024		22.2	2.4611	1.87818				22.2	0.8599	0.693394		22.2	1.4523	1.10878		22.2	1.8594	1.29229	0.3597	0.2237		22.2	0.328	0.248404		22.2	1.4074	1.2469		22.2	2.7795	1.14797	0.2741	0.1545
	22.3	0.1039	0.137546		22.3	0.9726	0.735191		22.3	2.4666	1.88506				22.3	0.8638	0.695992		22.3	1.4556	1.11347		22.3	1.8645	1.29758	0.3595	0.2259		22.3	0.3249	0.249031		22.3	1.4108	1.25147		22.3	2.7901	1.15296	0.2728	0.1549
	22.4	0.1049	0.138147		22.4	0.9764	0.738358		22.4	2.4735	1.89193				22.4	0.8692	0.698586		22.4	1.4585	1.11816		22.4	1.8713	1.30287	0.3627	0.2261		22.4	0.3239	0.249656		22.4	1.4157	1.25603		22.4	2.8028	1.15795	0.2703	0.1551
	22.5	0.1058	0.138748		22.5	0.9808	0.741523		22.5	2.478	1.89879				22.5	0.8715	0.701176		22.5	1.4636	1.12285		22.5	1.876	1.30815	0.3649	0.223		22.5	0.3219	0.250282		22.5	1.4197	1.26058		22.5	2.8132	1.16294	0.2695	0.1562
	22.6	0.1045	0.13935		22.6	0.9887	0.744686		22.6	2.4831	1.90563				22.6	0.8734	0.703762		22.6	1.4694	1.12753		22.6	1.8805	1.31343	0.3638	0.224		22.6	0.3209	0.250906		22.6	1.4226	1.26512		22.6	2.8226	1.16793	0.2687	0.1556
	22.7	0.1065	0.13995		22.7	0.9935	0.747849		22.7	2.4897	1.91247				22.7	0.8734	0.706344		22.7	1.4738	1.13221		22.7	1.8884	1.3187	0.3618	0.2297		22.7	0.3213	0.25153		22.7	1.4264	1.26965		22.7	2.8326	1.17291	0.2695	0.1546
	22.8	0.1098	0.140551		22.8	0.9967	0.75101		22.8	2.4929	1.91929				22.8	0.8756	0.708921		22.8	1.4786	1.13689		22.8	1.8953	1.32397	0.3613	0.2276		22.8	0.3252	0.252153		22.8	1.4276	1.27418		22.8	2.8405	1.17789	0.2708	0.1577
	22.9	0.1119	0.141152		22.9	1.0018	0.75417		22.9	2.499	1.92609				22.9	0.8806	0.711495		22.9	1.4855	1.14156		22.9	1.8989	1.32924	0.3616	0.2276		22.9	0.3247	0.252776		22.9	1.4304	1.27869		22.9	2.847	1.18288	0.2707	0.1583
	23	0.1109	0.141752		23	1.0044	0.757328		23	2.5053	1.93289				23	0.8838	0.714065		23	1.4911	1.14623		23	1.9064	1.3345	0.3633	0.2292		23	0.3255	0.253398		23	1.4336	1.2832		23	2.8567	1.18785	0.273	0.16
	23.1	0.1096	0.142353		23.1	1.0065	0.760485		23.1	2.5123	1.93967				23.1	0.8825	0.716631		23.1	1.4935	1.1509		23.1	1.9139	1.33975	0.3642	0.2282		23.1	0.3284	0.25402		23.1	1.4367	1.2877		23.1	2.8666	1.19283	0.2699	0.1605
	23.2	0.1069	0.142953		23.2	1.0111	0.763641		23.2	2.5199	1.94644				23.2	0.8853	0.719192		23.2	1.5007	1.15557		23.2	1.9179	1.34501	0.3627	0.227		23.2	0.3276	0.254641		23.2	1.4416	1.2922		23.2	2.8755	1.19781	0.2698	0.1584
	23.3	0.1075	0.143553		23.3	1.012	0.766796		23.3	2.5281	1.9532				23.3	0.8867	0.72175		23.3	1.5023	1.16023		23.3	1.9217	1.35025	0.3621	0.2244		23.3	0.328	0.255261		23.3	1.4425	1.29668		23.3	2.8837	1.20278	0.2685	0.1557
	23.4	0.1068	0.144153		23.4	1.0156	0.76995		23.4	2.5304	1.95995				23.4	0.8871	0.724304		23.4	1.5062	1.16489		23.4	1.9254	1.3555	0.3627	0.2242		23.4	0.3264	0.255881		23.4	1.4456	1.30116		23.4	2.8931	1.20776	0.2687	0.1572
	23.5	0.1053	0.144752		23.5	1.0153	0.773102		23.5	2.5349	1.96668				23.5	0.8864	0.726853		23.5	1.5091	1.16955		23.5	1.928	1.36073	0.368	0.2224		23.5	0.3252	0.256501		23.5	1.4488	1.30563		23.5	2.8992	1.21273	0.2673	0.1581
	23.6	0.1069	0.145352		23.6	1.018	0.776253		23.6	2.539	1.9734				23.6	0.8868	0.729399		23.6	1.5153	1.17421		23.6	1.9313	1.36597	0.3692	0.221		23.6	0.3245	0.257119		23.6	1.4514	1.31009		23.6	2.908	1.2177	0.2663	0.1579
	23.7	0.1092	0.145951		23.7	1.0222	0.779403		23.7	2.5445	1.98011				23.7	0.8912	0.731941		23.7	1.5196	1.17886		23.7	1.9376	1.3712	0.3695	0.2218		23.7	0.3243	0.257738		23.7	1.4539	1.31454		23.7	2.9169	1.22266	0.272	0.1582
	23.8	0.1115	0.14655		23.8	1.0277	0.782552		23.8	2.5509	1.98681				23.8	0.8904	0.734479		23.8	1.5248	1.18351		23.8	1.9425	1.37642	0.3689	0.2251		23.8	0.3236	0.258356		23.8	1.4577	1.31898		23.8	2.9259	1.22763	0.2756	0.1582
	23.9	0.1126	0.147149		23.9	1.0304	0.785699		23.9	2.5561	1.9935				23.9	0.893	0.737013		23.9	1.5329	1.18815		23.9	1.9482	1.38164	0.3705	0.2254		23.9	0.3213	0.258973		23.9	1.4648	1.32342		23.9	2.9384	1.23259	0.2777	0.1558
	24	0.1106	0.147748		24	1.0303	0.788845		24	2.5609	2.00017				24	0.8943	0.739543		24	1.5382	1.1928		24	1.954	1.38686	0.3703	0.2248		24	0.3224	0.25959		24	1.4713	1.32784		24	2.9437	1.23755	0.2803	0.1586
	24.1	0.1052	0.148347		24.1	1.0327	0.79199		24.1	2.5623	2.00683				24.1	0.8938	0.742069		24.1	1.5463	1.19744		24.1	1.9585	1.39207	0.3724	0.2246		24.1	0.3237	0.260206		24.1	1.4783	1.33226		24.1	2.9498	1.24251	0.2798	0.1574
	24.2	0.1038	0.148945		24.2	1.0343	0.795133		24.2	2.5683	2.01348				24.2	0.9004	0.744591		24.2	1.5508	1.20208		24.2	1.9647	1.39728	0.376	0.2274		24.2	0.3267	0.260822		24.2	1.4833	1.33668		24.2	2.9577	1.24747	0.2785	0.1574
	24.3	0.1018	0.149544		24.3	1.04	0.798275		24.3	2.574	2.02012				24.3	0.9049	0.747109		24.3	1.5556	1.20671		24.3	1.971	1.40248	0.3772	0.23		24.3	0.3264	0.261437		24.3	1.4873	1.34108		24.3	2.9655	1.25243	0.2806	0.1576
	24.4	0.1003	0.150142		24.4	1.0437	0.801416		24.4	2.5804	2.02675				24.4	0.9066	0.749623		24.4	1.56	1.21134		24.4	1.9755	1.40768	0.3799	0.2308		24.4	0.3268	0.262052		24.4	1.4897	1.34548		24.4	2.9729	1.25738	0.2799	0.1601
	24.5	0.0983	0.15074		24.5	1.0459	0.804556		24.5	2.5844	2.03336				24.5	0.9091	0.752134		24.5	1.5626	1.21597		24.5	1.9819	1.41287	0.3831	0.2321		24.5	0.3268	0.262667		24.5	1.4938	1.34986		24.5	2.9797	1.26234	0.2814	0.1535
	24.6	0.0985	0.151338		24.6	1.051	0.807695		24.6	2.5911	2.03996				24.6	0.9124	0.75464		24.6	1.5668	1.2206		24.6	1.986	1.41806	0.3836	0.2318		24.6	0.328	0.263281		24.6	1.4985	1.35424		24.6	2.9877	1.26729	0.2848	0.1509
	24.7	0.0992	0.151936		24.7	1.0534	0.810832		24.7	2.5968	2.04655				24.7	0.9135	0.757143		24.7	1.5746	1.22522		24.7	1.9899	1.42325	0.3887	0.2311		24.7	0.3275	0.263894		24.7	1.4994	1.35861		24.7	2.9952	1.27224	0.2895	0.1525
	24.8	0.0979	0.152534		24.8	1.058	0.813968		24.8	2.6007	2.05313				24.8	0.9161	0.759642		24.8	1.5788	1.22985		24.8	1.9964	1.42843	0.3907	0.2345		24.8	0.3267	0.264508		24.8	1.5025	1.36298		24.8	3.0042	1.27719	0.2873	0.1505
	24.9	0.0963	0.153131		24.9	1.0605	0.817103		24.9	2.6063	2.0597				24.9	0.9174	0.762137		24.9	1.5809	1.23446		24.9	2.0054	1.4336	0.3914	0.2368		24.9	0.3271	0.26512		24.9	1.506	1.36734		24.9	3.0141	1.28213	0.2904	0.149
	25	0.0955	0.153728		25	1.0635	0.820236		25	2.61	2.06625				25	0.9179	0.764628		25	1.5853	1.23908		25	2.0114	1.43877	0.3936	0.2373		25	0.3293	0.265733		25	1.5108	1.37168		25	3.0238	1.28708	0.2924	0.1485
	25.1	0.098	0.154325		25.1	1.0669	0.823368		25.1	2.6125	2.0728				25.1	0.9208	0.767115		25.1	1.5908	1.24369		25.1	2.0194	1.44394	0.3963	0.2379		25.1	0.332	0.266345		25.1	1.5159	1.37602		25.1	3.0342	1.29202	0.2929	0.1527
	25.2	0.1024	0.154922		25.2	1.073	0.826499		25.2	2.6158	2.07933				25.2	0.9225	0.769598		25.2	1.5984	1.2483		25.2	2.0272	1.4491	0.4	0.2403		25.2	0.3327	0.266956		25.2	1.5214	1.38036		25.2	3.0402	1.29696	0.2979	0.1509
	25.3	0.1058	0.155519		25.3	1.0724	0.829629		25.3	2.6242	2.08585				25.3	0.9209	0.772078		25.3	1.6014	1.25291		25.3	2.0319	1.45426	0.4013	0.2414		25.3	0.3327	0.267567		25.3	1.5246	1.38468		25.3	3.0498	1.3019	0.2991	0.15
	25.4	0.1052	0.156116		25.4	1.0786	0.832758		25.4	2.6326	2.09236				25.4	0.9218	0.774554		25.4	1.6089	1.25752		25.4	2.0354	1.45942	0.404	0.2471		25.4	0.3361	0.268178		25.4	1.5267	1.389		25.4	3.0594	1.30684	0.3015	0.1489
	25.5	0.1027	0.156712		25.5	1.0811	0.835885		25.5	2.6356	2.09885				25.5	0.9223	0.777026		25.5	1.6121	1.26212		25.5	2.04	1.46457	0.4045	0.2486		25.5	0.3371	0.268788		25.5	1.529	1.39331		25.5	3.067	1.31177	0.3042	0.1494
	25.6	0.1021	0.157309		25.6	1.0854	0.839011		25.6	2.6404	2.10534				25.6	0.9231	0.779494		25.6	1.6176	1.26672		25.6	2.0457	1.46971	0.4037	0.2507		25.6	0.3377	0.269398		25.6	1.5327	1.39761		25.6	3.0749	1.31671	0.3052	0.1514
	25.7	0.0994	0.157905		25.7	1.0872	0.842136		25.7	2.6436	2.11181				25.7	0.9228	0.781958		25.7	1.624	1.27131		25.7	2.0524	1.47486	0.4044	0.2515		25.7	0.3382	0.270008		25.7	1.5371	1.4019		25.7	3.0824	1.32164	0.3055	0.148
	25.8	0.1001	0.158501		25.8	1.0898	0.845259		25.8	2.6467	2.11827				25.8	0.9238	0.784419		25.8	1.6299	1.27591		25.8	2.058	1.47999	0.4047	0.2525		25.8	0.3384	0.270617		25.8	1.5433	1.40619		25.8	3.0924	1.32657	0.3094	0.1477
	25.9	0.1012	0.159097		25.9	1.0928	0.848382		25.9	2.6489	2.12472				25.9	0.9197	0.786875		25.9	1.638	1.2805		25.9	2.0637	1.48513	0.4066	0.2524		25.9	0.3391	0.271226		25.9	1.5438	1.41046		25.9	3.0996	1.3315	0.3117	0.1467
	26	0.1027	0.159692		26	1.0943	0.851503		26	2.6524	2.13116				26	0.9188	0.789328		26	1.6399	1.28508		26	2.0691	1.49025	0.4062	0.2511		26	0.3412	0.271834		26	1.5434	1.41473		26	3.1114	1.33642	0.3127	0.148
	26.1	0.1017	0.160288		26.1	1.0974	0.854622		26.1	2.6542	2.13759				26.1	0.9232	0.791778		26.1	1.6439	1.28967		26.1	2.0768	1.49538	0.4067	0.2484		26.1	0.3451	0.272442		26.1	1.5479	1.419		26.1	3.1197	1.34135	0.3164	0.1485
	26.2	0.1033	0.160883		26.2	1.1017	0.857741		26.2	2.6592	2.144				26.2	0.9268	0.794223		26.2	1.6487	1.29425		26.2	2.0824	1.5005	0.4062	0.2497		26.2	0.3448	0.27305		26.2	1.5511	1.42325		26.2	3.1257	1.34627	0.322	0.148
	26.3	0.101	0.161479		26.3	1.1089	0.860858		26.3	2.667	2.15041				26.3	0.9278	0.796665		26.3	1.6509	1.29883		26.3	2.0887	1.50561	0.406	0.2505		26.3	0.3435	0.273657		26.3	1.5557	1.4275		26.3	3.1342	1.35119	0.3225	0.1496
	26.4	0.1012	0.162074		26.4	1.1126	0.863974		26.4	2.6711	2.1568				26.4	0.9296	0.799103		26.4	1.6561	1.30341		26.4	2.0956	1.51072	0.4062	0.2514		26.4	0.3421	0.274264		26.4	1.5576	1.43174		26.4	3.1408	1.35611	0.3225	0.1483
	26.5	0.1029	0.162669		26.5	1.117	0.867089		26.5	2.6789	2.16318				26.5	0.9312	0.801537		26.5	1.6583	1.30798		26.5	2.1015	1.51583	0.4079	0.2465		26.5	0.3441	0.274871		26.5	1.5594	1.43597		26.5	3.1456	1.36103	0.3241	0.1454
	26.6	0.1041	0.163263		26.6	1.1213	0.870203		26.6	2.6863	2.16955				26.6	0.9334	0.803968		26.6	1.6629	1.31255		26.6	2.104	1.52093	0.4078	0.2457		26.6	0.3425	0.275477		26.6	1.5603	1.44019		26.6	3.1516	1.36595	0.3225	0.1462
	26.7	0.1056	0.163858		26.7	1.1252	0.873315		26.7	2.6911	2.17591				26.7	0.9338	0.806395		26.7	1.6691	1.31712		26.7	2.1067	1.52603	0.4053	0.247		26.7	0.3449	0.276083		26.7	1.5618	1.44441		26.7	3.1586	1.37086	0.3252	0.1493
	26.8	0.107	0.164452		26.8	1.1286	0.876426		26.8	2.6964	2.18225				26.8	0.9357	0.808818		26.8	1.6753	1.32169		26.8	2.1133	1.53113	0.4105	0.2448		26.8	0.3437	0.276689		26.8	1.5666	1.44862		26.8	3.1645	1.37577	0.3248	0.151
	26.9	0.1047	0.165047		26.9	1.1304	0.879536		26.9	2.7004	2.18859				26.9	0.9349	0.811238		26.9	1.681	1.32625		26.9	2.1195	1.53622	0.4099	0.2456		26.9	0.3452	0.277294		26.9	1.5698	1.45282		26.9	3.1648	1.38068	0.3228	0.1533
	27	0.1051	0.165641		27	1.1348	0.882645		27	2.7066	2.19491				27	0.9406	0.813653		27	1.6847	1.33081		27	2.1224	1.5413	0.4088	0.2443		27	0.3437	0.277899		27	1.5743	1.45701		27	3.1689	1.38559	0.3231	0.1548
	27.1	0.107	0.166235		27.1	1.1371	0.885752		27.1	2.7129	2.20123				27.1	0.9426	0.816065		27.1	1.688	1.33537		27.1	2.1275	1.54638	0.4106	0.245		27.1	0.3425	0.278504		27.1	1.578	1.4612		27.1	3.175	1.3905	0.3277	0.1573
	27.2	0.1092	0.166829		27.2	1.1378	0.888858		27.2	2.7202	2.20753				27.2	0.9449	0.818474		27.2	1.6919	1.33992		27.2	2.1315	1.55146	0.4123	0.247		27.2	0.3454	0.279109		27.2	1.5827	1.46538		27.2	3.1838	1.39541	0.3297	0.1589
	27.3	0.1098	0.167422		27.3	1.1429	0.891963		27.3	2.729	2.21382				27.3	0.9464	0.820879		27.3	1.6974	1.34448		27.3	2.1375	1.55653	0.4131	0.2458		27.3	0.3424	0.279713		27.3	1.5888	1.46955		27.3	3.1932	1.40031	0.3297	0.1577
	27.4	0.1132	0.168016		27.4	1.1484	0.895067		27.4	2.7332	2.2201				27.4	0.9497	0.82328		27.4	1.7031	1.34903		27.4	2.1434	1.5616	0.4121	0.2438		27.4	0.3427	0.280317		27.4	1.5932	1.47371		27.4	3.201	1.40521	0.333	0.154
	27.5	0.1137	0.168609		27.5	1.1487	0.898169		27.5	2.74	2.22637				27.5	0.9521	0.825677		27.5	1.708	1.35357		27.5	2.1468	1.56667	0.4141	0.2404		27.5	0.3431	0.28092		27.5	1.5984	1.47787		27.5	3.2079	1.41011	0.3333	0.1534
	27.6	0.1124	0.169202		27.6	1.1487	0.90127		27.6	2.743	2.23262				27.6	0.9551	0.828071		27.6	1.7146	1.35812		27.6	2.1484	1.57173	0.4155	0.2408		27.6	0.3435	0.281524		27.6	1.602	1.48201		27.6	3.2132	1.41501	0.3353	0.1528
	27.7	0.1124	0.169795		27.7	1.1513	0.90437		27.7	2.7489	2.23887				27.7	0.9568	0.830462		27.7	1.7217	1.36266		27.7	2.1544	1.57678	0.4166	0.242		27.7	0.3444	0.282127		27.7	1.6037	1.48616		27.7	3.2223	1.41991	0.3357	0.1524
	27.8	0.1166	0.170388		27.8	1.1574	0.907469		27.8	2.7534	2.2451				27.8	0.9604	0.832848		27.8	1.7272	1.3672		27.8	2.1561	1.58183	0.417	0.2422		27.8	0.3464	0.282729		27.8	1.6086	1.49029		27.8	3.2275	1.4248	0.3355	0.1505
	27.9	0.1139	0.170981		27.9	1.1631	0.910567		27.9	2.7568	2.25133				27.9	0.9613	0.835231		27.9	1.7318	1.37173		27.9	2.1617	1.58688	0.4188	0.2435		27.9	0.3433	0.283332		27.9	1.6117	1.49441		27.9	3.2335	1.4297	0.3374	0.1514
	28	0.1134	0.171573		28	1.1633	0.913663		28	2.7624	2.25754				28	0.9628	0.837611		28	1.7379	1.37626		28	2.1685	1.59193	0.4216	0.2449		28	0.3443	0.283934		28	1.6152	1.49853		28	3.2398	1.43459	0.3397	0.1492
	28.1	0.1111	0.172166		28.1	1.167	0.916758		28.1	2.7711	2.26374				28.1	0.9668	0.839987		28.1	1.7466	1.38079		28.1	2.1725	1.59696	0.4241	0.2515		28.1	0.3442	0.284536		28.1	1.6168	1.50264		28.1	3.2467	1.43948	0.3422	0.1482
	28.2	0.1119	0.172758		28.2	1.17	0.919852		28.2	2.7756	2.26993				28.2	0.9717	0.842359		28.2	1.7517	1.38532		28.2	2.1782	1.602	0.4233	0.2545		28.2	0.3455	0.285137		28.2	1.6211	1.50675		28.2	3.252	1.44437	0.3447	0.1496
	28.3	0.1109	0.17335		28.3	1.1748	0.922944		28.3	2.7802	2.27611				28.3	0.9757	0.844728		28.3	1.7575	1.38985		28.3	2.1816	1.60703	0.4251	0.2538		28.3	0.3454	0.285739		28.3	1.6257	1.51084		28.3	3.2599	1.44925	0.344	0.1501
	28.4	0.1115	0.173942		28.4	1.1775	0.926036		28.4	2.7846	2.28228				28.4	0.9749	0.847093		28.4	1.7637	1.39437		28.4	2.1854	1.61206	0.427	0.2528		28.4	0.3484	0.28634		28.4	1.6289	1.51493		28.4	3.2656	1.45414	0.3446	0.1501
	28.5	0.1119	0.174534		28.5	1.1758	0.929126		28.5	2.7899	2.28844				28.5	0.9761	0.849454		28.5	1.7719	1.39889		28.5	2.1923	1.61708	0.4278	0.2526		28.5	0.3533	0.286941		28.5	1.6333	1.51901		28.5	3.2726	1.45902	0.3484	0.1498
	28.6	0.113	0.175125		28.6	1.1798	0.932214		28.6	2.7962	2.29458				28.6	0.9771	0.851812		28.6	1.7771	1.4034		28.6	2.1986	1.6221	0.4311	0.2578		28.6	0.3532	0.287541		28.6	1.6359	1.52309		28.6	3.277	1.4639	0.3503	0.1507
	28.7	0.113	0.175717		28.7	1.1813	0.935302		28.7	2.7992	2.30072				28.7	0.9809	0.854167		28.7	1.7803	1.40792		28.7	2.2053	1.62711	0.437	0.2584		28.7	0.3538	0.288142		28.7	1.6394	1.52715		28.7	3.2819	1.46878	0.3545	0.1507
	28.8	0.1116	0.176308		28.8	1.1815	0.938389		28.8	2.7999	2.30684				28.8	0.9859	0.856518		28.8	1.7831	1.41243		28.8	2.2055	1.63212	0.4415	0.2575		28.8	0.3548	0.288742		28.8	1.6416	1.53121		28.8	3.2873	1.47366	0.3553	0.1502
	28.9	0.1107	0.176899		28.9	1.186	0.941474		28.9	2.8052	2.31296				28.9	0.9871	0.858865		28.9	1.7912	1.41694		28.9	2.2109	1.63713	0.4432	0.2601		28.9	0.3541	0.289342		28.9	1.6471	1.53527		28.9	3.2947	1.47853	0.354	0.1463
	29	0.111	0.17749		29	1.1894	0.944558		29	2.808	2.31906				29	0.9897	0.861209		29	1.7947	1.42144		29	2.2167	1.64213	0.4427	0.2587		29	0.3562	0.289941		29	1.6495	1.53931		29	3.3009	1.48341	0.3518	0.1466
	29.1	0.1151	0.178081		29.1	1.1932	0.94764		29.1	2.8102	2.32515				29.1	0.9927	0.863549		29.1	1.7977	1.42594		29.1	2.2233	1.64713	0.4416	0.2603		29.1	0.3563	0.29054		29.1	1.6522	1.54335		29.1	3.3093	1.48828	0.3526	0.1444
	29.2	0.1171	0.178672		29.2	1.196	0.950722		29.2	2.8169	2.33123				29.2	0.9956	0.865886		29.2	1.8044	1.43044		29.2	2.2294	1.65212	0.4438	0.2621		29.2	0.3578	0.29114		29.2	1.6554	1.54738		29.2	3.3178	1.49315	0.3543	0.1397
	29.3	0.1181	0.179262		29.3	1.1957	0.953802		29.3	2.817	2.3373				29.3	0.9952	0.868219		29.3	1.807	1.43494		29.3	2.2374	1.65711	0.4448	0.2641		29.3	0.3604	0.291739		29.3	1.6564	1.5514		29.3	3.3279	1.49802	0.3519	0.1403
	29.4	0.1188	0.179853		29.4	1.2016	0.956881		29.4	2.8183	2.34336				29.4	0.9972	0.870549		29.4	1.8118	1.43944		29.4	2.2451	1.66209	0.4451	0.2646		29.4	0.3614	0.292337		29.4	1.6615	1.55542		29.4	3.3357	1.50289	0.3565	0.1404
	29.5	0.1189	0.180443		29.5	1.2036	0.959959		29.5	2.8241	2.34941				29.5	1.0012	0.872876		29.5	1.8165	1.44393		29.5	2.254	1.66707	0.4442	0.2642		29.5	0.3632	0.292936		29.5	1.6633	1.55943		29.5	3.3402	1.50775	0.3573	0.1395
	29.6	0.1182	0.181033		29.6	1.208	0.963036		29.6	2.8297	2.35545				29.6	1.0049	0.875198		29.6	1.8205	1.44842		29.6	2.2623	1.67205	0.4454	0.2665		29.6	0.3623	0.293534		29.6	1.6678	1.56343		29.6	3.3466	1.51262	0.359	0.1413
	29.7	0.1194	0.181623		29.7	1.2118	0.966111		29.7	2.8361	2.36148				29.7	1.0075	0.877518		29.7	1.8245	1.4529		29.7	2.2694	1.67702	0.4473	0.269		29.7	0.3647	0.294132		29.7	1.6715	1.56742		29.7	3.3537	1.51748	0.3607	0.1405
	29.8	0.1171	0.182213		29.8	1.2158	0.969185		29.8	2.8418	2.36749				29.8	1.0072	0.879834		29.8	1.8313	1.45739		29.8	2.2768	1.68199	0.451	0.2697		29.8	0.3665	0.29473		29.8	1.6751	1.57141		29.8	3.3618	1.52234	0.3581	0.1404
	29.9	0.1161	0.182802		29.9	1.216	0.972258		29.9	2.8475	2.3735				29.9	1.009	0.882146		29.9	1.8362	1.46187		29.9	2.2803	1.68696	0.4525	0.2692		29.9	0.3707	0.295327		29.9	1.678	1.57539		29.9	3.3661	1.5272	0.3566	0.1394
	30	0.1176	0.183392		30	1.2201	0.97533		30	2.8512	2.37949				30	1.0108	0.884455		30	1.8389	1.46635		30	2.2867	1.69192	0.4536	0.2738		30	0.3748	0.295924		30	1.6774	1.57936		30	3.3711	1.53205	0.3575	0.1403
	30.1	0.121	0.183981		30.1	1.2233	0.9784		30.1	2.8525	2.38548				30.1	1.0125	0.886761		30.1	1.8404	1.47082		30.1	2.2929	1.69687	0.456	0.272		30.1	0.3749	0.296522		30.1	1.678	1.58333		30.1	3.3802	1.53691	0.3552	0.141
	30.2	0.1277	0.18457		30.2	1.2268	0.98147		30.2	2.8587	2.39145				30.2	1.0152	0.889063		30.2	1.8426	1.47529		30.2	2.3	1.70183	0.456	0.2735		30.2	0.3753	0.297118		30.2	1.6775	1.58729		30.2	3.3874	1.54176	0.3558	0.1417
	30.3	0.13	0.185159		30.3	1.2293	0.984538		30.3	2.86	2.39742				30.3	1.0137	0.891362		30.3	1.8482	1.47977		30.3	2.3056	1.70677	0.4567	0.2739		30.3	0.3752	0.297715		30.3	1.6794	1.59124		30.3	3.3931	1.54661	0.3582	0.1396
	30.4	0.1327	0.185748		30.4	1.2311	0.987605		30.4	2.8655	2.40337				30.4	1.0123	0.893657		30.4	1.8539	1.48423		30.4	2.3113	1.71172	0.4601	0.2764		30.4	0.3764	0.298312		30.4	1.6793	1.59518		30.4	3.401	1.55146	0.3562	0.1365
	30.5	0.1348	0.186336		30.5	1.2335	0.99067		30.5	2.8704	2.40931				30.5	1.0133	0.895949		30.5	1.8609	1.4887		30.5	2.3148	1.71666	0.4595	0.2798		30.5	0.3776	0.298908		30.5	1.684	1.59912		30.5	3.4095	1.55631	0.3556	0.1339
	30.6	0.1376	0.186925		30.6	1.2365	0.993735		30.6	2.8755	2.41525				30.6	1.0161	0.898238		30.6	1.8672	1.49316		30.6	2.3214	1.72159	0.458	0.2803		30.6	0.3773	0.299504		30.6	1.6878	1.60305		30.6	3.4159	1.56116	0.3554	0.135
	30.7	0.137	0.187513		30.7	1.2381	0.996798		30.7	2.8766	2.42117				30.7	1.0164	0.900523		30.7	1.8713	1.49762		30.7	2.3266	1.72653	0.4564	0.2822		30.7	0.3811	0.3001		30.7	1.6916	1.60697		30.7	3.4237	1.566	0.3537	0.1355
	30.8	0.1394	0.188101		30.8	1.24	0.99986		30.8	2.8811	2.42708				30.8	1.0162	0.902805		30.8	1.8742	1.50208		30.8	2.3328	1.73145	0.4582	0.2834		30.8	0.3837	0.300696		30.8	1.6966	1.61089		30.8	3.4316	1.57085	0.3506	0.1347
	30.9	0.137	0.188689		30.9	1.2422	1.00292		30.9	2.8862	2.43298				30.9	1.0186	0.905083		30.9	1.876	1.50653		30.9	2.3355	1.73638	0.457	0.2813		30.9	0.3843	0.301291		30.9	1.6994	1.6148		30.9	3.44	1.57569	0.3489	0.1345
	31	0.1386	0.189277		31	1.2454	1.00598		31	2.8905	2.43887				31	1.0213	0.907358		31	1.8845	1.51098		31	2.3416	1.7413	0.4544	0.2808		31	0.3841	0.301886		31	1.6987	1.6187		31	3.4447	1.58053	0.3464	0.1336
	31.1	0.1395	0.189865		31.1	1.2505	1.00904		31.1	2.896	2.44475				31.1	1.0244	0.90963		31.1	1.8917	1.51543		31.1	2.3459	1.74621	0.4531	0.2844		31.1	0.3843	0.302481		31.1	1.7024	1.62259		31.1	3.4502	1.58536	0.347	0.1331
	31.2	0.14	0.190452		31.2	1.2557	1.0121		31.2	2.9009	2.45062				31.2	1.0224	0.911898		31.2	1.8958	1.51987		31.2	2.3484	1.75112	0.4517	0.2857		31.2	0.3838	0.303076		31.2	1.7025	1.62648		31.2	3.458	1.5902	0.3469	0.1295
	31.3	0.1382	0.19104		31.3	1.2553	1.01515		31.3	2.9069	2.45648				31.3	1.0234	0.914163		31.3	1.8983	1.52432		31.3	2.3512	1.75603	0.4513	0.283		31.3	0.3829	0.303671		31.3	1.7023	1.63036		31.3	3.4672	1.59504	0.3434	0.1295
	31.4	0.1363	0.191627		31.4	1.2586	1.01821		31.4	2.9088	2.46233				31.4	1.0294	0.916425		31.4	1.9012	1.52876		31.4	2.3562	1.76093	0.4523	0.2837		31.4	0.384	0.304266		31.4	1.7034	1.63424		31.4	3.4723	1.59987	0.3406	0.1302
	31.5	0.1369	0.192214		31.5	1.2592	1.02126		31.5	2.9103	2.46816				31.5	1.0342	0.918683		31.5	1.9056	1.5332		31.5	2.3613	1.76583	0.4529	0.2849		31.5	0.3817	0.30486		31.5	1.708	1.63811		31.5	3.4783	1.6047	0.3378	0.1312
	31.6	0.1422	0.192801		31.6	1.2638	1.02431		31.6	2.917	2.47399				31.6	1.0353	0.920938		31.6	1.911	1.53763		31.6	2.3674	1.77073	0.4532	0.2851		31.6	0.3817	0.305454		31.6	1.71	1.64197		31.6	3.4876	1.60953	0.3354	0.1285
	31.7	0.1456	0.193388		31.7	1.2666	1.02736		31.7	2.9211	2.47981				31.7	1.0397	0.92319		31.7	1.9143	1.54206		31.7	2.3699	1.77562	0.4525	0.2859		31.7	0.3829	0.306048		31.7	1.7133	1.64582		31.7	3.4974	1.61435	0.3339	0.1274
	31.8	0.1462	0.193974		31.8	1.2729	1.03041		31.8	2.9252	2.48562				31.8	1.0435	0.925438		31.8	1.9183	1.54649		31.8	2.3722	1.78051	0.4514	0.2877		31.8	0.3855	0.306642		31.8	1.7137	1.64967		31.8	3.5051	1.61918	0.3346	0.1284
	31.9	0.1465	0.194561		31.9	1.277	1.03346		31.9	2.93	2.49142				31.9	1.0458	0.927683		31.9	1.9211	1.55092		31.9	2.3778	1.78539	0.4495	0.2894		31.9	0.3844	0.307235		31.9	1.7135	1.6535		31.9	3.5115	1.624	0.3354	0.1289
	32	0.1434	0.195147		32	1.2783	1.03651		32	2.936	2.4972				32	1.0508	0.929925		32	1.9244	1.55535		32	2.3829	1.79027	0.4499	0.2887		32	0.3805	0.307829		32	1.7157	1.65734		32	3.518	1.62883	0.3358	0.1266
	32.1	0.1443	0.195733		32.1	1.2835	1.03955		32.1	2.9375	2.50298				32.1	1.0525	0.932163		32.1	1.9314	1.55977		32.1	2.3887	1.79515	0.4508	0.2891		32.1	0.3808	0.308422		32.1	1.7198	1.66116		32.1	3.5206	1.63365	0.3363	0.1233
	32.2	0.1453	0.196319		32.2	1.29	1.0426		32.2	2.9431	2.50875				32.2	1.0543	0.934398		32.2	1.9382	1.56419		32.2	2.3952	1.80002	0.4518	0.2939		32.2	0.38	0.309015		32.2	1.7241	1.66498		32.2	3.529	1.63847	0.3379	0.121
	32.3	0.1448	0.196905		32.3	1.289	1.04564		32.3	2.9479	2.5145				32.3	1.0539	0.93663		32.3	1.9434	1.5686		32.3	2.3988	1.80489	0.4531	0.294		32.3	0.3803	0.309608		32.3	1.7278	1.66879		32.3	3.5359	1.64328	0.3366	0.1231
	32.4	0.1468	0.197491		32.4	1.2913	1.04869		32.4	2.9496	2.52025				32.4	1.0592	0.938859		32.4	1.9507	1.57302		32.4	2.4056	1.80975	0.4554	0.2948		32.4	0.3809	0.310201		32.4	1.7292	1.6726		32.4	3.5418	1.6481	0.3407	0.1228
	32.5	0.1479	0.198076		32.5	1.2931	1.05173		32.5	2.9552	2.52599				32.5	1.0599	0.941084		32.5	1.9553	1.57743		32.5	2.4119	1.81461	0.4576	0.2929		32.5	0.3826	0.310794		32.5	1.7315	1.6764		32.5	3.5506	1.65291	0.3411	0.1203
	32.6	0.1503	0.198662		32.6	1.2918	1.05477		32.6	2.9574	2.53171				32.6	1.0607	0.943306		32.6	1.9592	1.58183		32.6	2.4141	1.81947	0.4567	0.2926		32.6	0.3804	0.311386		32.6	1.7353	1.68019		32.6	3.5608	1.65772	0.3394	0.1203
	32.7	0.1495	0.199247		32.7	1.2954	1.05781		32.7	2.9608	2.53743				32.7	1.0592	0.945525		32.7	1.9638	1.58624		32.7	2.4203	1.82432	0.46	0.2949		32.7	0.381	0.311978		32.7	1.7394	1.68397		32.7	3.5717	1.66253	0.3408	0.1185
	32.8	0.1498	0.199832		32.8	1.2987	1.06084		32.8	2.963	2.54314				32.8	1.06	0.947741		32.8	1.9658	1.59064		32.8	2.429	1.82917	0.4624	0.2932		32.8	0.3781	0.31257		32.8	1.7439	1.68775		32.8	3.5803	1.66734	0.3441	0.1159
	32.9	0.1493	0.200417		32.9	1.3031	1.06388		32.9	2.9682	2.54883				32.9	1.062	0.949953		32.9	1.9691	1.59504		32.9	2.4331	1.83401	0.4607	0.2962		32.9	0.377	0.313162		32.9	1.7438	1.69152		32.9	3.5878	1.67215	0.3465	0.1128
	33	0.1511	0.201002		33	1.3079	1.06692		33	2.9714	2.55452				33	1.0663	0.952162		33	1.9724	1.59944		33	2.441	1.83885	0.4628	0.3004		33	0.3765	0.313754		33	1.7461	1.69529		33	3.599	1.67695	0.3494	0.1086
	33.1	0.1526	0.201586		33.1	1.3122	1.06995		33.1	2.9763	2.5602				33.1	1.0672	0.954368		33.1	1.9784	1.60384		33.1	2.4498	1.84368	0.465	0.3013		33.1	0.3788	0.314346		33.1	1.746	1.69905		33.1	3.6081	1.68176	0.3515	0.1079
	33.2	0.1514	0.202171		33.2	1.3129	1.07298		33.2	2.9821	2.56586				33.2	1.0699	0.956571		33.2	1.9848	1.60823		33.2	2.4577	1.84852	0.465	0.3021		33.2	0.3822	0.314937		33.2	1.7481	1.7028		33.2	3.6163	1.68656	0.3455	0.1067
	33.3	0.1521	0.202755		33.3	1.314	1.07601		33.3	2.9851	2.57152				33.3	1.0738	0.958771		33.3	1.9899	1.61262		33.3	2.462	1.85335	0.466	0.3038		33.3	0.3808	0.315528		33.3	1.7509	1.70654		33.3	3.6257	1.69136	0.3467	0.1054
	33.4	0.1536	0.203339		33.4	1.3146	1.07904		33.4	2.9878	2.57716				33.4	1.0786	0.960967		33.4	1.9933	1.61701		33.4	2.4651	1.85817	0.4669	0.3086		33.4	0.3803	0.31612		33.4	1.7518	1.71028		33.4	3.6326	1.69616	0.3485	0.1065
	33.5	0.1519	0.203923		33.5	1.3159	1.08207		33.5	2.9923	2.5828				33.5	1.0792	0.96316		33.5	1.9982	1.62139		33.5	2.4658	1.86299	0.4684	0.3082		33.5	0.3812	0.316711		33.5	1.7534	1.71401		33.5	3.6392	1.70095	0.3499	0.1101
	33.6	0.1547	0.204507		33.6	1.3216	1.0851		33.6	2.9966	2.58843				33.6	1.0847	0.96535		33.6	2.0023	1.62577		33.6	2.4735	1.86781	0.4705	0.3121		33.6	0.3814	0.317301		33.6	1.7559	1.71774		33.6	3.645	1.70575	0.3562	0.1108
	33.7	0.1528	0.205091		33.7	1.3272	1.08813		33.7	3.0008	2.59404				33.7	1.0848	0.967537		33.7	2.0055	1.63015		33.7	2.4816	1.87262	0.4714	0.3101		33.7	0.3791	0.317892		33.7	1.7595	1.72145		33.7	3.653	1.71054	0.3595	0.1121
	33.8	0.151	0.205674		33.8	1.3314	1.09115		33.8	3.0046	2.59965				33.8	1.0878	0.969721		33.8	2.0115	1.63453		33.8	2.4875	1.87743	0.473	0.3093		33.8	0.3776	0.318483		33.8	1.7619	1.72517		33.8	3.6602	1.71533	0.3615	0.1104
	33.9	0.1451	0.206258		33.9	1.3311	1.09418		33.9	3.009	2.60525				33.9	1.0867	0.971901		33.9	2.0139	1.6389		33.9	2.497	1.88223	0.4746	0.3125		33.9	0.3815	0.319073		33.9	1.7623	1.72887		33.9	3.6716	1.72012	0.366	0.1111
	34	0.1444	0.206841		34	1.3312	1.0972		34	3.0125	2.61084				34	1.0895	0.974079		34	2.0169	1.64327		34	2.5025	1.88703	0.4751	0.3122		34	0.3838	0.319663		34	1.7654	1.73257		34	3.6793	1.72491	0.3684	0.1095
	34.1	0.1459	0.207424		34.1	1.3388	1.10022		34.1	3.0132	2.61641				34.1	1.0922	0.976253		34.1	2.0208	1.64764		34.1	2.5075	1.89183	0.4756	0.3126		34.1	0.3814	0.320253		34.1	1.7656	1.73626		34.1	3.6872	1.72969	0.3697	0.1102
	34.2	0.1454	0.208007		34.2	1.3401	1.10324		34.2	3.0137	2.62198				34.2	1.0941	0.978424		34.2	2.0219	1.65201		34.2	2.5109	1.89662	0.4736	0.3118		34.2	0.381	0.320843		34.2	1.7715	1.73995		34.2	3.6931	1.73448	0.3711	0.1105
	34.3	0.1455	0.208589		34.3	1.3413	1.10626		34.3	3.0159	2.62754				34.3	1.0917	0.980592		34.3	2.0252	1.65637		34.3	2.5128	1.90141	0.4784	0.3104		34.3	0.3789	0.321433		34.3	1.774	1.74362		34.3	3.6996	1.73926	0.372	0.1075
	34.4	0.1492	0.209172		34.4	1.3425	1.10928		34.4	3.0201	2.63309				34.4	1.0929	0.982757		34.4	2.0281	1.66073		34.4	2.517	1.9062	0.4805	0.3129		34.4	0.381	0.322023		34.4	1.7781	1.7473		34.4	3.7053	1.74404	0.3724	0.1052
	34.5	0.1483	0.209754		34.5	1.347	1.1123		34.5	3.0245	2.63863				34.5	1.0961	0.984918		34.5	2.0327	1.66509		34.5	2.5259	1.91098	0.4806	0.3147		34.5	0.3805	0.322612		34.5	1.7833	1.75096		34.5	3.7111	1.74882	0.375	0.1047
	34.6	0.1471	0.210337		34.6	1.352	1.11532		34.6	3.0257	2.64416				34.6	1.0956	0.987077		34.6	2.0363	1.66944		34.6	2.5322	1.91576	0.4806	0.3175		34.6	0.3796	0.323202		34.6	1.7854	1.75462		34.6	3.7163	1.7536	0.3777	0.1051
	34.7	0.1445	0.210919		34.7	1.3506	1.11833		34.7	3.029	2.64968				34.7	1.099	0.989232		34.7	2.0378	1.67379		34.7	2.5381	1.92053	0.4798	0.3175		34.7	0.3802	0.323791		34.7	1.7869	1.75827		34.7	3.7264	1.75837	0.3777	0.1036
	34.8	0.1472	0.211501		34.8	1.3528	1.12134		34.8	3.0346	2.65519				34.8	1.103	0.991385		34.8	2.046	1.67814		34.8	2.5419	1.9253	0.4764	0.3188		34.8	0.3812	0.32438		34.8	1.7892	1.76192		34.8	3.7323	1.76315	0.3774	0.1049
	34.9	0.1503	0.212083		34.9	1.3574	1.12436		34.9	3.0416	2.66069				34.9	1.1071	0.993534		34.9	2.0517	1.68249		34.9	2.5482	1.93007	0.4749	0.3168		34.9	0.382	0.324969		34.9	1.7936	1.76556		34.9	3.7412	1.76792	0.3812	0.1033
	35	0.1495	0.212664		35	1.3564	1.12737		35	3.0447	2.66618				35	1.1097	0.99568		35	2.0533	1.68684		35	2.5516	1.93483	0.4765	0.3182		35	0.3826	0.325558		35	1.7954	1.76919		35	3.7472	1.77269	0.3871	0.1042
	35.1	0.149	0.213246		35.1	1.3567	1.13038		35.1	3.0503	2.67166				35.1	1.1091	0.997823		35.1	2.0601	1.69118		35.1	2.5558	1.93959	0.4783	0.3223		35.1	0.3801	0.326146		35.1	1.7979	1.77282		35.1	3.7556	1.77746	0.3926	0.1032
	35.2	0.1489	0.213827		35.2	1.3595	1.13339		35.2	3.0571	2.67713				35.2	1.1103	0.999963		35.2	2.0644	1.69552		35.2	2.5628	1.94434	0.4779	0.3211		35.2	0.3821	0.326735		35.2	1.8004	1.77644		35.2	3.7636	1.78223	0.3943	0.1054
	35.3	0.1509	0.214408		35.3	1.3643	1.1364		35.3	3.0584	2.68259				35.3	1.1094	1.0021		35.3	2.0695	1.69985		35.3	2.5667	1.94909	0.4766	0.3213		35.3	0.3812	0.327323		35.3	1.8025	1.78005		35.3	3.7676	1.78699	0.3994	0.1075
	35.4	0.1508	0.214989		35.4	1.3693	1.1394		35.4	3.0631	2.68804				35.4	1.1106	1.00423		35.4	2.0763	1.70419		35.4	2.5702	1.95384	0.4759	0.3243		35.4	0.3806	0.327911		35.4	1.8067	1.78366		35.4	3.7731	1.79176	0.4051	0.1067
	35.5	0.1523	0.21557		35.5	1.3732	1.14241		35.5	3.0669	2.69349				35.5	1.1122	1.00637		35.5	2.0797	1.70852		35.5	2.5745	1.95858	0.4741	0.3268		35.5	0.376	0.328499		35.5	1.808	1.78726		35.5	3.7788	1.79652	0.4055	0.1066
	35.6	0.1523	0.216151		35.6	1.3792	1.14541		35.6	3.0715	2.69892				35.6	1.1154	1.00849		35.6	2.0827	1.71285		35.6	2.5781	1.96332	0.476	0.3281		35.6	0.3783	0.329087		35.6	1.8114	1.79085		35.6	3.788	1.80128	0.4095	0.1041
	35.7	0.1548	0.216732		35.7	1.3849	1.14841		35.7	3.0732	2.70434				35.7	1.1169	1.01062		35.7	2.0879	1.71717		35.7	2.584	1.96806	0.4735	0.3273		35.7	0.382	0.329675		35.7	1.8133	1.79444		35.7	3.7964	1.80604	0.4131	0.1007
	35.8	0.1557	0.217312		35.8	1.3875	1.15142		35.8	3.0745	2.70976				35.8	1.1183	1.01274		35.8	2.0927	1.7215		35.8	2.5873	1.97279	0.4732	0.3256		35.8	0.379	0.330263		35.8	1.8142	1.79802		35.8	3.8028	1.81079	0.4138	0.0995
	35.9	0.1572	0.217892		35.9	1.3896	1.15442		35.9	3.0766	2.71516				35.9	1.1221	1.01486		35.9	2.0947	1.72582		35.9	2.5906	1.97752	0.475	0.3257		35.9	0.3803	0.330851		35.9	1.8157	1.80159		35.9	3.8099	1.81555	0.4154	0.1006
	36	0.1585	0.218472		36	1.3933	1.15742		36	3.0776	2.72056				36	1.1243	1.01697		36	2.0981	1.73014		36	2.5973	1.98224	0.4763	0.3276		36	0.3803	0.331438		36	1.8165	1.80516		36	3.8165	1.8203	0.4152	0.1005
	36.1	0.1579	0.219052		36.1	1.395	1.16041		36.1	3.0829	2.72594				36.1	1.126	1.01909		36.1	2.1044	1.73445		36.1	2.6035	1.98696	0.4781	0.3282		36.1	0.3788	0.332025		36.1	1.8219	1.80873		36.1	3.8225	1.82506	0.4161	0.0988
	36.2	0.1582	0.219632		36.2	1.3989	1.16341		36.2	3.0894	2.73132				36.2	1.1287	1.0212		36.2	2.109	1.73877		36.2	2.6095	1.99168	0.4771	0.3326		36.2	0.3783	0.332612		36.2	1.8275	1.81228		36.2	3.8303	1.82981	0.422	0.0998
	36.3	0.1557	0.220212		36.3	1.4036	1.16641		36.3	3.0948	2.73669				36.3	1.1299	1.0233		36.3	2.1122	1.74308		36.3	2.6122	1.99639	0.4776	0.3325		36.3	0.377	0.3332		36.3	1.8323	1.81583		36.3	3.8365	1.83455	0.4265	0.0987
	36.4	0.154	0.220791		36.4	1.4029	1.1694		36.4	3.0993	2.74205				36.4	1.1348	1.02541		36.4	2.1139	1.74738		36.4	2.6164	2.0011	0.4786	0.3331		36.4	0.3774	0.333786		36.4	1.8345	1.81938		36.4	3.844	1.8393	0.4298	0.101
	36.5	0.1539	0.221371		36.5	1.4073	1.17239		36.5	3.1029	2.7474				36.5	1.1379	1.02751		36.5	2.1156	1.75169		36.5	2.6222	2.0058	0.4784	0.3335		36.5	0.3771	0.334373		36.5	1.8406	1.82291		36.5	3.8481	1.84405	0.4346	0.1048
	36.6	0.155	0.22195		36.6	1.4104	1.17539		36.6	3.105	2.75273				36.6	1.1414	1.02961		36.6	2.1199	1.75599		36.6	2.6317	2.0105	0.4807	0.3342		36.6	0.374	0.33496		36.6	1.8426	1.82644		36.6	3.8549	1.84879	0.4408	0.1034
	36.7	0.1548	0.222529		36.7	1.4138	1.17838		36.7	3.1074	2.75807				36.7	1.142	1.0317		36.7	2.1253	1.76029		36.7	2.6329	2.0152	0.4828	0.3357		36.7	0.3766	0.335546		36.7	1.8421	1.82997		36.7	3.8624	1.85353	0.4438	0.1061
	36.8	0.1578	0.223108		36.8	1.417	1.18137		36.8	3.1135	2.76339				36.8	1.1436	1.03379		36.8	2.1286	1.76459		36.8	2.6406	2.0199	0.4855	0.3369		36.8	0.3737	0.336133		36.8	1.8451	1.83349		36.8	3.8686	1.85827	0.4454	0.1065
	36.9	0.1561	0.223687		36.9	1.4209	1.18436		36.9	3.1193	2.7687				36.9	1.1474	1.03588		36.9	2.1298	1.76888		36.9	2.6467	2.02459	0.4842	0.3403		36.9	0.3721	0.336719		36.9	1.8473	1.837		36.9	3.8746	1.86301	0.4495	0.1065
	37	0.1612	0.224265		37	1.4245	1.18734		37	3.1231	2.774				37	1.1482	1.03797		37	2.1344	1.77318		37	2.6537	2.02927	0.4912	0.3436		37	0.3723	0.337305		37	1.8522	1.8405		37	3.8792	1.86775	0.4532	0.1066
	37.1	0.1617	0.224844		37.1	1.4282	1.19033		37.1	3.1258	2.77929				37.1	1.1489	1.04005		37.1	2.1357	1.77746		37.1	2.6575	2.03396	0.4922	0.3437		37.1	0.3711	0.337891		37.1	1.8576	1.844		37.1	3.8883	1.87248	0.4555	0.1059
	37.2	0.1612	0.225422		37.2	1.4311	1.19331		37.2	3.1281	2.78458				37.2	1.1502	1.04213		37.2	2.1385	1.78175		37.2	2.6615	2.03863	0.4942	0.3436		37.2	0.3711	0.338477		37.2	1.8592	1.8475		37.2	3.8952	1.87721	0.4552	0.1045
	37.3	0.1619	0.226		37.3	1.4336	1.1963		37.3	3.1296	2.78985				37.3	1.1532	1.04421		37.3	2.1423	1.78604		37.3	2.6678	2.04331	0.4962	0.3421		37.3	0.3708	0.339063		37.3	1.8635	1.85098		37.3	3.9011	1.88194	0.4561	0.1037
	37.4	0.1632	0.226578		37.4	1.4411	1.19928		37.4	3.1336	2.79512				37.4	1.1564	1.04628		37.4	2.1488	1.79032		37.4	2.6749	2.04798	0.4961	0.3423		37.4	0.3713	0.339649		37.4	1.8656	1.85447		37.4	3.9063	1.88667	0.4598	0.1017
	37.5	0.1651	0.227156		37.5	1.4475	1.20226		37.5	3.1386	2.80038				37.5	1.155	1.04835		37.5	2.1542	1.7946		37.5	2.6811	2.05265	0.4971	0.3443		37.5	0.3721	0.340234		37.5	1.8707	1.85794		37.5	3.9128	1.8914	0.462	0.0997
	37.6	0.1666	0.227734		37.6	1.4519	1.20524		37.6	3.144	2.80562				37.6	1.1545	1.05042		37.6	2.1578	1.79887		37.6	2.6886	2.05731	0.497	0.3391		37.6	0.3719	0.34082		37.6	1.8732	1.86141		37.6	3.9201	1.89613	0.4667	0.0981
	37.7	0.1627	0.228311		37.7	1.4547	1.20822		37.7	3.1466	2.81086				37.7	1.1551	1.05249		37.7	2.1618	1.80315		37.7	2.6924	2.06197	0.4969	0.3384		37.7	0.3702	0.341405		37.7	1.8764	1.86487		37.7	3.9242	1.90085	0.4703	0.1002
	37.8	0.1607	0.228888		37.8	1.459	1.2112		37.8	3.1516	2.81609				37.8	1.1542	1.05455		37.8	2.1637	1.80742		37.8	2.6995	2.06663	0.4976	0.3363		37.8	0.3698	0.34199		37.8	1.8776	1.86833		37.8	3.9264	1.90558	0.4731	0.1017
	37.9	0.1635	0.229466		37.9	1.458	1.21418		37.9	3.1562	2.82131				37.9	1.1543	1.05661		37.9	2.1663	1.81169		37.9	2.7056	2.07128	0.501	0.3351		37.9	0.3672	0.342575		37.9	1.8819	1.87178		37.9	3.9341	1.9103	0.4751	0.0997
	38	0.1637	0.230043		38	1.4624	1.21715		38	3.1593	2.82652				38	1.157	1.05867		38	2.1704	1.81595		38	2.7118	2.07593	0.5049	0.3336		38	0.3677	0.34316		38	1.8837	1.87522		38	3.9399	1.91502	0.4733	0.0983
	38.1	0.1685	0.23062		38.1	1.47	1.22013		38.1	3.1616	2.83173				38.1	1.1602	1.06072		38.1	2.1742	1.82022		38.1	2.7178	2.08058	0.5052	0.336		38.1	0.3691	0.343745		38.1	1.8868	1.87866		38.1	3.9469	1.91974	0.4736	0.1014
	38.2	0.1675	0.231196		38.2	1.4731	1.2231		38.2	3.1688	2.83692				38.2	1.1632	1.06277		38.2	2.1792	1.82448		38.2	2.7217	2.08522	0.5075	0.3379		38.2	0.3687	0.34433		38.2	1.8898	1.88209		38.2	3.9538	1.92445	0.4756	0.1036
	38.3	0.1689	0.231773		38.3	1.4721	1.22607		38.3	3.1747	2.8421				38.3	1.1654	1.06482		38.3	2.184	1.82874		38.3	2.7238	2.08986	0.508	0.3365		38.3	0.3711	0.344914		38.3	1.8924	1.88552		38.3	3.957	1.92917	0.4754	0.1048
	38.4	0.171	0.232349		38.4	1.478	1.22904		38.4	3.1788	2.84728				38.4	1.1696	1.06686		38.4	2.1886	1.83299		38.4	2.73	2.09449	0.5088	0.3409		38.4	0.3717	0.345499		38.4	1.8942	1.88894		38.4	3.9641	1.93388	0.4783	0.1033
	38.5	0.1705	0.232926		38.5	1.4809	1.23201		38.5	3.1799	2.85245				38.5	1.1679	1.06891		38.5	2.1918	1.83725		38.5	2.7314	2.09913	0.5098	0.339		38.5	0.3721	0.346083		38.5	1.897	1.89235		38.5	3.9713	1.93859	0.4771	0.1038
	38.6	0.1707	0.233502		38.6	1.4836	1.23498		38.6	3.1795	2.8576				38.6	1.1711	1.07095		38.6	2.1949	1.8415		38.6	2.7382	2.10375	0.508	0.3426		38.6	0.3718	0.346667		38.6	1.9001	1.89576		38.6	3.9759	1.9433	0.4768	0.1056
	38.7	0.1698	0.234078		38.7	1.4898	1.23795		38.7	3.1805	2.86275				38.7	1.1722	1.07298		38.7	2.1986	1.84574		38.7	2.7459	2.10838	0.5103	0.3474		38.7	0.376	0.347252		38.7	1.9008	1.89916		38.7	3.9799	1.94801	0.4774	0.1047
	38.8	0.1713	0.234654		38.8	1.4938	1.24091		38.8	3.1824	2.86789				38.8	1.1749	1.07502		38.8	2.2031	1.84999		38.8	2.753	2.113	0.511	0.3486		38.8	0.3769	0.347836		38.8	1.9021	1.90256		38.8	3.9841	1.95271	0.478	0.1045
	38.9	0.1736	0.235229		38.9	1.4977	1.24388		38.9	3.1869	2.87302				38.9	1.1798	1.07705		38.9	2.2062	1.85423		38.9	2.7576	2.11761	0.5129	0.351		38.9	0.3789	0.348419		38.9	1.9042	1.90595		38.9	3.9899	1.95742	0.4749	0.1044
	39	0.1748	0.235805		39	1.4992	1.24684		39	3.1868	2.87815				39	1.1818	1.07908		39	2.2111	1.85847		39	2.7633	2.12223	0.5144	0.3529		39	0.3814	0.349003		39	1.9044	1.90933		39	3.9979	1.96212	0.4734	0.1034
	39.1	0.1752	0.23638		39.1	1.5008	1.24981		39.1	3.1906	2.88326				39.1	1.1808	1.0811		39.1	2.2151	1.86271		39.1	2.7682	2.12683	0.5148	0.3481		39.1	0.381	0.349587		39.1	1.9089	1.91271		39.1	4.002	1.96682	0.4719	0.107
	39.2	0.1762	0.236955		39.2	1.5029	1.25277		39.2	3.1914	2.88836				39.2	1.1816	1.08312		39.2	2.2187	1.86694		39.2	2.7711	2.13144	0.516	0.3473		39.2	0.3772	0.35017		39.2	1.9114	1.91608		39.2	4.0065	1.97152	0.471	0.1044
	39.3	0.1767	0.237531		39.3	1.5093	1.25573		39.3	3.1917	2.89346				39.3	1.182	1.08514		39.3	2.2199	1.87118		39.3	2.7754	2.13604	0.5173	0.3479		39.3	0.374	0.350754		39.3	1.9128	1.91945		39.3	4.0126	1.97622	0.4746	0.1033
	39.4	0.1766	0.238105		39.4	1.5142	1.25869		39.4	3.1938	2.89855				39.4	1.1819	1.08716		39.4	2.2266	1.87541		39.4	2.7823	2.14064	0.519	0.3462		39.4	0.3762	0.351337		39.4	1.915	1.92281		39.4	4.0168	1.98091	0.4755	0.1017
	39.5	0.1791	0.23868		39.5	1.5182	1.26164		39.5	3.1949	2.90363				39.5	1.1819	1.08917		39.5	2.2331	1.87964		39.5	2.7894	2.14523	0.5197	0.3433		39.5	0.3769	0.35192		39.5	1.9154	1.92616		39.5	4.0214	1.98561	0.4734	0.096
	39.6	0.1809	0.239255		39.6	1.5231	1.2646		39.6	3.1987	2.90869				39.6	1.1796	1.09119		39.6	2.2343	1.88386		39.6	2.7967	2.14983	0.5244	0.344		39.6	0.3777	0.352504		39.6	1.9208	1.92951		39.6	4.0279	1.9903	0.4697	0.092
	39.7	0.1778	0.239829		39.7	1.5258	1.26756		39.7	3.2009	2.91376				39.7	1.1762	1.09319		39.7	2.2389	1.88808		39.7	2.7996	2.15441	0.5255	0.3407		39.7	0.3784	0.353087		39.7	1.9253	1.93286		39.7	4.0339	1.99499	0.4665	0.0921
	39.8	0.1771	0.240404		39.8	1.5286	1.27051		39.8	3.2041	2.91881				39.8	1.1781	1.0952		39.8	2.2436	1.8923		39.8	2.804	2.159	0.5288	0.3426		39.8	0.3793	0.353669		39.8	1.9309	1.93619		39.8	4.0391	1.99968	0.4634	0.0926
	39.9	0.1811	0.240978		39.9	1.531	1.27346		39.9	3.2111	2.92385				39.9	1.1786	1.0972		39.9	2.2454	1.89652		39.9	2.8041	2.16358	0.5279	0.3426		39.9	0.3815	0.354252		39.9	1.9333	1.93952		39.9	4.0467	2.00437	0.4588	0.0922
	40	0.1862	0.241552		40	1.535	1.27642		40	3.2115	2.92889				40	1.1822	1.0992		40	2.2528	1.90073		40	2.8067	2.16815	0.5286	0.3378		40	0.3779	0.354835		40	1.9351	1.94285		40	4.0516	2.00905	0.4589	0.0914
	40.1	0.1882	0.242126		40.1	1.5427	1.27937		40.1	3.2157	2.93391				40.1	1.1845	1.1012		40.1	2.2571	1.90495		40.1	2.8103	2.17273	0.5313	0.3389		40.1	0.3776	0.355417		40.1	1.9375	1.94617		40.1	4.0562	2.01374	0.4577	0.0895
	40.2	0.1876	0.242699		40.2	1.5428	1.28232		40.2	3.2205	2.93893				40.2	1.1857	1.1032		40.2	2.2601	1.90915		40.2	2.8128	2.1773	0.532	0.3391		40.2	0.3776	0.356		40.2	1.9416	1.94948		40.2	4.0617	2.01842	0.4597	0.0872
	40.3	0.1884	0.243273		40.3	1.5477	1.28527		40.3	3.2254	2.94394				40.3	1.1875	1.10519		40.3	2.2623	1.91336		40.3	2.818	2.18186	0.5344	0.338		40.3	0.3813	0.356582		40.3	1.9427	1.95279		40.3	4.0682	2.0231	0.459	0.0836
	40.4	0.1899	0.243846		40.4	1.5527	1.28821		40.4	3.2294	2.94894				40.4	1.1909	1.10718		40.4	2.2653	1.91757		40.4	2.8264	2.18642	0.5346	0.339		40.4	0.3809	0.357164		40.4	1.9468	1.95609		40.4	4.0719	2.02778	0.459	0.0813
	40.5	0.1885	0.24442		40.5	1.5575	1.29116		40.5	3.2353	2.95393				40.5	1.1929	1.10916		40.5	2.2679	1.92177		40.5	2.8326	2.19098	0.5335	0.3396		40.5	0.3809	0.357746		40.5	1.9451	1.95938		40.5	4.0784	2.03246	0.4607	0.0817
	40.6	0.1908	0.244993		40.6	1.5615	1.2941		40.6	3.2366	2.95891				40.6	1.196	1.11115		40.6	2.2684	1.92597		40.6	2.8353	2.19554	0.5358	0.3407		40.6	0.382	0.358328		40.6	1.9444	1.96267		40.6	4.0859	2.03713	0.4598	0.0811
	40.7	0.195	0.245566		40.7	1.5665	1.29705		40.7	3.2423	2.96389				40.7	1.1968	1.11313		40.7	2.2714	1.93016		40.7	2.838	2.20009	0.5404	0.3431		40.7	0.3812	0.35891		40.7	1.9474	1.96596		40.7	4.0928	2.04181	0.4564	0.0782
	40.8	0.1985	0.246138		40.8	1.5733	1.29999		40.8	3.2436	2.96885				40.8	1.1971	1.11511		40.8	2.2749	1.93436		40.8	2.8395	2.20464	0.5406	0.3453		40.8	0.3825	0.359492		40.8	1.9484	1.96924		40.8	4.098	2.04648	0.4585	0.0782
	40.9	0.1984	0.246711		40.9	1.5734	1.30293		40.9	3.2453	2.97381				40.9	1.1949	1.11708		40.9	2.2778	1.93855		40.9	2.8429	2.20918	0.5424	0.3478		40.9	0.3821	0.360074		40.9	1.949	1.97251		40.9	4.1066	2.05115	0.4558	0.0753
	41	0.1991	0.247284		41	1.5751	1.30587		41	3.2483	2.97876				41	1.1943	1.11906		41	2.2801	1.94274		41	2.8466	2.21372	0.5438	0.3498		41	0.3833	0.360655		41	1.9467	1.97578		41	4.1109	2.05582	0.4531	0.0765
	41.1	0.1973	0.247856		41.1	1.5794	1.30881		41.1	3.2528	2.9837				41.1	1.1943	1.12103		41.1	2.2828	1.94692		41.1	2.8518	2.21826	0.5431	0.3521		41.1	0.3817	0.361237		41.1	1.952	1.97904		41.1	4.1195	2.06049	0.4499	0.0754
	41.2	0.199	0.248428		41.2	1.5853	1.31175		41.2	3.253	2.98863				41.2	1.1947	1.123		41.2	2.2839	1.95111		41.2	2.8559	2.22279	0.5448	0.3502		41.2	0.382	0.361818		41.2	1.954	1.98229		41.2	4.1253	2.06515	0.4495	0.0763
	41.3	0.1992	0.249		41.3	1.5859	1.31469		41.3	3.2533	2.99356				41.3	1.1947	1.12496		41.3	2.2894	1.95529		41.3	2.8575	2.22732	0.5463	0.3517		41.3	0.3785	0.362399		41.3	1.9573	1.98554		41.3	4.1307	2.06982	0.4486	0.0739
	41.4	0.1994	0.249572		41.4	1.5867	1.31762		41.4	3.2559	2.99847				41.4	1.1986	1.12692		41.4	2.291	1.95947		41.4	2.8621	2.23185	0.5457	0.3515		41.4	0.38	0.362981		41.4	1.9577	1.98879		41.4	4.1382	2.07448	0.446	0.0717
	41.5	0.2017	0.250144		41.5	1.5872	1.32056		41.5	3.2601	3.00338				41.5	1.2005	1.12888		41.5	2.2957	1.96365		41.5	2.8655	2.23637	0.5463	0.3537		41.5	0.3815	0.363562		41.5	1.9582	1.99202		41.5	4.1406	2.07914	0.4431	0.0711
	41.6	0.2019	0.250715		41.6	1.5891	1.32349		41.6	3.2641	3.00828				41.6	1.2042	1.13084		41.6	2.3007	1.96782		41.6	2.8721	2.24089	0.5503	0.3544		41.6	0.386	0.364143		41.6	1.9602	1.99526		41.6	4.1465	2.0838	0.4398	0.0705
	41.7	0.2019	0.251287		41.7	1.5932	1.32642		41.7	3.2668	3.01317				41.7	1.2039	1.13279		41.7	2.305	1.97199		41.7	2.8796	2.24541	0.5493	0.3556		41.7	0.3837	0.364723		41.7	1.9626	1.99848		41.7	4.1524	2.08846	0.4358	0.0689
	41.8	0.2043	0.251858		41.8	1.5947	1.32935		41.8	3.2724	3.01805				41.8	1.2057	1.13475		41.8	2.3071	1.97616		41.8	2.8831	2.24992	0.5512	0.358		41.8	0.3827	0.365304		41.8	1.9658	2.0017		41.8	4.157	2.09311	0.4342	0.0701
	41.9	0.2022	0.252429		41.9	1.5995	1.33228		41.9	3.278	3.02292				41.9	1.2066	1.13669		41.9	2.3121	1.98032		41.9	2.8873	2.25443	0.5508	0.3611		41.9	0.3847	0.365885		41.9	1.9701	2.00492		41.9	4.1616	2.09777	0.4348	0.07
	42	0.1983	0.253		42	1.6007	1.33521		42	3.2849	3.02779				42	1.2049	1.13864		42	2.3145	1.98449		42	2.8909	2.25894	0.5488	0.3611		42	0.3848	0.366465		42	1.9724	2.00813		42	4.1678	2.10242	0.437	0.0682
	42.1	0.1992	0.253571		42.1	1.6042	1.33814		42.1	3.2882	3.03265				42.1	1.2057	1.14058		42.1	2.3166	1.98865		42.1	2.8946	2.26344	0.5503	0.3603		42.1	0.3852	0.367046		42.1	1.9763	2.01133		42.1	4.1738	2.10707	0.4391	0.0682
	42.2	0.1984	0.254142		42.2	1.6066	1.34107		42.2	3.2895	3.03749				42.2	1.2082	1.14253		42.2	2.3189	1.99281		42.2	2.9002	2.26794	0.551	0.3598		42.2	0.3876	0.367626		42.2	1.9787	2.01453		42.2	4.1784	2.11172	0.4392	0.0682
	42.3	0.1938	0.254712		42.3	1.6071	1.34399		42.3	3.2904	3.04233				42.3	1.2089	1.14446		42.3	2.3242	1.99696		42.3	2.9048	2.27243	0.5537	0.3592		42.3	0.3884	0.368206		42.3	1.976	2.01773		42.3	4.1843	2.11637	0.433	0.0638
	42.4	0.1951	0.255283		42.4	1.6091	1.34692		42.4	3.2948	3.04717				42.4	1.2122	1.1464		42.4	2.3269	2.00112		42.4	2.9107	2.27692	0.5566	0.3591		42.4	0.3899	0.368786		42.4	1.9798	2.02091		42.4	4.1896	2.12101	0.4298	0.0616
	42.5	0.1993	0.255853		42.5	1.6161	1.34984		42.5	3.2989	3.05199				42.5	1.2119	1.14833		42.5	2.3325	2.00527		42.5	2.915	2.28141	0.559	0.3571		42.5	0.3902	0.369366		42.5	1.9863	2.02409		42.5	4.1955	2.12566	0.4295	0.0583
	42.6	0.2012	0.256423		42.6	1.6185	1.35276		42.6	3.303	3.05681				42.6	1.2117	1.15026		42.6	2.339	2.00942		42.6	2.9203	2.2859	0.5592	0.358		42.6	0.3941	0.369946		42.6	1.9873	2.02727		42.6	4.2029	2.1303	0.4288	0.058
	42.7	0.2034	0.256993		42.7	1.6229	1.35568		42.7	3.304	3.06161				42.7	1.2129	1.15219		42.7	2.3414	2.01356		42.7	2.9227	2.29038	0.559	0.356		42.7	0.3984	0.370526		42.7	1.9874	2.03044		42.7	4.207	2.13494	0.4279	0.0548
	42.8	0.2027	0.257562		42.8	1.6261	1.3586		42.8	3.3059	3.06641				42.8	1.2177	1.15412		42.8	2.3463	2.01771		42.8	2.9294	2.29486	0.5591	0.3538		42.8	0.3984	0.371105		42.8	1.9935	2.03361		42.8	4.2101	2.13958	0.428	0.0545
	42.9	0.2035	0.258132		42.9	1.6307	1.36152		42.9	3.3086	3.0712				42.9	1.2196	1.15604		42.9	2.3527	2.02185		42.9	2.9333	2.29933	0.5593	0.3517		42.9	0.3994	0.371685		42.9	1.9942	2.03677		42.9	4.2136	2.14422	0.431	0.0565
	43	0.2069	0.258702		43	1.6352	1.36444		43	3.3112	3.07599				43	1.2219	1.15796		43	2.3595	2.02599		43	2.9348	2.3038	0.5638	0.3495		43	0.4001	0.372264		43	1.9954	2.03992		43	4.22	2.14885	0.432	0.0555
	43.1	0.2053	0.259271		43.1	1.6402	1.36735		43.1	3.3149	3.08076				43.1	1.2241	1.15988		43.1	2.3639	2.03012		43.1	2.9376	2.30827	0.5612	0.3482		43.1	0.403	0.372844		43.1	1.9939	2.04307		43.1	4.226	2.15348	0.4318	0.0539
	43.2	0.206	0.25984		43.2	1.6428	1.37027		43.2	3.3198	3.08553				43.2	1.2259	1.16179		43.2	2.3677	2.03425		43.2	2.9442	2.31273	0.5651	0.3515		43.2	0.4061	0.373423		43.2	1.9939	2.04621		43.2	4.232	2.15812	0.4324	0.0531
	43.3	0.2073	0.260409		43.3	1.6472	1.37318		43.3	3.3202	3.09029				43.3	1.2278	1.16371		43.3	2.373	2.03839		43.3	2.9489	2.31719	0.5671	0.3507		43.3	0.4064	0.374002		43.3	1.9974	2.04935		43.3	4.2368	2.16275	0.4359	0.055
	43.4	0.2084	0.260978		43.4	1.6496	1.37609		43.4	3.3241	3.09504				43.4	1.2288	1.16562		43.4	2.3789	2.04251		43.4	2.9543	2.32165	0.5692	0.352		43.4	0.4086	0.374581		43.4	2.0026	2.05248		43.4	4.2429	2.16738	0.4374	0.0562
	43.5	0.2102	0.261547		43.5	1.6521	1.37901		43.5	3.3246	3.09978				43.5	1.2272	1.16752		43.5	2.3802	2.04664		43.5	2.9577	2.3261	0.5707	0.3527		43.5	0.4083	0.37516		43.5	2.0054	2.05561		43.5	4.2499	2.172	0.4381	0.0586
	43.6	0.2115	0.262115		43.6	1.6524	1.38192		43.6	3.3265	3.10451				43.6	1.2288	1.16943		43.6	2.3815	2.05076		43.6	2.9606	2.33055	0.5702	0.3495		43.6	0.407	0.375739		43.6	2.0048	2.05873		43.6	4.2572	2.17663	0.4402	0.0568
	43.7	0.2116	0.262684		43.7	1.6573	1.38483		43.7	3.3294	3.10924				43.7	1.2294	1.17133		43.7	2.3829	2.05488		43.7	2.9631	2.335	0.5702	0.3528		43.7	0.4114	0.376318		43.7	2.0043	2.06185		43.7	4.2619	2.18125	0.4389	0.0576
	43.8	0.2135	0.263252		43.8	1.6608	1.38773		43.8	3.3333	3.11396				43.8	1.2308	1.17323		43.8	2.3864	2.059		43.8	2.9672	2.33944	0.5723	0.3548		43.8	0.4153	0.376896		43.8	2.0073	2.06496		43.8	4.268	2.18588	0.4383	0.0547
	43.9	0.2145	0.26382		43.9	1.6631	1.39064		43.9	3.3367	3.11867				43.9	1.2332	1.17513		43.9	2.3913	2.06312		43.9	2.9725	2.34388	0.5769	0.3569		43.9	0.416	0.377475		43.9	2.0126	2.06806		43.9	4.2761	2.1905	0.4363	0.055
	44	0.214	0.264388		44	1.6707	1.39355		44	3.3386	3.12337				44	1.236	1.17702		44	2.3961	2.06723		44	2.9767	2.34832	0.5788	0.3591		44	0.418	0.378053		44	2.0148	2.07116		44	4.2797	2.19512	0.4329	0.0558
	44.1	0.2163	0.264956		44.1	1.6702	1.39645		44.1	3.3434	3.12806				44.1	1.2366	1.17891		44.1	2.3994	2.07134		44.1	2.9811	2.35275	0.5769	0.3603		44.1	0.419	0.378632		44.1	2.0176	2.07425		44.1	4.284	2.19973	0.436	0.0553
	44.2	0.2153	0.265523		44.2	1.6707	1.39935		44.2	3.3501	3.13275				44.2	1.2373	1.1808		44.2	2.4036	2.07545		44.2	2.9851	2.35718	0.5749	0.3615		44.2	0.4201	0.37921		44.2	2.0199	2.07734		44.2	4.2902	2.20435	0.4363	0.0533
	44.3	0.2146	0.266091		44.3	1.6739	1.40226		44.3	3.3498	3.13743				44.3	1.2394	1.18269		44.3	2.4034	2.07955		44.3	2.9914	2.36161	0.5741	0.3614		44.3	0.4208	0.379788		44.3	2.0243	2.08043		44.3	4.2993	2.20896	0.4363	0.0485
	44.4	0.2149	0.266658		44.4	1.6798	1.40516		44.4	3.3514	3.1421				44.4	1.2425	1.18458		44.4	2.405	2.08366		44.4	2.996	2.36603	0.5732	0.3639		44.4	0.4187	0.380366		44.4	2.0229	2.0835		44.4	4.3054	2.21358	0.4352	0.0463
	44.5	0.2139	0.267225		44.5	1.6823	1.40806		44.5	3.3519	3.14676				44.5	1.2446	1.18646		44.5	2.4078	2.08776		44.5	2.9997	2.37045	0.573	0.3633		44.5	0.423	0.380944		44.5	2.0266	2.08658		44.5	4.3099	2.21819	0.4341	0.0429
	44.6	0.2152	0.267793		44.6	1.6834	1.41096		44.6	3.3577	3.15142				44.6	1.2465	1.18834		44.6	2.4105	2.09186		44.6	3.0054	2.37487	0.5743	0.3697		44.6	0.4235	0.381522		44.6	2.0274	2.08964		44.6	4.3137	2.2228	0.4378	0.0389
	44.7	0.2145	0.268359		44.7	1.6866	1.41385		44.7	3.3619	3.15606				44.7	1.2483	1.19021		44.7	2.4145	2.09595		44.7	3.0071	2.37928	0.5767	0.3681		44.7	0.4241	0.3821		44.7	2.0294	2.09271		44.7	4.3185	2.2274	0.4398	0.0356
	44.8	0.2122	0.268926		44.8	1.6858	1.41675		44.8	3.3669	3.1607				44.8	1.2497	1.19209		44.8	2.4177	2.10005		44.8	3.0134	2.38369	0.5752	0.3689		44.8	0.4209	0.382677		44.8	2.0302	2.09576		44.8	4.3232	2.23201	0.4401	0.0371
	44.9	0.2129	0.269493		44.9	1.686	1.41965		44.9	3.3691	3.16533				44.9	1.2513	1.19396		44.9	2.4238	2.10414		44.9	3.015	2.3881	0.5755	0.3673		44.9	0.4219	0.383255		44.9	2.0343	2.09881		44.9	4.3286	2.23661	0.4424	0.0364
	45	0.2095	0.270059		45	1.6918	1.42254		45	3.3723	3.16996				45	1.2495	1.19583		45	2.4283	2.10822		45	3.0187	2.3925	0.5761	0.3663		45	0.4228	0.383832		45	2.0366	2.10186		45	4.3361	2.24121	0.4418	0.0347
	45.1	0.2104	0.270626		45.1	1.6943	1.42543		45.1	3.3783	3.17457				45.1	1.2478	1.1977		45.1	2.432	2.11231		45.1	3.0208	2.3969	0.5738	0.3638		45.1	0.4226	0.38441		45.1	2.0398	2.1049		45.1	4.3386	2.24582	0.4445	0.0335
	45.2	0.2116	0.271192		45.2	1.6994	1.42832		45.2	3.3778	3.17918				45.2	1.2515	1.19956		45.2	2.4338	2.11639		45.2	3.0218	2.40129	0.5736	0.3661		45.2	0.4239	0.384987		45.2	2.0403	2.10794		45.2	4.3459	2.25041	0.4455	0.0309
	45.3	0.2136	0.271758		45.3	1.7009	1.43121		45.3	3.3817	3.18378				45.3	1.2545	1.20143		45.3	2.4352	2.12047		45.3	3.026	2.40569	0.5725	0.3699		45.3	0.4255	0.385564		45.3	2.0405	2.11097		45.3	4.3508	2.25501	0.4464	0.031
	45.4	0.2164	0.272324		45.4	1.7042	1.4341		45.4	3.3869	3.18837				45.4	1.2556	1.20329		45.4	2.4425	2.12455		45.4	3.0299	2.41008	0.5719	0.3698		45.4	0.4236	0.386141		45.4	2.0453	2.11399		45.4	4.3552	2.25961	0.448	0.0302
	45.5	0.2169	0.272889		45.5	1.7072	1.43699		45.5	3.3922	3.19296				45.5	1.2565	1.20514		45.5	2.4427	2.12863		45.5	3.0306	2.41446	0.5728	0.3733		45.5	0.4222	0.386718		45.5	2.047	2.11701		45.5	4.3585	2.2642	0.4442	0.0308
	45.6	0.2134	0.273455		45.6	1.7097	1.43988		45.6	3.3978	3.19753				45.6	1.2547	1.207		45.6	2.4451	2.1327		45.6	3.0328	2.41884	0.5747	0.3759		45.6	0.4219	0.387295		45.6	2.051	2.12002		45.6	4.3633	2.26879	0.4434	0.0324
	45.7	0.2105	0.27402		45.7	1.7132	1.44277		45.7	3.4016	3.2021				45.7	1.259	1.20885		45.7	2.4485	2.13677		45.7	3.0386	2.42322	0.5713	0.3807		45.7	0.4218	0.387872		45.7	2.0491	2.12303		45.7	4.3684	2.27339	0.4458	0.0339
	45.8	0.2107	0.274586		45.8	1.7167	1.44565		45.8	3.4058	3.20666				45.8	1.2612	1.2107		45.8	2.4501	2.14084		45.8	3.0436	2.4276	0.57	0.3851		45.8	0.4206	0.388448		45.8	2.0494	2.12604		45.8	4.3749	2.27797	0.4451	0.0321
	45.9	0.2162	0.275151		45.9	1.7206	1.44854		45.9	3.409	3.21122				45.9	1.2619	1.21255		45.9	2.453	2.14491		45.9	3.0474	2.43197	0.5683	0.3818		45.9	0.4229	0.389025		45.9	2.0467	2.12903		45.9	4.3761	2.28256	0.4473	0.0289
	46	0.2155	0.275716		46	1.7232	1.45142		46	3.409	3.21576				46	1.2626	1.21439		46	2.457	2.14897		46	3.0538	2.43634	0.5691	0.385		46	0.4239	0.389601		46	2.0466	2.13203		46	4.3806	2.28715	0.4515	0.0297
	46.1	0.2152	0.27628		46.1	1.7252	1.4543		46.1	3.4132	3.2203				46.1	1.2613	1.21624		46.1	2.4592	2.15303		46.1	3.0583	2.44071	0.5692	0.3888		46.1	0.4239	0.390178		46.1	2.0461	2.13502		46.1	4.3827	2.29173	0.4488	0.0313
	46.2	0.2178	0.276845		46.2	1.7275	1.45718		46.2	3.4162	3.22483				46.2	1.2641	1.21808		46.2	2.4635	2.15709		46.2	3.0616	2.44507	0.5664	0.3882		46.2	0.4248	0.390754		46.2	2.0446	2.138		46.2	4.3874	2.29632	0.4499	0.0327
	46.3	0.2183	0.27741		46.3	1.7327	1.46006		46.3	3.4185	3.22936				46.3	1.2651	1.21991		46.3	2.4661	2.16115		46.3	3.0672	2.44943	0.5666	0.3878		46.3	0.4267	0.39133		46.3	2.0469	2.14098		46.3	4.3912	2.3009	0.4489	0.0308
	46.4	0.2195	0.277974		46.4	1.7335	1.46294		46.4	3.4221	3.23387				46.4	1.2656	1.22175		46.4	2.4718	2.1652		46.4	3.0692	2.45378	0.5653	0.3919		46.4	0.426	0.391906		46.4	2.0482	2.14395		46.4	4.3966	2.30548	0.4497	0.032
	46.5	0.2198	0.278538		46.5	1.7373	1.46581		46.5	3.4274	3.23838				46.5	1.2683	1.22358		46.5	2.4772	2.16925		46.5	3.0705	2.45814	0.5651	0.3947		46.5	0.4293	0.392482		46.5	2.049	2.14692		46.5	4.4047	2.31005	0.4494	0.0356
	46.6	0.2229	0.279102		46.6	1.7402	1.46869		46.6	3.4252	3.24288				46.6	1.2685	1.22541		46.6	2.4834	2.1733		46.6	3.0718	2.46249	0.5668	0.3951		46.6	0.43	0.393058		46.6	2.0535	2.14988		46.6	4.4081	2.31463	0.4484	0.0348
	46.7	0.2222	0.279666		46.7	1.7425	1.47157		46.7	3.4293	3.24737				46.7	1.2663	1.22724		46.7	2.4895	2.17735		46.7	3.0752	2.46683	0.5685	0.3953		46.7	0.4317	0.393634		46.7	2.0567	2.15284		46.7	4.4104	2.3192	0.4466	0.0361
	46.8	0.2191	0.28023		46.8	1.7454	1.47444		46.8	3.4301	3.25186				46.8	1.2672	1.22907		46.8	2.4936	2.18139		46.8	3.0804	2.47117	0.5644	0.395		46.8	0.4346	0.394209		46.8	2.0574	2.15579		46.8	4.4136	2.32378	0.4467	0.0379
	46.9	0.2186	0.280794		46.9	1.7466	1.47731		46.9	3.4337	3.25633				46.9	1.2689	1.23089		46.9	2.5008	2.18543		46.9	3.0853	2.47551	0.5663	0.3947		46.9	0.4355	0.394785		46.9	2.0634	2.15873		46.9	4.4169	2.32835	0.446	0.0344
	47	0.2188	0.281357		47	1.7527	1.48018		47	3.4356	3.26081				47	1.2711	1.23271		47	2.501	2.18947		47	3.0886	2.47985	0.5689	0.3949		47	0.4371	0.39536		47	2.067	2.16168		47	4.4192	2.33292	0.4495	0.0357
	47.1	0.2214	0.28192		47.1	1.7583	1.48305		47.1	3.4381	3.26527				47.1	1.2712	1.23453		47.1	2.5066	2.19351		47.1	3.094	2.48418	0.5698	0.3953		47.1	0.4387	0.395936		47.1	2.0729	2.16461		47.1	4.4254	2.33748	0.4516	0.032
	47.2	0.2243	0.282484		47.2	1.7593	1.48592		47.2	3.4431	3.26972				47.2	1.2711	1.23635		47.2	2.5109	2.19754		47.2	3.0988	2.48851	0.5682	0.3933		47.2	0.4403	0.396511		47.2	2.0716	2.16754		47.2	4.4274	2.34205	0.4518	0.0317
	47.3	0.2243	0.283047		47.3	1.7593	1.48879		47.3	3.4481	3.27417				47.3	1.2726	1.23816		47.3	2.5102	2.20157		47.3	3.1035	2.49284	0.5661	0.3945		47.3	0.4411	0.397086		47.3	2.0722	2.17047		47.3	4.4304	2.34662	0.4517	0.032
	47.4	0.2263	0.283609		47.4	1.7657	1.49166		47.4	3.4532	3.27861				47.4	1.2729	1.23997		47.4	2.514	2.2056		47.4	3.1073	2.49716	0.5656	0.3922		47.4	0.4463	0.397661		47.4	2.0738	2.17339		47.4	4.4336	2.35118	0.4501	0.0332
	47.5	0.2274	0.284172		47.5	1.77	1.49452		47.5	3.4568	3.28304				47.5	1.2738	1.24178		47.5	2.5176	2.20963		47.5	3.1084	2.50148	0.5665	0.39		47.5	0.4471	0.398236		47.5	2.0792	2.17631		47.5	4.4393	2.35574	0.4514	0.0336
	47.6	0.2272	0.284735		47.6	1.7755	1.49739		47.6	3.4605	3.28747				47.6	1.2775	1.24359		47.6	2.5175	2.21365		47.6	3.1122	2.5058	0.5678	0.3877		47.6	0.4453	0.398811		47.6	2.0831	2.17922		47.6	4.4443	2.3603	0.4505	0.0342
	47.7	0.2249	0.285297		47.7	1.7801	1.50025		47.7	3.4603	3.29189				47.7	1.278	1.2454		47.7	2.5184	2.21767		47.7	3.1139	2.51011	0.5673	0.3872		47.7	0.4458	0.399386		47.7	2.0877	2.18213		47.7	4.4488	2.36486	0.4509	0.0359
	47.8	0.2262	0.285859		47.8	1.7797	1.50311		47.8	3.4634	3.2963				47.8	1.2805	1.2472		47.8	2.5242	2.22169		47.8	3.1113	2.51442	0.5719	0.3911		47.8	0.4465	0.39996		47.8	2.0901	2.18503		47.8	4.4512	2.36941	0.4536	0.0388
	47.9	0.2274	0.286422		47.9	1.7847	1.50597		47.9	3.4665	3.3007				47.9	1.2823	1.249		47.9	2.5321	2.22571		47.9	3.1157	2.51873	0.5718	0.3914		47.9	0.4486	0.400535		47.9	2.0898	2.18792		47.9	4.4558	2.37397	0.4544	0.0367
	48	0.229	0.286984		48	1.7849	1.50883		48	3.4663	3.3051				48	1.2853	1.2508		48	2.532	2.22972		48	3.1211	2.52303	0.5723	0.3915		48	0.4495	0.401109		48	2.0912	2.19082		48	4.4599	2.37852	0.4551	0.0372
	48.1	0.2328	0.287545		48.1	1.7892	1.51169		48.1	3.4634	3.30949				48.1	1.2895	1.25259		48.1	2.5357	2.23373		48.1	3.1242	2.52733	0.5738	0.3932		48.1	0.4495	0.401684		48.1	2.0943	2.1937		48.1	4.4652	2.38307	0.4553	0.0374
	48.2	0.2318	0.288107		48.2	1.7926	1.51455		48.2	3.4653	3.31387				48.2	1.2909	1.25439		48.2	2.5384	2.23774		48.2	3.1271	2.53163	0.5725	0.3936		48.2	0.4481	0.402258		48.2	2.0947	2.19658		48.2	4.4709	2.38762	0.4557	0.0335
	48.3	0.2323	0.288669		48.3	1.7968	1.51741		48.3	3.4655	3.31824				48.3	1.2928	1.25618		48.3	2.5421	2.24175		48.3	3.1301	2.53592	0.5729	0.3953		48.3	0.4489	0.402832		48.3	2.0941	2.19946		48.3	4.4756	2.39217	0.4563	0.0346
	48.4	0.2365	0.28923		48.4	1.801	1.52026		48.4	3.4707	3.32261				48.4	1.2956	1.25797		48.4	2.5435	2.24575		48.4	3.1344	2.54021	0.5737	0.3965		48.4	0.4481	0.403406		48.4	2.0975	2.20233		48.4	4.4778	2.39672	0.4568	0.0354
	48.5	0.236	0.289791		48.5	1.8029	1.52312		48.5	3.4729	3.32697				48.5	1.2979	1.25975		48.5	2.5464	2.24976		48.5	3.1368	2.5445	0.5706	0.3982		48.5	0.4471	0.40398		48.5	2.096	2.2052		48.5	4.4831	2.40126	0.4587	0.0349
	48.6	0.2346	0.290352		48.6	1.8049	1.52597		48.6	3.4759	3.33132				48.6	1.2973	1.26154		48.6	2.5498	2.25376		48.6	3.1408	2.54878	0.5686	0.3991		48.6	0.4456	0.404554		48.6	2.0941	2.20806		48.6	4.4886	2.4058	0.4561	0.0374
	48.7	0.2325	0.290913		48.7	1.8077	1.52882		48.7	3.4737	3.33566				48.7	1.3012	1.26332		48.7	2.551	2.25775		48.7	3.1431	2.55307	0.5692	0.3978		48.7	0.4451	0.405128		48.7	2.0981	2.21091		48.7	4.4934	2.41035	0.4565	0.0359
	48.8	0.2322	0.291474		48.8	1.8083	1.53167		48.8	3.4789	3.34				48.8	1.3017	1.2651		48.8	2.5531	2.26175		48.8	3.147	2.55734	0.5697	0.3988		48.8	0.4453	0.405702		48.8	2.1048	2.21377		48.8	4.5006	2.41489	0.4543	0.0387
	48.9	0.2364	0.292035		48.9	1.8091	1.53452		48.9	3.484	3.34433				48.9	1.3001	1.26687		48.9	2.5543	2.26574		48.9	3.1495	2.56162	0.5656	0.4025		48.9	0.4477	0.406276		48.9	2.104	2.21661		48.9	4.5061	2.41942	0.4541	0.0373
	49	0.234	0.292595		49	1.811	1.53737		49	3.4877	3.34866				49	1.2995	1.26865		49	2.5559	2.26973		49	3.1535	2.56589	0.5659	0.4076		49	0.4488	0.406849		49	2.1063	2.21945		49	4.513	2.42396	0.4526	0.0338
	49.1	0.2342	0.293155		49.1	1.8136	1.54022		49.1	3.4865	3.35297				49.1	1.3004	1.27042		49.1	2.558	2.27372		49.1	3.1596	2.57016	0.5648	0.4104		49.1	0.4502	0.407422		49.1	2.1063	2.22229		49.1	4.5168	2.4285	0.4526	0.0338
	49.2	0.2347	0.293716		49.2	1.814	1.54307		49.2	3.4877	3.35728				49.2	1.3018	1.27219		49.2	2.5609	2.2777		49.2	3.1661	2.57442	0.5649	0.412		49.2	0.4513	0.407996		49.2	2.1087	2.22512		49.2	4.5231	2.43303	0.4524	0.0361
	49.3	0.2349	0.294276		49.3	1.8163	1.54591		49.3	3.4924	3.36158				49.3	1.3034	1.27396		49.3	2.5631	2.28168		49.3	3.1668	2.57868	0.5614	0.4146		49.3	0.451	0.408569		49.3	2.1093	2.22795		49.3	4.5269	2.43756	0.4543	0.0339
	49.4	0.2359	0.294836		49.4	1.8183	1.54876		49.4	3.4949	3.36588				49.4	1.3063	1.27573		49.4	2.5644	2.28566		49.4	3.1711	2.58294	0.5621	0.4142		49.4	0.4512	0.409142		49.4	2.1094	2.23077		49.4	4.5303	2.44209	0.4521	0.0338
	49.5	0.2354	0.295395		49.5	1.8218	1.5516		49.5	3.4955	3.37016				49.5	1.3085	1.27749		49.5	2.5646	2.28964		49.5	3.1742	2.5872	0.5628	0.4136		49.5	0.449	0.409715		49.5	2.1081	2.23359		49.5	4.5355	2.44662	0.453	0.0352
	49.6	0.234	0.295955		49.6	1.8248	1.55444		49.6	3.5013	3.37444				49.6	1.3122	1.27925		49.6	2.5686	2.29362		49.6	3.1787	2.59145	0.5644	0.4154		49.6	0.4459	0.410288		49.6	2.1108	2.2364		49.6	4.5396	2.45115	0.452	0.0367
	49.7	0.232	0.296514		49.7	1.8278	1.55728		49.7	3.5052	3.37872				49.7	1.3159	1.28101		49.7	2.5735	2.29759		49.7	3.1824	2.5957	0.5651	0.4173		49.7	0.4438	0.410861		49.7	2.1172	2.23921		49.7	4.5407	2.45567	0.452	0.0383
	49.8	0.2314	0.297074		49.8	1.8261	1.56012		49.8	3.5042	3.38298				49.8	1.3182	1.28277		49.8	2.5761	2.30156		49.8	3.1858	2.59995	0.5683	0.4191		49.8	0.4414	0.411434		49.8	2.1192	2.24201		49.8	4.5435	2.4602	0.4517	0.0361
	49.9	0.2332	0.297633		49.9	1.827	1.56296		49.9	3.5067	3.38724				49.9	1.3191	1.28452		49.9	2.576	2.30553		49.9	3.1887	2.60419	0.5693	0.4181		49.9	0.4392	0.412007		49.9	2.1198	2.24481		49.9	4.5475	2.46472	0.4518	0.0359
	50	0.2361	0.298192		50	1.8312	1.5658		50	3.509	3.39149				50	1.3201	1.28627		50	2.5791	2.30949		50	3.1903	2.60843	0.5696	0.4175		50	0.4409	0.412579		50	2.1177	2.2476		50	4.55	2.46924	0.4525	0.0313
	50.1	0.2364	0.298751		50.1	1.834	1.56863		50.1	3.5128	3.39574				50.1	1.3216	1.28802		50.1	2.5852	2.31346		50.1	3.1973	2.61266	0.5675	0.4182		50.1	0.4389	0.413152		50.1	2.1185	2.25039		50.1	4.5556	2.47376	0.4539	0.0333
	50.2	0.2351	0.299309		50.2	1.8375	1.57147		50.2	3.515	3.39998				50.2	1.3218	1.28977		50.2	2.5898	2.31742		50.2	3.1976	2.6169	0.5709	0.42		50.2	0.4402	0.413724		50.2	2.1195	2.25317		50.2	4.556	2.47827	0.4547	0.032
	50.3	0.2357	0.299868		50.3	1.8404	1.5743		50.3	3.513	3.40421				50.3	1.3253	1.29152		50.3	2.593	2.32138		50.3	3.1994	2.62113	0.5744	0.4195		50.3	0.4389	0.414296		50.3	2.1208	2.25595		50.3	4.5585	2.48279	0.4541	0.0309
	50.4	0.2359	0.300427		50.4	1.8407	1.57714		50.4	3.5169	3.40843				50.4	1.3268	1.29326		50.4	2.5998	2.32533		50.4	3.1993	2.62535	0.5749	0.4182		50.4	0.4388	0.414868		50.4	2.121	2.25873		50.4	4.5596	2.4873	0.4513	0.0332
	50.5	0.2338	0.300985		50.5	1.842	1.57997		50.5	3.5198	3.41265				50.5	1.3279	1.295		50.5	2.6036	2.32929		50.5	3.2033	2.62958	0.5772	0.4164		50.5	0.4399	0.41544		50.5	2.1249	2.2615		50.5	4.56	2.49182	0.4506	0.0311
	50.6	0.2337	0.301543		50.6	1.8454	1.5828		50.6	3.5241	3.41686				50.6	1.3285	1.29674		50.6	2.6041	2.33324		50.6	3.2084	2.6338	0.58	0.4132		50.6	0.4367	0.416012		50.6	2.1267	2.26426		50.6	4.563	2.49633	0.4495	0.034
	50.7	0.2337	0.302101		50.7	1.8463	1.58563		50.7	3.5233	3.42106				50.7	1.3313	1.29848		50.7	2.6064	2.33719		50.7	3.2125	2.63802	0.579	0.4114		50.7	0.4378	0.416584		50.7	2.1282	2.26702		50.7	4.5693	2.50083	0.4455	0.0358
	50.8	0.2371	0.302659		50.8	1.8494	1.58846		50.8	3.5235	3.42526				50.8	1.3287	1.30022		50.8	2.6103	2.34113		50.8	3.2153	2.64223	0.5802	0.4147		50.8	0.4384	0.417156		50.8	2.129	2.26978		50.8	4.574	2.50534	0.4451	0.0348
	50.9	0.2411	0.303216		50.9	1.8574	1.59129		50.9	3.5253	3.42945				50.9	1.3295	1.30195		50.9	2.6173	2.34508		50.9	3.2149	2.64644	0.5821	0.4153		50.9	0.444	0.417728		50.9	2.131	2.27253		50.9	4.5808	2.50985	0.4452	0.0348
	51	0.242	0.303774		51	1.86	1.59411		51	3.5284	3.43363				51	1.3315	1.30368		51	2.6144	2.34902		51	3.2163	2.65065	0.581	0.4163		51	0.4449	0.4183		51	2.131	2.27527		51	4.5856	2.51435	0.4432	0.0332
	51.1	0.2456	0.304331		51.1	1.8611	1.59694		51.1	3.5332	3.4378				51.1	1.3353	1.30541		51.1	2.6168	2.35296		51.1	3.2192	2.65486	0.5793	0.4172		51.1	0.445	0.418871		51.1	2.1322	2.27801		51.1	4.5894	2.51885	0.4447	0.0315
	51.2	0.2463	0.304889		51.2	1.8638	1.59976		51.2	3.5349	3.44197				51.2	1.3399	1.30713		51.2	2.6212	2.35689		51.2	3.2236	2.65906	0.5824	0.4195		51.2	0.4453	0.419442		51.2	2.1345	2.28075		51.2	4.5946	2.52336	0.4413	0.0303
	51.3	0.2445	0.305446		51.3	1.8644	1.60258		51.3	3.5402	3.44613				51.3	1.3412	1.30886		51.3	2.6256	2.36083		51.3	3.228	2.66326	0.5859	0.4203		51.3	0.4476	0.420014		51.3	2.1363	2.28348		51.3	4.5982	2.52785	0.4417	0.0292
	51.4	0.2438	0.306003		51.4	1.8686	1.60541		51.4	3.5409	3.45029				51.4	1.342	1.31058		51.4	2.6299	2.36476		51.4	3.2315	2.66745	0.5874	0.4186		51.4	0.4488	0.420585		51.4	2.1389	2.28621		51.4	4.6018	2.53235	0.4437	0.0287
	51.5	0.2435	0.306559		51.5	1.8676	1.60823		51.5	3.5431	3.45443				51.5	1.3426	1.3123		51.5	2.6292	2.36869		51.5	3.2325	2.67165	0.5881	0.4192		51.5	0.4503	0.421156		51.5	2.1371	2.28893		51.5	4.6069	2.53685	0.4418	0.0285
	51.6	0.2425	0.307116		51.6	1.8693	1.61105		51.6	3.5447	3.45857				51.6	1.3442	1.31402		51.6	2.6345	2.37262		51.6	3.2362	2.67584	0.5888	0.4176		51.6	0.4531	0.421727		51.6	2.1412	2.29165		51.6	4.6144	2.54134	0.4454	0.0293
	51.7	0.244	0.307673		51.7	1.8722	1.61386		51.7	3.5475	3.46271				51.7	1.3462	1.31573		51.7	2.6382	2.37654		51.7	3.2389	2.68002	0.588	0.4185		51.7	0.4568	0.422298		51.7	2.1409	2.29436		51.7	4.6218	2.54584	0.4504	0.0298
	51.8	0.2488	0.308229		51.8	1.8732	1.61668		51.8	3.5484	3.46684				51.8	1.3474	1.31745		51.8	2.6427	2.38046		51.8	3.241	2.68421	0.5898	0.4177		51.8	0.4596	0.422869		51.8	2.1438	2.29707		51.8	4.624	2.55033	0.4521	0.0263
	51.9	0.2504	0.308785		51.9	1.8733	1.6195		51.9	3.55	3.47096				51.9	1.3485	1.31916		51.9	2.6463	2.38438		51.9	3.2443	2.68839	0.5916	0.4177		51.9	0.4634	0.42344		51.9	2.1435	2.29977		51.9	4.6249	2.55482	0.4536	0.0251
	52	0.2482	0.309341		52	1.8748	1.62231		52	3.5512	3.47507				52	1.3486	1.32087		52	2.6506	2.3883		52	3.2493	2.69256	0.5919	0.4207		52	0.463	0.424011		52	2.1446	2.30247		52	4.6351	2.5593	0.4525	0.0244
	52.1	0.2482	0.309897		52.1	1.8761	1.62513		52.1	3.5553	3.47918				52.1	1.3472	1.32257		52.1	2.6514	2.39222		52.1	3.2536	2.69674	0.5925	0.4189		52.1	0.463	0.424581		52.1	2.1462	2.30516		52.1	4.6407	2.56379	0.4528	0.0224
	52.2	0.2499	0.310453		52.2	1.8801	1.62794		52.2	3.5584	3.48328				52.2	1.349	1.32428		52.2	2.6571	2.39613		52.2	3.2563	2.70091	0.5957	0.4197		52.2	0.4642	0.425152		52.2	2.1504	2.30785		52.2	4.6467	2.56827	0.4561	0.0178
	52.3	0.2485	0.311008		52.3	1.8819	1.63075		52.3	3.5607	3.48737				52.3	1.3476	1.32598		52.3	2.6596	2.40004		52.3	3.2644	2.70508	0.5979	0.4181		52.3	0.4633	0.425722		52.3	2.155	2.31054		52.3	4.6521	2.57276	0.4536	0.0202
	52.4	0.2501	0.311564		52.4	1.8835	1.63356		52.4	3.5625	3.49146				52.4	1.3482	1.32768		52.4	2.663	2.40395		52.4	3.2682	2.70924	0.5983	0.4194		52.4	0.4645	0.426292		52.4	2.1535	2.31322		52.4	4.6595	2.57724	0.4553	0.0218
	52.5	0.2491	0.312119		52.5	1.889	1.63637		52.5	3.5669	3.49554				52.5	1.3499	1.32938		52.5	2.6682	2.40785		52.5	3.2736	2.7134	0.6	0.4181		52.5	0.4649	0.426862		52.5	2.1538	2.31589		52.5	4.6638	2.58172	0.4559	0.0225
	52.6	0.2503	0.312674		52.6	1.8899	1.63918		52.6	3.5675	3.49961				52.6	1.3503	1.33108		52.6	2.6744	2.41176		52.6	3.2779	2.71756	0.5996	0.4176		52.6	0.4631	0.427433		52.6	2.1556	2.31856		52.6	4.6666	2.5862	0.4577	0.0211
	52.7	0.2505	0.313229		52.7	1.8877	1.64199		52.7	3.5743	3.50368				52.7	1.3522	1.33277		52.7	2.677	2.41566		52.7	3.2827	2.72172	0.5958	0.4178		52.7	0.463	0.428003		52.7	2.155	2.32123		52.7	4.6709	2.59067	0.4565	0.0193
	52.8	0.2523	0.313784		52.8	1.889	1.6448		52.8	3.5785	3.50774				52.8	1.3569	1.33446		52.8	2.6772	2.41956		52.8	3.287	2.72587	0.5911	0.4194		52.8	0.4602	0.428573		52.8	2.1563	2.32389		52.8	4.6766	2.59515	0.4595	0.0173
	52.9	0.2527	0.314339		52.9	1.891	1.6476		52.9	3.5816	3.51179				52.9	1.3604	1.33615		52.9	2.6764	2.42345		52.9	3.2912	2.73002	0.5923	0.4181		52.9	0.4558	0.429142		52.9	2.159	2.32655		52.9	4.6827	2.59962	0.4641	0.016
	53	0.2505	0.314894		53	1.8953	1.6504		53	3.5839	3.51584				53	1.3611	1.33784		53	2.6813	2.42735		53	3.2956	2.73417	0.5912	0.4173		53	0.4532	0.429712		53	2.1592	2.3292		53	4.689	2.60409	0.466	0.0178
	53.1	0.2514	0.315448		53.1	1.8979	1.65321		53.1	3.5874	3.51988				53.1	1.3641	1.33953		53.1	2.6864	2.43124		53.1	3.3009	2.73831	0.5893	0.4182		53.1	0.4525	0.430282		53.1	2.1621	2.33185		53.1	4.694	2.60856	0.4655	0.017
	53.2	0.2485	0.316002		53.2	1.8991	1.65601		53.2	3.5894	3.52391				53.2	1.3656	1.34121		53.2	2.6874	2.43513		53.2	3.3032	2.74245	0.5899	0.4189		53.2	0.4482	0.430851		53.2	2.1617	2.3345		53.2	4.6949	2.61303	0.4665	0.0175
	53.3	0.2496	0.316557		53.3	1.9049	1.65881		53.3	3.5892	3.52794				53.3	1.3689	1.34289		53.3	2.6917	2.43901		53.3	3.3046	2.74659	0.5945	0.4195		53.3	0.4496	0.431421		53.3	2.1654	2.33714		53.3	4.6967	2.6175	0.4681	0.0167
	53.4	0.2523	0.317111		53.4	1.9094	1.66161		53.4	3.5924	3.53196				53.4	1.3712	1.34457		53.4	2.698	2.4429		53.4	3.3053	2.75072	0.5934	0.4212		53.4	0.4493	0.43199		53.4	2.1692	2.33977		53.4	4.7022	2.62196	0.4668	0.0141
	53.5	0.2533	0.317664		53.5	1.9093	1.66441		53.5	3.5955	3.53597				53.5	1.3751	1.34625		53.5	2.7002	2.44678		53.5	3.3072	2.75486	0.5954	0.4238		53.5	0.4458	0.432559		53.5	2.1705	2.3424		53.5	4.7081	2.62643	0.4691	0.0146
	53.6	0.2533	0.318218		53.6	1.9076	1.66721		53.6	3.5992	3.53998				53.6	1.3741	1.34793		53.6	2.7021	2.45066		53.6	3.3137	2.75898	0.5982	0.4282		53.6	0.4449	0.433129		53.6	2.1702	2.34503		53.6	4.7089	2.63089	0.4678	0.0137
	53.7	0.2548	0.318772		53.7	1.9126	1.67		53.7	3.6017	3.54398				53.7	1.3764	1.3496		53.7	2.7058	2.45454		53.7	3.317	2.76311	0.6012	0.4286		53.7	0.4459	0.433698		53.7	2.1713	2.34765		53.7	4.7155	2.63535	0.4717	0.0116
	53.8	0.2594	0.319325		53.8	1.9113	1.6728		53.8	3.6064	3.54797				53.8	1.3783	1.35127		53.8	2.7125	2.45841		53.8	3.3201	2.76723	0.6025	0.4299		53.8	0.4465	0.434267		53.8	2.1703	2.35027		53.8	4.7206	2.63981	0.4732	0.0074
	53.9	0.2614	0.319878		53.9	1.9129	1.67559		53.9	3.6079	3.55196				53.9	1.3785	1.35294		53.9	2.7141	2.46228		53.9	3.3259	2.77135	0.6013	0.4288		53.9	0.4473	0.434835		53.9	2.1702	2.35288		53.9	4.7262	2.64427	0.4715	0.007
	54	0.2595	0.320432		54	1.9144	1.67839		54	3.6067	3.55594				54	1.3792	1.35461		54	2.7127	2.46615		54	3.3268	2.77547	0.6022	0.4279		54	0.4448	0.435404		54	2.1731	2.35549		54	4.7324	2.64872	0.4693	0.0046
	54.1	0.2593	0.320985		54.1	1.9184	1.68118		54.1	3.6115	3.55991				54.1	1.3769	1.35627		54.1	2.7153	2.47002		54.1	3.3282	2.77958	0.6027	0.4274		54.1	0.445	0.435973		54.1	2.1734	2.35809		54.1	4.737	2.65318	0.4702	0.0032
	54.2	0.2617	0.321537		54.2	1.9203	1.68397		54.2	3.6153	3.56388				54.2	1.376	1.35794		54.2	2.7201	2.47389		54.2	3.3317	2.78369	0.6022	0.4271		54.2	0.4441	0.436542		54.2	2.1749	2.36069		54.2	4.7405	2.65763	0.4709	0.0022
	54.3	0.2646	0.32209		54.3	1.9219	1.68676		54.3	3.62	3.56784				54.3	1.3786	1.3596		54.3	2.7269	2.47775		54.3	3.3336	2.7878	0.6045	0.4279		54.3	0.4444	0.43711		54.3	2.1776	2.36328		54.3	4.7434	2.66208	0.4719	0.005
	54.4	0.2677	0.322643		54.4	1.923	1.68955		54.4	3.6235	3.5718				54.4	1.3768	1.36126		54.4	2.731	2.48161		54.4	3.3358	2.7919	0.6071	0.4259		54.4	0.444	0.437679		54.4	2.181	2.36587		54.4	4.7467	2.66653	0.4716	0.0024
	54.5	0.2684	0.323195		54.5	1.9267	1.69233		54.5	3.624	3.57575				54.5	1.3736	1.36291		54.5	2.7369	2.48547		54.5	3.3404	2.79601	0.607	0.4232		54.5	0.4439	0.438247		54.5	2.1824	2.36846		54.5	4.7519	2.67098	0.4757	0.0003
	54.6	0.2692	0.323747		54.6	1.9279	1.69512		54.6	3.624	3.57969				54.6	1.3713	1.36457		54.6	2.7417	2.48933		54.6	3.3445	2.8001	0.6087	0.4258		54.6	0.4451	0.438815		54.6	2.1828	2.37104		54.6	4.7566	2.67542	0.4761	0.0011
	54.7	0.2697	0.324299		54.7	1.9293	1.69791		54.7	3.6263	3.58362				54.7	1.3732	1.36622		54.7	2.7459	2.49318		54.7	3.349	2.8042	0.6098	0.4285		54.7	0.4442	0.439383		54.7	2.1848	2.37362		54.7	4.7576	2.67987	0.4785	-0.0016
	54.8	0.2702	0.324851		54.8	1.9326	1.70069		54.8	3.6328	3.58755				54.8	1.3747	1.36787		54.8	2.7484	2.49703		54.8	3.3538	2.80829	0.6118	0.4291		54.8	0.4412	0.439951		54.8	2.1842	2.37619		54.8	4.7607	2.68431	0.4795	-0.0043
	54.9	0.2655	0.325403		54.9	1.9373	1.70347		54.9	3.6341	3.59148				54.9	1.3784	1.36952		54.9	2.752	2.50088		54.9	3.3568	2.81238	0.6131	0.428		54.9	0.4421	0.440519		54.9	2.1841	2.37876		54.9	4.7621	2.68875	0.4817	-0.0047
	55	0.2624	0.325955		55	1.942	1.70626		55	3.6355	3.59539				55	1.3823	1.37117		55	2.7542	2.50473		55	3.3626	2.81647	0.618	0.427		55	0.4394	0.441087		55	2.1864	2.38133		55	4.7678	2.69319	0.4817	-0.0054
	55.1	0.2621	0.326506		55.1	1.9458	1.70904		55.1	3.6364	3.5993				55.1	1.3847	1.37282		55.1	2.7578	2.50857		55.1	3.3632	2.82055	0.6188	0.4256		55.1	0.4369	0.441655		55.1	2.1876	2.38388		55.1	4.7709	2.69763	0.4816	-0.0046
	55.2	0.261	0.327058		55.2	1.9478	1.71182		55.2	3.641	3.60321				55.2	1.3856	1.37446		55.2	2.7614	2.51241		55.2	3.3697	2.82463	0.6182	0.4247		55.2	0.4374	0.442223		55.2	2.1898	2.38644		55.2	4.7737	2.70207	0.4823	-0.0065
	55.3	0.2601	0.327609		55.3	1.9528	1.7146		55.3	3.644	3.6071				55.3	1.3851	1.3761		55.3	2.7622	2.51625		55.3	3.3706	2.82871	0.6171	0.4243		55.3	0.4353	0.44279		55.3	2.1942	2.38899		55.3	4.7766	2.7065	0.4837	-0.01
	55.4	0.2609	0.32816		55.4	1.9567	1.71737		55.4	3.6456	3.611				55.4	1.3869	1.37774		55.4	2.7659	2.52009		55.4	3.3739	2.83279	0.6202	0.4202		55.4	0.4327	0.443358		55.4	2.1985	2.39154		55.4	4.7797	2.71093	0.4813	-0.0105
	55.5	0.2633	0.328711		55.5	1.9592	1.72015		55.5	3.6501	3.61488				55.5	1.384	1.37938		55.5	2.7677	2.52392		55.5	3.3789	2.83686	0.6212	0.4203		55.5	0.4337	0.443925		55.5	2.2005	2.39408		55.5	4.7841	2.71537	0.4835	-0.0107
	55.6	0.2647	0.329262		55.6	1.9598	1.72292		55.6	3.6542	3.61876				55.6	1.3839	1.38101		55.6	2.7696	2.52776		55.6	3.3818	2.84093	0.6203	0.4259		55.6	0.4341	0.444492		55.6	2.1982	2.39662		55.6	4.787	2.71979	0.4823	-0.0125
	55.7	0.2636	0.329812		55.7	1.9611	1.7257		55.7	3.6558	3.62263				55.7	1.3847	1.38265		55.7	2.7747	2.53159		55.7	3.3826	2.84499	0.62	0.4284		55.7	0.4345	0.44506		55.7	2.1985	2.39915		55.7	4.791	2.72422	0.4833	-0.0165
	55.8	0.2658	0.330363		55.8	1.9633	1.72847		55.8	3.6575	3.6265				55.8	1.3834	1.38428		55.8	2.7793	2.53541		55.8	3.3853	2.84906	0.6209	0.4311		55.8	0.4364	0.445627		55.8	2.198	2.40168		55.8	4.7968	2.72865	0.482	-0.0174
	55.9	0.2671	0.330913		55.9	1.9676	1.73124		55.9	3.6637	3.63036				55.9	1.3818	1.38591		55.9	2.7858	2.53924		55.9	3.3889	2.85312	0.6181	0.431		55.9	0.4369	0.446194		55.9	2.203	2.40421		55.9	4.8024	2.73308	0.4812	-0.0158
	56	0.2662	0.331463		56	1.9728	1.73402		56	3.6646	3.63421				56	1.3845	1.38754		56	2.7918	2.54306		56	3.3925	2.85718	0.6185	0.4317		56	0.4358	0.446761		56	2.2039	2.40673		56	4.8072	2.7375	0.479	-0.0162
	56.1	0.2659	0.332014		56.1	1.9768	1.73679		56.1	3.6688	3.63806				56.1	1.3873	1.38916		56.1	2.7936	2.54688		56.1	3.3945	2.86123	0.618	0.4332		56.1	0.4342	0.447327		56.1	2.2086	2.40924		56.1	4.8128	2.74192	0.4819	-0.0142
	56.2	0.2647	0.332563		56.2	1.9774	1.73955		56.2	3.6726	3.6419				56.2	1.3866	1.39079		56.2	2.7949	2.5507		56.2	3.3948	2.86528	0.6212	0.4323		56.2	0.4358	0.447894		56.2	2.2098	2.41176		56.2	4.8181	2.74634	0.4804	-0.0163
	56.3	0.2634	0.333113		56.3	1.9817	1.74232		56.3	3.675	3.64573				56.3	1.3879	1.39241		56.3	2.7962	2.55452		56.3	3.4007	2.86933	0.6203	0.433		56.3	0.4346	0.448461		56.3	2.213	2.41427		56.3	4.827	2.75076	0.4797	-0.0153
	56.4	0.2631	0.333663		56.4	1.9837	1.74509		56.4	3.6781	3.64956				56.4	1.387	1.39403		56.4	2.7985	2.55833		56.4	3.4057	2.87338	0.6198	0.4318		56.4	0.4363	0.449027		56.4	2.2141	2.41677		56.4	4.8326	2.75518	0.4811	-0.0136
	56.5	0.2641	0.334212		56.5	1.9873	1.74785		56.5	3.6802	3.65338				56.5	1.3851	1.39565		56.5	2.8003	2.56215		56.5	3.4089	2.87742	0.618	0.4335		56.5	0.437	0.449594		56.5	2.2148	2.41927		56.5	4.8375	2.75959	0.482	-0.0141
	56.6	0.2681	0.334762		56.6	1.9913	1.75062		56.6	3.683	3.6572				56.6	1.3834	1.39726		56.6	2.8011	2.56595		56.6	3.4111	2.88146	0.6166	0.4323		56.6	0.436	0.45016		56.6	2.217	2.42176		56.6	4.8426	2.76401	0.483	-0.0132
	56.7	0.2722	0.335311		56.7	1.9919	1.75338		56.7	3.6844	3.66101				56.7	1.3836	1.39888		56.7	2.8068	2.56976		56.7	3.4125	2.8855	0.6156	0.435		56.7	0.4366	0.450727		56.7	2.2175	2.42426		56.7	4.8485	2.76842	0.4832	-0.0151
	56.8	0.2727	0.33586		56.8	1.9988	1.75615		56.8	3.689	3.66481				56.8	1.3853	1.40049		56.8	2.8115	2.57357		56.8	3.4181	2.88953	0.6147	0.4347		56.8	0.4346	0.451293		56.8	2.2189	2.42674		56.8	4.8517	2.77283	0.484	-0.0155
	56.9	0.2695	0.336409		56.9	2	1.75891		56.9	3.6932	3.66861				56.9	1.3909	1.4021		56.9	2.811	2.57737		56.9	3.4242	2.89356	0.6138	0.4325		56.9	0.4338	0.451859		56.9	2.2194	2.42923		56.9	4.8553	2.77724	0.4845	-0.0135
	57	0.2669	0.336958		57	2.0001	1.76167		57	3.6947	3.6724				57	1.3917	1.40371		57	2.8124	2.58117		57	3.4285	2.89759	0.6157	0.4311		57	0.4311	0.452425		57	2.2257	2.4317		57	4.8566	2.78165	0.485	-0.0162
	57.1	0.2619	0.337506		57.1	2.0057	1.76443		57.1	3.6955	3.67619				57.1	1.3911	1.40531		57.1	2.8217	2.58497		57.1	3.4337	2.90161	0.6155	0.4335		57.1	0.4314	0.452991		57.1	2.2291	2.43418		57.1	4.8611	2.78605	0.4859	-0.0156
	57.2	0.2626	0.338055		57.2	2.0079	1.76718		57.2	3.6972	3.67997				57.2	1.3899	1.40692		57.2	2.8268	2.58876		57.2	3.4372	2.90564	0.6179	0.4349		57.2	0.4319	0.453557		57.2	2.2305	2.43665		57.2	4.8624	2.79046	0.4847	-0.0149
	57.3	0.2642	0.338603		57.3	2.0109	1.76994		57.3	3.7007	3.68374				57.3	1.3887	1.40852		57.3	2.8294	2.59256		57.3	3.4414	2.90966	0.617	0.4343		57.3	0.433	0.454122		57.3	2.234	2.43912		57.3	4.868	2.79486	0.4874	-0.0148
	57.4	0.2696	0.339151		57.4	2.013	1.7727		57.4	3.7026	3.68751				57.4	1.3898	1.41012		57.4	2.8313	2.59635		57.4	3.4445	2.91367	0.6169	0.4352		57.4	0.434	0.454688		57.4	2.2367	2.44158		57.4	4.8703	2.79926	0.4873	-0.016
	57.5	0.2668	0.339699		57.5	2.0141	1.77545		57.5	3.7068	3.69127				57.5	1.3907	1.41172		57.5	2.8316	2.60013		57.5	3.4474	2.91769	0.6186	0.4367		57.5	0.4337	0.455253		57.5	2.2386	2.44403		57.5	4.8756	2.80366	0.4861	-0.0174
	57.6	0.2658	0.340247		57.6	2.0178	1.77821		57.6	3.7069	3.69503				57.6	1.392	1.41332		57.6	2.8368	2.60392		57.6	3.4506	2.9217	0.618	0.4385		57.6	0.4365	0.455819		57.6	2.2437	2.44649		57.6	4.8797	2.80806	0.4871	-0.0155
	57.7	0.267	0.340795		57.7	2.0191	1.78096		57.7	3.7089	3.69878				57.7	1.3924	1.41491		57.7	2.8395	2.6077		57.7	3.4538	2.92571	0.6176	0.4361		57.7	0.4332	0.456384		57.7	2.2437	2.44894		57.7	4.883	2.81246	0.4845	-0.0192
	57.8	0.2684	0.341342		57.8	2.0196	1.78371		57.8	3.7082	3.70252				57.8	1.3926	1.4165		57.8	2.8393	2.61149		57.8	3.4581	2.92971	0.618	0.4374		57.8	0.4316	0.45695		57.8	2.2447	2.45138		57.8	4.8844	2.81685	0.4829	-0.0205
	57.9	0.2681	0.34189		57.9	2.0225	1.78646		57.9	3.712	3.70626				57.9	1.3955	1.4181		57.9	2.8398	2.61527		57.9	3.4631	2.93372	0.6167	0.4369		57.9	0.428	0.457515		57.9	2.2461	2.45382		57.9	4.8903	2.82124	0.4807	-0.0192
	58	0.2706	0.342437		58	2.026	1.78921		58	3.7152	3.70999				58	1.398	1.41969		58	2.844	2.61904		58	3.4672	2.93771	0.6174	0.4375		58	0.4276	0.45808		58	2.2478	2.45626		58	4.8972	2.82564	0.4814	-0.0201
	58.1	0.2709	0.342984		58.1	2.029	1.79196		58.1	3.7183	3.71371				58.1	1.3982	1.42127		58.1	2.8484	2.62282		58.1	3.4697	2.94171	0.6165	0.4369		58.1	0.4274	0.458645		58.1	2.2504	2.45869		58.1	4.8986	2.83003	0.4823	-0.0175
	58.2	0.2714	0.343531		58.2	2.0326	1.7947		58.2	3.7192	3.71743				58.2	1.3976	1.42286		58.2	2.8555	2.62659		58.2	3.4719	2.94571	0.6173	0.4392		58.2	0.4256	0.45921		58.2	2.2537	2.46112		58.2	4.902	2.83442	0.4816	-0.0167
	58.3	0.2714	0.344078		58.3	2.0326	1.79745		58.3	3.7228	3.72114				58.3	1.4006	1.42444		58.3	2.8544	2.63036		58.3	3.4754	2.9497	0.6153	0.4398		58.3	0.4275	0.459774		58.3	2.2541	2.46355		58.3	4.9038	2.8388	0.4809	-0.0174
	58.4	0.2722	0.344625		58.4	2.0338	1.8002		58.4	3.7235	3.72485				58.4	1.403	1.42602		58.4	2.8587	2.63413		58.4	3.4764	2.95369	0.6134	0.4427		58.4	0.4283	0.460339		58.4	2.2566	2.46597		58.4	4.9073	2.84319	0.4861	-0.0188
	58.5	0.2691	0.345172		58.5	2.034	1.80294		58.5	3.7267	3.72855				58.5	1.4067	1.4276		58.5	2.862	2.63789		58.5	3.477	2.95767	0.6157	0.442		58.5	0.428	0.460904		58.5	2.2625	2.46839		58.5	4.9084	2.84757	0.4859	-0.0212
	58.6	0.2688	0.345718		58.6	2.0318	1.80568		58.6	3.7293	3.73225				58.6	1.4063	1.42918		58.6	2.8596	2.64166		58.6	3.48	2.96165	0.6169	0.4444		58.6	0.4263	0.461468		58.6	2.2653	2.4708		58.6	4.9101	2.85195	0.4842	-0.0211
	58.7	0.2671	0.346264		58.7	2.033	1.80842		58.7	3.7301	3.73594				58.7	1.4081	1.43076		58.7	2.859	2.64542		58.7	3.4843	2.96563	0.6202	0.4458		58.7	0.4307	0.462033		58.7	2.2642	2.47321		58.7	4.9131	2.85633	0.4824	-0.0214
	58.8	0.2624	0.34681		58.8	2.04	1.81117		58.8	3.7307	3.73962				58.8	1.4089	1.43233		58.8	2.8611	2.64918		58.8	3.485	2.96961	0.6251	0.4459		58.8	0.4322	0.462597		58.8	2.2653	2.47561		58.8	4.9154	2.86071	0.4839	-0.0202
	58.9	0.2606	0.347356		58.9	2.0408	1.81391		58.9	3.7325	3.7433				58.9	1.4103	1.43391		58.9	2.8688	2.65293		58.9	3.4867	2.97358	0.6292	0.4461		58.9	0.4316	0.463161		58.9	2.2687	2.47801		58.9	4.919	2.86509	0.4824	-0.0218
	59	0.2624	0.347902		59	2.0421	1.81664		59	3.7339	3.74697				59	1.411	1.43548		59	2.8729	2.65669		59	3.4859	2.97756	0.6283	0.4454		59	0.4357	0.463726		59	2.2694	2.48041		59	4.9189	2.86947	0.4781	-0.0216
	59.1	0.2651	0.348448		59.1	2.0425	1.81938		59.1	3.738	3.75064				59.1	1.411	1.43705		59.1	2.8722	2.66044		59.1	3.4863	2.98152	0.6303	0.4468		59.1	0.4361	0.46429		59.1	2.2692	2.4828		59.1	4.918	2.87384	0.4743	-0.0232
	59.2	0.2673	0.348994		59.2	2.0434	1.82212		59.2	3.7414	3.7543				59.2	1.4072	1.43861		59.2	2.8747	2.66419		59.2	3.4892	2.98549	0.6334	0.4417		59.2	0.4376	0.464854		59.2	2.2694	2.48519		59.2	4.9221	2.87821	0.4736	-0.025
	59.3	0.2678	0.349539		59.3	2.0468	1.82485		59.3	3.7439	3.75795				59.3	1.4081	1.44018		59.3	2.8781	2.66794		59.3	3.4945	2.98945	0.6357	0.4407		59.3	0.4393	0.465417		59.3	2.272	2.48757		59.3	4.9281	2.88259	0.4738	-0.0266
	59.4	0.27	0.350084		59.4	2.0479	1.82759		59.4	3.7476	3.7616				59.4	1.408	1.44174		59.4	2.8798	2.67168		59.4	3.499	2.99341	0.6338	0.4397		59.4	0.4379	0.465981		59.4	2.2738	2.48995		59.4	4.9355	2.88696	0.4757	-0.0274
	59.5	0.2682	0.350629		59.5	2.0508	1.83032		59.5	3.7476	3.76524				59.5	1.4082	1.44331		59.5	2.8836	2.67542		59.5	3.5069	2.99737	0.6403	0.4395		59.5	0.4381	0.466545		59.5	2.277	2.49233		59.5	4.9378	2.89132	0.4778	-0.0252
	59.6	0.2648	0.351174		59.6	2.0535	1.83305		59.6	3.746	3.76888				59.6	1.407	1.44487		59.6	2.8855	2.67916		59.6	3.5119	3.00133	0.6419	0.4396		59.6	0.4395	0.467109		59.6	2.2774	2.4947		59.6	4.9418	2.89569	0.475	-0.0277
	59.7	0.263	0.351719		59.7	2.0573	1.83578		59.7	3.7439	3.77251				59.7	1.4089	1.44642		59.7	2.8873	2.6829		59.7	3.5174	3.00528	0.6426	0.439		59.7	0.4413	0.467672		59.7	2.2796	2.49707		59.7	4.9488	2.90005	0.4769	-0.0294
	59.8	0.2601	0.352264		59.8	2.0558	1.83851		59.8	3.7462	3.77614				59.8	1.4079	1.44798		59.8	2.8926	2.68664		59.8	3.5235	3.00923	0.6427	0.4404		59.8	0.4415	0.468235		59.8	2.2822	2.49944		59.8	4.9483	2.90442	0.4733	-0.0301
	59.9	0.2592	0.352809		59.9	2.0592	1.84124		59.9	3.7507	3.77975				59.9	1.4084	1.44954		59.9	2.8945	2.69037		59.9	3.5252	3.01317	0.6431	0.4399		59.9	0.4409	0.468799		59.9	2.2861	2.5018		59.9	4.9502	2.90878	0.4728	-0.0293
	60	0.2601	0.353353		60	2.0627	1.84397		60	3.7546	3.78337				60	1.409	1.45109		60	2.8966	2.6941		60	3.5282	3.01712	0.645	0.438		60	0.444	0.469362		60	2.2879	2.50415		60	4.9526	2.91314	0.4742	-0.0342
	60.1	0.261	0.353897		60.1	2.066	1.8467		60.1	3.7594	3.78698				60.1	1.4068	1.45264		60.1	2.9021	2.69783		60.1	3.5317	3.02106	0.6444	0.4387		60.1	0.4454	0.469925		60.1	2.2897	2.50651		60.1	4.9563	2.9175	0.4748	-0.0316
	60.2	0.262	0.354441		60.2	2.0669	1.84942		60.2	3.7626	3.79058				60.2	1.41	1.45419		60.2	2.9052	2.70156		60.2	3.5387	3.02499	0.6472	0.4414		60.2	0.4458	0.470488		60.2	2.2934	2.50885		60.2	4.9623	2.92185	0.4753	-0.0311
	60.3	0.263	0.354985		60.3	2.0689	1.85215		60.3	3.7643	3.79417				60.3	1.4114	1.45574		60.3	2.908	2.70528		60.3	3.5454	3.02893	0.6475	0.4419		60.3	0.4481	0.471051		60.3	2.2929	2.5112		60.3	4.9632	2.92621	0.4723	-0.0305
	60.4	0.2633	0.355529		60.4	2.0721	1.85487		60.4	3.7691	3.79777				60.4	1.4119	1.45728		60.4	2.9061	2.709		60.4	3.5522	3.03286	0.6472	0.4424		60.4	0.4491	0.471614		60.4	2.2947	2.51354		60.4	4.9667	2.93056	0.4705	-0.0323
	60.5	0.2624	0.356073		60.5	2.0767	1.85759		60.5	3.7721	3.80135				60.5	1.4139	1.45883		60.5	2.907	2.71272		60.5	3.5541	3.03679	0.6485	0.4428		60.5	0.4469	0.472177		60.5	2.2977	2.51588		60.5	4.9727	2.93492	0.4693	-0.0324
	60.6	0.2627	0.356616		60.6	2.0776	1.86031		60.6	3.7765	3.80493				60.6	1.4184	1.46037		60.6	2.9087	2.71644		60.6	3.5533	3.04072	0.6494	0.4464		60.6	0.448	0.472739		60.6	2.2995	2.51821		60.6	4.9766	2.93927	0.4685	-0.0335
	60.7	0.2639	0.35716		60.7	2.0809	1.86303		60.7	3.7808	3.8085				60.7	1.4221	1.46191		60.7	2.9124	2.72016		60.7	3.5582	3.04464	0.6491	0.4461		60.7	0.4505	0.473302		60.7	2.3022	2.52054		60.7	4.9827	2.94362	0.468	-0.0331
	60.8	0.2636	0.357703		60.8	2.0847	1.86575		60.8	3.7861	3.81207				60.8	1.4249	1.46345		60.8	2.9133	2.72387		60.8	3.5598	3.04856	0.6486	0.4439		60.8	0.4533	0.473865		60.8	2.3022	2.52286		60.8	4.9905	2.94796	0.4676	-0.0323
	60.9	0.2632	0.358246		60.9	2.0851	1.86847		60.9	3.7885	3.81563				60.9	1.4224	1.46498		60.9	2.9144	2.72758		60.9	3.5615	3.05248	0.6474	0.4439		60.9	0.4558	0.474427		60.9	2.3041	2.52519		60.9	4.9938	2.95231	0.465	-0.0312
	61	0.266	0.358789		61	2.0866	1.87119		61	3.7915	3.81919				61	1.4202	1.46652		61	2.9159	2.73129		61	3.5638	3.0564	0.6495	0.4446		61	0.4554	0.474989		61	2.3037	2.5275		61	4.9974	2.95665	0.4631	-0.0309
	61.1	0.2678	0.359332		61.1	2.0832	1.87391		61.1	3.7956	3.82274				61.1	1.4207	1.46805		61.1	2.9205	2.735		61.1	3.5658	3.06031	0.6497	0.4445		61.1	0.4557	0.475552		61.1	2.306	2.52982		61.1	4.9999	2.961	0.4631	-0.0308
	61.2	0.2726	0.359875		61.2	2.0817	1.87662		61.2	3.799	3.82629				61.2	1.4242	1.46958		61.2	2.9204	2.7387		61.2	3.5667	3.06422	0.6494	0.4444		61.2	0.4582	0.476114		61.2	2.3091	2.53213		61.2	5.0024	2.96534	0.4616	-0.0323
	61.3	0.2732	0.360417		61.3	2.0856	1.87933		61.3	3.8036	3.82983				61.3	1.4249	1.47111		61.3	2.9235	2.7424		61.3	3.5663	3.06813	0.6512	0.4421		61.3	0.4598	0.476676		61.3	2.3128	2.53443		61.3	5.0052	2.96968	0.4615	-0.0317
	61.4	0.2762	0.36096		61.4	2.0844	1.88205		61.4	3.8053	3.83336				61.4	1.4276	1.47264		61.4	2.9292	2.7461		61.4	3.5708	3.07204	0.6538	0.442		61.4	0.4625	0.477238		61.4	2.3122	2.53673		61.4	5.0071	2.97402	0.4615	-0.0324
	61.5	0.2769	0.361502		61.5	2.0855	1.88476		61.5	3.8065	3.83689				61.5	1.4301	1.47417		61.5	2.9315	2.7498		61.5	3.5728	3.07594	0.6534	0.4429		61.5	0.4648	0.4778		61.5	2.3132	2.53903		61.5	5.0108	2.97835	0.4644	-0.0296
	61.6	0.2749	0.362044		61.6	2.0864	1.88747		61.6	3.8091	3.84041				61.6	1.4318	1.47569		61.6	2.934	2.7535		61.6	3.5753	3.07984	0.6519	0.4425		61.6	0.4638	0.478361		61.6	2.3148	2.54133		61.6	5.0136	2.98269	0.464	-0.0309
	61.7	0.2756	0.362586		61.7	2.0861	1.89018		61.7	3.8121	3.84393				61.7	1.4319	1.47722		61.7	2.9401	2.75719		61.7	3.5777	3.08373	0.6502	0.4381		61.7	0.4647	0.478923		61.7	2.316	2.54362		61.7	5.0185	2.98702	0.4655	-0.0334
	61.8	0.2777	0.363128		61.8	2.0867	1.89289		61.8	3.8133	3.84744				61.8	1.4312	1.47874		61.8	2.9413	2.76088		61.8	3.5805	3.08763	0.6513	0.4371		61.8	0.4675	0.479485		61.8	2.3169	2.5459		61.8	5.0196	2.99135	0.4651	-0.0331
	61.9	0.2791	0.36367		61.9	2.088	1.89559		61.9	3.8138	3.85095				61.9	1.4331	1.48026		61.9	2.9408	2.76457		61.9	3.5829	3.09152	0.6521	0.4371		61.9	0.4688	0.480046		61.9	2.3146	2.54819		61.9	5.0213	2.99568	0.4684	-0.0333
	62	0.2803	0.364211		62	2.0911	1.8983		62	3.8157	3.85445				62	1.4385	1.48177		62	2.9442	2.76825		62	3.584	3.09541	0.6538	0.4362		62	0.4707	0.480607		62	2.3141	2.55047		62	5.0216	3.00001	0.4718	-0.035
	62.1	0.2802	0.364753		62.1	2.0927	1.90101		62.1	3.8199	3.85795				62.1	1.4413	1.48329		62.1	2.948	2.77194		62.1	3.585	3.09929	0.6535	0.4364		62.1	0.4768	0.481169		62.1	2.3173	2.55274		62.1	5.0232	3.00434	0.4742	-0.0332
	62.2	0.2791	0.365294		62.2	2.0903	1.90371		62.2	3.8212	3.86144				62.2	1.4425	1.48481		62.2	2.9534	2.77562		62.2	3.586	3.10318	0.6543	0.4355		62.2	0.4776	0.48173		62.2	2.3166	2.55501		62.2	5.0269	3.00866	0.4724	-0.0334
	62.3	0.2803	0.365835		62.3	2.0895	1.90641		62.3	3.8216	3.86492				62.3	1.4435	1.48632		62.3	2.9519	2.7793		62.3	3.5894	3.10706	0.6543	0.4366		62.3	0.4772	0.482291		62.3	2.3179	2.55728		62.3	5.0254	3.01299	0.4754	-0.0329
	62.4	0.2833	0.366376		62.4	2.0907	1.90912		62.4	3.8228	3.8684				62.4	1.4448	1.48783		62.4	2.9577	2.78298		62.4	3.5917	3.11094	0.656	0.4341		62.4	0.4796	0.482852		62.4	2.3176	2.55954		62.4	5.0255	3.01731	0.4752	-0.0341
	62.5	0.2845	0.366917		62.5	2.0935	1.91182		62.5	3.8241	3.87187				62.5	1.4466	1.48934		62.5	2.9619	2.78665		62.5	3.594	3.11481	0.6591	0.4344		62.5	0.4815	0.483413		62.5	2.3202	2.56181		62.5	5.0279	3.02163	0.4747	-0.0371
	62.6	0.2856	0.367458		62.6	2.0941	1.91452		62.6	3.8249	3.87534				62.6	1.4499	1.49085		62.6	2.9625	2.79032		62.6	3.5982	3.11868	0.6624	0.4344		62.6	0.4829	0.483974		62.6	2.3241	2.56406		62.6	5.0306	3.02595	0.4778	-0.0383
	62.7	0.2851	0.367998		62.7	2.0963	1.91722		62.7	3.827	3.8788				62.7	1.4526	1.49235		62.7	2.9671	2.79399		62.7	3.6013	3.12255	0.6634	0.4396		62.7	0.4868	0.484535		62.7	2.3247	2.56631		62.7	5.0361	3.03027	0.4801	-0.0366
	62.8	0.2809	0.368538		62.8	2.1003	1.91991		62.8	3.829	3.88226				62.8	1.4533	1.49386		62.8	2.9675	2.79766		62.8	3.6052	3.12642	0.6667	0.4424		62.8	0.4873	0.485095		62.8	2.3269	2.56856		62.8	5.0416	3.03459	0.4809	-0.0345
	62.9	0.2799	0.369079		62.9	2.1019	1.92261		62.9	3.8332	3.88571				62.9	1.4533	1.49536		62.9	2.971	2.80133		62.9	3.6065	3.13029	0.6703	0.4422		62.9	0.4886	0.485656		62.9	2.33	2.57081		62.9	5.0425	3.0389	0.4838	-0.0338
	63	0.2828	0.369619		63	2.1053	1.92531		63	3.8344	3.88916				63	1.4524	1.49686		63	2.9767	2.80499		63	3.6078	3.13415	0.6705	0.4409		63	0.49	0.486216		63	2.334	2.57305		63	5.0456	3.04321	0.4842	-0.0377
	63.1	0.283	0.370159		63.1	2.1091	1.928		63.1	3.8375	3.8926				63.1	1.4541	1.49836		63.1	2.9797	2.80865		63.1	3.6097	3.13801	0.672	0.4415		63.1	0.491	0.486777		63.1	2.3324	2.57529		63.1	5.0506	3.04752	0.4839	-0.0395
	63.2	0.2879	0.370699		63.2	2.109	1.9307		63.2	3.8429	3.89603				63.2	1.4552	1.49986		63.2	2.9786	2.81231		63.2	3.6138	3.14186	0.6748	0.4405		63.2	0.4883	0.487337		63.2	2.3348	2.57752		63.2	5.0529	3.05183	0.4837	-0.0409
	63.3	0.2862	0.371238		63.3	2.1107	1.93339		63.3	3.8433	3.89946				63.3	1.4581	1.50135		63.3	2.9793	2.81597		63.3	3.616	3.14572	0.6734	0.4394		63.3	0.487	0.487897		63.3	2.3393	2.57975		63.3	5.0568	3.05614	0.4862	-0.0414
	63.4	0.2851	0.371778		63.4	2.1123	1.93608		63.4	3.8423	3.90289				63.4	1.4582	1.50285		63.4	2.9806	2.81963		63.4	3.6163	3.14957	0.6751	0.4408		63.4	0.4868	0.488457		63.4	2.3407	2.58198		63.4	5.057	3.06045	0.4898	-0.0417
	63.5	0.2829	0.372317		63.5	2.1147	1.93877		63.5	3.8398	3.90631				63.5	1.4579	1.50434		63.5	2.9831	2.82328		63.5	3.6195	3.15342	0.6738	0.4427		63.5	0.4849	0.489017		63.5	2.3397	2.5842		63.5	5.0611	3.06476	0.4912	-0.0421
	63.6	0.2842	0.372857		63.6	2.1164	1.94146		63.6	3.8423	3.90972				63.6	1.4587	1.50583		63.6	2.9858	2.82693		63.6	3.6236	3.15726	0.6738	0.4403		63.6	0.4853	0.489577		63.6	2.3433	2.58642		63.6	5.0646	3.06906	0.4909	-0.0421
	63.7	0.2864	0.373396		63.7	2.1205	1.94415		63.7	3.848	3.91313				63.7	1.4605	1.50732		63.7	2.9878	2.83058		63.7	3.6272	3.16111	0.6784	0.4389		63.7	0.4845	0.490137		63.7	2.3458	2.58864		63.7	5.0671	3.07336	0.4918	-0.0454
	63.8	0.2904	0.373935		63.8	2.1268	1.94684		63.8	3.8499	3.91653				63.8	1.4629	1.50881		63.8	2.9875	2.83422		63.8	3.6306	3.16495	0.68	0.4427		63.8	0.4853	0.490697		63.8	2.3471	2.59085		63.8	5.0686	3.07766	0.4944	-0.0442
	63.9	0.292	0.374474		63.9	2.1318	1.94952		63.9	3.853	3.91993				63.9	1.466	1.51029		63.9	2.9901	2.83787		63.9	3.6337	3.16878	0.6805	0.4425		63.9	0.4867	0.491257		63.9	2.3501	2.59306		63.9	5.0711	3.08196	0.4927	-0.0449
	64	0.2929	0.375012		64	2.1353	1.95221		64	3.853	3.92333				64	1.4664	1.51178		64	2.9935	2.84151		64	3.6375	3.17262	0.6821	0.4413		64	0.4906	0.491816		64	2.3518	2.59526		64	5.0736	3.08626	0.4912	-0.0457
	64.1	0.294	0.375551		64.1	2.1373	1.95489		64.1	3.8524	3.92671				64.1	1.4665	1.51326		64.1	2.9942	2.84515		64.1	3.6381	3.17645	0.6812	0.4426		64.1	0.4936	0.492376		64.1	2.3503	2.59746		64.1	5.0748	3.09055	0.4905	-0.0454
	64.2	0.2969	0.376089		64.2	2.1382	1.95757		64.2	3.8539	3.93009				64.2	1.4667	1.51474		64.2	2.994	2.84879		64.2	3.6401	3.18028	0.6843	0.4448		64.2	0.4935	0.492935		64.2	2.3536	2.59966		64.2	5.0767	3.09485	0.4917	-0.0503
	64.3	0.2984	0.376627		64.3	2.1413	1.96026		64.3	3.8582	3.93347				64.3	1.4711	1.51622		64.3	2.9943	2.85242		64.3	3.6452	3.18411	0.6847	0.4415		64.3	0.4939	0.493494		64.3	2.3552	2.60185		64.3	5.0791	3.09914	0.489	-0.0511
	64.4	0.2989	0.377166		64.4	2.1454	1.96294		64.4	3.8622	3.93684				64.4	1.4731	1.5177		64.4	2.9995	2.85605		64.4	3.6492	3.18794	0.6875	0.4426		64.4	0.493	0.494054		64.4	2.3552	2.60404		64.4	5.0836	3.10343	0.4881	-0.0492
	64.5	0.2992	0.377704		64.5	2.1479	1.96562		64.5	3.8655	3.94021				64.5	1.4755	1.51917		64.5	3.0045	2.85968		64.5	3.6518	3.19176	0.6904	0.4416		64.5	0.4942	0.494613		64.5	2.3542	2.60623		64.5	5.0845	3.10772	0.484	-0.054
	64.6	0.3031	0.378241		64.6	2.1527	1.9683		64.6	3.8681	3.94357				64.6	1.4746	1.52065		64.6	3.0067	2.86331		64.6	3.6534	3.19558	0.6911	0.4423		64.6	0.4934	0.495172		64.6	2.3558	2.60841		64.6	5.087	3.11201	0.4835	-0.0537
	64.7	0.3053	0.378779		64.7	2.1574	1.97097		64.7	3.869	3.94693				64.7	1.4771	1.52212		64.7	3.0132	2.86694		64.7	3.6532	3.19939	0.6931	0.4383		64.7	0.4945	0.495731		64.7	2.3561	2.61059		64.7	5.0918	3.1163	0.4847	-0.0557
	64.8	0.3089	0.379317		64.8	2.1615	1.97365		64.8	3.8725	3.95028				64.8	1.4783	1.52359		64.8	3.0152	2.87056		64.8	3.6567	3.20321	0.6933	0.437		64.8	0.4928	0.49629		64.8	2.358	2.61277		64.8	5.096	3.12058	0.4854	-0.055
	64.9	0.3138	0.379854		64.9	2.1617	1.97633		64.9	3.8771	3.95362				64.9	1.4767	1.52506		64.9	3.0161	2.87418		64.9	3.6598	3.20702	0.6927	0.4363		64.9	0.4907	0.496848		64.9	2.3614	2.61494		64.9	5.1017	3.12487	0.4815	-0.0536
	65	0.316	0.380391		65	2.1661	1.979		65	3.8788	3.95696				65	1.4769	1.52653		65	3.0126	2.8778		65	3.6609	3.21083	0.6937	0.4351		65	0.492	0.497407		65	2.3616	2.61711		65	5.1043	3.12915	0.4829	-0.0515
	65.1	0.3147	0.380928		65.1	2.1688	1.98167		65.1	3.8823	3.9603				65.1	1.4786	1.52799		65.1	3.0163	2.88142		65.1	3.6645	3.21464	0.6952	0.437		65.1	0.4904	0.497966		65.1	2.3606	2.61927		65.1	5.1112	3.13343	0.4843	-0.0525
	65.2	0.3137	0.381465		65.2	2.1726	1.98435		65.2	3.8849	3.96363				65.2	1.4802	1.52946		65.2	3.0173	2.88504		65.2	3.6715	3.21844	0.6944	0.4368		65.2	0.492	0.498524		65.2	2.3629	2.62143		65.2	5.1165	3.13771	0.4873	-0.0521
	65.3	0.3129	0.382002		65.3	2.1738	1.98702		65.3	3.8867	3.96695				65.3	1.4845	1.53092		65.3	3.0232	2.88865		65.3	3.6761	3.22224	0.695	0.4404		65.3	0.4919	0.499082		65.3	2.3653	2.62359		65.3	5.1218	3.14199	0.488	-0.0506
	65.4	0.3116	0.382539		65.4	2.1752	1.98969		65.4	3.8897	3.97027				65.4	1.4827	1.53238		65.4	3.0239	2.89226		65.4	3.6786	3.22604	0.6928	0.4417		65.4	0.4915	0.499641		65.4	2.3633	2.62575		65.4	5.1237	3.14626	0.4885	-0.0473
	65.5	0.3128	0.383076		65.5	2.1755	1.99236		65.5	3.8933	3.97359				65.5	1.4821	1.53384		65.5	3.0248	2.89587		65.5	3.6822	3.22984	0.6944	0.4444		65.5	0.4913	0.500199		65.5	2.3641	2.6279		65.5	5.125	3.15054	0.4861	-0.0478
	65.6	0.3145	0.383612		65.6	2.1786	1.99503		65.6	3.8965	3.97689				65.6	1.4832	1.5353		65.6	3.0278	2.89948		65.6	3.6834	3.23363	0.6944	0.4464		65.6	0.4922	0.500757		65.6	2.3632	2.63004		65.6	5.128	3.15481	0.4839	-0.0523
	65.7	0.3168	0.384148		65.7	2.1819	1.99769		65.7	3.8995	3.9802				65.7	1.4843	1.53676		65.7	3.0292	2.90308		65.7	3.6844	3.23742	0.6936	0.448		65.7	0.4945	0.501315		65.7	2.3659	2.63219		65.7	5.1274	3.15908	0.4852	-0.0538
	65.8	0.3191	0.384684		65.8	2.1846	2.00036		65.8	3.9041	3.9835				65.8	1.4898	1.53821		65.8	3.0327	2.90668		65.8	3.6833	3.24121	0.6943	0.451		65.8	0.495	0.501873		65.8	2.3699	2.63433		65.8	5.1295	3.16335	0.4839	-0.05
	65.9	0.324	0.38522		65.9	2.1885	2.00303		65.9	3.9059	3.98679				65.9	1.4904	1.53967		65.9	3.0344	2.91028		65.9	3.6843	3.24499	0.694	0.4492		65.9	0.4966	0.502431		65.9	2.373	2.63646		65.9	5.1334	3.16762	0.4867	-0.0483
	66	0.3232	0.385756		66	2.1901	2.00569		66	3.908	3.99008				66	1.4898	1.54112		66	3.0364	2.91388		66	3.6878	3.24878	0.6962	0.4506		66	0.4956	0.502989		66	2.3735	2.6386		66	5.1367	3.17188	0.4884	-0.0509
	66.1	0.3227	0.386292		66.1	2.1949	2.00835		66.1	3.9086	3.99336				66.1	1.4917	1.54257		66.1	3.0394	2.91748		66.1	3.693	3.25256	0.6954	0.4522		66.1	0.4918	0.503546		66.1	2.3752	2.64073		66.1	5.1407	3.17615	0.4879	-0.0489
	66.2	0.3226	0.386828		66.2	2.198	2.01102		66.2	3.9102	3.99664				66.2	1.4948	1.54402		66.2	3.0426	2.92107		66.2	3.6976	3.25634	0.6967	0.4518		66.2	0.4923	0.504104		66.2	2.375	2.64285		66.2	5.1436	3.18041	0.4867	-0.0493
	66.3	0.3236	0.387363		66.3	2.1988	2.01368		66.3	3.9097	3.99992				66.3	1.496	1.54547		66.3	3.0451	2.92466		66.3	3.6977	3.26011	0.6975	0.4484		66.3	0.4929	0.504661		66.3	2.3744	2.64498		66.3	5.1464	3.18467	0.4857	-0.0507
	66.4	0.3224	0.387898		66.4	2.201	2.01634		66.4	3.9122	4.00318				66.4	1.496	1.54691		66.4	3.0456	2.92825		66.4	3.7004	3.26389	0.7014	0.4471		66.4	0.4905	0.505219		66.4	2.3787	2.64709		66.4	5.1519	3.18893	0.4897	-0.0502
	66.5	0.3181	0.388433		66.5	2.2035	2.019		66.5	3.9104	4.00645				66.5	1.4973	1.54836		66.5	3.0468	2.93184		66.5	3.6982	3.26766	0.7046	0.448		66.5	0.4906	0.505776		66.5	2.3794	2.64921		66.5	5.1539	3.19319	0.4913	-0.0522
	66.6	0.3185	0.388968		66.6	2.2033	2.02165		66.6	3.9119	4.00971				66.6	1.4981	1.5498		66.6	3.0485	2.93542		66.6	3.7004	3.27142	0.7016	0.4496		66.6	0.4939	0.506333		66.6	2.3803	2.65132		66.6	5.1559	3.19745	0.491	-0.0536
	66.7	0.3193	0.389503		66.7	2.2047	2.02431		66.7	3.9139	4.01296				66.7	1.499	1.55124		66.7	3.0514	2.939		66.7	3.7048	3.27519	0.7002	0.4481		66.7	0.4948	0.50689		66.7	2.3815	2.65343		66.7	5.1565	3.20171	0.4897	-0.0551
	66.8	0.3211	0.390038		66.8	2.2069	2.02697		66.8	3.9162	4.01621				66.8	1.4969	1.55268		66.8	3.0525	2.94258		66.8	3.7068	3.27895	0.6994	0.4481		66.8	0.4903	0.507447		66.8	2.3847	2.65554		66.8	5.1557	3.20596	0.4897	-0.0583
	66.9	0.3195	0.390573		66.9	2.2096	2.02962		66.9	3.9126	4.01945				66.9	1.4972	1.55412		66.9	3.0541	2.94616		66.9	3.7077	3.28271	0.7029	0.4504		66.9	0.4871	0.508004		66.9	2.3862	2.65764		66.9	5.1576	3.21021	0.4869	-0.0602
	67	0.321	0.391107		67	2.2136	2.03228		67	3.9149	4.02269				67	1.5018	1.55555		67	3.0593	2.94974		67	3.7115	3.28647	0.7046	0.4506		67	0.4857	0.508561		67	2.3868	2.65974		67	5.1603	3.21446	0.4847	-0.0615
	67.1	0.325	0.391641		67.1	2.216	2.03493		67.1	3.9182	4.02592				67.1	1.5038	1.55699		67.1	3.0621	2.95331		67.1	3.7135	3.29022	0.7039	0.4524		67.1	0.4871	0.509118		67.1	2.3893	2.66183		67.1	5.1632	3.21871	0.483	-0.0644
	67.2	0.3255	0.392175		67.2	2.2229	2.03758		67.2	3.9184	4.02915				67.2	1.5021	1.55842		67.2	3.0649	2.95688		67.2	3.7139	3.29398	0.7022	0.4508		67.2	0.4871	0.509675		67.2	2.3889	2.66392		67.2	5.1668	3.22296	0.482	-0.0661
	67.3	0.3248	0.39271		67.3	2.2251	2.04023		67.3	3.9192	4.03238				67.3	1.4991	1.55985		67.3	3.0708	2.96045		67.3	3.7181	3.29773	0.7058	0.4531		67.3	0.4858	0.510231		67.3	2.3878	2.66601		67.3	5.1711	3.22721	0.4826	-0.0677
	67.4	0.325	0.393243		67.4	2.223	2.04288		67.4	3.918	4.03559				67.4	1.5001	1.56128		67.4	3.072	2.96402		67.4	3.7209	3.30148	0.7066	0.459		67.4	0.4828	0.510788		67.4	2.3892	2.66809		67.4	5.175	3.23145	0.482	-0.0717
	67.5	0.3243	0.393777		67.5	2.2233	2.04553		67.5	3.9199	4.03881				67.5	1.5019	1.56271		67.5	3.075	2.96758		67.5	3.7239	3.30522	0.7087	0.4608		67.5	0.4804	0.511344		67.5	2.3902	2.67017		67.5	5.177	3.2357	0.4815	-0.0739
	67.6	0.3258	0.394311		67.6	2.2253	2.04818		67.6	3.9224	4.04202				67.6	1.5012	1.56414		67.6	3.0795	2.97115		67.6	3.7271	3.30896	0.708	0.4639		67.6	0.4789	0.5119		67.6	2.3915	2.67225		67.6	5.181	3.23994	0.4781	-0.0768
	67.7	0.3248	0.394844		67.7	2.2267	2.05082		67.7	3.9223	4.04522				67.7	1.5027	1.56556		67.7	3.0858	2.97471		67.7	3.7273	3.3127	0.7082	0.4655		67.7	0.4809	0.512457		67.7	2.3945	2.67433		67.7	5.1865	3.24418	0.4762	-0.0781
	67.8	0.3251	0.395378		67.8	2.2323	2.05347		67.8	3.9235	4.04842				67.8	1.5016	1.56699		67.8	3.087	2.97827		67.8	3.7302	3.31644	0.7121	0.4664		67.8	0.4814	0.513013		67.8	2.4012	2.6764		67.8	5.1889	3.24842	0.4747	-0.0793
	67.9	0.324	0.395911		67.9	2.2341	2.05611		67.9	3.928	4.05161				67.9	1.5028	1.56841		67.9	3.0869	2.98182		67.9	3.732	3.32018	0.712	0.4652		67.9	0.4812	0.513569		67.9	2.4056	2.67847		67.9	5.192	3.25265	0.4731	-0.084
	68	0.3222	0.396444		68	2.2358	2.05876		68	3.9318	4.0548				68	1.5051	1.56983		68	3.0891	2.98538		68	3.7339	3.32391	0.7135	0.4636		68	0.4805	0.514125		68	2.4108	2.68053		68	5.197	3.25689	0.4707	-0.0846
	68.1	0.3215	0.396977		68.1	2.2388	2.0614		68.1	3.9338	4.05799				68.1	1.5041	1.57125		68.1	3.0879	2.98893		68.1	3.7388	3.32764	0.7147	0.4647		68.1	0.48	0.51468		68.1	2.4159	2.68259		68.1	5.2043	3.26112	0.4657	-0.0853
	68.2	0.3233	0.397509		68.2	2.2419	2.06404		68.2	3.9331	4.06116				68.2	1.5058	1.57267		68.2	3.09	2.99248		68.2	3.7437	3.33137	0.7176	0.4668		68.2	0.4775	0.515236		68.2	2.4182	2.68465		68.2	5.2054	3.26536	0.4646	-0.0881
	68.3	0.324	0.398042		68.3	2.2474	2.06668		68.3	3.9353	4.06434				68.3	1.5058	1.57409		68.3	3.0909	2.99603		68.3	3.7488	3.33509	0.7186	0.4674		68.3	0.477	0.515792		68.3	2.4203	2.6867		68.3	5.2089	3.26959	0.4642	-0.0894
	68.4	0.3256	0.398574		68.4	2.2496	2.06932		68.4	3.9379	4.06751				68.4	1.508	1.5755		68.4	3.0961	2.99957		68.4	3.7514	3.33881	0.7201	0.4686		68.4	0.4798	0.516348		68.4	2.423	2.68875		68.4	5.2144	3.27382	0.4642	-0.0918
	68.5	0.3268	0.399107		68.5	2.251	2.07196		68.5	3.9393	4.07067				68.5	1.5092	1.57691		68.5	3.0966	3.00312		68.5	3.7551	3.34253	0.7214	0.4677		68.5	0.48	0.516903		68.5	2.4255	2.6908		68.5	5.2171	3.27804	0.4645	-0.0923
	68.6	0.3248	0.399639		68.6	2.2503	2.07459		68.6	3.9467	4.07383				68.6	1.5097	1.57833		68.6	3.098	3.00666		68.6	3.7573	3.34625	0.7227	0.4708		68.6	0.4805	0.517458		68.6	2.4264	2.69284		68.6	5.2206	3.28227	0.4636	-0.0919
	68.7	0.3243	0.400171		68.7	2.2512	2.07723		68.7	3.9527	4.07699				68.7	1.5098	1.57974		68.7	3.1014	3.0102		68.7	3.7582	3.34997	0.7279	0.4733		68.7	0.4797	0.518014		68.7	2.425	2.69488		68.7	5.2244	3.2865	0.4611	-0.0958
	68.8	0.3239	0.400703		68.8	2.2512	2.07987		68.8	3.9538	4.08014				68.8	1.5093	1.58115		68.8	3.1049	3.01373		68.8	3.764	3.35368	0.7309	0.4695		68.8	0.4787	0.518569		68.8	2.4269	2.69692		68.8	5.2275	3.29072	0.4566	-0.0994
	68.9	0.3269	0.401235		68.9	2.2527	2.0825		68.9	3.9576	4.08328				68.9	1.5086	1.58255		68.9	3.1069	3.01727		68.9	3.7667	3.35739	0.7312	0.4684		68.9	0.4781	0.519124		68.9	2.4281	2.69896		68.9	5.2282	3.29494	0.4527	-0.1026
	69	0.3286	0.401766		69	2.2539	2.08513		69	3.9565	4.08642				69	1.5095	1.58396		69	3.1078	3.0208		69	3.7696	3.3611	0.7318	0.4672		69	0.4758	0.519679		69	2.4304	2.70099		69	5.2305	3.29916	0.4507	-0.1043
	69.1	0.3256	0.402298		69.1	2.2559	2.08776		69.1	3.9604	4.08956				69.1	1.5122	1.58536		69.1	3.1098	3.02433		69.1	3.7739	3.3648	0.7326	0.4695		69.1	0.474	0.520234		69.1	2.4348	2.70301		69.1	5.2346	3.30338	0.4478	-0.1008
	69.2	0.3268	0.402829		69.2	2.2575	2.0904		69.2	3.9632	4.09269				69.2	1.5135	1.58677		69.2	3.1092	3.02786		69.2	3.7773	3.3685	0.7324	0.4718		69.2	0.4711	0.520789		69.2	2.4374	2.70504		69.2	5.2361	3.3076	0.4462	-0.1014
	69.3	0.3268	0.40336		69.3	2.259	2.09303		69.3	3.9678	4.09582				69.3	1.5164	1.58817		69.3	3.1105	3.03139		69.3	3.7769	3.3722	0.7361	0.472		69.3	0.4734	0.521344		69.3	2.439	2.70706		69.3	5.2369	3.31181	0.4469	-0.0996
	69.4	0.3267	0.403891		69.4	2.2612	2.09565		69.4	3.971	4.09894				69.4	1.5177	1.58957		69.4	3.1121	3.03491		69.4	3.7821	3.3759	0.7394	0.474		69.4	0.4792	0.521898		69.4	2.4392	2.70908		69.4	5.2384	3.31603	0.4465	-0.1001
	69.5	0.3273	0.404422		69.5	2.2633	2.09828		69.5	3.9736	4.10206				69.5	1.5194	1.59097		69.5	3.114	3.03843		69.5	3.7864	3.3796	0.7404	0.478		69.5	0.4798	0.522453		69.5	2.4392	2.71109		69.5	5.241	3.32024	0.4412	-0.1019
	69.6	0.3274	0.404953		69.6	2.2624	2.10091		69.6	3.9801	4.10517				69.6	1.5205	1.59237		69.6	3.1179	3.04195		69.6	3.7876	3.38329	0.7431	0.4799		69.6	0.4793	0.523007		69.6	2.4421	2.7131		69.6	5.242	3.32445	0.4406	-0.1036
	69.7	0.3273	0.405484		69.7	2.2636	2.10353		69.7	3.9822	4.10827				69.7	1.521	1.59376		69.7	3.1221	3.04547		69.7	3.7915	3.38698	0.7448	0.4822		69.7	0.4803	0.523562		69.7	2.443	2.71511		69.7	5.2479	3.32866	0.4424	-0.106
	69.8	0.3279	0.406014		69.8	2.2648	2.10616		69.8	3.9841	4.11138				69.8	1.5221	1.59516		69.8	3.1242	3.04899		69.8	3.7947	3.39067	0.7423	0.4835		69.8	0.4793	0.524116		69.8	2.443	2.71711		69.8	5.2516	3.33287	0.4408	-0.1076
	69.9	0.326	0.406545		69.9	2.2651	2.10878		69.9	3.9855	4.11447				69.9	1.5226	1.59655		69.9	3.1287	3.0525		69.9	3.7971	3.39435	0.7401	0.4829		69.9	0.4789	0.52467		69.9	2.4443	2.71911		69.9	5.2553	3.33708	0.4407	-0.1114
	70	0.3231	0.407075		70	2.2695	2.11141		70	3.9896	4.11757				70	1.5205	1.59794		70	3.1327	3.05601		70	3.8005	3.39804	0.7405	0.4851		70	0.4801	0.525224		70	2.4457	2.72111		70	5.259	3.34128	0.4414	-0.1128
	70.1	0.3214	0.407605		70.1	2.2707	2.11403		70.1	3.9927	4.12066				70.1	1.5218	1.59933		70.1	3.1347	3.05952		70.1	3.8014	3.40172	0.7403	0.487		70.1	0.4784	0.525778		70.1	2.446	2.72311		70.1	5.2617	3.34549	0.4427	-0.1108
	70.2	0.3169	0.408135		70.2	2.2755	2.11665		70.2	3.9992	4.12374				70.2	1.5228	1.60072		70.2	3.1383	3.06303		70.2	3.8075	3.4054	0.7429	0.4867		70.2	0.4777	0.526332		70.2	2.4503	2.7251		70.2	5.2664	3.34969	0.4418	-0.1119
	70.3	0.3127	0.408665		70.3	2.2786	2.11927		70.3	4.0025	4.12682				70.3	1.5256	1.60211		70.3	3.1396	3.06653		70.3	3.8089	3.40907	0.7436	0.4859		70.3	0.4792	0.526886		70.3	2.452	2.72709		70.3	5.2692	3.35389	0.4416	-0.1131
	70.4	0.3128	0.409194		70.4	2.2822	2.12189		70.4	4.0006	4.12989				70.4	1.5261	1.60349		70.4	3.1431	3.07004		70.4	3.8097	3.41275	0.746	0.4885		70.4	0.4787	0.52744		70.4	2.4532	2.72907		70.4	5.271	3.35809	0.4447	-0.1146
	70.5	0.3138	0.409724		70.5	2.2833	2.1245		70.5	3.9994	4.13296				70.5	1.5265	1.60488		70.5	3.1462	3.07354		70.5	3.8122	3.41642	0.7446	0.4901		70.5	0.4809	0.527994		70.5	2.4586	2.73105		70.5	5.2734	3.36228	0.4444	-0.1175
	70.6	0.3137	0.410253		70.6	2.2854	2.12712		70.6	4.0056	4.13603				70.6	1.528	1.60626		70.6	3.1435	3.07704		70.6	3.8133	3.42008	0.745	0.4902		70.6	0.4838	0.528547		70.6	2.4628	2.73303		70.6	5.28	3.36648	0.4452	-0.1151
	70.7	0.3135	0.410782		70.7	2.2882	2.12974		70.7	4.0084	4.13909				70.7	1.5294	1.60764		70.7	3.1469	3.08053		70.7	3.8183	3.42375	0.743	0.4909		70.7	0.4842	0.529101		70.7	2.4637	2.73501		70.7	5.284	3.37067	0.4419	-0.1155
	70.8	0.3133	0.411312		70.8	2.2921	2.13235		70.8	4.0077	4.14215				70.8	1.53	1.60902		70.8	3.147	3.08403		70.8	3.8205	3.42741	0.7421	0.4908		70.8	0.4843	0.529654		70.8	2.4664	2.73698		70.8	5.2882	3.37487	0.4425	-0.118
	70.9	0.3088	0.41184		70.9	2.2939	2.13496		70.9	4.0092	4.1452				70.9	1.5298	1.6104		70.9	3.1496	3.08752		70.9	3.8196	3.43108	0.7426	0.4914		70.9	0.483	0.530208		70.9	2.4709	2.73895		70.9	5.2912	3.37906	0.4443	-0.12
	71	0.3092	0.412369		71	2.2978	2.13758		71	4.0085	4.14824				71	1.5334	1.61177		71	3.1534	3.09101		71	3.8248	3.43473	0.7436	0.4924		71	0.4824	0.530761		71	2.4726	2.74091		71	5.2924	3.38325	0.4487	-0.123
	71.1	0.3086	0.412898		71.1	2.3014	2.14019		71.1	4.0109	4.15129				71.1	1.5327	1.61315		71.1	3.1579	3.0945		71.1	3.8299	3.43839	0.7448	0.4894		71.1	0.4831	0.531314		71.1	2.4741	2.74288		71.1	5.2953	3.38744	0.4488	-0.1247
	71.2	0.3098	0.413427		71.2	2.3041	2.1428		71.2	4.0116	4.15432				71.2	1.5325	1.61452		71.2	3.1612	3.09798		71.2	3.8356	3.44204	0.7458	0.4897		71.2	0.4843	0.531867		71.2	2.4754	2.74484		71.2	5.2969	3.39162	0.4447	-0.1273
	71.3	0.3115	0.413955		71.3	2.3065	2.14541		71.3	4.0141	4.15736				71.3	1.5335	1.6159		71.3	3.1672	3.10147		71.3	3.8368	3.4457	0.7487	0.4903		71.3	0.4861	0.53242		71.3	2.478	2.74679		71.3	5.2996	3.39581	0.4435	-0.13
	71.4	0.3109	0.414483		71.4	2.3119	2.14802		71.4	4.0175	4.16038				71.4	1.5337	1.61727		71.4	3.1654	3.10495		71.4	3.8378	3.44935	0.7478	0.4909		71.4	0.4856	0.532973		71.4	2.4779	2.74875		71.4	5.3007	3.39999	0.4427	-0.1335
	71.5	0.3142	0.415011		71.5	2.3143	2.15062		71.5	4.0198	4.16341				71.5	1.5391	1.61864		71.5	3.1703	3.10843		71.5	3.8354	3.45299	0.751	0.4924		71.5	0.4867	0.533526		71.5	2.4814	2.7507		71.5	5.3057	3.40418	0.4404	-0.1364
	71.6	0.3127	0.415539		71.6	2.3168	2.15323		71.6	4.0194	4.16643				71.6	1.5436	1.62001		71.6	3.173	3.11191		71.6	3.8344	3.45664	0.7516	0.4916		71.6	0.4901	0.534078		71.6	2.4799	2.75264		71.6	5.3093	3.40836	0.4394	-0.1377
	71.7	0.3102	0.416067		71.7	2.315	2.15584		71.7	4.0223	4.16944				71.7	1.5449	1.62137		71.7	3.1751	3.11538		71.7	3.8331	3.46028	0.7513	0.4908		71.7	0.491	0.534631		71.7	2.4822	2.75459		71.7	5.3131	3.41254	0.44	-0.1383
	71.8	0.31	0.416595		71.8	2.316	2.15844		71.8	4.0256	4.17245				71.8	1.5475	1.62274		71.8	3.176	3.11885		71.8	3.8365	3.46392	0.756	0.4923		71.8	0.4898	0.535183		71.8	2.4855	2.75653		71.8	5.318	3.41671	0.4412	-0.1406
	71.9	0.3088	0.417122		71.9	2.3193	2.16104		71.9	4.0276	4.17546				71.9	1.5442	1.6241		71.9	3.18	3.12233		71.9	3.8409	3.46756	0.7569	0.4909		71.9	0.4901	0.535736		71.9	2.4854	2.75846		71.9	5.3204	3.42089	0.441	-0.1462
	72	0.3085	0.41765		72	2.3172	2.16364		72	4.0315	4.17846				72	1.5464	1.62547		72	3.1823	3.1258		72	3.8429	3.47119	0.7579	0.4937		72	0.491	0.536288		72	2.4824	2.7604		72	5.3264	3.42506	0.4413	-0.1497
	72.1	0.3099	0.418177		72.1	2.3194	2.16625		72.1	4.0308	4.18146				72.1	1.5477	1.62683		72.1	3.1838	3.12926		72.1	3.8453	3.47482	0.7563	0.4928		72.1	0.4938	0.53684		72.1	2.4825	2.76233		72.1	5.3301	3.42924	0.4408	-0.1499
	72.2	0.3096	0.418704		72.2	2.3206	2.16885		72.2	4.0344	4.18445				72.2	1.5499	1.62819		72.2	3.1869	3.13273		72.2	3.8448	3.47845	0.7573	0.4926		72.2	0.4957	0.537393		72.2	2.4844	2.76426		72.2	5.3329	3.43341	0.4409	-0.1505
	72.3	0.3104	0.419231		72.3	2.3205	2.17145		72.3	4.0363	4.18744				72.3	1.5508	1.62955		72.3	3.1879	3.13619		72.3	3.8447	3.48208	0.7595	0.494		72.3	0.4957	0.537945		72.3	2.4868	2.76618		72.3	5.3352	3.43758	0.439	-0.1545
	72.4	0.307	0.419758		72.4	2.3227	2.17404		72.4	4.0411	4.19042				72.4	1.5525	1.63091		72.4	3.1903	3.13965		72.4	3.8501	3.48571	0.7583	0.4945		72.4	0.4965	0.538497		72.4	2.4895	2.7681		72.4	5.3356	3.44175	0.437	-0.1561
	72.5	0.3089	0.420285		72.5	2.3251	2.17664		72.5	4.0461	4.1934				72.5	1.5551	1.63226		72.5	3.1937	3.14311		72.5	3.8512	3.48933	0.7583	0.4948		72.5	0.4977	0.539049		72.5	2.4917	2.77002		72.5	5.3411	3.44591	0.4344	-0.1576
	72.6	0.3138	0.420812		72.6	2.3269	2.17924		72.6	4.0496	4.19637				72.6	1.5551	1.63362		72.6	3.1987	3.14657		72.6	3.8583	3.49295	0.7597	0.4935		72.6	0.4968	0.5396		72.6	2.4936	2.77194		72.6	5.3471	3.45008	0.4366	-0.1564
	72.7	0.3115	0.421338		72.7	2.3301	2.18183		72.7	4.0531	4.19934				72.7	1.5558	1.63497		72.7	3.2026	3.15002		72.7	3.8604	3.49657	0.7625	0.4927		72.7	0.4948	0.540152		72.7	2.4939	2.77385		72.7	5.3504	3.45424	0.4403	-0.1579
	72.8	0.3124	0.421864		72.8	2.3334	2.18443		72.8	4.055	4.20231				72.8	1.5544	1.63632		72.8	3.205	3.15347		72.8	3.8636	3.50018	0.7627	0.4937		72.8	0.4951	0.540704		72.8	2.4971	2.77576		72.8	5.3565	3.45841	0.4423	-0.1586
	72.9	0.3137	0.42239		72.9	2.3365	2.18702		72.9	4.0561	4.20527				72.9	1.5556	1.63767		72.9	3.2082	3.15692		72.9	3.8655	3.5038	0.7673	0.494		72.9	0.4972	0.541255		72.9	2.4974	2.77767		72.9	5.358	3.46257	0.4406	-0.1595
	73	0.3184	0.422917		73	2.337	2.18961		73	4.0611	4.20822				73	1.5564	1.63902		73	3.2129	3.16037		73	3.8709	3.50741	0.769	0.4928		73	0.497	0.541807		73	2.501	2.77957		73	5.3569	3.46673	0.4441	-0.1617
	73.1	0.3207	0.423442		73.1	2.3376	2.1922		73.1	4.062	4.21118				73.1	1.556	1.64037		73.1	3.2157	3.16382		73.1	3.871	3.51102	0.7691	0.4919		73.1	0.4978	0.542358		73.1	2.5012	2.78147		73.1	5.3605	3.47089	0.4452	-0.1649
	73.2	0.3185	0.423968		73.2	2.3392	2.19479		73.2	4.062	4.21412				73.2	1.5572	1.64172		73.2	3.2174	3.16726		73.2	3.8766	3.51462	0.7688	0.4901		73.2	0.497	0.542909		73.2	2.5019	2.78337		73.2	5.3646	3.47504	0.448	-0.164
	73.3	0.3192	0.424494		73.3	2.3433	2.19738		73.3	4.0635	4.21707				73.3	1.5581	1.64306		73.3	3.2182	3.1707		73.3	3.8812	3.51823	0.7707	0.4926		73.3	0.4977	0.54346		73.3	2.5045	2.78526		73.3	5.3657	3.4792	0.4471	-0.1647
	73.4	0.3179	0.425019		73.4	2.3467	2.19997		73.4	4.0671	4.22001				73.4	1.5616	1.6444		73.4	3.2205	3.17414		73.4	3.8868	3.52183	0.7709	0.492		73.4	0.4979	0.544011		73.4	2.5071	2.78715		73.4	5.3681	3.48335	0.4472	-0.1653
	73.5	0.318	0.425545		73.5	2.3493	2.20256		73.5	4.0708	4.22294				73.5	1.5632	1.64575		73.5	3.2237	3.17758		73.5	3.8877	3.52543	0.77	0.489		73.5	0.5002	0.544562		73.5	2.5064	2.78904		73.5	5.3712	3.4875	0.4453	-0.1641
	73.6	0.3172	0.42607		73.6	2.3523	2.20514		73.6	4.0728	4.22587				73.6	1.5638	1.64709		73.6	3.2257	3.18102		73.6	3.888	3.52903	0.7701	0.4877		73.6	0.4997	0.545113		73.6	2.5087	2.79093		73.6	5.3751	3.49165	0.4444	-0.1627
	73.7	0.3155	0.426595		73.7	2.3515	2.20773		73.7	4.0742	4.2288				73.7	1.5636	1.64843		73.7	3.226	3.18445		73.7	3.891	3.53262	0.7708	0.4865		73.7	0.5032	0.545664		73.7	2.511	2.79281		73.7	5.3757	3.4958	0.446	-0.162
	73.8	0.3191	0.42712		73.8	2.3548	2.21031		73.8	4.0794	4.23172				73.8	1.5665	1.64977		73.8	3.2246	3.18788		73.8	3.896	3.53621	0.7729	0.4895		73.8	0.5042	0.546215		73.8	2.5107	2.79469		73.8	5.3775	3.49995	0.4476	-0.1664
	73.9	0.3188	0.427645		73.9	2.3574	2.21289		73.9	4.0844	4.23464				73.9	1.5721	1.6511		73.9	3.2258	3.19131		73.9	3.8999	3.5398	0.7721	0.4909		73.9	0.5063	0.546765		73.9	2.5114	2.79656		73.9	5.3809	3.5041	0.4477	-0.1663
	74	0.32	0.428169		74	2.3604	2.21548		74	4.084	4.23755				74	1.5737	1.65244		74	3.2313	3.19474		74	3.9058	3.54339	0.7727	0.4913		74	0.507	0.547316		74	2.5108	2.79844		74	5.3846	3.50824	0.4511	-0.1638
	74.1	0.3201	0.428694		74.1	2.3596	2.21806		74.1	4.0847	4.24046				74.1	1.5747	1.65377		74.1	3.2358	3.19816		74.1	3.912	3.54698	0.7731	0.4936		74.1	0.5078	0.547866		74.1	2.5112	2.80031		74.1	5.3887	3.51238	0.4517	-0.1644
	74.2	0.3235	0.429218		74.2	2.3598	2.22064		74.2	4.0887	4.24336				74.2	1.5744	1.65511		74.2	3.2404	3.20159		74.2	3.9172	3.55056	0.7728	0.4909		74.2	0.5078	0.548417		74.2	2.5091	2.80217		74.2	5.3893	3.51652	0.4536	-0.1647
	74.3	0.3217	0.429742		74.3	2.3587	2.22322		74.3	4.0935	4.24626				74.3	1.5714	1.65644		74.3	3.2428	3.20501		74.3	3.9185	3.55414	0.7719	0.4888		74.3	0.5057	0.548967		74.3	2.5103	2.80404		74.3	5.3964	3.52067	0.4564	-0.1681
	74.4	0.3239	0.430266		74.4	2.3592	2.22579		74.4	4.0955	4.24916				74.4	1.5703	1.65777		74.4	3.2457	3.20843		74.4	3.9223	3.55772	0.7752	0.489		74.4	0.5042	0.549517		74.4	2.5111	2.8059		74.4	5.398	3.5248	0.4562	-0.1719
	74.5	0.3247	0.43079		74.5	2.3623	2.22837		74.5	4.0961	4.25205				74.5	1.5701	1.6591		74.5	3.2476	3.21185		74.5	3.9235	3.5613	0.7765	0.4868		74.5	0.5013	0.550067		74.5	2.5122	2.80776		74.5	5.4024	3.52894	0.4556	-0.1716
	74.6	0.3264	0.431314		74.6	2.3641	2.23095		74.6	4.0993	4.25494				74.6	1.5696	1.66043		74.6	3.2492	3.21526		74.6	3.9264	3.56487	0.7776	0.4919		74.6	0.4993	0.550617		74.6	2.5153	2.80961		74.6	5.4079	3.53308	0.4559	-0.1724
	74.7	0.3291	0.431838		74.7	2.3662	2.23352		74.7	4.0976	4.25782				74.7	1.5693	1.66175		74.7	3.2498	3.21867		74.7	3.9285	3.56844	0.776	0.4891		74.7	0.4962	0.551167		74.7	2.519	2.81146		74.7	5.4114	3.53721	0.4547	-0.1743
	74.8	0.3322	0.432361		74.8	2.3714	2.2361		74.8	4.0967	4.2607				74.8	1.5712	1.66308		74.8	3.2518	3.22208		74.8	3.9326	3.57201	0.7736	0.4867		74.8	0.4964	0.551717		74.8	2.5216	2.81331		74.8	5.4137	3.54134	0.4559	-0.1718
	74.9	0.3336	0.432885		74.9	2.374	2.23867		74.9	4.1013	4.26357				74.9	1.5738	1.6644		74.9	3.2526	3.22549		74.9	3.9356	3.57558	0.7737	0.4858		74.9	0.4949	0.552267		74.9	2.5219	2.81516		74.9	5.4185	3.54547	0.4586	-0.1692
	75	0.3338	0.433408		75	2.3736	2.24124		75	4.103	4.26644				75	1.578	1.66572		75	3.2559	3.2289		75	3.9378	3.57914	0.7725	0.4862		75	0.4978	0.552816		75	2.5223	2.817		75	5.4228	3.5496	0.4619	-0.1701
	75.1	0.3334	0.433931		75.1	2.3754	2.24381		75.1	4.1081	4.26931				75.1	1.5785	1.66704		75.1	3.2594	3.2323		75.1	3.9413	3.58271	0.7705	0.4897		75.1	0.5003	0.553366		75.1	2.525	2.81884		75.1	5.4271	3.55373	0.4591	-0.1733
	75.2	0.3361	0.434454		75.2	2.3759	2.24638		75.2	4.1125	4.27217				75.2	1.5765	1.66836		75.2	3.2645	3.23571		75.2	3.9437	3.58627	0.7714	0.49		75.2	0.5029	0.553915		75.2	2.5224	2.82068		75.2	5.4293	3.55786	0.4618	-0.1764
	75.3	0.3397	0.434977		75.3	2.3742	2.24895		75.3	4.1176	4.27503				75.3	1.5761	1.66968		75.3	3.2684	3.23911		75.3	3.9467	3.58982	0.7711	0.4887		75.3	0.5074	0.554465		75.3	2.521	2.82251		75.3	5.4332	3.56198	0.462	-0.1778
	75.4	0.3395	0.4355		75.4	2.3757	2.25152		75.4	4.1179	4.27788				75.4	1.5757	1.671		75.4	3.2725	3.24251		75.4	3.9506	3.59338	0.7679	0.4882		75.4	0.5078	0.555014		75.4	2.5202	2.82435		75.4	5.4386	3.56611	0.4612	-0.1817
	75.5	0.3411	0.436022		75.5	2.3751	2.25408		75.5	4.1219	4.28073				75.5	1.5774	1.67232		75.5	3.2763	3.2459		75.5	3.9519	3.59693	0.7681	0.4864		75.5	0.502	0.555563		75.5	2.5214	2.82617		75.5	5.4445	3.57023	0.4601	-0.183
	75.6	0.3434	0.436545		75.6	2.3767	2.25665		75.6	4.1249	4.28357				75.6	1.5784	1.67363		75.6	3.279	3.2493		75.6	3.9534	3.60048	0.7685	0.4819		75.6	0.5023	0.556112		75.6	2.5237	2.828		75.6	5.4489	3.57435	0.4606	-0.1828
	75.7	0.3439	0.437067		75.7	2.3818	2.25922		75.7	4.1269	4.28641				75.7	1.5786	1.67494		75.7	3.2808	3.25269		75.7	3.9581	3.60403	0.7678	0.4784		75.7	0.5011	0.556661		75.7	2.5263	2.82982		75.7	5.4547	3.57847	0.4599	-0.182
	75.8	0.3456	0.437589		75.8	2.3846	2.26178		75.8	4.1291	4.28925				75.8	1.5803	1.67626		75.8	3.286	3.25608		75.8	3.9592	3.60758	0.7646	0.4787		75.8	0.502	0.55721		75.8	2.5259	2.83164		75.8	5.4538	3.58258	0.4592	-0.1813
	75.9	0.347	0.438111		75.9	2.3851	2.26434		75.9	4.1317	4.29208				75.9	1.5799	1.67757		75.9	3.2888	3.25947		75.9	3.962	3.61112	0.7635	0.4778		75.9	0.5033	0.557759		75.9	2.5262	2.83346		75.9	5.4565	3.5867	0.4596	-0.1804
	76	0.349	0.438633		76	2.3861	2.2669		76	4.1341	4.29491				76	1.5796	1.67888		76	3.2911	3.26286		76	3.9651	3.61467	0.7653	0.4804		76	0.5043	0.558308		76	2.5282	2.83527		76	5.4612	3.59082	0.4607	-0.1785
	76.1	0.3524	0.439155		76.1	2.3832	2.26946		76.1	4.1369	4.29773				76.1	1.5815	1.68019		76.1	3.2944	3.26624		76.1	3.9643	3.61821	0.7682	0.4754		76.1	0.5059	0.558857		76.1	2.5298	2.83708		76.1	5.4643	3.59493	0.4605	-0.1761
	76.2	0.3506	0.439677		76.2	2.384	2.27202		76.2	4.139	4.30055				76.2	1.5775	1.68149		76.2	3.2971	3.26962		76.2	3.9629	3.62174	0.7717	0.4725		76.2	0.5064	0.559405		76.2	2.5317	2.83889		76.2	5.4655	3.59904	0.4598	-0.1805
	76.3	0.3525	0.440198		76.3	2.3858	2.27458		76.3	4.1396	4.30337				76.3	1.5779	1.6828		76.3	3.2987	3.273		76.3	3.9636	3.62528	0.7732	0.4734		76.3	0.506	0.559954		76.3	2.5339	2.8407		76.3	5.4665	3.60315	0.4606	-0.1834
	76.4	0.358	0.440719		76.4	2.3884	2.27714		76.4	4.1416	4.30618				76.4	1.5797	1.6841		76.4	3.3025	3.27638		76.4	3.9682	3.62881	0.7731	0.4748		76.4	0.5073	0.560502		76.4	2.5336	2.8425		76.4	5.4701	3.60726	0.4602	-0.1829
	76.5	0.3578	0.441241		76.5	2.389	2.2797		76.5	4.1478	4.30899				76.5	1.579	1.68541		76.5	3.3026	3.27976		76.5	3.9716	3.63234	0.7717	0.4765		76.5	0.5087	0.56105		76.5	2.5347	2.8443		76.5	5.4733	3.61137	0.4594	-0.184
	76.6	0.3558	0.441762		76.6	2.3891	2.28225		76.6	4.1526	4.31179				76.6	1.5778	1.68671		76.6	3.3027	3.28313		76.6	3.9769	3.63587	0.7728	0.4752		76.6	0.5091	0.561598		76.6	2.5367	2.8461		76.6	5.4729	3.61547	0.459	-0.1825
	76.7	0.3573	0.442283		76.7	2.3914	2.28481		76.7	4.15	4.31459				76.7	1.5754	1.68801		76.7	3.3084	3.2865		76.7	3.9829	3.6394	0.7717	0.4781		76.7	0.5061	0.562147		76.7	2.5368	2.84789		76.7	5.4734	3.61957	0.4596	-0.1847
	76.8	0.3591	0.442803		76.8	2.3939	2.28736		76.8	4.1515	4.31739				76.8	1.5724	1.68931		76.8	3.3126	3.28987		76.8	3.9857	3.64292	0.7711	0.4778		76.8	0.5081	0.562695		76.8	2.5381	2.84968		76.8	5.4768	3.62368	0.4623	-0.1852
	76.9	0.3588	0.443324		76.9	2.3958	2.28991		76.9	4.1569	4.32018				76.9	1.5722	1.69061		76.9	3.3167	3.29324		76.9	3.9902	3.64644	0.7738	0.4805		76.9	0.5114	0.563243		76.9	2.5372	2.85147		76.9	5.4784	3.62778	0.4635	-0.1835
	77	0.3612	0.443845		77	2.3943	2.29247		77	4.1607	4.32296				77	1.5729	1.6919		77	3.3198	3.29661		77	3.9953	3.64996	0.7753	0.4801		77	0.5138	0.56379		77	2.538	2.85326		77	5.4805	3.63188	0.4621	-0.185
	77.1	0.3587	0.444365		77.1	2.3943	2.29502		77.1	4.166	4.32575				77.1	1.5743	1.6932		77.1	3.3224	3.29997		77.1	3.9947	3.65348	0.7759	0.4799		77.1	0.5173	0.564338		77.1	2.5396	2.85504		77.1	5.4846	3.63598	0.4596	-0.1857
	77.2	0.3569	0.444885		77.2	2.3976	2.29757		77.2	4.1687	4.32852				77.2	1.5757	1.69449		77.2	3.3257	3.30333		77.2	3.9984	3.657	0.7748	0.484		77.2	0.5165	0.564886		77.2	2.5385	2.85682		77.2	5.4879	3.64007	0.4593	-0.1885
	77.3	0.3583	0.445405		77.3	2.3976	2.30012		77.3	4.172	4.3313				77.3	1.5741	1.69579		77.3	3.3276	3.30669		77.3	3.9987	3.66051	0.7741	0.4855		77.3	0.519	0.565434		77.3	2.5404	2.8586		77.3	5.4889	3.64417	0.4631	-0.1871
	77.4	0.3587	0.445925		77.4	2.401	2.30266		77.4	4.1725	4.33407				77.4	1.5744	1.69708		77.4	3.3283	3.31005		77.4	4.0018	3.66402	0.7734	0.4846		77.4	0.5183	0.565981		77.4	2.539	2.86037		77.4	5.4902	3.64826	0.4632	-0.1882
	77.5	0.3563	0.446445		77.5	2.3977	2.30521		77.5	4.1731	4.33684				77.5	1.5759	1.69837		77.5	3.3307	3.31341		77.5	4.0042	3.66753	0.7743	0.4849		77.5	0.517	0.566528		77.5	2.5397	2.86214		77.5	5.4929	3.65235	0.4633	-0.1891
	77.6	0.355	0.446965		77.6	2.397	2.30776		77.6	4.1763	4.3396				77.6	1.5764	1.69966		77.6	3.3339	3.31676		77.6	4.0103	3.67103	0.7737	0.4833		77.6	0.5181	0.567076		77.6	2.5416	2.86391		77.6	5.4937	3.65644	0.4663	-0.192
	77.7	0.3558	0.447484		77.7	2.3987	2.3103		77.7	4.1808	4.34236				77.7	1.5739	1.70095		77.7	3.3381	3.32011		77.7	4.0153	3.67454	0.7759	0.4822		77.7	0.5152	0.567623		77.7	2.5434	2.86568		77.7	5.4931	3.66053	0.4689	-0.1923
	77.8	0.3586	0.448004		77.8	2.4021	2.31285		77.8	4.1853	4.34511				77.8	1.5721	1.70223		77.8	3.339	3.32346		77.8	4.0213	3.67804	0.7757	0.4816		77.8	0.5149	0.56817		77.8	2.5427	2.86744		77.8	5.4962	3.66462	0.4701	-0.1915
	77.9	0.3589	0.448523		77.9	2.402	2.31539		77.9	4.1887	4.34786				77.9	1.5701	1.70352		77.9	3.344	3.32681		77.9	4.0238	3.68154	0.7734	0.4796		77.9	0.5157	0.568717		77.9	2.5407	2.8692		77.9	5.4985	3.66871	0.4689	-0.1934
	78	0.3612	0.449042		78	2.4046	2.31793		78	4.191	4.35061				78	1.571	1.7048		78	3.3457	3.33015		78	4.0232	3.68504	0.772	0.4789		78	0.5149	0.569264		78	2.5407	2.87096		78	5.5011	3.67279	0.4667	-0.1959
	78.1	0.362	0.449561		78.1	2.4103	2.32047		78.1	4.1922	4.35335				78.1	1.5711	1.70609		78.1	3.3472	3.3335		78.1	4.0263	3.68853	0.7725	0.4777		78.1	0.5136	0.569811		78.1	2.5445	2.87271		78.1	5.5041	3.67687	0.466	-0.1933
	78.2	0.3633	0.45008		78.2	2.4123	2.32301		78.2	4.1984	4.35609				78.2	1.5706	1.70737		78.2	3.3491	3.33684		78.2	4.0291	3.69202	0.7745	0.4781		78.2	0.5125	0.570358		78.2	2.5482	2.87446		78.2	5.5063	3.68096	0.4665	-0.1943
	78.3	0.3645	0.450599		78.3	2.4168	2.32555		78.3	4.2032	4.35883				78.3	1.5692	1.70865		78.3	3.3503	3.34018		78.3	4.0345	3.69552	0.7743	0.4768		78.3	0.5125	0.570904		78.3	2.5492	2.87621		78.3	5.5084	3.68504	0.4687	-0.1945
	78.4	0.3661	0.451117		78.4	2.4183	2.32809		78.4	4.2059	4.36156				78.4	1.5698	1.70993		78.4	3.3537	3.34352		78.4	4.0404	3.699	0.7748	0.4784		78.4	0.5155	0.571451		78.4	2.5507	2.87796		78.4	5.5132	3.68912	0.4724	-0.1941
	78.5	0.3714	0.451636		78.5	2.423	2.33062		78.5	4.2082	4.36428				78.5	1.569	1.71121		78.5	3.3567	3.34685		78.5	4.0374	3.70249	0.7742	0.4811		78.5	0.5157	0.571998		78.5	2.5546	2.8797		78.5	5.517	3.69319	0.4765	-0.1988
	78.6	0.3697	0.452154		78.6	2.4238	2.33316		78.6	4.2092	4.36701				78.6	1.5696	1.71248		78.6	3.3602	3.35019		78.6	4.0389	3.70597	0.7717	0.4825		78.6	0.517	0.572544		78.6	2.555	2.88144		78.6	5.5171	3.69727	0.4793	-0.1994
	78.7	0.3722	0.452672		78.7	2.4234	2.3357		78.7	4.2119	4.36972				78.7	1.57	1.71376		78.7	3.3633	3.35352		78.7	4.0396	3.70946	0.7699	0.4843		78.7	0.5184	0.57309		78.7	2.5546	2.88318		78.7	5.517	3.70134	0.4779	-0.2008
	78.8	0.377	0.45319		78.8	2.4281	2.33823		78.8	4.2153	4.37244				78.8	1.5703	1.71503		78.8	3.3661	3.35685		78.8	4.0429	3.71294	0.7716	0.4854		78.8	0.5195	0.573637		78.8	2.558	2.88492		78.8	5.5179	3.70542	0.4771	-0.1997
	78.9	0.3764	0.453708		78.9	2.427	2.34076		78.9	4.2163	4.37515				78.9	1.5701	1.71631		78.9	3.3652	3.36017		78.9	4.0436	3.71641	0.7746	0.4865		78.9	0.5206	0.574183		78.9	2.5587	2.88665		78.9	5.5179	3.70949	0.4745	-0.2009
	79	0.3741	0.454226		79	2.4285	2.34329		79	4.2206	4.37786				79	1.5703	1.71758		79	3.3648	3.3635		79	4.0444	3.71989	0.7726	0.4848		79	0.5216	0.574729		79	2.5612	2.88838		79	5.5223	3.71356	0.474	-0.2034
	79.1	0.3729	0.454744		79.1	2.4334	2.34582		79.1	4.2251	4.38056				79.1	1.5706	1.71885		79.1	3.3656	3.36682		79.1	4.0457	3.72336	0.769	0.4842		79.1	0.523	0.575275		79.1	2.5609	2.89011		79.1	5.528	3.71763	0.4765	-0.2038
	79.2	0.3702	0.455261		79.2	2.4353	2.34835		79.2	4.2261	4.38326				79.2	1.5722	1.72012		79.2	3.3666	3.37014		79.2	4.0489	3.72683	0.7688	0.4864		79.2	0.5237	0.575821		79.2	2.5644	2.89183		79.2	5.5335	3.72169	0.4787	-0.2037
	79.3	0.3697	0.455778		79.3	2.4352	2.35088		79.3	4.2275	4.38596				79.3	1.5698	1.72139		79.3	3.3727	3.37346		79.3	4.0472	3.7303	0.7712	0.4902		79.3	0.5228	0.576367		79.3	2.5672	2.89355		79.3	5.534	3.72576	0.4772	-0.2049
	79.4	0.3689	0.456296		79.4	2.4349	2.35341		79.4	4.2327	4.38865				79.4	1.5696	1.72266		79.4	3.3753	3.37678		79.4	4.0476	3.73377	0.7714	0.4918		79.4	0.5232	0.576912		79.4	2.5676	2.89527		79.4	5.537	3.72982	0.4776	-0.2063
	79.5	0.3691	0.456813		79.5	2.4338	2.35594		79.5	4.2342	4.39133				79.5	1.5703	1.72392		79.5	3.3748	3.3801		79.5	4.0488	3.73723	0.7717	0.4916		79.5	0.5245	0.577458		79.5	2.5684	2.89699		79.5	5.5392	3.73388	0.4791	-0.2068
	79.6	0.3704	0.45733		79.6	2.436	2.35846		79.6	4.2368	4.39402				79.6	1.5685	1.72519		79.6	3.3786	3.38341		79.6	4.0526	3.7407	0.7725	0.4916		79.6	0.5255	0.578003		79.6	2.5701	2.8987		79.6	5.5408	3.73794	0.483	-0.2074
	79.7	0.3722	0.457846		79.7	2.4387	2.36099		79.7	4.239	4.3967				79.7	1.5671	1.72645		79.7	3.3805	3.38672		79.7	4.0573	3.74416	0.7742	0.4914		79.7	0.5275	0.578549		79.7	2.5698	2.90041		79.7	5.5421	3.742	0.4849	-0.2081
	79.8	0.3722	0.458363		79.8	2.4436	2.36351		79.8	4.2412	4.39937				79.8	1.568	1.72771		79.8	3.3842	3.39003		79.8	4.0601	3.74761	0.7752	0.4916		79.8	0.5275	0.579094		79.8	2.5721	2.90212		79.8	5.5436	3.74606	0.484	-0.2103
	79.9	0.3699	0.45888		79.9	2.4461	2.36604		79.9	4.2409	4.40205				79.9	1.5662	1.72897		79.9	3.3894	3.39334		79.9	4.0635	3.75107	0.7734	0.4909		79.9	0.5283	0.57964		79.9	2.5736	2.90383		79.9	5.5453	3.75012	0.4826	-0.2055
	80	0.3711	0.459396		80	2.4472	2.36856		80	4.2414	4.40472				80	1.5653	1.73024		80	3.3917	3.39665		80	4.0647	3.75452	0.7728	0.4914		80	0.5281	0.580185		80	2.5717	2.90553		80	5.548	3.75417	0.4817	-0.2051
	80.1	0.3722	0.459912		80.1	2.4475	2.37108		80.1	4.246	4.40738				80.1	1.5626	1.73149		80.1	3.3901	3.39995		80.1	4.0672	3.75798	0.7746	0.4952		80.1	0.5263	0.58073		80.1	2.5717	2.90723		80.1	5.5503	3.75823	0.4791	-0.2047
	80.2	0.3726	0.460429		80.2	2.4549	2.3736		80.2	4.2481	4.41004				80.2	1.5592	1.73275		80.2	3.3912	3.40325		80.2	4.0677	3.76142	0.7771	0.4952		80.2	0.53	0.581275		80.2	2.5735	2.90893		80.2	5.5504	3.76228	0.4759	-0.2071
	80.3	0.3716	0.460945		80.3	2.4575	2.37612		80.3	4.2471	4.4127				80.3	1.5581	1.73401		80.3	3.3923	3.40655		80.3	4.0675	3.76487	0.7777	0.4972		80.3	0.5302	0.58182		80.3	2.5753	2.91062		80.3	5.5514	3.76633	0.4746	-0.209
	80.4	0.3732	0.46146		80.4	2.4579	2.37864		80.4	4.2503	4.41535				80.4	1.5602	1.73526		80.4	3.3938	3.40985		80.4	4.0704	3.76832	0.7772	0.4975		80.4	0.5305	0.582365		80.4	2.576	2.91232		80.4	5.5525	3.77038	0.473	-0.2089
	80.5	0.373	0.461976		80.5	2.4574	2.38115		80.5	4.2527	4.418				80.5	1.5637	1.73652		80.5	3.3956	3.41314		80.5	4.0717	3.77176	0.7713	0.4982		80.5	0.5329	0.582909		80.5	2.5768	2.91401		80.5	5.5538	3.77443	0.4736	-0.2089
	80.6	0.3721	0.462492		80.6	2.4609	2.38367		80.6	4.2603	4.42065				80.6	1.5666	1.73777		80.6	3.4008	3.41644		80.6	4.0758	3.7752	0.7723	0.501		80.6	0.5373	0.583454		80.6	2.5778	2.91569		80.6	5.5578	3.77847	0.475	-0.2117
	80.7	0.3685	0.463007		80.7	2.4636	2.38619		80.7	4.2643	4.42329				80.7	1.5671	1.73902		80.7	3.4034	3.41973		80.7	4.0763	3.77864	0.7703	0.4988		80.7	0.54	0.583999		80.7	2.5774	2.91738		80.7	5.5607	3.78252	0.4731	-0.2151
	80.8	0.3705	0.463522		80.8	2.4657	2.3887		80.8	4.2677	4.42592				80.8	1.5678	1.74028		80.8	3.4077	3.42302		80.8	4.079	3.78208	0.772	0.5007		80.8	0.5441	0.584543		80.8	2.5775	2.91906		80.8	5.5638	3.78656	0.4761	-0.214
	80.9	0.3706	0.464038		80.9	2.4646	2.39121		80.9	4.2731	4.42856				80.9	1.5675	1.74152		80.9	3.4103	3.42631		80.9	4.083	3.78551	0.772	0.5021		80.9	0.5438	0.585087		80.9	2.5792	2.92074		80.9	5.5674	3.7906	0.4755	-0.2142
	81	0.3729	0.464553		81	2.4654	2.39373		81	4.277	4.43119				81	1.5642	1.74277		81	3.4139	3.42959		81	4.0805	3.78894	0.7706	0.5036		81	0.544	0.585632		81	2.5807	2.92242		81	5.5686	3.79464	0.4748	-0.2171
	81.1	0.3713	0.465068		81.1	2.47	2.39624		81.1	4.2817	4.43382				81.1	1.5602	1.74402		81.1	3.4167	3.43288		81.1	4.0825	3.79237	0.7707	0.5035		81.1	0.5419	0.586176		81.1	2.5815	2.92409		81.1	5.5714	3.79868	0.4769	-0.219
	81.2	0.3735	0.465582		81.2	2.4722	2.39875		81.2	4.2849	4.43644				81.2	1.5608	1.74527		81.2	3.4187	3.43616		81.2	4.0813	3.7958	0.7718	0.5061		81.2	0.542	0.58672		81.2	2.5799	2.92576		81.2	5.5727	3.80272	0.4787	-0.2192
	81.3	0.3743	0.466097		81.3	2.4752	2.40126		81.3	4.2843	4.43906				81.3	1.5634	1.74651		81.3	3.4157	3.43944		81.3	4.0798	3.79923	0.7733	0.5053		81.3	0.5411	0.587264		81.3	2.5834	2.92743		81.3	5.576	3.80676	0.4773	-0.219
	81.4	0.3736	0.466612		81.4	2.4798	2.40376		81.4	4.2853	4.44167				81.4	1.5639	1.74776		81.4	3.4171	3.44272		81.4	4.0812	3.80265	0.7753	0.5073		81.4	0.539	0.587808		81.4	2.5896	2.9291		81.4	5.5783	3.81079	0.4817	-0.2157
	81.5	0.3754	0.467126		81.5	2.4818	2.40627		81.5	4.2856	4.44429				81.5	1.5627	1.749		81.5	3.4191	3.44599		81.5	4.0859	3.80607	0.7771	0.5103		81.5	0.5407	0.588352		81.5	2.5941	2.93076		81.5	5.5777	3.81482	0.4806	-0.216
	81.6	0.3775	0.46764		81.6	2.4871	2.40878		81.6	4.2859	4.44689				81.6	1.5613	1.75024		81.6	3.4224	3.44927		81.6	4.0865	3.80949	0.7782	0.5141		81.6	0.5439	0.588896		81.6	2.5956	2.93242		81.6	5.578	3.81885	0.4796	-0.2151
	81.7	0.3762	0.468154		81.7	2.4917	2.41128		81.7	4.2898	4.4495				81.7	1.5599	1.75148		81.7	3.426	3.45254		81.7	4.0898	3.81291	0.7783	0.5179		81.7	0.5448	0.589439		81.7	2.5968	2.93408		81.7	5.5785	3.82288	0.4825	-0.2157
	81.8	0.3765	0.468668		81.8	2.4935	2.41379		81.8	4.2899	4.4521				81.8	1.5615	1.75272		81.8	3.4282	3.45581		81.8	4.0908	3.81633	0.7788	0.5199		81.8	0.5482	0.589983		81.8	2.5972	2.93573		81.8	5.5782	3.82691	0.4821	-0.2162
	81.9	0.3761	0.469182		81.9	2.4967	2.41629		81.9	4.2917	4.4547				81.9	1.5598	1.75396		81.9	3.4279	3.45908		81.9	4.093	3.81974	0.7838	0.5182		81.9	0.5466	0.590526		81.9	2.5998	2.93739		81.9	5.5809	3.83094	0.4804	-0.2143
	82	0.3777	0.469696		82	2.499	2.41879		82	4.2934	4.45729				82	1.5609	1.7552		82	3.429	3.46234		82	4.0941	3.82315	0.7878	0.5158		82	0.5496	0.59107		82	2.6042	2.93904		82	5.5824	3.83497	0.4799	-0.2162
	82.1	0.3764	0.470209		82.1	2.5002	2.4213		82.1	4.2973	4.45988				82.1	1.5617	1.75643		82.1	3.4307	3.46561		82.1	4.0949	3.82656	0.7904	0.515		82.1	0.5519	0.591613		82.1	2.6042	2.94069		82.1	5.5839	3.83899	0.4779	-0.2176
	82.2	0.3741	0.470723		82.2	2.5078	2.4238		82.2	4.2979	4.46246				82.2	1.5635	1.75767		82.2	3.431	3.46887		82.2	4.1008	3.82997	0.7879	0.5172		82.2	0.55	0.592156		82.2	2.6059	2.94233		82.2	5.5857	3.84301	0.4766	-0.2196
	82.3	0.3779	0.471236		82.3	2.5103	2.4263		82.3	4.3007	4.46505				82.3	1.5672	1.7589		82.3	3.4359	3.47213		82.3	4.1069	3.83337	0.7866	0.5229		82.3	0.5509	0.5927		82.3	2.6058	2.94397		82.3	5.5882	3.84703	0.477	-0.218
	82.4	0.3776	0.471749		82.4	2.5102	2.42879		82.4	4.3011	4.46763				82.4	1.5654	1.76013		82.4	3.4373	3.47539		82.4	4.1062	3.83678	0.7844	0.5227		82.4	0.5511	0.593243		82.4	2.6048	2.94561		82.4	5.5908	3.85105	0.4764	-0.2158
	82.5	0.3753	0.472262		82.5	2.5121	2.43129		82.5	4.3039	4.4702				82.5	1.5667	1.76136		82.5	3.4374	3.47864		82.5	4.1072	3.84018	0.7856	0.5214		82.5	0.5489	0.593786		82.5	2.6083	2.94725		82.5	5.593	3.85507	0.4759	-0.2166
	82.6	0.3763	0.472775		82.6	2.5152	2.43379		82.6	4.3043	4.47277				82.6	1.569	1.76259		82.6	3.441	3.4819		82.6	4.1073	3.84358	0.7879	0.5213		82.6	0.5514	0.594328		82.6	2.608	2.94889		82.6	5.5922	3.85909	0.4764	-0.2167
	82.7	0.3765	0.473288		82.7	2.5175	2.43628		82.7	4.3042	4.47534				82.7	1.5705	1.76382		82.7	3.4445	3.48515		82.7	4.1071	3.84697	0.7889	0.5218		82.7	0.5473	0.594871		82.7	2.6075	2.95052		82.7	5.5966	3.8631	0.4759	-0.219
	82.8	0.3752	0.4738		82.8	2.5207	2.43878		82.8	4.309	4.4779				82.8	1.5714	1.76505		82.8	3.444	3.4884		82.8	4.1082	3.85037	0.7912	0.5207		82.8	0.5459	0.595414		82.8	2.6095	2.95215		82.8	5.5979	3.86712	0.4756	-0.2187
	82.9	0.3755	0.474313		82.9	2.5216	2.44127		82.9	4.3136	4.48046				82.9	1.5741	1.76628		82.9	3.4424	3.49165		82.9	4.1113	3.85376	0.7938	0.5213		82.9	0.5444	0.595957		82.9	2.6137	2.95378		82.9	5.5994	3.87113	0.4781	-0.2204
	83	0.3767	0.474825		83	2.5225	2.44377		83	4.3143	4.48302				83	1.5752	1.7675		83	3.4424	3.4949		83	4.1139	3.85715	0.7921	0.5237		83	0.5435	0.596499		83	2.6181	2.9554		83	5.602	3.87514	0.4755	-0.2204
	83.1	0.3796	0.475337		83.1	2.5262	2.44626		83.1	4.3159	4.48557				83.1	1.5724	1.76873		83.1	3.4441	3.49814		83.1	4.117	3.86054	0.7925	0.5249		83.1	0.5419	0.597042		83.1	2.621	2.95703		83.1	5.6041	3.87915	0.4745	-0.2195
	83.2	0.379	0.475849		83.2	2.5308	2.44875		83.2	4.3175	4.48812				83.2	1.5681	1.76995		83.2	3.4449	3.50138		83.2	4.1254	3.86392	0.7944	0.526		83.2	0.5433	0.597584		83.2	2.6214	2.95865		83.2	5.6064	3.88316	0.4745	-0.2198
	83.3	0.3811	0.476361		83.3	2.532	2.45124		83.3	4.3199	4.49067				83.3	1.5698	1.77118		83.3	3.4467	3.50462		83.3	4.1278	3.86731	0.7953	0.5248		83.3	0.547	0.598126		83.3	2.6241	2.96026		83.3	5.6074	3.88717	0.4724	-0.2214
	83.4	0.3815	0.476873		83.4	2.5341	2.45373		83.4	4.3231	4.49321				83.4	1.5708	1.7724		83.4	3.4482	3.50786		83.4	4.13	3.87069	0.7978	0.5216		83.4	0.5444	0.598668		83.4	2.6245	2.96188		83.4	5.6122	3.89117	0.4697	-0.2211
	83.5	0.3813	0.477385		83.5	2.5337	2.45621		83.5	4.3274	4.49575				83.5	1.5713	1.77362		83.5	3.4475	3.5111		83.5	4.1302	3.87407	0.7967	0.5204		83.5	0.5428	0.59921		83.5	2.6266	2.96349		83.5	5.6168	3.89518	0.4694	-0.2213
	83.6	0.3867	0.477896		83.6	2.537	2.4587		83.6	4.3295	4.49829				83.6	1.5709	1.77484		83.6	3.4491	3.51433		83.6	4.1317	3.87745	0.7967	0.522		83.6	0.5446	0.599752		83.6	2.6275	2.9651		83.6	5.6196	3.89918	0.4709	-0.2207
	83.7	0.3882	0.478408		83.7	2.5407	2.46119		83.7	4.3306	4.50082				83.7	1.569	1.77605		83.7	3.4509	3.51757		83.7	4.1334	3.88083	0.7967	0.522		83.7	0.5463	0.600294		83.7	2.6273	2.96671		83.7	5.621	3.90318	0.469	-0.2219
	83.8	0.3892	0.478919		83.8	2.5438	2.46367		83.8	4.33	4.50335				83.8	1.5692	1.77727		83.8	3.4555	3.5208		83.8	4.1377	3.8842	0.7969	0.5233		83.8	0.5463	0.600836		83.8	2.6317	2.96831		83.8	5.6282	3.90718	0.4674	-0.2237
	83.9	0.3881	0.47943		83.9	2.5446	2.46616		83.9	4.33	4.50587				83.9	1.5729	1.77849		83.9	3.4611	3.52403		83.9	4.1414	3.88757	0.8006	0.5229		83.9	0.5471	0.601378		83.9	2.6327	2.96992		83.9	5.6326	3.91118	0.469	-0.2259
	84	0.3887	0.479941		84	2.5493	2.46864		84	4.3313	4.50839				84	1.5744	1.7797		84	3.4618	3.52725		84	4.1434	3.89094	0.8015	0.5244		84	0.547	0.60192		84	2.6334	2.97152		84	5.6362	3.91517	0.4683	-0.2229
	84.1	0.3904	0.480452		84.1	2.5527	2.47112		84.1	4.3369	4.51091				84.1	1.5743	1.78092		84.1	3.4644	3.53048		84.1	4.1495	3.89431	0.8047	0.5249		84.1	0.5484	0.602461		84.1	2.6359	2.97312		84.1	5.6379	3.91917	0.4673	-0.2213
	84.2	0.3909	0.480963		84.2	2.556	2.4736		84.2	4.3396	4.51342				84.2	1.5738	1.78213		84.2	3.4648	3.5337		84.2	4.1509	3.89767	0.8034	0.5264		84.2	0.5497	0.603003		84.2	2.6378	2.97471		84.2	5.6404	3.92316	0.4652	-0.2243
	84.3	0.3897	0.481473		84.3	2.5571	2.47608		84.3	4.3401	4.51593				84.3	1.5742	1.78334		84.3	3.4693	3.53692		84.3	4.1547	3.90104	0.8025	0.5235		84.3	0.5506	0.603544		84.3	2.6372	2.9763		84.3	5.6436	3.92715	0.465	-0.2229
	84.4	0.39	0.481984		84.4	2.5574	2.47856		84.4	4.341	4.51844				84.4	1.574	1.78455		84.4	3.4739	3.54014		84.4	4.1573	3.9044	0.8044	0.5247		84.4	0.5505	0.604085		84.4	2.6417	2.97789		84.4	5.6489	3.93114	0.464	-0.224
	84.5	0.3919	0.482494		84.5	2.5587	2.48104		84.5	4.3456	4.52095				84.5	1.5752	1.78576		84.5	3.4745	3.54336		84.5	4.1577	3.90776	0.8047	0.5207		84.5	0.5473	0.604627		84.5	2.6448	2.97948		84.5	5.6477	3.93513	0.4637	-0.2255
	84.6	0.3928	0.483004		84.6	2.5615	2.48352		84.6	4.347	4.52345				84.6	1.5769	1.78697		84.6	3.4737	3.54658		84.6	4.1638	3.91112	0.8059	0.5174		84.6	0.547	0.605168		84.6	2.6436	2.98107		84.6	5.6499	3.93912	0.4606	-0.2231
	84.7	0.3952	0.483514		84.7	2.5661	2.48599		84.7	4.3488	4.52594				84.7	1.5774	1.78818		84.7	3.4733	3.54979		84.7	4.1673	3.91447	0.8086	0.5178		84.7	0.5476	0.605709		84.7	2.6455	2.98265		84.7	5.6505	3.94311	0.458	-0.228
	84.8	0.3931	0.484024		84.8	2.5676	2.48847		84.8	4.3484	4.52844				84.8	1.5809	1.78938		84.8	3.4738	3.553		84.8	4.17	3.91783	0.8094	0.5172		84.8	0.5519	0.60625		84.8	2.6481	2.98423		84.8	5.6527	3.94709	0.4572	-0.2276
	84.9	0.3923	0.484534		84.9	2.5651	2.49094		84.9	4.3498	4.53092				84.9	1.5833	1.79059		84.9	3.4755	3.55621		84.9	4.1711	3.92118	0.809	0.5167		84.9	0.552	0.60679		84.9	2.6482	2.98581		84.9	5.656	3.95108	0.457	-0.2296
	85	0.3929	0.485043		85	2.5692	2.49342		85	4.3514	4.53341				85	1.5864	1.79179		85	3.4795	3.55942		85	4.1736	3.92453	0.8093	0.5161		85	0.5531	0.607331		85	2.6485	2.98738		85	5.6636	3.95506	0.4568	-0.2269
	85.1	0.3931	0.485553		85.1	2.5697	2.49589		85.1	4.3534	4.53589				85.1	1.59	1.79299		85.1	3.4829	3.56263		85.1	4.1773	3.92788	0.8116	0.5165		85.1	0.5532	0.607872		85.1	2.6512	2.98896		85.1	5.6663	3.95904	0.4562	-0.2256
	85.2	0.3928	0.486062		85.2	2.571	2.49836		85.2	4.3544	4.53837				85.2	1.5879	1.7942		85.2	3.4887	3.56583		85.2	4.18	3.93122	0.8141	0.5167		85.2	0.5559	0.608413		85.2	2.6544	2.99053		85.2	5.6678	3.96302	0.4542	-0.2241
	85.3	0.3937	0.486572		85.3	2.5741	2.50083		85.3	4.3597	4.54085				85.3	1.5848	1.7954		85.3	3.4918	3.56903		85.3	4.1835	3.93457	0.8145	0.518		85.3	0.5568	0.608953		85.3	2.6544	2.9921		85.3	5.6692	3.96699	0.4525	-0.222
	85.4	0.393	0.487081		85.4	2.5788	2.5033		85.4	4.3612	4.54332				85.4	1.5886	1.7966		85.4	3.4913	3.57223		85.4	4.189	3.93791	0.813	0.5161		85.4	0.5574	0.609493		85.4	2.6547	2.99366		85.4	5.6723	3.97097	0.4526	-0.2201
	85.5	0.3935	0.48759		85.5	2.5817	2.50577		85.5	4.3603	4.54579				85.5	1.5899	1.7978		85.5	3.4947	3.57543		85.5	4.1942	3.94125	0.8153	0.515		85.5	0.5583	0.610034		85.5	2.6561	2.99523		85.5	5.6743	3.97494	0.4529	-0.2198
	85.6	0.3959	0.488098		85.6	2.5867	2.50824		85.6	4.3604	4.54826				85.6	1.5909	1.79899		85.6	3.497	3.57863		85.6	4.1976	3.94458	0.8158	0.5153		85.6	0.5615	0.610574		85.6	2.6584	2.99679		85.6	5.6782	3.97892	0.4503	-0.2188
	85.7	0.3964	0.488607		85.7	2.5895	2.5107		85.7	4.3599	4.55072				85.7	1.594	1.80019		85.7	3.4999	3.58182		85.7	4.2001	3.94792	0.8189	0.5164		85.7	0.5637	0.611114		85.7	2.6593	2.99835		85.7	5.6829	3.98289	0.4484	-0.217
	85.8	0.3951	0.489116		85.8	2.5912	2.51317		85.8	4.3619	4.55318				85.8	1.5956	1.80139		85.8	3.501	3.58501		85.8	4.2035	3.95125	0.8191	0.5191		85.8	0.5649	0.611654		85.8	2.6604	2.9999		85.8	5.6874	3.98686	0.4458	-0.2168
	85.9	0.3962	0.489624		85.9	2.5925	2.51563		85.9	4.3673	4.55563				85.9	1.5942	1.80258		85.9	3.5013	3.5882		85.9	4.2056	3.95458	0.8231	0.5182		85.9	0.5645	0.612194		85.9	2.6612	3.00146		85.9	5.6929	3.99083	0.447	-0.217
	86	0.3991	0.490132		86	2.594	2.5181		86	4.3688	4.55808				86	1.5957	1.80377		86	3.5003	3.59139		86	4.2076	3.95791	0.8255	0.5162		86	0.5639	0.612734		86	2.6622	3.00301		86	5.6964	3.9948	0.4488	-0.2219
	86.1	0.3989	0.490641		86.1	2.596	2.52056		86.1	4.3689	4.56053				86.1	1.5957	1.80497		86.1	3.5058	3.59458		86.1	4.2101	3.96124	0.8266	0.5142		86.1	0.5668	0.613274		86.1	2.6671	3.00456		86.1	5.6956	3.99876	0.4501	-0.2253
	86.2	0.3999	0.491149		86.2	2.6019	2.52302		86.2	4.3702	4.56298				86.2	1.5962	1.80616		86.2	3.5113	3.59776		86.2	4.212	3.96457	0.8259	0.5119		86.2	0.572	0.613814		86.2	2.6683	3.00611		86.2	5.7	4.00273	0.4492	-0.2266
	86.3	0.3998	0.491656		86.3	2.6033	2.52548		86.3	4.373	4.56542				86.3	1.5981	1.80735		86.3	3.5148	3.60095		86.3	4.215	3.96789	0.8258	0.5136		86.3	0.5711	0.614353		86.3	2.6666	3.00765		86.3	5.7016	4.00669	0.4499	-0.2233
	86.4	0.3981	0.492164		86.4	2.6047	2.52794		86.4	4.376	4.56786				86.4	1.6003	1.80854		86.4	3.5189	3.60413		86.4	4.2175	3.97121	0.8275	0.5151		86.4	0.5713	0.614893		86.4	2.6649	3.00919		86.4	5.7074	4.01065	0.4522	-0.222
	86.5	0.3992	0.492672		86.5	2.6128	2.5304		86.5	4.3769	4.57029				86.5	1.5998	1.80973		86.5	3.5237	3.60731		86.5	4.219	3.97453	0.8275	0.5168		86.5	0.5762	0.615432		86.5	2.6655	3.01073		86.5	5.7093	4.01461	0.4514	-0.2205
	86.6	0.3968	0.493179		86.6	2.6177	2.53286		86.6	4.3786	4.57272				86.6	1.6002	1.81091		86.6	3.5259	3.61049		86.6	4.2234	3.97785	0.8305	0.5171		86.6	0.5797	0.615972		86.6	2.6673	3.01227		86.6	5.7113	4.01857	0.4508	-0.2205
	86.7	0.397	0.493687		86.7	2.618	2.53532		86.7	4.3773	4.57515				86.7	1.5995	1.8121		86.7	3.5274	3.61366		86.7	4.2274	3.98116	0.83	0.515		86.7	0.5799	0.616511		86.7	2.6675	3.01381		86.7	5.7116	4.02253	0.4475	-0.22
	86.8	0.4007	0.494194		86.8	2.6194	2.53777		86.8	4.377	4.57758				86.8	1.5986	1.81328		86.8	3.5285	3.61683		86.8	4.2327	3.98448	0.8301	0.5142		86.8	0.5816	0.61705		86.8	2.6689	3.01534		86.8	5.7128	4.02648	0.4478	-0.2177
	86.9	0.3966	0.494701		86.9	2.6219	2.54023		86.9	4.3779	4.58				86.9	1.6005	1.81447		86.9	3.5298	3.62001		86.9	4.2334	3.98779	0.8287	0.5145		86.9	0.5801	0.617589		86.9	2.6707	3.01687		86.9	5.7127	4.03044	0.4461	-0.2194
	87	0.3935	0.495208		87	2.6247	2.54268		87	4.3809	4.58242				87	1.6002	1.81565		87	3.5337	3.62318		87	4.2355	3.9911	0.8319	0.5151		87	0.5817	0.618128		87	2.6725	3.0184		87	5.7143	4.03439	0.4444	-0.2201
	87.1	0.3911	0.495715		87.1	2.6298	2.54513		87.1	4.379	4.58483				87.1	1.6075	1.81683		87.1	3.5335	3.62634		87.1	4.2413	3.99441	0.8336	0.5157		87.1	0.584	0.618667		87.1	2.6758	3.01992		87.1	5.7176	4.03834	0.4423	-0.2205
	87.2	0.3925	0.496221		87.2	2.6298	2.54759		87.2	4.3788	4.58724				87.2	1.6099	1.81801		87.2	3.5358	3.62951		87.2	4.2449	3.99771	0.8363	0.5154		87.2	0.5839	0.619206		87.2	2.6781	3.02145		87.2	5.7196	4.04229	0.4382	-0.2205
	87.3	0.3922	0.496728		87.3	2.6332	2.55004		87.3	4.3777	4.58965				87.3	1.6093	1.81919		87.3	3.5363	3.63267		87.3	4.2472	4.00102	0.8399	0.5123		87.3	0.5865	0.619745		87.3	2.6788	3.02297		87.3	5.7224	4.04624	0.4392	-0.2192
	87.4	0.3904	0.497234		87.4	2.6375	2.55249		87.4	4.3803	4.59206				87.4	1.6087	1.82037		87.4	3.5386	3.63583		87.4	4.2528	4.00432	0.842	0.516		87.4	0.5901	0.620283		87.4	2.6791	3.02449		87.4	5.725	4.05019	0.4392	-0.2207
	87.5	0.3896	0.497741		87.5	2.6394	2.55494		87.5	4.3804	4.59446				87.5	1.6095	1.82155		87.5	3.5407	3.639		87.5	4.2565	4.00762	0.8424	0.5182		87.5	0.5897	0.620822		87.5	2.6782	3.026		87.5	5.7259	4.05413	0.4352	-0.2227
	87.6	0.3894	0.498247		87.6	2.6425	2.55739		87.6	4.3833	4.59686				87.6	1.6124	1.82273		87.6	3.5416	3.64215		87.6	4.2581	4.01092	0.843	0.5156		87.6	0.5863	0.62136		87.6	2.676	3.02752		87.6	5.7306	4.05808	0.4374	-0.2233
	87.7	0.3882	0.498753		87.7	2.6416	2.55983		87.7	4.3861	4.59925				87.7	1.6126	1.8239		87.7	3.5459	3.64531		87.7	4.2638	4.01421	0.8431	0.5137		87.7	0.586	0.621899		87.7	2.6763	3.02903		87.7	5.7339	4.06202	0.4396	-0.2236
	87.8	0.3895	0.499259		87.8	2.639	2.56228		87.8	4.3856	4.60164				87.8	1.6146	1.82508		87.8	3.547	3.64846		87.8	4.2675	4.01751	0.8483	0.514		87.8	0.5849	0.622437		87.8	2.6771	3.03054		87.8	5.7379	4.06596	0.4373	-0.2245
	87.9	0.3882	0.499765		87.9	2.6414	2.56473		87.9	4.3899	4.60403				87.9	1.6136	1.82625		87.9	3.5498	3.65162		87.9	4.2705	4.0208	0.8473	0.5143		87.9	0.5864	0.622975		87.9	2.6781	3.03205		87.9	5.7449	4.0699	0.4395	-0.2278
	88	0.3899	0.50027		88	2.6461	2.56717		88	4.3922	4.60642				88	1.6151	1.82743		88	3.553	3.65477		88	4.2731	4.02409	0.8449	0.5178		88	0.5898	0.623513		88	2.6822	3.03355		88	5.7477	4.07384	0.4384	-0.2311
	88.1	0.389	0.500776		88.1	2.6488	2.56961		88.1	4.3951	4.6088				88.1	1.6135	1.8286		88.1	3.556	3.65792		88.1	4.2761	4.02738	0.8443	0.521		88.1	0.5875	0.624052		88.1	2.6832	3.03505		88.1	5.7511	4.07778	0.4376	-0.2312
	88.2	0.3909	0.501281		88.2	2.6512	2.57206		88.2	4.3975	4.61118				88.2	1.6157	1.82977		88.2	3.5579	3.66106		88.2	4.2824	4.03066	0.844	0.5172		88.2	0.5872	0.624589		88.2	2.6864	3.03656		88.2	5.7518	4.08171	0.4359	-0.2314
	88.3	0.3933	0.501786		88.3	2.6494	2.5745		88.3	4.3992	4.61355				88.3	1.6159	1.83094		88.3	3.5603	3.66421		88.3	4.2877	4.03395	0.845	0.5177		88.3	0.5894	0.625127		88.3	2.6871	3.03805		88.3	5.7534	4.08565	0.4355	-0.231
	88.4	0.3923	0.502291		88.4	2.6505	2.57694		88.4	4.4003	4.61593				88.4	1.6156	1.83211		88.4	3.5611	3.66735		88.4	4.2912	4.03723	0.8453	0.5168		88.4	0.5898	0.625665		88.4	2.6872	3.03955		88.4	5.7587	4.08958	0.4347	-0.2325
	88.5	0.3939	0.502796		88.5	2.6524	2.57938		88.5	4.4033	4.6183				88.5	1.6189	1.83328		88.5	3.5643	3.67049		88.5	4.2964	4.04051	0.8495	0.5187		88.5	0.5928	0.626203		88.5	2.6893	3.04104		88.5	5.7649	4.09351	0.4339	-0.231
	88.6	0.3931	0.503301		88.6	2.6555	2.58182		88.6	4.4045	4.62066				88.6	1.6207	1.83444		88.6	3.5673	3.67363		88.6	4.3015	4.04379	0.848	0.5208		88.6	0.5936	0.62674		88.6	2.689	3.04253		88.6	5.7676	4.09744	0.4327	-0.2311
	88.7	0.3914	0.503806		88.7	2.6576	2.58426		88.7	4.4083	4.62302				88.7	1.6233	1.83561		88.7	3.5686	3.67677		88.7	4.3066	4.04706	0.8474	0.5204		88.7	0.5926	0.627278		88.7	2.6923	3.04402		88.7	5.7726	4.10137	0.4335	-0.2319
	88.8	0.3916	0.50431		88.8	2.6599	2.58669		88.8	4.4115	4.62538				88.8	1.6238	1.83677		88.8	3.5685	3.67991		88.8	4.3109	4.05034	0.8459	0.5193		88.8	0.5945	0.627815		88.8	2.6929	3.04551		88.8	5.7755	4.1053	0.4329	-0.2309
	88.9	0.3948	0.504815		88.9	2.6609	2.58913		88.9	4.4135	4.62774				88.9	1.6238	1.83794		88.9	3.5713	3.68304		88.9	4.3131	4.05361	0.8473	0.5205		88.9	0.597	0.628353		88.9	2.6936	3.047		88.9	5.7785	4.10922	0.4326	-0.232
	89	0.3941	0.505319		89	2.6611	2.59156		89	4.4148	4.63009				89	1.6232	1.8391		89	3.5759	3.68617		89	4.3144	4.05688	0.8473	0.5195		89	0.5979	0.62889		89	2.6909	3.04848		89	5.782	4.11315	0.4305	-0.2294
	89.1	0.3968	0.505823		89.1	2.6597	2.594		89.1	4.4155	4.63244				89.1	1.6222	1.84026		89.1	3.5791	3.6893		89.1	4.3161	4.06015	0.8465	0.5199		89.1	0.5973	0.629427		89.1	2.6904	3.04996		89.1	5.7838	4.11707	0.4309	-0.2322
	89.2	0.3979	0.506327		89.2	2.6638	2.59643		89.2	4.4172	4.63479				89.2	1.6258	1.84142		89.2	3.5808	3.69243		89.2	4.3171	4.06342	0.8466	0.5219		89.2	0.5968	0.629964		89.2	2.6903	3.05144		89.2	5.7872	4.12099	0.431	-0.2344
	89.3	0.4008	0.506831		89.3	2.6605	2.59886		89.3	4.4187	4.63713				89.3	1.6323	1.84258		89.3	3.5843	3.69556		89.3	4.317	4.06668	0.8468	0.521		89.3	0.5949	0.630501		89.3	2.6928	3.05291		89.3	5.7888	4.12491	0.4304	-0.2387
	89.4	0.402	0.507335		89.4	2.6606	2.6013		89.4	4.4191	4.63947				89.4	1.6317	1.84374		89.4	3.5859	3.69868		89.4	4.317	4.06995	0.8475	0.5186		89.4	0.5944	0.631038		89.4	2.6931	3.05439		89.4	5.7928	4.12883	0.4326	-0.2382
	89.5	0.4028	0.507838		89.5	2.6627	2.60373		89.5	4.4189	4.64181				89.5	1.6331	1.8449		89.5	3.5898	3.70181		89.5	4.3194	4.07321	0.8506	0.5244		89.5	0.5983	0.631575		89.5	2.696	3.05586		89.5	5.7977	4.13275	0.4357	-0.2412
	89.6	0.404	0.508342		89.6	2.6648	2.60616		89.6	4.4208	4.64415				89.6	1.6353	1.84606		89.6	3.5945	3.70493		89.6	4.3228	4.07647	0.8551	0.5258		89.6	0.6003	0.632112		89.6	2.6986	3.05733		89.6	5.8014	4.13666	0.4353	-0.2401
	89.7	0.4017	0.508845		89.7	2.667	2.60858		89.7	4.4222	4.64648				89.7	1.6365	1.84721		89.7	3.598	3.70805		89.7	4.326	4.07972	0.8544	0.5238		89.7	0.6016	0.632648		89.7	2.7025	3.05879		89.7	5.8044	4.14058	0.4334	-0.2373
	89.8	0.4003	0.509349		89.8	2.6688	2.61101		89.8	4.4252	4.6488				89.8	1.6395	1.84837		89.8	3.598	3.71116		89.8	4.33	4.08298	0.8547	0.5267		89.8	0.602	0.633185		89.8	2.7051	3.06026		89.8	5.8089	4.14449	0.4315	-0.2356
	89.9	0.3998	0.509852		89.9	2.6727	2.61344		89.9	4.4288	4.65113				89.9	1.6419	1.84952		89.9	3.5987	3.71428		89.9	4.3314	4.08623	0.8559	0.5283		89.9	0.606	0.633721		89.9	2.7047	3.06172		89.9	5.8102	4.1484	0.4317	-0.2323
	90	0.4007	0.510355		90	2.6777	2.61586		90	4.428	4.65345				90	1.6401	1.85068		90	3.5985	3.71739		90	4.3324	4.08949	0.8538	0.5303		90	0.6068	0.634258		90	2.7071	3.06318		90	5.8091	4.15231	0.4295	-0.2338
	90.1	0.4021	0.510857		90.1	2.6809	2.61829		90.1	4.4297	4.65577				90.1	1.6425	1.85183		90.1	3.6031	3.7205		90.1	4.3356	4.09274	0.8516	0.531		90.1	0.6066	0.634794		90.1	2.7135	3.06464		90.1	5.8098	4.15622	0.4282	-0.2356
	90.2	0.3999	0.51136		90.2	2.6798	2.62071		90.2	4.4299	4.65808				90.2	1.6436	1.85298		90.2	3.6073	3.72361		90.2	4.3344	4.09598	0.852	0.5324		90.2	0.6044	0.63533		90.2	2.7126	3.06609		90.2	5.8133	4.16013	0.43	-0.2347
	90.3	0.4001	0.511863		90.3	2.6796	2.62313		90.3	4.4318	4.6604				90.3	1.6439	1.85413		90.3	3.6094	3.72672		90.3	4.3371	4.09923	0.8527	0.5313		90.3	0.6066	0.635866		90.3	2.7103	3.06755		90.3	5.8141	4.16403	0.4293	-0.2348
	90.4	0.4029	0.512365		90.4	2.6835	2.62556		90.4	4.4334	4.6627				90.4	1.6464	1.85528		90.4	3.6115	3.72983		90.4	4.3413	4.10247	0.854	0.534		90.4	0.6077	0.636402		90.4	2.7121	3.069		90.4	5.8173	4.16794	0.4284	-0.2372
	90.5	0.4015	0.512867		90.5	2.6837	2.62798		90.5	4.4331	4.66501				90.5	1.6467	1.85643		90.5	3.613	3.73293		90.5	4.3428	4.10572	0.8552	0.5336		90.5	0.6101	0.636938		90.5	2.7121	3.07045		90.5	5.8167	4.17184	0.4283	-0.2389
	90.6	0.3987	0.51337		90.6	2.6864	2.6304		90.6	4.4363	4.66731				90.6	1.648	1.85757		90.6	3.6169	3.73603		90.6	4.3447	4.10896	0.856	0.5387		90.6	0.6136	0.637474		90.6	2.7122	3.0719		90.6	5.8201	4.17574	0.4271	-0.2375
	90.7	0.3973	0.513872		90.7	2.6862	2.63282		90.7	4.439	4.66961				90.7	1.6481	1.85872		90.7	3.6212	3.73913		90.7	4.3448	4.11219	0.8564	0.5406		90.7	0.614	0.63801		90.7	2.7156	3.07334		90.7	5.822	4.17964	0.4254	-0.2375
	90.8	0.3964	0.514374		90.8	2.688	2.63523		90.8	4.4415	4.67191				90.8	1.6485	1.85987		90.8	3.6227	3.74223		90.8	4.3453	4.11543	0.8547	0.5399		90.8	0.6134	0.638546		90.8	2.715	3.07478		90.8	5.8287	4.18354	0.4255	-0.2376
	90.9	0.3975	0.514875		90.9	2.6925	2.63765		90.9	4.4457	4.6742				90.9	1.6486	1.86101		90.9	3.6293	3.74533		90.9	4.3483	4.11866	0.8575	0.5402		90.9	0.61	0.639081		90.9	2.7189	3.07622		90.9	5.8313	4.18744	0.4219	-0.2382
	91	0.3979	0.515377		91	2.6945	2.64007		91	4.4472	4.67649				91	1.6501	1.86215		91	3.6289	3.74842		91	4.3493	4.1219	0.8576	0.5404		91	0.6093	0.639617		91	2.7195	3.07766		91	5.8345	4.19133	0.4203	-0.2381
	91.1	0.3983	0.515878		91.1	2.6981	2.64248		91.1	4.4492	4.67878				91.1	1.6526	1.8633		91.1	3.6315	3.75152		91.1	4.3515	4.12513	0.8595	0.5405		91.1	0.607	0.640152		91.1	2.7236	3.0791		91.1	5.8329	4.19523	0.4195	-0.2396
	91.2	0.4008	0.51638		91.2	2.7023	2.6449		91.2	4.4516	4.68107				91.2	1.6543	1.86444		91.2	3.6338	3.75461		91.2	4.3534	4.12836	0.8605	0.5425		91.2	0.6085	0.640688		91.2	2.7211	3.08053		91.2	5.8345	4.19912	0.4196	-0.2395
	91.3	0.4023	0.516881		91.3	2.6989	2.64731		91.3	4.4534	4.68335				91.3	1.6597	1.86558		91.3	3.6341	3.7577		91.3	4.3548	4.13159	0.8614	0.5441		91.3	0.6084	0.641223		91.3	2.7216	3.08197		91.3	5.8366	4.20301	0.4162	-0.2405
	91.4	0.4045	0.517382		91.4	2.7009	2.64972		91.4	4.453	4.68562				91.4	1.6633	1.86672		91.4	3.6372	3.76079		91.4	4.3586	4.13481	0.8629	0.5441		91.4	0.6082	0.641758		91.4	2.7257	3.0834		91.4	5.8349	4.2069	0.4196	-0.2423
	91.5	0.4076	0.517883		91.5	2.7067	2.65214		91.5	4.4581	4.6879				91.5	1.6629	1.86786		91.5	3.6418	3.76387		91.5	4.3612	4.13803	0.8664	0.5478		91.5	0.6074	0.642293		91.5	2.7276	3.08482		91.5	5.8374	4.21079	0.4213	-0.2464
	91.6	0.4096	0.518384		91.6	2.7096	2.65455		91.6	4.4614	4.69017				91.6	1.6642	1.869		91.6	3.6417	3.76696		91.6	4.3625	4.14126	0.8681	0.5494		91.6	0.6055	0.642828		91.6	2.7286	3.08625		91.6	5.84	4.21468	0.422	-0.2475
	91.7	0.4112	0.518885		91.7	2.7135	2.65696		91.7	4.4682	4.69244				91.7	1.6637	1.87013		91.7	3.6473	3.77004		91.7	4.3635	4.14448	0.8678	0.5492		91.7	0.6037	0.643363		91.7	2.7292	3.08767		91.7	5.8389	4.21856	0.4219	-0.2503
	91.8	0.4118	0.519385		91.8	2.7144	2.65936		91.8	4.4741	4.69471				91.8	1.663	1.87127		91.8	3.6487	3.77312		91.8	4.3677	4.14769	0.8673	0.548		91.8	0.6003	0.643898		91.8	2.7316	3.08909		91.8	5.8424	4.22245	0.4214	-0.2537
	91.9	0.4118	0.519886		91.9	2.7183	2.66177		91.9	4.4763	4.69697				91.9	1.6628	1.8724		91.9	3.651	3.7762		91.9	4.3668	4.15091	0.8657	0.5474		91.9	0.5995	0.644433		91.9	2.7347	3.09051		91.9	5.846	4.22633	0.4188	-0.2549
	92	0.4087	0.520386		92	2.7185	2.66418		92	4.475	4.69923				92	1.6653	1.87354		92	3.6546	3.77927		92	4.3687	4.15412	0.8659	0.5497		92	0.5996	0.644967		92	2.7338	3.09193		92	5.8487	4.23021	0.4161	-0.2561
	92.1	0.4051	0.520886		92.1	2.7197	2.66659		92.1	4.4779	4.70149				92.1	1.6681	1.87467		92.1	3.6587	3.78235		92.1	4.3699	4.15734	0.8671	0.5501		92.1	0.5999	0.645502		92.1	2.7365	3.09335		92.1	5.8509	4.23409	0.4153	-0.2547
	92.2	0.4066	0.521386		92.2	2.7183	2.66899		92.2	4.4809	4.70374				92.2	1.6687	1.8758		92.2	3.6592	3.78542		92.2	4.3725	4.16055	0.866	0.5518		92.2	0.5945	0.646036		92.2	2.7384	3.09476		92.2	5.8539	4.23797	0.4163	-0.2543
	92.3	0.4066	0.521886		92.3	2.7175	2.67139		92.3	4.4811	4.70599				92.3	1.6713	1.87693		92.3	3.6613	3.78849		92.3	4.3779	4.16376	0.8668	0.5536		92.3	0.5919	0.646571		92.3	2.7409	3.09617		92.3	5.8548	4.24185	0.4173	-0.2547
	92.4	0.4074	0.522386		92.4	2.7201	2.6738		92.4	4.4835	4.70824				92.4	1.6712	1.87807		92.4	3.6621	3.79156		92.4	4.3813	4.16696	0.864	0.5522		92.4	0.5937	0.647105		92.4	2.7433	3.09758		92.4	5.8561	4.24572	0.4184	-0.2593
	92.5	0.4078	0.522886		92.5	2.7209	2.6762		92.5	4.4863	4.71049				92.5	1.673	1.87919		92.5	3.6623	3.79463		92.5	4.3824	4.17017	0.8678	0.5531		92.5	0.5954	0.647639		92.5	2.7457	3.09898		92.5	5.8558	4.2496	0.416	-0.259
	92.6	0.4088	0.523385		92.6	2.7199	2.6786		92.6	4.4879	4.71273				92.6	1.673	1.88032		92.6	3.6616	3.79769		92.6	4.3848	4.17337	0.8717	0.5516		92.6	0.5927	0.648173		92.6	2.7486	3.10039		92.6	5.8565	4.25347	0.4161	-0.2596
	92.7	0.4114	0.523885		92.7	2.7208	2.681		92.7	4.4894	4.71497				92.7	1.6717	1.88145		92.7	3.6629	3.80076		92.7	4.3851	4.17657	0.8737	0.5499		92.7	0.5907	0.648707		92.7	2.7499	3.10179		92.7	5.8606	4.25734	0.4153	-0.2612
	92.8	0.4108	0.524384		92.8	2.7224	2.6834		92.8	4.4915	4.7172				92.8	1.6721	1.88258		92.8	3.6643	3.80382		92.8	4.3858	4.17977	0.8734	0.5507		92.8	0.5895	0.649241		92.8	2.7531	3.10319		92.8	5.8615	4.26121	0.4161	-0.2604
	92.9	0.41	0.524883		92.9	2.7238	2.6858		92.9	4.4967	4.71944				92.9	1.6748	1.8837		92.9	3.6663	3.80688		92.9	4.3891	4.18297	0.8753	0.5483		92.9	0.5868	0.649775		92.9	2.7548	3.10459		92.9	5.8645	4.26508	0.416	-0.2609
	93	0.4121	0.525382		93	2.7266	2.6882		93	4.5031	4.72167				93	1.6753	1.88483		93	3.6657	3.80994		93	4.3949	4.18616	0.8761	0.547		93	0.5863	0.650309		93	2.7563	3.10599		93	5.8688	4.26895	0.4189	-0.2595
	93.1	0.4123	0.525881		93.1	2.7278	2.69059		93.1	4.5034	4.7239				93.1	1.6753	1.88595		93.1	3.6637	3.813		93.1	4.3978	4.18936	0.874	0.5445		93.1	0.588	0.650843		93.1	2.7546	3.10738		93.1	5.8709	4.27282	0.4227	-0.2571
	93.2	0.4133	0.52638		93.2	2.7268	2.69299		93.2	4.5054	4.72612				93.2	1.6734	1.88708		93.2	3.6663	3.81605		93.2	4.3998	4.19255	0.8742	0.5443		93.2	0.5876	0.651376		93.2	2.7564	3.10877		93.2	5.8721	4.27668	0.4247	-0.2576
	93.3	0.4146	0.526878		93.3	2.7305	2.69538		93.3	4.5086	4.72834				93.3	1.6753	1.8882		93.3	3.6681	3.8191		93.3	4.4028	4.19574	0.8736	0.5467		93.3	0.5863	0.65191		93.3	2.7569	3.11016		93.3	5.874	4.28054	0.4238	-0.2593
	93.4	0.4164	0.527377		93.4	2.7286	2.69778		93.4	4.5094	4.73056				93.4	1.6773	1.88932		93.4	3.6722	3.82215		93.4	4.4079	4.19893	0.8732	0.5478		93.4	0.5844	0.652443		93.4	2.7607	3.11155		93.4	5.8794	4.2844	0.4226	-0.2611
	93.5	0.4174	0.527875		93.5	2.7297	2.70017		93.5	4.5109	4.73278				93.5	1.6782	1.89044		93.5	3.6773	3.8252		93.5	4.4093	4.20212	0.8732	0.5447		93.5	0.5808	0.652976		93.5	2.7631	3.11294		93.5	5.8787	4.28827	0.4228	-0.2618
	93.6	0.4158	0.528373		93.6	2.7315	2.70256		93.6	4.5132	4.73499				93.6	1.6782	1.89156		93.6	3.6819	3.82825		93.6	4.4099	4.2053	0.8741	0.5427		93.6	0.582	0.65351		93.6	2.764	3.11432		93.6	5.8815	4.29212	0.4228	-0.2614
	93.7	0.4171	0.528871		93.7	2.7315	2.70495		93.7	4.5163	4.7372				93.7	1.6777	1.89268		93.7	3.6858	3.8313		93.7	4.4148	4.20848	0.8734	0.5453		93.7	0.5854	0.654043		93.7	2.763	3.1157		93.7	5.8812	4.29598	0.4225	-0.2601
	93.8	0.4163	0.529369		93.8	2.7328	2.70734		93.8	4.5178	4.73941				93.8	1.6761	1.8938		93.8	3.6833	3.83434		93.8	4.4166	4.21167	0.8741	0.5435		93.8	0.5856	0.654576		93.8	2.7638	3.11708		93.8	5.8824	4.29984	0.421	-0.2627
	93.9	0.415	0.529867		93.9	2.7393	2.70973		93.9	4.5205	4.74161				93.9	1.6766	1.89491		93.9	3.6837	3.83738		93.9	4.419	4.21484	0.8723	0.542		93.9	0.5869	0.655109		93.9	2.767	3.11846		93.9	5.8841	4.30369	0.4229	-0.2636
	94	0.4139	0.530365		94	2.7418	2.71212		94	4.5227	4.74381				94	1.676	1.89603		94	3.6849	3.84042		94	4.4215	4.21802	0.8752	0.5393		94	0.5843	0.655642		94	2.7702	3.11983		94	5.8849	4.30755	0.4224	-0.2614
	94.1	0.4138	0.530862		94.1	2.74	2.71451		94.1	4.5253	4.74601				94.1	1.6749	1.89714		94.1	3.6871	3.84346		94.1	4.4228	4.2212	0.8762	0.5362		94.1	0.5861	0.656175		94.1	2.77	3.12121		94.1	5.8887	4.3114	0.4234	-0.26
	94.2	0.4141	0.53136		94.2	2.742	2.71689		94.2	4.5256	4.7482				94.2	1.6756	1.89826		94.2	3.6912	3.8465		94.2	4.4256	4.22437	0.8774	0.5346		94.2	0.588	0.656707		94.2	2.7669	3.12258		94.2	5.8911	4.31525	0.4216	-0.2613
	94.3	0.413	0.531857		94.3	2.7442	2.71928		94.3	4.5279	4.7504				94.3	1.6754	1.89937		94.3	3.6932	3.84953		94.3	4.4261	4.22754	0.8803	0.5394		94.3	0.5904	0.65724		94.3	2.7646	3.12395		94.3	5.8928	4.3191	0.424	-0.2622
	94.4	0.4133	0.532354		94.4	2.747	2.72166		94.4	4.5295	4.75259				94.4	1.6748	1.90048		94.4	3.6948	3.85257		94.4	4.4252	4.23072	0.8823	0.5389		94.4	0.59	0.657773		94.4	2.764	3.12532		94.4	5.8984	4.32294	0.4242	-0.2615
	94.5	0.4145	0.532851		94.5	2.7502	2.72405		94.5	4.5301	4.75477				94.5	1.6759	1.90159		94.5	3.6981	3.8556		94.5	4.4262	4.23388	0.8829	0.54		94.5	0.5918	0.658305		94.5	2.7677	3.12668		94.5	5.9008	4.32679	0.4245	-0.2638
	94.6	0.4131	0.533348		94.6	2.7546	2.72643		94.6	4.5327	4.75696				94.6	1.676	1.9027		94.6	3.6987	3.85863		94.6	4.4289	4.23705	0.8817	0.539		94.6	0.5898	0.658838		94.6	2.7713	3.12804		94.6	5.9	4.33064	0.4268	-0.2674
	94.7	0.4176	0.533845		94.7	2.7557	2.72881		94.7	4.5356	4.75914				94.7	1.6752	1.90381		94.7	3.7027	3.86165		94.7	4.4287	4.24022	0.885	0.5403		94.7	0.5896	0.65937		94.7	2.7725	3.12941		94.7	5.904	4.33448	0.4267	-0.267
	94.8	0.4211	0.534341		94.8	2.7568	2.73119		94.8	4.5373	4.76132				94.8	1.6745	1.90492		94.8	3.7055	3.86468		94.8	4.4304	4.24338	0.8871	0.5398		94.8	0.5905	0.659902		94.8	2.7713	3.13077		94.8	5.9072	4.33832	0.4237	-0.268
	94.9	0.4212	0.534838		94.9	2.7597	2.73357		94.9	4.5397	4.76349				94.9	1.6747	1.90603		94.9	3.7104	3.8677		94.9	4.4282	4.24654	0.8891	0.5404		94.9	0.5927	0.660434		94.9	2.7722	3.13212		94.9	5.9108	4.34216	0.4247	-0.2673
	95	0.4194	0.535334		95	2.763	2.73595		95	4.5399	4.76566				95	1.6769	1.90714		95	3.715	3.87073		95	4.4302	4.2497	0.8893	0.5402		95	0.5954	0.660966		95	2.7763	3.13348		95	5.9148	4.346	0.4236	-0.2672
	95.1	0.4211	0.535831		95.1	2.7652	2.73833		95.1	4.5405	4.76783				95.1	1.6796	1.90824		95.1	3.7179	3.87375		95.1	4.4328	4.25286	0.8927	0.5406		95.1	0.5966	0.661498		95.1	2.7795	3.13483		95.1	5.9158	4.34984	0.4233	-0.2697
	95.2	0.4203	0.536327		95.2	2.7707	2.74071		95.2	4.5418	4.77				95.2	1.6807	1.90935		95.2	3.7202	3.87677		95.2	4.4368	4.25601	0.8967	0.5383		95.2	0.5992	0.66203		95.2	2.7794	3.13618		95.2	5.9167	4.35367	0.4224	-0.2687
	95.3	0.4182	0.536823		95.3	2.7716	2.74308		95.3	4.5451	4.77216				95.3	1.681	1.91045		95.3	3.7207	3.87978		95.3	4.4394	4.25917	0.9007	0.5358		95.3	0.6013	0.662562		95.3	2.7772	3.13753		95.3	5.9213	4.35751	0.4221	-0.2677
	95.4	0.4158	0.537318		95.4	2.7756	2.74546		95.4	4.545	4.77433				95.4	1.6793	1.91156		95.4	3.7246	3.8828		95.4	4.442	4.26232	0.8978	0.5361		95.4	0.6013	0.663093		95.4	2.7772	3.13888		95.4	5.9222	4.36134	0.4237	-0.2642
	95.5	0.4157	0.537814		95.5	2.7777	2.74783		95.5	4.5463	4.77648				95.5	1.6805	1.91266		95.5	3.7274	3.88581		95.5	4.4477	4.26547	0.8989	0.5414		95.5	0.6014	0.663625		95.5	2.7837	3.14023		95.5	5.9229	4.36518	0.4246	-0.2637
	95.6	0.4126	0.53831		95.6	2.781	2.75021		95.6	4.5497	4.77864				95.6	1.6794	1.91376		95.6	3.7296	3.88882		95.6	4.4524	4.26862	0.8964	0.5384		95.6	0.6005	0.664157		95.6	2.7852	3.14157		95.6	5.9206	4.36901	0.423	-0.2633
	95.7	0.412	0.538805		95.7	2.7821	2.75258		95.7	4.5508	4.78079				95.7	1.677	1.91486		95.7	3.7331	3.89183		95.7	4.4562	4.27177	0.8923	0.5386		95.7	0.6029	0.664688		95.7	2.7869	3.14291		95.7	5.9224	4.37284	0.4248	-0.2688
	95.8	0.4144	0.539301		95.8	2.7845	2.75495		95.8	4.5535	4.78294				95.8	1.6763	1.91596		95.8	3.7362	3.89484		95.8	4.4597	4.27491	0.8965	0.5381		95.8	0.6032	0.665219		95.8	2.7875	3.14425		95.8	5.9225	4.37666	0.4247	-0.2738
	95.9	0.4174	0.539796		95.9	2.7863	2.75732		95.9	4.5541	4.78509				95.9	1.6752	1.91706		95.9	3.7397	3.89785		95.9	4.4594	4.27806	0.8965	0.536		95.9	0.6036	0.665751		95.9	2.7893	3.14559		95.9	5.9246	4.38049	0.4258	-0.2734
	96	0.4168	0.540291		96	2.7865	2.75969		96	4.5544	4.78724				96	1.6752	1.91816		96	3.7411	3.90085		96	4.4599	4.2812	0.8975	0.5349		96	0.6039	0.666282		96	2.7926	3.14692		96	5.9253	4.38432	0.4242	-0.2786
	96.1	0.4193	0.540786		96.1	2.7897	2.76206		96.1	4.5595	4.78938				96.1	1.6793	1.91926		96.1	3.7451	3.90386		96.1	4.4604	4.28434	0.8958	0.5349		96.1	0.605	0.666813		96.1	2.7911	3.14826		96.1	5.9298	4.38814	0.4242	-0.2774
	96.2	0.4216	0.541281		96.2	2.7894	2.76443		96.2	4.5633	4.79152				96.2	1.6789	1.92035		96.2	3.7463	3.90686		96.2	4.4646	4.28748	0.8981	0.5343		96.2	0.6047	0.667344		96.2	2.789	3.14959		96.2	5.9307	4.39196	0.4251	-0.2793
	96.3	0.4233	0.541775		96.3	2.7912	2.7668		96.3	4.5639	4.79365				96.3	1.6821	1.92145		96.3	3.7466	3.90986		96.3	4.4682	4.29062	0.8988	0.5364		96.3	0.6047	0.667875		96.3	2.7925	3.15092		96.3	5.9338	4.39578	0.4251	-0.2798
	96.4	0.4205	0.54227		96.4	2.7925	2.76916		96.4	4.5664	4.79579				96.4	1.6845	1.92254		96.4	3.7494	3.91285		96.4	4.4697	4.29375	0.9015	0.5379		96.4	0.6031	0.668406		96.4	2.7944	3.15225		96.4	5.9374	4.3996	0.4254	-0.2816
	96.5	0.4201	0.542764		96.5	2.7941	2.77153		96.5	4.5666	4.79792				96.5	1.6856	1.92364		96.5	3.7506	3.91585		96.5	4.4703	4.29688	0.9024	0.5377		96.5	0.6041	0.668936		96.5	2.7953	3.15357		96.5	5.9411	4.40342	0.4225	-0.2841
	96.6	0.4238	0.543259		96.6	2.795	2.77389		96.6	4.5679	4.80004				96.6	1.6904	1.92473		96.6	3.7508	3.91884		96.6	4.4746	4.30002	0.9025	0.5371		96.6	0.6034	0.669467		96.6	2.7955	3.1549		96.6	5.9434	4.40724	0.4181	-0.2844
	96.7	0.4243	0.543753		96.7	2.8007	2.77625		96.7	4.5675	4.80217				96.7	1.692	1.92582		96.7	3.7503	3.92183		96.7	4.4773	4.30314	0.9029	0.5347		96.7	0.5995	0.669998		96.7	2.8005	3.15622		96.7	5.9478	4.41105	0.4199	-0.2869
	96.8	0.4254	0.544247		96.8	2.8035	2.77862		96.8	4.5703	4.80429				96.8	1.6926	1.92692		96.8	3.7512	3.92482		96.8	4.4792	4.30627	0.905	0.5359		96.8	0.5985	0.670528		96.8	2.8026	3.15754		96.8	5.9511	4.41487	0.4208	-0.2876
	96.9	0.4263	0.544741		96.9	2.8035	2.78098		96.9	4.5729	4.80641				96.9	1.6912	1.92801		96.9	3.7544	3.92781		96.9	4.4823	4.3094	0.9094	0.5376		96.9	0.5984	0.671058		96.9	2.8048	3.15886		96.9	5.9536	4.41868	0.421	-0.2838
	97	0.4261	0.545234		97	2.8067	2.78334		97	4.5738	4.80853				97	1.6872	1.9291		97	3.7549	3.9308		97	4.4846	4.31252	0.9056	0.5396		97	0.5989	0.671589		97	2.8052	3.16017		97	5.9581	4.42249	0.4264	-0.2842
	97.1	0.4237	0.545728		97.1	2.8099	2.7857		97.1	4.5774	4.81064				97.1	1.6884	1.93019		97.1	3.7596	3.93379		97.1	4.487	4.31565	0.9046	0.5383		97.1	0.6006	0.672119		97.1	2.8064	3.16149		97.1	5.9629	4.4263	0.4263	-0.2833
	97.2	0.4234	0.546221		97.2	2.81	2.78806		97.2	4.58	4.81276				97.2	1.6866	1.93127		97.2	3.7617	3.93677		97.2	4.4911	4.31877	0.905	0.5384		97.2	0.6029	0.672649		97.2	2.8035	3.1628		97.2	5.9669	4.43011	0.4275	-0.2848
	97.3	0.4255	0.546715		97.3	2.8106	2.79042		97.3	4.5786	4.81486				97.3	1.6873	1.93236		97.3	3.7616	3.93975		97.3	4.4924	4.32189	0.9052	0.539		97.3	0.6026	0.673179		97.3	2.8051	3.16411		97.3	5.9707	4.43392	0.4251	-0.2837
	97.4	0.424	0.547208		97.4	2.8187	2.79277		97.4	4.5815	4.81697				97.4	1.687	1.93345		97.4	3.7641	3.94273		97.4	4.4978	4.325	0.9049	0.5385		97.4	0.6032	0.673709		97.4	2.8069	3.16542		97.4	5.9737	4.43772	0.4263	-0.2841
	97.5	0.4212	0.547701		97.5	2.8227	2.79513		97.5	4.5858	4.81907				97.5	1.6875	1.93453		97.5	3.7651	3.94571		97.5	4.5009	4.32812	0.9038	0.5367		97.5	0.604	0.674239		97.5	2.8093	3.16673		97.5	5.98	4.44153	0.4211	-0.2848
	97.6	0.4207	0.548194		97.6	2.821	2.79748		97.6	4.5899	4.82117				97.6	1.6904	1.93562		97.6	3.7656	3.94868		97.6	4.5008	4.33123	0.9016	0.5343		97.6	0.6064	0.674769		97.6	2.8118	3.16803		97.6	5.9839	4.44533	0.4214	-0.2842
	97.7	0.4193	0.548687		97.7	2.8212	2.79984		97.7	4.592	4.82327				97.7	1.69	1.9367		97.7	3.7667	3.95166		97.7	4.5018	4.33435	0.9	0.535		97.7	0.6085	0.675299		97.7	2.8117	3.16933		97.7	5.987	4.44913	0.4224	-0.2873
	97.8	0.4161	0.54918		97.8	2.8214	2.80219		97.8	4.5921	4.82537				97.8	1.689	1.93778		97.8	3.7663	3.95463		97.8	4.5022	4.33746	0.8998	0.5352		97.8	0.6079	0.675828		97.8	2.8161	3.17063		97.8	5.9919	4.45293	0.4264	-0.2864
	97.9	0.4165	0.549672		97.9	2.8234	2.80454		97.9	4.5913	4.82746				97.9	1.6894	1.93887		97.9	3.7675	3.9576		97.9	4.5036	4.34057	0.902	0.5361		97.9	0.6075	0.676358		97.9	2.8181	3.17193		97.9	5.9931	4.45673	0.4275	-0.2868
	98	0.4174	0.550165		98	2.8241	2.80689		98	4.5946	4.82955				98	1.6919	1.93995		98	3.7733	3.96057		98	4.5085	4.34367	0.9054	0.5385		98	0.6072	0.676887		98	2.8206	3.17323		98	5.9944	4.46053	0.4313	-0.2856
	98.1	0.421	0.550657		98.1	2.8279	2.80925		98.1	4.5952	4.83164				98.1	1.6927	1.94103		98.1	3.775	3.96354		98.1	4.5113	4.34678	0.9045	0.538		98.1	0.6081	0.677417		98.1	2.8241	3.17453		98.1	5.9975	4.46432	0.4316	-0.287
	98.2	0.4234	0.551149		98.2	2.83	2.81159		98.2	4.5969	4.83372				98.2	1.688	1.94211		98.2	3.7778	3.9665		98.2	4.5121	4.34988	0.904	0.5402		98.2	0.6098	0.677946		98.2	2.823	3.17582		98.2	5.9993	4.46812	0.4322	-0.2869
	98.3	0.4228	0.551641		98.3	2.8335	2.81394		98.3	4.6028	4.83581				98.3	1.6885	1.94319		98.3	3.7774	3.96947		98.3	4.514	4.35299	0.9064	0.5398		98.3	0.6144	0.678475		98.3	2.8229	3.17711		98.3	6.0029	4.47191	0.4309	-0.2849
	98.4	0.4257	0.552133		98.4	2.8363	2.81629		98.4	4.6067	4.83789				98.4	1.6892	1.94426		98.4	3.7772	3.97243		98.4	4.5107	4.35609	0.9072	0.5369		98.4	0.6161	0.679004		98.4	2.824	3.1784		98.4	6.0055	4.4757	0.4319	-0.2877
	98.5	0.4276	0.552625		98.5	2.8381	2.81864		98.5	4.6091	4.83996				98.5	1.6911	1.94534		98.5	3.7799	3.97539		98.5	4.5127	4.35918	0.912	0.5346		98.5	0.6153	0.679533		98.5	2.8258	3.17969		98.5	6.0115	4.47949	0.434	-0.2879
	98.6	0.4268	0.553117		98.6	2.842	2.82098		98.6	4.6132	4.84204				98.6	1.6918	1.94642		98.6	3.7835	3.97835		98.6	4.5166	4.36228	0.9109	0.5315		98.6	0.6174	0.680062		98.6	2.8286	3.18098		98.6	6.0149	4.48328	0.4331	-0.2894
	98.7	0.4266	0.553608		98.7	2.8422	2.82333		98.7	4.6163	4.84411				98.7	1.6945	1.94749		98.7	3.7866	3.98131		98.7	4.5214	4.36538	0.9094	0.5331		98.7	0.6178	0.680591		98.7	2.8296	3.18226		98.7	6.0199	4.48707	0.4344	-0.2911
	98.8	0.424	0.5541		98.8	2.846	2.82567		98.8	4.6212	4.84618				98.8	1.6969	1.94857		98.8	3.7887	3.98426		98.8	4.5237	4.36847	0.9088	0.5346		98.8	0.618	0.68112		98.8	2.8319	3.18354		98.8	6.025	4.49085	0.4362	-0.2924
	98.9	0.4257	0.554591		98.9	2.8501	2.82802		98.9	4.6236	4.84824				98.9	1.697	1.94964		98.9	3.7901	3.98722		98.9	4.5259	4.37156	0.9083	0.5366		98.9	0.6185	0.681648		98.9	2.8314	3.18482		98.9	6.0307	4.49464	0.4363	-0.2939
	99	0.4262	0.555082		99	2.8546	2.83036		99	4.6247	4.85031				99	1.6986	1.95072		99	3.7944	3.99017		99	4.5265	4.37465	0.9106	0.5439		99	0.6182	0.682177		99	2.8318	3.1861		99	6.032	4.49842	0.4355	-0.2934
	99.1	0.4289	0.555573		99.1	2.8566	2.8327		99.1	4.6228	4.85237				99.1	1.6988	1.95179		99.1	3.8002	3.99312		99.1	4.5268	4.37774	0.9129	0.5476		99.1	0.6186	0.682705		99.1	2.8302	3.18738		99.1	6.037	4.5022	0.4356	-0.2976
	99.2	0.4335	0.556064		99.2	2.8595	2.83504		99.2	4.6235	4.85443				99.2	1.7008	1.95286		99.2	3.8021	3.99607		99.2	4.5269	4.38083	0.9163	0.5517		99.2	0.6186	0.683234		99.2	2.8338	3.18865		99.2	6.0413	4.50598	0.4339	-0.3022
	99.3	0.4336	0.556555		99.3	2.8623	2.83738		99.3	4.6279	4.85648				99.3	1.701	1.95393		99.3	3.8062	3.99901		99.3	4.5294	4.38391	0.9204	0.5528		99.3	0.6193	0.683762		99.3	2.8335	3.18993		99.3	6.0438	4.50976	0.4322	-0.304
	99.4	0.4355	0.557046		99.4	2.8627	2.83972		99.4	4.6302	4.85854				99.4	1.7017	1.955		99.4	3.8087	4.00196		99.4	4.5305	4.387	0.922	0.5505		99.4	0.6231	0.68429		99.4	2.8351	3.1912		99.4	6.0456	4.51354	0.4344	-0.3033
	99.5	0.4364	0.557536		99.5	2.8659	2.84206		99.5	4.6355	4.86059				99.5	1.7037	1.95607		99.5	3.8081	4.0049		99.5	4.5315	4.39008	0.9212	0.5481		99.5	0.6263	0.684819		99.5	2.8361	3.19247		99.5	6.0451	4.51732	0.4342	-0.3026
	99.6	0.437	0.558027		99.6	2.8661	2.84439		99.6	4.6395	4.86264				99.6	1.7041	1.95714		99.6	3.8097	4.00784		99.6	4.5342	4.39316	0.9202	0.547		99.6	0.6287	0.685347		99.6	2.8374	3.19373		99.6	6.0506	4.52109	0.4328	-0.3018
	99.7	0.4381	0.558517		99.7	2.8687	2.84673		99.7	4.6416	4.86468				99.7	1.7039	1.95821		99.7	3.8101	4.01078		99.7	4.5378	4.39624	0.9195	0.5448		99.7	0.6293	0.685875		99.7	2.84	3.195		99.7	6.0545	4.52487	0.4344	-0.3032
	99.8	0.4363	0.559007		99.8	2.8715	2.84907		99.8	4.6455	4.86672				99.8	1.7047	1.95927		99.8	3.8108	4.01372		99.8	4.536	4.39931	0.9184	0.5446		99.8	0.6283	0.686403		99.8	2.8452	3.19626		99.8	6.0602	4.52864	0.4346	-0.3053
	99.9	0.4362	0.559497		99.9	2.8755	2.8514		99.9	4.6467	4.86876				99.9	1.7089	1.96034		99.9	3.8151	4.01666		99.9	4.5365	4.40239	0.9219	0.5478		99.9	0.6304	0.68693		99.9	2.8466	3.19752		99.9	6.065	4.53241	0.4358	-0.3041
	100	0.4356	0.559987		100	2.8731	2.85373		100	4.6465	4.8708				100	1.71	1.9614		100	3.8207	4.01959		100	4.5385	4.40546	0.9243	0.5485		100	0.6311	0.687458		100	2.8466	3.19879		100	6.0687	4.53618	0.4329	-0.3025
	100.1	0.4402	0.560477		100.1	2.8739	2.85607		100.1	4.6491	4.87284				100.1	1.7125	1.96247		100.1	3.8236	4.02252		100.1	4.5383	4.40853	0.9246	0.5484		100.1	0.633	0.687986		100.1	2.8491	3.20004		100.1	6.0715	4.53995	0.4311	-0.3043
	100.2	0.4399	0.560966		100.2	2.8782	2.8584		100.2	4.6486	4.87487				100.2	1.7149	1.96353		100.2	3.8238	4.02545		100.2	4.5396	4.4116	0.9249	0.5508		100.2	0.6304	0.688513		100.2	2.8521	3.2013		100.2	6.0727	4.54372	0.4292	-0.3057
	100.3	0.4378	0.561456		100.3	2.882	2.86073		100.3	4.6523	4.8769				100.3	1.721	1.96459		100.3	3.8261	4.02838		100.3	4.5423	4.41467	0.9278	0.5521		100.3	0.6301	0.689041		100.3	2.856	3.20256		100.3	6.0767	4.54748	0.433	-0.3025
	100.4	0.4383	0.561945		100.4	2.8821	2.86306		100.4	4.6549	4.87893				100.4	1.7198	1.96566		100.4	3.8292	4.03131		100.4	4.5454	4.41774	0.927	0.5501		100.4	0.6312	0.689568		100.4	2.8594	3.20381		100.4	6.079	4.55124	0.4337	-0.3036
	100.5	0.4386	0.562434		100.5	2.8842	2.86539		100.5	4.6588	4.88095				100.5	1.7236	1.96672		100.5	3.8325	4.03424		100.5	4.5451	4.4208	0.9277	0.551		100.5	0.6312	0.690095		100.5	2.8617	3.20506		100.5	6.0775	4.55501	0.4341	-0.308
	100.6	0.4392	0.562923		100.6	2.8865	2.86771		100.6	4.663	4.88298				100.6	1.7236	1.96778		100.6	3.8339	4.03716		100.6	4.5478	4.42387	0.9318	0.5488		100.6	0.6321	0.690623		100.6	2.865	3.20631		100.6	6.076	4.55877	0.4355	-0.3081
	100.7	0.4421	0.563412		100.7	2.887	2.87004		100.7	4.663	4.885				100.7	1.7247	1.96884		100.7	3.8363	4.04008		100.7	4.5519	4.42693	0.9328	0.5484		100.7	0.6349	0.69115		100.7	2.8632	3.20756		100.7	6.0766	4.56253	0.4342	-0.3069
	100.8	0.4425	0.563901		100.8	2.8908	2.87237		100.8	4.6636	4.88701				100.8	1.7242	1.9699		100.8	3.839	4.043		100.8	4.5551	4.42999	0.9308	0.5448		100.8	0.6368	0.691677		100.8	2.8644	3.2088		100.8	6.078	4.56629	0.4351	-0.3065
	100.9	0.4447	0.56439		100.9	2.8957	2.87469		100.9	4.6644	4.88903				100.9	1.726	1.97095		100.9	3.8415	4.04592		100.9	4.5565	4.43305	0.9308	0.5457		100.9	0.6377	0.692204		100.9	2.8658	3.21005		100.9	6.0799	4.57004	0.4375	-0.3064
	101	0.4481	0.564879		101	2.8996	2.87702		101	4.6649	4.89104				101	1.728	1.97201		101	3.8428	4.04884		101	4.5625	4.4361	0.9328	0.5421		101	0.6387	0.692731		101	2.8683	3.21129		101	6.0829	4.5738	0.4345	-0.3063
	101.1	0.4468	0.565367		101.1	2.9015	2.87934		101.1	4.6654	4.89305				101.1	1.7279	1.97307		101.1	3.8447	4.05176		101.1	4.5672	4.43916	0.9347	0.5407		101.1	0.6369	0.693257		101.1	2.8665	3.21253		101.1	6.0849	4.57756	0.4358	-0.3062
	101.2	0.4454	0.565855		101.2	2.9068	2.88166		101.2	4.6667	4.89506				101.2	1.7298	1.97412		101.2	3.8464	4.05467		101.2	4.5717	4.44221	0.9336	0.5421		101.2	0.6341	0.693784		101.2	2.867	3.21377		101.2	6.0898	4.58131	0.435	-0.3064
	101.3	0.4461	0.566344		101.3	2.909	2.88398		101.3	4.6706	4.89706				101.3	1.7301	1.97518		101.3	3.8494	4.05758		101.3	4.5708	4.44526	0.9323	0.543		101.3	0.6323	0.694311		101.3	2.8697	3.215		101.3	6.0936	4.58506	0.4355	-0.3095
	101.4	0.4459	0.566832		101.4	2.9097	2.8863		101.4	4.6692	4.89907				101.4	1.7324	1.97623		101.4	3.8535	4.06049		101.4	4.5742	4.44831	0.9307	0.5453		101.4	0.6311	0.694837		101.4	2.8734	3.21624		101.4	6.0954	4.58881	0.4348	-0.3103
	101.5	0.4496	0.56732		101.5	2.9135	2.88862		101.5	4.6746	4.90107				101.5	1.7323	1.97729		101.5	3.8541	4.0634		101.5	4.5753	4.45136	0.9347	0.5476		101.5	0.6324	0.695364		101.5	2.8745	3.21747		101.5	6.099	4.59256	0.4319	-0.3142
	101.6	0.4521	0.567807		101.6	2.9152	2.89094		101.6	4.6801	4.90307				101.6	1.7351	1.97834		101.6	3.8563	4.06631		101.6	4.5762	4.45441	0.9319	0.5455		101.6	0.6325	0.69589		101.6	2.8714	3.21871		101.6	6.1032	4.59631	0.43	-0.3124
	101.7	0.4574	0.568295		101.7	2.916	2.89326		101.7	4.6832	4.90506				101.7	1.7413	1.97939		101.7	3.8582	4.06921		101.7	4.5765	4.45745	0.9321	0.5451		101.7	0.6351	0.696416		101.7	2.8708	3.21993		101.7	6.1085	4.60005	0.4297	-0.3121
	101.8	0.4587	0.568783		101.8	2.9166	2.89558		101.8	4.6864	4.90705				101.8	1.7442	1.98044		101.8	3.8598	4.07212		101.8	4.578	4.4605	0.932	0.5466		101.8	0.6342	0.696943		101.8	2.8713	3.22116		101.8	6.1117	4.6038	0.4278	-0.3089
	101.9	0.4582	0.56927		101.9	2.9187	2.89789		101.9	4.6899	4.90904				101.9	1.7438	1.98149		101.9	3.8592	4.07502		101.9	4.5807	4.46354	0.9293	0.5477		101.9	0.6343	0.697469		101.9	2.872	3.22239		101.9	6.1156	4.60754	0.4287	-0.3083
	102	0.4595	0.569757		102	2.9215	2.90021		102	4.6902	4.91103				102	1.7468	1.98254		102	3.8626	4.07792		102	4.5849	4.46658	0.9306	0.5484		102	0.6352	0.697995		102	2.8728	3.22361		102	6.1175	4.61128	0.4287	-0.3104
	102.1	0.4613	0.570245		102.1	2.923	2.90252		102.1	4.6967	4.91302				102.1	1.7488	1.98359		102.1	3.8639	4.08082		102.1	4.5882	4.46962	0.9284	0.5491		102.1	0.633	0.698521		102.1	2.8721	3.22484		102.1	6.1185	4.61502	0.4297	-0.3097
	102.2	0.4597	0.570732		102.2	2.9229	2.90484		102.2	4.6977	4.915				102.2	1.7492	1.98464		102.2	3.8612	4.08371		102.2	4.5904	4.47265	0.9309	0.5501		102.2	0.6323	0.699046		102.2	2.8723	3.22606		102.2	6.1196	4.61876	0.429	-0.31
	102.3	0.4591	0.571219		102.3	2.9241	2.90715		102.3	4.6975	4.91698				102.3	1.7518	1.98568		102.3	3.8616	4.08661		102.3	4.5906	4.47569	0.9315	0.5499		102.3	0.6353	0.699572		102.3	2.8741	3.22728		102.3	6.1232	4.6225	0.4286	-0.3073
	102.4	0.4577	0.571705		102.4	2.9268	2.90946		102.4	4.6998	4.91896				102.4	1.7499	1.98673		102.4	3.8626	4.0895		102.4	4.5917	4.47872	0.9305	0.5468		102.4	0.6387	0.700098		102.4	2.8757	3.2285		102.4	6.1226	4.62624	0.4288	-0.3053
	102.5	0.4596	0.572192		102.5	2.9277	2.91177		102.5	4.7005	4.92093				102.5	1.7506	1.98778		102.5	3.8642	4.09239		102.5	4.5945	4.48175	0.9299	0.5437		102.5	0.6402	0.700623		102.5	2.8783	3.22971		102.5	6.1222	4.62997	0.4294	-0.3027
	102.6	0.4594	0.572679		102.6	2.9291	2.91408		102.6	4.7015	4.92291				102.6	1.7521	1.98882		102.6	3.868	4.09528		102.6	4.5955	4.48478	0.9299	0.5443		102.6	0.6412	0.701149		102.6	2.8807	3.23093		102.6	6.1236	4.63371	0.4336	-0.3008
	102.7	0.4582	0.573165		102.7	2.9316	2.91639		102.7	4.7049	4.92488				102.7	1.751	1.98986		102.7	3.8704	4.09817		102.7	4.5943	4.48781	0.931	0.5467		102.7	0.6408	0.701674		102.7	2.8814	3.23214		102.7	6.1282	4.63744	0.4366	-0.2999
	102.8	0.4568	0.573651		102.8	2.9301	2.9187		102.8	4.7059	4.92684				102.8	1.7508	1.99091		102.8	3.8762	4.10106		102.8	4.5949	4.49084	0.9307	0.5479		102.8	0.6454	0.7022		102.8	2.8816	3.23335		102.8	6.1281	4.64117	0.435	-0.2995
	102.9	0.4551	0.574137		102.9	2.93	2.92101		102.9	4.7072	4.92881				102.9	1.7514	1.99195		102.9	3.8815	4.10394		102.9	4.5982	4.49387	0.9313	0.5484		102.9	0.6484	0.702725		102.9	2.8821	3.23456		102.9	6.1278	4.6449	0.4338	-0.3006
	103	0.4541	0.574623		103	2.9337	2.92331		103	4.7072	4.93077				103	1.7532	1.99299		103	3.8848	4.10683		103	4.6025	4.49689	0.9305	0.5466		103	0.6493	0.70325		103	2.8837	3.23577		103	6.1281	4.64863	0.435	-0.3034
	103.1	0.454	0.575109		103.1	2.9338	2.92562		103.1	4.7103	4.93273				103.1	1.7588	1.99403		103.1	3.8849	4.10971		103.1	4.607	4.49991	0.9332	0.5491		103.1	0.652	0.703775		103.1	2.8848	3.23697		103.1	6.1276	4.65236	0.4325	-0.3035
	103.2	0.4588	0.575595		103.2	2.9349	2.92792		103.2	4.7105	4.93469				103.2	1.7578	1.99507		103.2	3.8856	4.11259		103.2	4.6126	4.50293	0.9366	0.5483		103.2	0.6522	0.7043		103.2	2.8862	3.23818		103.2	6.1281	4.65608	0.43	-0.3067
	103.3	0.4603	0.576081		103.3	2.939	2.93023		103.3	4.7128	4.93665				103.3	1.7608	1.99611		103.3	3.888	4.11547		103.3	4.6139	4.50595	0.935	0.5499		103.3	0.6511	0.704825		103.3	2.889	3.23938		103.3	6.1291	4.65981	0.4296	-0.3084
	103.4	0.4582	0.576566		103.4	2.9399	2.93253		103.4	4.7172	4.9386				103.4	1.7627	1.99715		103.4	3.8905	4.11834		103.4	4.621	4.50897	0.9333	0.5488		103.4	0.6517	0.70535		103.4	2.8925	3.24058		103.4	6.1303	4.66353	0.4348	-0.3098
	103.5	0.4585	0.577051		103.5	2.9361	2.93483		103.5	4.7192	4.94055				103.5	1.7617	1.99819		103.5	3.8905	4.12122		103.5	4.6226	4.51199	0.9325	0.5499		103.5	0.6515	0.705875		103.5	2.8932	3.24178		103.5	6.1299	4.66725	0.4362	-0.3098
	103.6	0.4616	0.577537		103.6	2.9344	2.93713		103.6	4.7216	4.9425				103.6	1.7628	1.99923		103.6	3.8905	4.12409		103.6	4.6244	4.515	0.9345	0.5527		103.6	0.6517	0.706399		103.6	2.8907	3.24297		103.6	6.1295	4.67097	0.4388	-0.3111
	103.7	0.4623	0.578022		103.7	2.9383	2.93943		103.7	4.7205	4.94445				103.7	1.762	2.00026		103.7	3.8936	4.12696		103.7	4.6277	4.51801	0.9367	0.5563		103.7	0.6499	0.706924		103.7	2.8874	3.24417		103.7	6.132	4.67469	0.4376	-0.3117
	103.8	0.4639	0.578507		103.8	2.9426	2.94173		103.8	4.7238	4.94639				103.8	1.766	2.0013		103.8	3.8977	4.12983		103.8	4.6319	4.52102	0.9381	0.5569		103.8	0.6516	0.707448		103.8	2.89	3.24536		103.8	6.1348	4.67841	0.4366	-0.3116
	103.9	0.4649	0.578992		103.9	2.9455	2.94403		103.9	4.723	4.94834				103.9	1.7667	2.00234		103.9	3.9034	4.1327		103.9	4.6338	4.52403	0.9404	0.5551		103.9	0.6538	0.707973		103.9	2.8871	3.24656		103.9	6.1376	4.68212	0.4324	-0.3128
	104	0.4637	0.579476		104	2.9451	2.94633		104	4.7252	4.95028				104	1.7667	2.00337		104	3.9054	4.13557		104	4.6341	4.52704	0.9377	0.5558		104	0.6559	0.708497		104	2.8868	3.24775		104	6.1395	4.68584	0.429	-0.3141
	104.1	0.4629	0.579961		104.1	2.9472	2.94863		104.1	4.7264	4.95221				104.1	1.7649	2.0044		104.1	3.9056	4.13843		104.1	4.6341	4.53005	0.9379	0.5551		104.1	0.6562	0.709021		104.1	2.8867	3.24893		104.1	6.1431	4.68955	0.425	-0.3178
	104.2	0.4608	0.580446		104.2	2.9477	2.95092		104.2	4.7314	4.95415				104.2	1.7641	2.00544		104.2	3.9093	4.14129		104.2	4.6339	4.53305	0.9369	0.5524		104.2	0.6576	0.709545		104.2	2.8871	3.25012		104.2	6.1438	4.69326	0.4243	-0.3151
	104.3	0.4614	0.58093		104.3	2.9507	2.95322		104.3	4.7351	4.95608				104.3	1.7661	2.00647		104.3	3.9107	4.14416		104.3	4.6383	4.53606	0.9393	0.5502		104.3	0.6582	0.710069		104.3	2.8899	3.25131		104.3	6.1462	4.69697	0.423	-0.3162
	104.4	0.4628	0.581414		104.4	2.9551	2.95551		104.4	4.7329	4.95801				104.4	1.7675	2.0075		104.4	3.915	4.14702		104.4	4.6417	4.53906	0.942	0.5483		104.4	0.6577	0.710593		104.4	2.8912	3.25249		104.4	6.149	4.70068	0.4229	-0.3181
	104.5	0.4632	0.581898		104.5	2.9583	2.9578		104.5	4.7349	4.95994				104.5	1.7702	2.00853		104.5	3.9181	4.14987		104.5	4.6457	4.54206	0.944	0.5492		104.5	0.6599	0.711117		104.5	2.8921	3.25367		104.5	6.1524	4.70439	0.4218	-0.3166
	104.6	0.4631	0.582382		104.6	2.9586	2.9601		104.6	4.7338	4.96186				104.6	1.7717	2.00956		104.6	3.9226	4.15273		104.6	4.6487	4.54506	0.9429	0.5511		104.6	0.6593	0.711641		104.6	2.8923	3.25485		104.6	6.1506	4.7081	0.4206	-0.3133
	104.7	0.4674	0.582866		104.7	2.9605	2.96239		104.7	4.7353	4.96379				104.7	1.7721	2.01059		104.7	3.9276	4.15558		104.7	4.6491	4.54805	0.9413	0.5549		104.7	0.658	0.712165		104.7	2.8948	3.25603		104.7	6.1535	4.7118	0.424	-0.3164
	104.8	0.4689	0.58335		104.8	2.9641	2.96468		104.8	4.7362	4.96571				104.8	1.7738	2.01162		104.8	3.9307	4.15844		104.8	4.6522	4.55105	0.9435	0.5578		104.8	0.6577	0.712688		104.8	2.8976	3.25721		104.8	6.1548	4.71551	0.4205	-0.3169
	104.9	0.4727	0.583833		104.9	2.9645	2.96697		104.9	4.7362	4.96763				104.9	1.7759	2.01265		104.9	3.9332	4.16129		104.9	4.6572	4.55404	0.9476	0.5584		104.9	0.6573	0.713212		104.9	2.8973	3.25838		104.9	6.153	4.71921	0.4211	-0.3145
	105	0.4737	0.584317		105	2.9664	2.96925		105	4.7386	4.96954				105	1.7756	2.01367		105	3.9365	4.16414		105	4.6607	4.55703	0.9486	0.5568		105	0.6572	0.713735		105	2.8987	3.25956		105	6.1523	4.72291	0.4223	-0.3163
	105.1	0.4753	0.5848		105.1	2.9679	2.97154		105.1	4.7389	4.97146				105.1	1.7746	2.0147		105.1	3.9376	4.16699		105.1	4.6628	4.56002	0.9479	0.5534		105.1	0.6606	0.714259		105.1	2.9006	3.26073		105.1	6.157	4.72661	0.4223	-0.3163
	105.2	0.4732	0.585283		105.2	2.9709	2.97383		105.2	4.7404	4.97337				105.2	1.777	2.01572		105.2	3.9393	4.16983		105.2	4.6672	4.56301	0.9484	0.5503		105.2	0.6624	0.714782		105.2	2.9042	3.2619		105.2	6.1551	4.73031	0.4188	-0.3169
	105.3	0.4701	0.585767		105.3	2.973	2.97612		105.3	4.7423	4.97528				105.3	1.7791	2.01675		105.3	3.9434	4.17268		105.3	4.6718	4.566	0.9463	0.5507		105.3	0.6627	0.715305		105.3	2.9069	3.26307		105.3	6.155	4.73401	0.4194	-0.3156
	105.4	0.4707	0.586249		105.4	2.9748	2.9784		105.4	4.7436	4.97718				105.4	1.7761	2.01777		105.4	3.9438	4.17552		105.4	4.675	4.56899	0.9448	0.5528		105.4	0.6616	0.715828		105.4	2.9091	3.26424		105.4	6.1558	4.7377	0.4193	-0.3136
	105.5	0.4713	0.586732		105.5	2.9779	2.98068		105.5	4.7457	4.97909				105.5	1.7776	2.0188		105.5	3.9471	4.17836		105.5	4.6762	4.57197	0.9421	0.5551		105.5	0.6625	0.716351		105.5	2.9112	3.2654		105.5	6.1575	4.7414	0.4193	-0.3135
	105.6	0.4687	0.587215		105.6	2.9822	2.98297		105.6	4.7474	4.98099				105.6	1.7761	2.01982		105.6	3.953	4.1812		105.6	4.6775	4.57495	0.943	0.5602		105.6	0.663	0.716874		105.6	2.9102	3.26657		105.6	6.1598	4.74509	0.4184	-0.3145
	105.7	0.47	0.587698		105.7	2.9876	2.98525		105.7	4.7517	4.98289				105.7	1.7772	2.02084		105.7	3.9555	4.18404		105.7	4.6792	4.57793	0.9455	0.5637		105.7	0.6659	0.717397		105.7	2.9093	3.26773		105.7	6.1633	4.74878	0.4198	-0.3153
	105.8	0.4706	0.58818		105.8	2.9858	2.98753		105.8	4.7555	4.98479				105.8	1.7805	2.02186		105.8	3.9574	4.18688		105.8	4.6827	4.58091	0.9479	0.5684		105.8	0.6662	0.71792		105.8	2.9112	3.26889		105.8	6.1623	4.75247	0.419	-0.3137
	105.9	0.4704	0.588662		105.9	2.9879	2.98981		105.9	4.7558	4.98668				105.9	1.7813	2.02288		105.9	3.9621	4.18971		105.9	4.6846	4.58389	0.9507	0.5689		105.9	0.667	0.718443		105.9	2.9134	3.27005		105.9	6.1619	4.75616	0.4206	-0.3123
	106	0.4714	0.589145		106	2.9905	2.99209		106	4.757	4.98858				106	1.7813	2.0239		106	3.9601	4.19254		106	4.6845	4.58687	0.9477	0.5659		106	0.6664	0.718965		106	2.917	3.27121		106	6.1601	4.75985	0.4196	-0.3135
	106.1	0.4737	0.589627		106.1	2.9953	2.99437		106.1	4.7612	4.99047				106.1	1.7818	2.02492		106.1	3.9596	4.19538		106.1	4.6848	4.58984	0.9474	0.5644		106.1	0.6657	0.719488		106.1	2.9202	3.27236		106.1	6.1607	4.76353	0.4211	-0.3144
	106.2	0.4718	0.590109		106.2	2.9988	2.99665		106.2	4.7616	4.99236				106.2	1.7818	2.02594		106.2	3.9598	4.19821		106.2	4.6883	4.59282	0.9466	0.5661		106.2	0.6658	0.72001		106.2	2.9188	3.27352		106.2	6.1592	4.76722	0.4212	-0.3124
	106.3	0.4726	0.59059		106.3	2.998	2.99893		106.3	4.7657	4.99424				106.3	1.7832	2.02696		106.3	3.9618	4.20103		106.3	4.6934	4.59579	0.9496	0.5646		106.3	0.6686	0.720533		106.3	2.916	3.27467		106.3	6.1589	4.7709	0.4233	-0.314
	106.4	0.4754	0.591072		106.4	2.9966	3.0012		106.4	4.7643	4.99613				106.4	1.7808	2.02797		106.4	3.9631	4.20386		106.4	4.6926	4.59876	0.9487	0.5629		106.4	0.6695	0.721055		106.4	2.9162	3.27582		106.4	6.1575	4.77458	0.4207	-0.3142
	106.5	0.474	0.591554		106.5	2.9979	3.00348		106.5	4.7658	4.99801				106.5	1.7809	2.02899		106.5	3.9642	4.20669		106.5	4.695	4.60173	0.9491	0.5634		106.5	0.6685	0.721577		106.5	2.9165	3.27697		106.5	6.1589	4.77827	0.4197	-0.3132
	106.6	0.4741	0.592035		106.6	2.9986	3.00575		106.6	4.7658	4.99989				106.6	1.7783	2.03001		106.6	3.9668	4.20951		106.6	4.6993	4.60469	0.9509	0.5621		106.6	0.6708	0.722099		106.6	2.9178	3.27812		106.6	6.1625	4.78195	0.42	-0.3109
	106.7	0.476	0.592516		106.7	3.0004	3.00803		106.7	4.7707	5.00177				106.7	1.7822	2.03102		106.7	3.9689	4.21233		106.7	4.7004	4.60766	0.9507	0.5626		106.7	0.6714	0.722621		106.7	2.9163	3.27926		106.7	6.168	4.78562	0.4199	-0.3099
	106.8	0.476	0.592998		106.8	3.0021	3.0103		106.8	4.7756	5.00364				106.8	1.784	2.03204		106.8	3.9742	4.21515		106.8	4.7042	4.61062	0.9503	0.5628		106.8	0.6681	0.723143		106.8	2.921	3.28041		106.8	6.171	4.7893	0.4187	-0.3128
	106.9	0.472	0.593479		106.9	3.0015	3.01257		106.9	4.7782	5.00551				106.9	1.7839	2.03305		106.9	3.9762	4.21797		106.9	4.7032	4.61358	0.9516	0.5641		106.9	0.6716	0.723665		106.9	2.9282	3.28155		106.9	6.1726	4.79298	0.4201	-0.3161
	107	0.4678	0.593959		107	2.9997	3.01484		107	4.7831	5.00738				107	1.7821	2.03406		107	3.9751	4.22079		107	4.7068	4.61655	0.9529	0.5625		107	0.6737	0.724187		107	2.9301	3.28269		107	6.175	4.79665	0.4186	-0.317
	107.1	0.4682	0.59444		107.1	2.9981	3.01711		107.1	4.7879	5.00925				107.1	1.7818	2.03507		107.1	3.9766	4.2236		107.1	4.7091	4.61951	0.9531	0.5653		107.1	0.675	0.724708		107.1	2.9322	3.28383		107.1	6.1748	4.80032	0.4209	-0.3181
	107.2	0.4724	0.594921		107.2	2.9963	3.01938		107.2	4.7912	5.01112				107.2	1.7823	2.03608		107.2	3.976	4.22641		107.2	4.709	4.62246	0.951	0.5666		107.2	0.6758	0.72523		107.2	2.9343	3.28497		107.2	6.178	4.80399	0.4196	-0.3206
	107.3	0.4729	0.595402		107.3	2.9966	3.02165		107.3	4.7943	5.01298				107.3	1.7814	2.0371		107.3	3.9746	4.22923		107.3	4.7088	4.62542	0.9527	0.5641		107.3	0.6807	0.725751		107.3	2.9338	3.28611		107.3	6.179	4.80766	0.4192	-0.3223
	107.4	0.4705	0.595882		107.4	2.9993	3.02392		107.4	4.7984	5.01484				107.4	1.7818	2.0381		107.4	3.9778	4.23204		107.4	4.7131	4.62837	0.9517	0.5643		107.4	0.6806	0.726273		107.4	2.9337	3.28724		107.4	6.1832	4.81133	0.4197	-0.3224
	107.5	0.4694	0.596362		107.5	3.0044	3.02618		107.5	4.8036	5.0167				107.5	1.782	2.03911		107.5	3.9777	4.23484		107.5	4.7156	4.63133	0.9478	0.5631		107.5	0.682	0.726794		107.5	2.9354	3.28838		107.5	6.1848	4.815	0.4213	-0.3237
	107.6	0.469	0.596842		107.6	3.0074	3.02845		107.6	4.8059	5.01856				107.6	1.7821	2.04012		107.6	3.9809	4.23765		107.6	4.719	4.63428	0.9464	0.5612		107.6	0.6841	0.727315		107.6	2.9362	3.28951		107.6	6.1845	4.81867	0.4227	-0.3237
	107.7	0.4682	0.597322		107.7	3.0103	3.03071		107.7	4.8042	5.02042				107.7	1.7818	2.04113		107.7	3.9837	4.24046		107.7	4.7188	4.63723	0.9501	0.5618		107.7	0.6863	0.727836		107.7	2.935	3.29064		107.7	6.1845	4.82233	0.4227	-0.3281
	107.8	0.4654	0.597802		107.8	3.0146	3.03298		107.8	4.8063	5.02227				107.8	1.7805	2.04214		107.8	3.9842	4.24326		107.8	4.7232	4.64018	0.9523	0.5648		107.8	0.6868	0.728358		107.8	2.9393	3.29177		107.8	6.188	4.82599	0.4242	-0.3307
	107.9	0.4649	0.598282		107.9	3.0185	3.03524		107.9	4.8058	5.02412				107.9	1.7806	2.04314		107.9	3.9862	4.24606		107.9	4.7245	4.64313	0.9552	0.5638		107.9	0.6873	0.728878		107.9	2.9397	3.29289		107.9	6.1906	4.82966	0.4252	-0.3287
	108	0.4646	0.598762		108	3.0179	3.0375		108	4.8055	5.02597				108	1.7838	2.04415		108	3.9898	4.24886		108	4.7243	4.64607	0.9583	0.5625		108	0.689	0.729399		108	2.9396	3.29402		108	6.1904	4.83332	0.4233	-0.327
	108.1	0.4652	0.599241		108.1	3.0195	3.03976		108.1	4.8098	5.02782				108.1	1.783	2.04515		108.1	3.99	4.25166		108.1	4.7262	4.64902	0.9611	0.5618		108.1	0.6869	0.72992		108.1	2.9436	3.29514		108.1	6.1925	4.83698	0.4224	-0.3261
	108.2	0.4661	0.599721		108.2	3.0177	3.04202		108.2	4.8091	5.02966				108.2	1.7851	2.04616		108.2	3.992	4.25446		108.2	4.7304	4.65196	0.9639	0.5615		108.2	0.6897	0.730441		108.2	2.9462	3.29627		108.2	6.1989	4.84063	0.424	-0.3233
	108.3	0.4659	0.6002		108.3	3.019	3.04428		108.3	4.8102	5.0315				108.3	1.7867	2.04716		108.3	3.9976	4.25725		108.3	4.7341	4.6549	0.9646	0.561		108.3	0.6936	0.730962		108.3	2.9512	3.29739		108.3	6.2012	4.84429	0.4244	-0.3244
	108.4	0.463	0.600679		108.4	3.0224	3.04654		108.4	4.8121	5.03334				108.4	1.7847	2.04817		108.4	4.0034	4.26005		108.4	4.7363	4.65784	0.9636	0.5614		108.4	0.6939	0.731482		108.4	2.953	3.29851		108.4	6.2051	4.84795	0.4248	-0.3262
	108.5	0.4628	0.601158		108.5	3.0228	3.0488		108.5	4.8176	5.03518				108.5	1.7852	2.04917		108.5	4.0058	4.26284		108.5	4.7424	4.66078	0.9658	0.5613		108.5	0.6936	0.732003		108.5	2.9523	3.29963		108.5	6.2094	4.8516	0.424	-0.3295
	108.6	0.4632	0.601637		108.6	3.0274	3.05106		108.6	4.8207	5.03702				108.6	1.7826	2.05017		108.6	4.0104	4.26563		108.6	4.7448	4.66371	0.9653	0.5629		108.6	0.6954	0.732523		108.6	2.9548	3.30074		108.6	6.2133	4.85525	0.4248	-0.331
	108.7	0.4615	0.602116		108.7	3.028	3.05331		108.7	4.8248	5.03885				108.7	1.7811	2.05117		108.7	4.0119	4.26842		108.7	4.7466	4.66665	0.968	0.5637		108.7	0.6933	0.733043		108.7	2.9564	3.30186		108.7	6.2145	4.8589	0.423	-0.3292
	108.8	0.4612	0.602595		108.8	3.0296	3.05557		108.8	4.8258	5.04068				108.8	1.78	2.05217		108.8	4.0137	4.27121		108.8	4.7516	4.66958	0.9677	0.5629		108.8	0.6943	0.733564		108.8	2.9562	3.30297		108.8	6.2135	4.86255	0.424	-0.3304
	108.9	0.4637	0.603073		108.9	3.0317	3.05782		108.9	4.8272	5.04251				108.9	1.7782	2.05317		108.9	4.0116	4.27399		108.9	4.7566	4.67251	0.9692	0.5625		108.9	0.6929	0.734084		108.9	2.9557	3.30408		108.9	6.215	4.8662	0.4273	-0.329
	109	0.4614	0.603551		109	3.0347	3.06008		109	4.8266	5.04434				109	1.7787	2.05417		109	4.0134	4.27678		109	4.7621	4.67544	0.9698	0.5628		109	0.6936	0.734604		109	2.9553	3.30519		109	6.2209	4.86985	0.4284	-0.3287
	109.1	0.4642	0.60403		109.1	3.0359	3.06233		109.1	4.8295	5.04616				109.1	1.7789	2.05517		109.1	4.0139	4.27956		109.1	4.763	4.67837	0.9682	0.5651		109.1	0.6967	0.735124		109.1	2.9542	3.3063		109.1	6.2219	4.8735	0.4267	-0.33
	109.2	0.4656	0.604508		109.2	3.0378	3.06458		109.2	4.8299	5.04799				109.2	1.7771	2.05617		109.2	4.0183	4.28234		109.2	4.7634	4.6813	0.9672	0.5611		109.2	0.6949	0.735644		109.2	2.955	3.30741		109.2	6.2251	4.87714	0.4272	-0.3317
	109.3	0.4656	0.604986		109.3	3.0409	3.06683		109.3	4.8305	5.04981				109.3	1.7778	2.05716		109.3	4.0229	4.28512		109.3	4.7645	4.68423	0.966	0.5656		109.3	0.6968	0.736163		109.3	2.9565	3.30851		109.3	6.2279	4.88078	0.4306	-0.3307
	109.4	0.4627	0.605464		109.4	3.0415	3.06908		109.4	4.8347	5.05162				109.4	1.7759	2.05816		109.4	4.0229	4.2879		109.4	4.767	4.68715	0.9665	0.5632		109.4	0.6986	0.736683		109.4	2.9581	3.30962		109.4	6.2297	4.88443	0.4321	-0.329
	109.5	0.4647	0.605942		109.5	3.0419	3.07133		109.5	4.8371	5.05344				109.5	1.7735	2.05915		109.5	4.0286	4.29067		109.5	4.7658	4.69007	0.9672	0.5631		109.5	0.6985	0.737203		109.5	2.9577	3.31072		109.5	6.2343	4.88807	0.4295	-0.3296
	109.6	0.4688	0.606419		109.6	3.0465	3.07358		109.6	4.8381	5.05526				109.6	1.7731	2.06015		109.6	4.0305	4.29345		109.6	4.7653	4.693	0.9679	0.5646		109.6	0.7001	0.737722		109.6	2.9574	3.31182		109.6	6.2389	4.89171	0.43	-0.33
	109.7	0.472	0.606897		109.7	3.046	3.07583		109.7	4.8405	5.05707				109.7	1.7713	2.06114		109.7	4.0353	4.29622		109.7	4.7676	4.69592	0.9695	0.5645		109.7	0.7	0.738242		109.7	2.9596	3.31292		109.7	6.2422	4.89534	0.4263	-0.3313
	109.8	0.4716	0.607374		109.8	3.0462	3.07807		109.8	4.8461	5.05888				109.8	1.7715	2.06214		109.8	4.0345	4.29899		109.8	4.771	4.69884	0.9716	0.5602		109.8	0.7026	0.738761		109.8	2.9625	3.31402		109.8	6.2462	4.89898	0.4234	-0.3315
	109.9	0.4728	0.607851		109.9	3.0439	3.08032		109.9	4.847	5.06069				109.9	1.7688	2.06313		109.9	4.0361	4.30176		109.9	4.774	4.70175	0.9721	0.5589		109.9	0.7014	0.73928		109.9	2.9645	3.31512		109.9	6.2462	4.90261	0.4203	-0.3318
	110	0.4744	0.608329		110	3.043	3.08256		110	4.852	5.06249				110	1.7713	2.06412		110	4.0335	4.30453		110	4.7789	4.70467	0.9706	0.561		110	0.7021	0.7398		110	2.9691	3.31621		110	6.2475	4.90625	0.4199	-0.3336
	110.1	0.4752	0.608806		110.1	3.0506	3.08481		110.1	4.8557	5.0643				110.1	1.7752	2.06511		110.1	4.0339	4.3073		110.1	4.7822	4.70758	0.9742	0.5616		110.1	0.702	0.740319		110.1	2.9732	3.31731		110.1	6.2487	4.90988	0.4209	-0.333
	110.2	0.4793	0.609282		110.2	3.053	3.08705		110.2	4.8613	5.0661				110.2	1.7761	2.0661		110.2	4.0351	4.31006		110.2	4.7872	4.71049	0.9738	0.5595		110.2	0.7055	0.740838		110.2	2.9744	3.3184		110.2	6.2506	4.91351	0.4242	-0.332
	110.3	0.4827	0.609759		110.3	3.0542	3.08929		110.3	4.8641	5.0679				110.3	1.7782	2.06709		110.3	4.0359	4.31283		110.3	4.7942	4.71341	0.9767	0.5623		110.3	0.7072	0.741357		110.3	2.9751	3.31949		110.3	6.2503	4.91714	0.4259	-0.3346
	110.4	0.4827	0.610236		110.4	3.0557	3.09154		110.4	4.8672	5.06969				110.4	1.7816	2.06808		110.4	4.0388	4.31559		110.4	4.7981	4.71632	0.9754	0.5637		110.4	0.7055	0.741876		110.4	2.9765	3.32058		110.4	6.2517	4.92077	0.4246	-0.3338
	110.5	0.483	0.610712		110.5	3.0569	3.09378		110.5	4.8699	5.07149				110.5	1.7824	2.06907		110.5	4.0406	4.31835		110.5	4.7999	4.71922	0.9729	0.5655		110.5	0.705	0.742394		110.5	2.9765	3.32167		110.5	6.2511	4.9244	0.4244	-0.3339
	110.6	0.4805	0.611189		110.6	3.0584	3.09602		110.6	4.8713	5.07328				110.6	1.7813	2.07006		110.6	4.0424	4.32111		110.6	4.8018	4.72213	0.9703	0.5661		110.6	0.7066	0.742913		110.6	2.9789	3.32275		110.6	6.2498	4.92802	0.4265	-0.3333
	110.7	0.4801	0.611665		110.7	3.0599	3.09825		110.7	4.8751	5.07507				110.7	1.7797	2.07105		110.7	4.0417	4.32386		110.7	4.8017	4.72504	0.9715	0.5678		110.7	0.706	0.743432		110.7	2.983	3.32384		110.7	6.2574	4.93165	0.4267	-0.3356
	110.8	0.4792	0.612141		110.8	3.0607	3.10049		110.8	4.8763	5.07686				110.8	1.7802	2.07204		110.8	4.0384	4.32662		110.8	4.8062	4.72794	0.9725	0.5676		110.8	0.7071	0.74395		110.8	2.9799	3.32492		110.8	6.2604	4.93527	0.4238	-0.3342
	110.9	0.4797	0.612617		110.9	3.0606	3.10273		110.9	4.8801	5.07865				110.9	1.7812	2.07302		110.9	4.0392	4.32937		110.9	4.807	4.73084	0.9729	0.5643		110.9	0.7109	0.744469		110.9	2.978	3.326		110.9	6.2633	4.93889	0.4265	-0.337
	111	0.4804	0.613093		111	3.0658	3.10497		111	4.8839	5.08044				111	1.7814	2.07401		111	4.0407	4.33212		111	4.8066	4.73374	0.9713	0.5653		111	0.7125	0.744987		111	2.9808	3.32708		111	6.2676	4.94251	0.4251	-0.3384
	111.1	0.4813	0.613569		111.1	3.066	3.1072		111.1	4.8865	5.08222				111.1	1.7816	2.07499		111.1	4.0405	4.33487		111.1	4.8083	4.73664	0.9721	0.5672		111.1	0.7114	0.745505		111.1	2.9815	3.32816		111.1	6.271	4.94613	0.4222	-0.337
	111.2	0.4833	0.614044		111.2	3.0632	3.10944		111.2	4.8891	5.084				111.2	1.7822	2.07598		111.2	4.0438	4.33762		111.2	4.8113	4.73954	0.9729	0.5662		111.2	0.7095	0.746024		111.2	2.9784	3.32924		111.2	6.2712	4.94975	0.4232	-0.3387
	111.3	0.4861	0.61452		111.3	3.0632	3.11167		111.3	4.8937	5.08578				111.3	1.7821	2.07696		111.3	4.0473	4.34037		111.3	4.8135	4.74244	0.9717	0.566		111.3	0.7084	0.746542		111.3	2.9775	3.33031		111.3	6.2726	4.95337	0.4241	-0.3402
	111.4	0.4869	0.614995		111.4	3.0651	3.1139		111.4	4.8987	5.08756				111.4	1.7811	2.07794		111.4	4.0508	4.34312		111.4	4.8159	4.74533	0.9732	0.5635		111.4	0.7081	0.74706		111.4	2.9778	3.33139		111.4	6.2744	4.95698	0.4221	-0.3433
	111.5	0.4853	0.615471		111.5	3.0644	3.11613		111.5	4.9006	5.08933				111.5	1.7837	2.07893		111.5	4.0525	4.34586		111.5	4.8155	4.74823	0.9712	0.5617		111.5	0.708	0.747578		111.5	2.9783	3.33246		111.5	6.2776	4.9606	0.4263	-0.3476
	111.6	0.4851	0.615946		111.6	3.0672	3.11837		111.6	4.9017	5.0911				111.6	1.783	2.07991		111.6	4.0555	4.3486		111.6	4.82	4.75112	0.973	0.5603		111.6	0.7078	0.748096		111.6	2.9763	3.33353		111.6	6.2821	4.96421	0.4271	-0.3499
	111.7	0.485	0.616421		111.7	3.0708	3.1206		111.7	4.9046	5.09288				111.7	1.7863	2.08089		111.7	4.0546	4.35134		111.7	4.8257	4.75401	0.9723	0.5579		111.7	0.7067	0.748613		111.7	2.979	3.3346		111.7	6.2872	4.96782	0.4303	-0.3503
	111.8	0.4859	0.616896		111.8	3.068	3.12282		111.8	4.9029	5.09464				111.8	1.7855	2.08187		111.8	4.0556	4.35408		111.8	4.8307	4.7569	0.9687	0.5572		111.8	0.7036	0.749131		111.8	2.9803	3.33567		111.8	6.2879	4.97143	0.4317	-0.3484
	111.9	0.4864	0.61737		111.9	3.0706	3.12505		111.9	4.9029	5.09641				111.9	1.7856	2.08285		111.9	4.0584	4.35682		111.9	4.8332	4.75979	0.9672	0.5553		111.9	0.7025	0.749649		111.9	2.9804	3.33674		111.9	6.2946	4.97504	0.4311	-0.3519
	112	0.4891	0.617845		112	3.0728	3.12728		112	4.9017	5.09818				112	1.7872	2.08383		112	4.0581	4.35956		112	4.8352	4.76267	0.9654	0.5543		112	0.7025	0.750166		112	2.9809	3.33781		112	6.297	4.97865	0.427	-0.3533
	112.1	0.4908	0.61832		112.1	3.0752	3.12951		112.1	4.9067	5.09994				112.1	1.7879	2.08481		112.1	4.0628	4.36229		112.1	4.8402	4.76556	0.9682	0.5575		112.1	0.7037	0.750684		112.1	2.9784	3.33887		112.1	6.3008	4.98225	0.4245	-0.3556
	112.2	0.4907	0.618794		112.2	3.0757	3.13173		112.2	4.9093	5.1017				112.2	1.7873	2.08579		112.2	4.0647	4.36503		112.2	4.8435	4.76844	0.9676	0.5577		112.2	0.705	0.751201		112.2	2.9768	3.33993		112.2	6.3051	4.98586	0.4235	-0.3564
	112.3	0.4922	0.619268		112.3	3.074	3.13396		112.3	4.9105	5.10346				112.3	1.7892	2.08676		112.3	4.0713	4.36776		112.3	4.8464	4.77132	0.9689	0.5591		112.3	0.7077	0.751718		112.3	2.9758	3.34099		112.3	6.3091	4.98946	0.4249	-0.3571
	112.4	0.4898	0.619742		112.4	3.0753	3.13618		112.4	4.9124	5.10521				112.4	1.7892	2.08774		112.4	4.0745	4.37049		112.4	4.8476	4.7742	0.9652	0.5605		112.4	0.7063	0.752235		112.4	2.9789	3.34205		112.4	6.3116	4.99306	0.4239	-0.3569
	112.5	0.4902	0.620216		112.5	3.0776	3.13841		112.5	4.9166	5.10697				112.5	1.788	2.08872		112.5	4.0762	4.37322		112.5	4.8528	4.77708	0.9639	0.5643		112.5	0.7053	0.752753		112.5	2.9833	3.34311		112.5	6.3157	4.99666	0.4257	-0.3588
	112.6	0.492	0.62069		112.6	3.0817	3.14063		112.6	4.9146	5.10872				112.6	1.7895	2.08969		112.6	4.0785	4.37594		112.6	4.8553	4.77996	0.9648	0.563		112.6	0.704	0.75327		112.6	2.9855	3.34417		112.6	6.3186	5.00026	0.4239	-0.3602
	112.7	0.4941	0.621164		112.7	3.0836	3.14285		112.7	4.9175	5.11047				112.7	1.7901	2.09067		112.7	4.0813	4.37867		112.7	4.8582	4.78284	0.9634	0.5646		112.7	0.7022	0.753786		112.7	2.9891	3.34523		112.7	6.3207	5.00386	0.4227	-0.3599
	112.8	0.493	0.621638		112.8	3.0853	3.14507		112.8	4.9145	5.11222				112.8	1.7879	2.09164		112.8	4.0823	4.38139		112.8	4.8638	4.78571	0.9628	0.5655		112.8	0.7024	0.754303		112.8	2.9907	3.34628		112.8	6.3228	5.00746	0.4237	-0.3607
	112.9	0.4925	0.622111		112.9	3.086	3.14729		112.9	4.9151	5.11397				112.9	1.7873	2.09261		112.9	4.0807	4.38411		112.9	4.8656	4.78858	0.9633	0.5647		112.9	0.7043	0.75482		112.9	2.9907	3.34733		112.9	6.327	5.01105	0.4238	-0.3578
	113	0.4951	0.622585		113	3.0872	3.14951		113	4.9176	5.11571				113	1.7885	2.09359		113	4.0823	4.38683		113	4.8716	4.79146	0.9649	0.5665		113	0.7029	0.755337		113	2.9886	3.34838		113	6.3297	5.01465	0.422	-0.3573
	113.1	0.4965	0.623058		113.1	3.0892	3.15173		113.1	4.9192	5.11746				113.1	1.7916	2.09456		113.1	4.0901	4.38955		113.1	4.8734	4.79433	0.9638	0.5675		113.1	0.7028	0.755853		113.1	2.9888	3.34943		113.1	6.3324	5.01824	0.4195	-0.357
	113.2	0.4957	0.623531		113.2	3.0937	3.15394		113.2	4.9185	5.1192				113.2	1.7916	2.09553		113.2	4.0925	4.39227		113.2	4.8738	4.7972	0.9618	0.5665		113.2	0.7016	0.75637		113.2	2.9897	3.35048		113.2	6.3367	5.02183	0.4192	-0.3597
	113.3	0.4928	0.624004		113.3	3.0984	3.15616		113.3	4.9223	5.12094				113.3	1.7901	2.0965		113.3	4.0964	4.39499		113.3	4.878	4.80006	0.9636	0.566		113.3	0.7015	0.756886		113.3	2.9924	3.35153		113.3	6.3399	5.02542	0.419	-0.3593
	113.4	0.4933	0.624477		113.4	3.0983	3.15838		113.4	4.9244	5.12267				113.4	1.791	2.09747		113.4	4.1016	4.3977		113.4	4.8809	4.80293	0.9621	0.5695		113.4	0.6993	0.757403		113.4	2.9948	3.35258		113.4	6.3393	5.02901	0.4214	-0.3576
	113.5	0.4975	0.62495		113.5	3.0977	3.16059		113.5	4.9245	5.12441				113.5	1.7933	2.09844		113.5	4.1029	4.40041		113.5	4.882	4.80579	0.9621	0.5678		113.5	0.6997	0.757919		113.5	2.996	3.35362		113.5	6.3388	5.0326	0.4219	-0.3571
	113.6	0.4994	0.625422		113.6	3.0956	3.16281		113.6	4.9266	5.12614				113.6	1.7915	2.09941		113.6	4.1055	4.40312		113.6	4.883	4.80866	0.9635	0.5686		113.6	0.7004	0.758435		113.6	2.9943	3.35466		113.6	6.3401	5.03618	0.4207	-0.3569
	113.7	0.5009	0.625895		113.7	3.0951	3.16502		113.7	4.9285	5.12787				113.7	1.7912	2.10038		113.7	4.1069	4.40583		113.7	4.8855	4.81152	0.9632	0.5683		113.7	0.6991	0.758951		113.7	2.9971	3.35571		113.7	6.3438	5.03977	0.4175	-0.3539
	113.8	0.5002	0.626367		113.8	3.0959	3.16723		113.8	4.9319	5.1296				113.8	1.7908	2.10135		113.8	4.11	4.40854		113.8	4.8913	4.81438	0.9644	0.5675		113.8	0.6967	0.759467		113.8	3.0013	3.35675		113.8	6.3469	5.04335	0.4169	-0.3548
	113.9	0.5019	0.626839		113.9	3.0965	3.16944		113.9	4.9327	5.13133				113.9	1.7903	2.10231		113.9	4.1136	4.41125		113.9	4.8934	4.81724	0.9631	0.5649		113.9	0.6919	0.759983		113.9	3.0007	3.35779		113.9	6.3454	5.04693	0.4154	-0.3518
	114	0.5018	0.627312		114	3.097	3.17165		114	4.9348	5.13305				114	1.7913	2.10328		114	4.1145	4.41395		114	4.899	4.8201	0.9662	0.5655		114	0.6931	0.760499		114	3.0016	3.35882		114	6.3465	5.05052	0.4144	-0.3549
	114.1	0.5041	0.627784		114.1	3.1021	3.17386		114.1	4.9411	5.13478				114.1	1.7895	2.10425		114.1	4.1171	4.41666		114.1	4.9041	4.82295	0.9671	0.5683		114.1	0.6934	0.761015		114.1	3.0025	3.35986		114.1	6.3496	5.05409	0.4153	-0.3569
	114.2	0.5035	0.628256		114.2	3.103	3.17607		114.2	4.9429	5.1365				114.2	1.789	2.10521		114.2	4.1168	4.41936		114.2	4.9055	4.82581	0.9659	0.5664		114.2	0.6939	0.76153		114.2	2.9996	3.36089		114.2	6.3527	5.05767	0.4165	-0.3578
	114.3	0.5041	0.628727		114.3	3.1085	3.17828		114.3	4.9464	5.13822				114.3	1.7861	2.10618		114.3	4.1207	4.42206		114.3	4.9067	4.82866	0.9651	0.5679		114.3	0.6923	0.762046		114.3	3.0023	3.36193		114.3	6.3527	5.06125	0.415	-0.3608
	114.4	0.5052	0.629199		114.4	3.109	3.18049		114.4	4.9518	5.13994				114.4	1.7825	2.10714		114.4	4.1225	4.42476		114.4	4.9086	4.83151	0.9641	0.5675		114.4	0.6914	0.762562		114.4	3.0023	3.36296		114.4	6.3522	5.06483	0.4141	-0.3608
	114.5	0.5092	0.62967		114.5	3.1111	3.18269		114.5	4.9564	5.14165				114.5	1.7834	2.1081		114.5	4.1222	4.42745		114.5	4.9115	4.83437	0.9662	0.568		114.5	0.6913	0.763077		114.5	3.0004	3.36399		114.5	6.3538	5.0684	0.415	-0.3628
	114.6	0.5096	0.630142		114.6	3.1121	3.1849		114.6	4.955	5.14337				114.6	1.7825	2.10907		114.6	4.1254	4.43015		114.6	4.9125	4.83721	0.9651	0.5666		114.6	0.6911	0.763592		114.6	3.0005	3.36502		114.6	6.3554	5.07197	0.4181	-0.3637
	114.7	0.5108	0.630613		114.7	3.1127	3.1871		114.7	4.9571	5.14508				114.7	1.7841	2.11003		114.7	4.1265	4.43284		114.7	4.9157	4.84006	0.9685	0.5665		114.7	0.6879	0.764108		114.7	3.0009	3.36605		114.7	6.357	5.07554	0.4163	-0.3644
	114.8	0.5138	0.631084		114.8	3.1168	3.18931		114.8	4.9597	5.14679				114.8	1.785	2.11099		114.8	4.1281	4.43554		114.8	4.9187	4.84291	0.9674	0.5666		114.8	0.689	0.764623		114.8	3.0004	3.36707		114.8	6.3572	5.07911	0.4156	-0.3677
	114.9	0.5168	0.631555		114.9	3.1186	3.19151		114.9	4.9622	5.1485				114.9	1.7887	2.11195		114.9	4.1319	4.43823		114.9	4.9203	4.84575	0.969	0.5665		114.9	0.6884	0.765138		114.9	3.0033	3.3681		114.9	6.3619	5.08268	0.4171	-0.3702
	115	0.5175	0.632026		115	3.1224	3.19371		115	4.9649	5.1502				115	1.7926	2.11291		115	4.1347	4.44092		115	4.9226	4.8486	0.9706	0.5659		115	0.6886	0.765653		115	3.0016	3.36912		115	6.3645	5.08625	0.4144	-0.3715
	115.1	0.5214	0.632497		115.1	3.1235	3.19591		115.1	4.97	5.15191				115.1	1.795	2.11387		115.1	4.136	4.44361		115.1	4.9206	4.85144	0.9687	0.5655		115.1	0.6876	0.766168		115.1	3.0037	3.37014		115.1	6.3668	5.08982	0.4159	-0.3734
	115.2	0.5234	0.632968		115.2	3.1263	3.19811		115.2	4.9701	5.15361				115.2	1.7958	2.11483		115.2	4.1398	4.44629		115.2	4.9225	4.85428	0.9709	0.5642		115.2	0.6873	0.766683		115.2	3.0069	3.37117		115.2	6.3701	5.09338	0.4169	-0.3687
	115.3	0.5244	0.633438		115.3	3.1259	3.20031		115.3	4.9743	5.15531				115.3	1.7966	2.11579		115.3	4.138	4.44898		115.3	4.9283	4.85712	0.9718	0.5643		115.3	0.6871	0.767197		115.3	3.0078	3.37218		115.3	6.3728	5.09695	0.4165	-0.3684
	115.4	0.5252	0.633909		115.4	3.1279	3.20251		115.4	4.9763	5.15701				115.4	1.7976	2.11675		115.4	4.1394	4.45166		115.4	4.9305	4.85996	0.9737	0.5646		115.4	0.6849	0.767712		115.4	3.0116	3.3732		115.4	6.3734	5.10051	0.4173	-0.3673
	115.5	0.5299	0.634379		115.5	3.1281	3.20471		115.5	4.9781	5.1587				115.5	1.7997	2.11771		115.5	4.1433	4.45434		115.5	4.9347	4.8628	0.9757	0.5648		115.5	0.6845	0.768227		115.5	3.0158	3.37422		115.5	6.3769	5.10407	0.4187	-0.3697
	115.6	0.526	0.634849		115.6	3.1291	3.20691		115.6	4.9776	5.1604				115.6	1.8002	2.11866		115.6	4.1436	4.45702		115.6	4.9412	4.86563	0.9781	0.5649		115.6	0.6867	0.768741		115.6	3.0187	3.37524		115.6	6.378	5.10763	0.4184	-0.3725
	115.7	0.527	0.635319		115.7	3.1356	3.2091		115.7	4.9807	5.16209				115.7	1.8041	2.11962		115.7	4.1483	4.4597		115.7	4.9495	4.86847	0.9825	0.5624		115.7	0.6897	0.769255		115.7	3.0245	3.37625		115.7	6.3845	5.11119	0.4222	-0.3713
	115.8	0.524	0.635789		115.8	3.14	3.2113		115.8	4.9819	5.16378				115.8	1.8066	2.12057		115.8	4.1523	4.46238		115.8	4.9529	4.8713	0.9828	0.5603		115.8	0.6926	0.76977		115.8	3.0247	3.37726		115.8	6.3876	5.11475	0.4253	-0.3706
	115.9	0.5256	0.636259		115.9	3.1427	3.21349		115.9	4.9814	5.16547				115.9	1.8107	2.12153		115.9	4.1551	4.46505		115.9	4.9532	4.87413	0.9813	0.5612		115.9	0.6939	0.770284		115.9	3.0284	3.37827		115.9	6.3861	5.1183	0.4291	-0.3703
	116	0.5229	0.636728		116	3.147	3.21568		116	4.9839	5.16716				116	1.8121	2.12248		116	4.1587	4.46773		116	4.9559	4.87696	0.9794	0.563		116	0.6982	0.770798		116	3.0289	3.37929		116	6.3934	5.12186	0.4321	-0.3685
	116.1	0.5229	0.637198		116.1	3.1497	3.21788		116.1	4.9864	5.16885				116.1	1.8125	2.12344		116.1	4.1629	4.4704		116.1	4.9588	4.87979	0.9815	0.5648		116.1	0.699	0.771312		116.1	3.0274	3.38029		116.1	6.3946	5.12541	0.4362	-0.3687
	116.2	0.5234	0.637667		116.2	3.1491	3.22007		116.2	4.9866	5.17053				116.2	1.81	2.12439		116.2	4.1644	4.47307		116.2	4.9596	4.88261	0.9773	0.5634		116.2	0.702	0.771826		116.2	3.0271	3.3813		116.2	6.3968	5.12896	0.4374	-0.3686
	116.3	0.5202	0.638137		116.3	3.1495	3.22226		116.3	4.986	5.17221				116.3	1.8129	2.12534		116.3	4.1657	4.47574		116.3	4.9612	4.88544	0.9756	0.5643		116.3	0.7003	0.77234		116.3	3.0287	3.38231		116.3	6.3969	5.13251	0.4357	-0.3694
	116.4	0.5197	0.638606		116.4	3.1531	3.22445		116.4	4.9897	5.17389				116.4	1.8154	2.1263		116.4	4.1675	4.47841		116.4	4.961	4.88826	0.9744	0.5621		116.4	0.6974	0.772854		116.4	3.0291	3.38331		116.4	6.4007	5.13606	0.4353	-0.3734
	116.5	0.518	0.639075		116.5	3.1518	3.22664		116.5	4.9922	5.17557				116.5	1.8164	2.12725		116.5	4.169	4.48107		116.5	4.963	4.89109	0.9749	0.5617		116.5	0.7001	0.773368		116.5	3.03	3.38432		116.5	6.4056	5.13961	0.4349	-0.3732
	116.6	0.5184	0.639544		116.6	3.1532	3.22883		116.6	4.9945	5.17725				116.6	1.8165	2.1282		116.6	4.1708	4.48374		116.6	4.9625	4.89391	0.9781	0.563		116.6	0.7003	0.773882		116.6	3.0331	3.38532		116.6	6.4085	5.14316	0.4362	-0.3728
	116.7	0.5211	0.640013		116.7	3.1546	3.23102		116.7	4.9957	5.17892				116.7	1.8169	2.12915		116.7	4.1737	4.4864		116.7	4.9665	4.89673	0.98	0.5628		116.7	0.6996	0.774395		116.7	3.0346	3.38632		116.7	6.4127	5.1467	0.436	-0.3724
	116.8	0.5246	0.640481		116.8	3.157	3.2332		116.8	4.9966	5.18059				116.8	1.8197	2.1301		116.8	4.1757	4.48906		116.8	4.9722	4.89955	0.9801	0.562		116.8	0.7005	0.774909		116.8	3.0336	3.38732		116.8	6.4141	5.15025	0.4344	-0.3702
	116.9	0.5233	0.64095		116.9	3.1589	3.23539		116.9	4.9985	5.18226				116.9	1.8197	2.13105		116.9	4.177	4.49172		116.9	4.9767	4.90237	0.9785	0.5583		116.9	0.6992	0.775422		116.9	3.0383	3.38832		116.9	6.4151	5.15379	0.4368	-0.3694
	117	0.5206	0.641418		117	3.1585	3.23757		117	4.9988	5.18393				117	1.8144	2.132		117	4.1765	4.49438		117	4.979	4.90518	0.9755	0.5557		117	0.6976	0.775935		117	3.0411	3.38931		117	6.4142	5.15733	0.4366	-0.3686
	117.1	0.5248	0.641887		117.1	3.1706	3.23976		117.1	4.9951	5.1856				117.1	1.8143	2.13294		117.1	4.1772	4.49704		117.1	4.986	4.908	0.9793	0.5616		117.1	0.6979	0.776449		117.1	3.0431	3.39031		117.1	6.4142	5.16087	0.4405	-0.367
	117.2	0.5218	0.642355		117.2	3.1785	3.24194		117.2	4.996	5.18726				117.2	1.8163	2.13389		117.2	4.1796	4.4997		117.2	4.9865	4.91081	0.9798	0.5626		117.2	0.7012	0.776962		117.2	3.0497	3.3913		117.2	6.4163	5.16441	0.4425	-0.3683
	117.3	0.5223	0.642823		117.3	3.1786	3.24412		117.3	4.9949	5.18893				117.3	1.8154	2.13484		117.3	4.1782	4.50235		117.3	4.9878	4.91362	0.98	0.5637		117.3	0.7035	0.777475		117.3	3.0518	3.3923		117.3	6.42	5.16795	0.4436	-0.364
	117.4	0.5242	0.643291		117.4	3.181	3.24631		117.4	4.9966	5.19059				117.4	1.8162	2.13578		117.4	4.1793	4.505		117.4	4.9866	4.91643	0.9821	0.5635		117.4	0.7052	0.777988		117.4	3.0561	3.39329		117.4	6.421	5.17148	0.4408	-0.3602
	117.5	0.526	0.643759		117.5	3.1834	3.24849		117.5	4.9972	5.19225				117.5	1.8155	2.13673		117.5	4.1825	4.50766		117.5	4.992	4.91924	0.9859	0.5623		117.5	0.707	0.778501		117.5	3.0577	3.39428		117.5	6.4199	5.17502	0.438	-0.3626
	117.6	0.5274	0.644226		117.6	3.1874	3.25067		117.6	5.0033	5.19391				117.6	1.8142	2.13768		117.6	4.1855	4.51031		117.6	4.9968	4.92205	0.9879	0.5607		117.6	0.7109	0.779014		117.6	3.057	3.39527		117.6	6.4221	5.17855	0.4416	-0.3625
	117.7	0.5278	0.644694		117.7	3.1897	3.25285		117.7	5.0032	5.19556				117.7	1.8143	2.13862		117.7	4.1896	4.51295		117.7	4.9999	4.92486	0.9866	0.5597		117.7	0.711	0.779526		117.7	3.0613	3.39626		117.7	6.4237	5.18209	0.4447	-0.3601
	117.8	0.5338	0.645161		117.8	3.1945	3.25502		117.8	5.0073	5.19722				117.8	1.8149	2.13956		117.8	4.1882	4.5156		117.8	5.0039	4.92766	0.9908	0.5587		117.8	0.7097	0.780039		117.8	3.0638	3.39724		117.8	6.4292	5.18562	0.4453	-0.3621
	117.9	0.5348	0.645629		117.9	3.1986	3.2572		117.9	5.0141	5.19887				117.9	1.8171	2.14051		117.9	4.1881	4.51825		117.9	5.0062	4.93047	0.9914	0.56		117.9	0.7119	0.780552		117.9	3.0626	3.39823		117.9	6.4335	5.18915	0.447	-0.3623
	118	0.535	0.646096		118	3.198	3.25938		118	5.0215	5.20052				118	1.8202	2.14145		118	4.19	4.52089		118	5.0052	4.93327	0.9914	0.5568		118	0.7101	0.781064		118	3.063	3.39921		118	6.4351	5.19268	0.4482	-0.3651
	118.1	0.5378	0.646563		118.1	3.1998	3.26155		118.1	5.0251	5.20217				118.1	1.8202	2.14239		118.1	4.1935	4.52353		118.1	5.0038	4.93607	0.9895	0.558		118.1	0.7084	0.781576		118.1	3.0609	3.4002		118.1	6.4361	5.1962	0.4484	-0.3678
	118.2	0.54	0.64703		118.2	3.2026	3.26373		118.2	5.0275	5.20382				118.2	1.8199	2.14333		118.2	4.1911	4.52617		118.2	5.0145	4.93887	0.9915	0.5575		118.2	0.706	0.782089		118.2	3.0639	3.40118		118.2	6.4355	5.19973	0.4553	-0.3681
	118.3	0.5454	0.647497		118.3	3.205	3.2659		118.3	5.029	5.20546				118.3	1.8231	2.14427		118.3	4.1906	4.52881		118.3	5.0172	4.94167	0.9937	0.5569		118.3	0.7077	0.782601		118.3	3.062	3.40216		118.3	6.4386	5.20325	0.4566	-0.3698
	118.4	0.5444	0.647963		118.4	3.2124	3.26808		118.4	5.0306	5.20711				118.4	1.8259	2.14521		118.4	4.1932	4.53145		118.4	5.0258	4.94447	1.0006	0.5627		118.4	0.7109	0.783113		118.4	3.0686	3.40314		118.4	6.4414	5.20678	0.4576	-0.3696
	118.5	0.5459	0.64843		118.5	3.2131	3.27025		118.5	5.0296	5.20875				118.5	1.8304	2.14615		118.5	4.1912	4.53408		118.5	5.0216	4.94726	0.9999	0.5632		118.5	0.7148	0.783625		118.5	3.0701	3.40411		118.5	6.4469	5.2103	0.4681	-0.3708
	118.6	0.5479	0.648897		118.6	3.2175	3.27242		118.6	5.0296	5.21039				118.6	1.8304	2.14709		118.6	4.1928	4.53672		118.6	5.027	4.95006	0.9984	0.5632		118.6	0.7189	0.784137		118.6	3.0759	3.40509		118.6	6.4497	5.21382	0.4719	-0.3723
	118.7	0.5479	0.649363		118.7	3.2201	3.27459		118.7	5.0296	5.21203				118.7	1.8375	2.14803		118.7	4.1928	4.53935		118.7	5.0342	4.95285	0.9984	0.5632		118.7	0.7197	0.784649		118.7	3.0847	3.40607		118.7	6.4517	5.21734	0.4723	-0.3723
	118.8	0.5479	0.649829		118.8	3.2238	3.27676		118.8	5.0296	5.21367				118.8	1.8466	2.14897		118.8	4.1928	4.54198		118.8	5.0406	4.95564	0.9971	0.5632		118.8	0.7202	0.785161		118.8	3.0849	3.40704		118.8	6.4609	5.22086	0.4772	-0.3711
	118.9	0.5479	0.650295		118.9	3.232	3.27893		118.9	5.0296	5.2153				118.9	1.8466	2.14991		118.9	4.1928	4.54461		118.9	5.0406	4.95843	0.9971	0.5644		118.9	0.7219	0.785673		118.9	3.0862	3.40801		118.9	6.4666	5.22437	0.4774	-0.3711
	119	0.5479	0.650761		119	3.2322	3.2811		119	5.0296	5.21693				119	1.8466	2.15085		119	4.1912	4.54724		119	5.0406	4.96122	0.9967	0.5647		119	0.7275	0.786184		119	3.094	3.40898		119	6.4666	5.22789	0.4774	-0.3708
	119.1	0.5479	0.651227		119.1	3.2322	3.28327		119.1	5.0296	5.21857				119.1	1.8466	2.15178		119.1	4.1912	4.54987		119.1	5.0426	4.96401	0.9966	0.5647		119.1	0.7275	0.786696		119.1	3.094	3.40995		119.1	6.4621	5.2314	0.4772	-0.3694
	119.2	0.5481	0.651693		119.2	3.2322	3.28543		119.2	5.0296	5.22019				119.2	1.8466	2.15272		119.2	4.191	4.5525		119.2	5.0426	4.9668	0.9966	0.5644		119.2	0.7275	0.787207		119.2	3.0976	3.41092		119.2	6.4609	5.23492	0.4774	-0.3688
	119.3		0.652158		119.3		3.2876		119.3		5.22182				119.3		2.15365		119.3		4.55512		119.3		4.96958				119.3		0.787719		119.3		3.41189		119.3		5.23843
	119.4		0.652624		119.4		3.28977		119.4		5.22345				119.4		2.15459		119.4		4.55774		119.4		4.97237				119.4		0.78823		119.4		3.41286		119.4		5.24194
	119.5		0.653089		119.5		3.29193		119.5		5.22507				119.5		2.15552		119.5		4.56036		119.5		4.97515				119.5		0.788741		119.5		3.41382		119.5		5.24545
	119.6		0.653554		119.6		3.29409		119.6		5.2267				119.6		2.15646		119.6		4.56298		119.6		4.97793				119.6		0.789253		119.6		3.41478		119.6		5.24896
	119.7		0.65402		119.7		3.29626		119.7		5.22832				119.7		2.15739		119.7		4.5656		119.7		4.98071				119.7		0.789764		119.7		3.41575		119.7		5.25246
	119.8		0.654485		119.8		3.29842		119.8		5.22994				119.8		2.15832		119.8		4.56822		119.8		4.98349				119.8		0.790275		119.8		3.41671		119.8		5.25597
	119.9		0.654949		119.9		3.30058		119.9		5.23155				119.9		2.15925		119.9		4.57083		119.9		4.98627				119.9		0.790786		119.9		3.41767		119.9		5.25947
	120		0.655414		120		3.30274		120		5.23317				120		2.16018		120		4.57345		120		4.98904				120		0.791296		120		3.41863		120		5.26298
	120.1		0.655414		120.1		3.30274		120.1		5.23317				120.1		2.16018		120.1		4.57345		120.1		4.98904				120.1		0.791296		120.1		3.41863		120.1		5.26298
	120.2		0.655317		120.2		3.30268		120.2		5.23157				120.2		2.15764		120.2		4.57116		120.2		4.98633				120.2		0.789027		120.2		3.41431		120.2		5.26152
	120.3		0.655219		120.3		3.30261		120.3		5.22996				120.3		2.15509		120.3		4.56887		120.3		4.98363				120.3		0.786801		120.3		3.41		120.3		5.26006
	120.4		0.655121		120.4		3.30255		120.4		5.22836				120.4		2.15255		120.4		4.56658		120.4		4.98093				120.4		0.78462		120.4		3.4057		120.4		5.2586
	120.5		0.655024		120.5		3.30249		120.5		5.22676				120.5		2.15002		120.5		4.5643		120.5		4.97823				120.5		0.782481		120.5		3.40141		120.5		5.25714
	120.6		0.654926		120.6		3.30242		120.6		5.22516				120.6		2.14749		120.6		4.56201		120.6		4.97553				120.6		0.780385		120.6		3.39712		120.6		5.25569
	120.7		0.654829		120.7		3.30236		120.7		5.22356				120.7		2.14497		120.7		4.55973		120.7		4.97284				120.7		0.77833		120.7		3.39283		120.7		5.25423
	120.8		0.654731		120.8		3.3023		120.8		5.22195				120.8		2.14246		120.8		4.55745		120.8		4.97014				120.8		0.776316		120.8		3.38856		120.8		5.25277
	120.9		0.654634		120.9		3.30223		120.9		5.22035				120.9		2.13995		120.9		4.55517		120.9		4.96746				120.9		0.774341		120.9		3.38429		120.9		5.25132
	121		0.654536		121		3.30217		121		5.21876				121		2.13745		121		4.5529		121		4.96477				121		0.772406		121		3.38002		121		5.24986
	121.1		0.654439		121.1		3.30211		121.1		5.21716				121.1		2.13495		121.1		4.55062		121.1		4.96209				121.1		0.770508		121.1		3.37576		121.1		5.24841
	121.2		0.654342		121.2		3.30205		121.2		5.21556				121.2		2.13246		121.2		4.54835		121.2		4.95941				121.2		0.768648		121.2		3.37151		121.2		5.24695
	121.3		0.654244		121.3		3.30198		121.3		5.21396				121.3		2.12997		121.3		4.54608		121.3		4.95673				121.3		0.766825		121.3		3.36726		121.3		5.2455
	121.4		0.654147		121.4		3.30192		121.4		5.21236				121.4		2.12749		121.4		4.54381		121.4		4.95405				121.4		0.765037		121.4		3.36302		121.4		5.24404
	121.5		0.654049		121.5		3.30186		121.5		5.21077				121.5		2.12502		121.5		4.54154		121.5		4.95138				121.5		0.763285		121.5		3.35879		121.5		5.24259
	121.6		0.653952		121.6		3.30179		121.6		5.20917				121.6		2.12255		121.6		4.53927		121.6		4.94871				121.6		0.761568		121.6		3.35456		121.6		5.24114
	121.7		0.653855		121.7		3.30173		121.7		5.20758				121.7		2.12008		121.7		4.53701		121.7		4.94604				121.7		0.759884		121.7		3.35034		121.7		5.23969
	121.8	1.4699	0.653758		121.8	3.4868	3.30167		121.8	5.0921	5.20598				121.8	1.8652	2.11763		121.8	4.3411	4.53475		121.8	5.2887	4.94338	0.8137	0.3986		121.8	1.0618	0.758234		121.8	3.1933	3.34612		121.8	6.3922	5.23823	0.973	-0.4899
	121.9	1.3957	0.65366		121.9	3.487	3.3016		121.9	5.0921	5.20439				121.9	1.8652	2.11517		121.9	4.3411	4.53249		121.9	5.2887	4.94072	0.8137	0.3986		121.9	1.0618	0.756616		121.9	3.1933	3.34191		121.9	6.3927	5.23678	0.9181	-0.4899
	122	1.3092	0.653563		122	3.4989	3.30154		122	5.0921	5.2028				122	1.8673	2.11273		122	4.3411	4.53023		122	5.2887	4.93806	0.8137	0.3986		122	1.0618	0.75503		122	3.1933	3.3377		122	6.3806	5.23533	0.8647	-0.5167
	122.1	1.2893	0.653466		122.1	3.5093	3.30148		122.1	5.0826	5.2012				122.1	1.8694	2.11028		122.1	4.3411	4.52797		122.1	5.2887	4.9354	0.8137	0.3986		122.1	1.0618	0.753475		122.1	3.1933	3.3335		122.1	6.3581	5.23388	0.8283	-0.527
	122.2	1.2738	0.653369		122.2	3.5478	3.30142		122.2	5.0826	5.19961				122.2	1.8694	2.10785		122.2	4.3411	4.52571		122.2	5.2887	4.93275	0.8137	0.3986		122.2	1.0462	0.751951		122.2	3.182	3.32931		122.2	6.3571	5.23243	0.8009	-0.5521
	122.3	1.2444	0.653271		122.3	3.5478	3.30135		122.3	5.0826	5.19802				122.3	1.8813	2.10542		122.3	4.3411	4.52346		122.3	5.2887	4.9301	0.7851	0.3932		122.3	1.03	0.750457		122.3	3.1732	3.32513		122.3	6.3581	5.23098	0.7688	-0.5678
	122.4	1.1739	0.653174		122.4	3.6006	3.30129		122.4	5.0826	5.19643				122.4	1.9112	2.103		122.4	4.3411	4.52121		122.4	5.2887	4.92745	0.7851	0.3986		122.4	1.0188	0.748993		122.4	3.1655	3.32095		122.4	6.3993	5.22953	0.7475	-0.5678
	122.5	1.0786	0.653077		122.5	3.5478	3.30123		122.5	5.036	5.19484				122.5	1.8649	2.10058		122.5	4.3411	4.51895		122.5	5.2887	4.9248	0.751	0.423		122.5	1.0139	0.747557		122.5	3.1623	3.31677		122.5	6.4066	5.22808	0.7203	-0.5678
	122.6	1.054	0.65298		122.6	3.5598	3.30116		122.6	5.0444	5.19325				122.6	1.8671	2.09816		122.6	4.3634	4.5167		122.6	5.2927	4.92216	0.7384	0.4169		122.6	1.008	0.74615		122.6	3.1671	3.3126		122.6	6.3852	5.22663	0.6823	-0.5258
	122.7	1.0166	0.652883		122.7	3.5437	3.3011		122.7	5.0746	5.19166				122.7	1.8698	2.09575		122.7	4.3546	4.51446		122.7	5.2879	4.91952	0.7729	0.474		122.7	1.001	0.744771		122.7	3.1587	3.30844		122.7	6.3912	5.22518	0.6493	-0.5046
	122.8	0.9801	0.652786		122.8	3.5482	3.30104		122.8	5.0738	5.19007				122.8	1.8716	2.09335		122.8	4.3527	4.51221		122.8	5.2075	4.91688	0.7962	0.4768		122.8	1.0025	0.743418		122.8	3.1409	3.30428		122.8	6.3853	5.22373	0.6271	-0.5272
	122.9	0.9329	0.652689		122.9	3.5557	3.30098		122.9	5.0786	5.18848				122.9	1.879	2.09096		122.9	4.3545	4.50997		122.9	5.1949	4.91425	0.8496	0.4938		122.9	1.0026	0.742093		122.9	3.1347	3.30013		122.9	6.3724	5.22229	0.5945	-0.5554
	123	0.9029	0.652592		123	3.5704	3.30091		123	5.0493	5.18689				123	1.8892	2.08856		123	4.367	4.50772		123	5.231	4.91162	0.8791	0.4768		123	1.0152	0.740793		123	3.1311	3.29599		123	6.348	5.22084	0.5787	-0.5334
	123.1	0.8707	0.652495		123.1	3.5904	3.30085		123.1	5.0498	5.18531				123.1	1.8934	2.08618		123.1	4.389	4.50548		123.1	5.2349	4.90899	0.9251	0.4759		123.1	1.0151	0.739519		123.1	3.123	3.29185		123.1	6.3679	5.21939	0.5633	-0.5444
	123.2	0.8412	0.652398		123.2	3.5825	3.30079		123.2	5.0547	5.18372				123.2	1.8869	2.0838		123.2	4.3956	4.50324		123.2	5.1599	4.90636	0.9048	0.5174		123.2	0.9963	0.738271		123.2	3.1179	3.28772		123.2	6.3887	5.21795	0.5355	-0.5495
	123.3	0.8203	0.652301		123.3	3.5931	3.30072		123.3	5.0212	5.18213				123.3	1.9032	2.08142		123.3	4.3959	4.50101		123.3	5.1526	4.90374	0.9551	0.5		123.3	0.995	0.737047		123.3	3.1213	3.28359		123.3	6.3733	5.2165	0.5042	-0.521
	123.4	0.8002	0.652204		123.4	3.6006	3.30066		123.4	5.0193	5.18055				123.4	1.896	2.07905		123.4	4.4013	4.49877		123.4	5.163	4.90112	0.937	0.5233		123.4	0.9921	0.735847		123.4	3.1308	3.27947		123.4	6.3693	5.21505	0.4963	-0.553
	123.5	0.7747	0.652107		123.5	3.6368	3.3006		123.5	5.0218	5.17896				123.5	1.9005	2.07669		123.5	4.4055	4.49654		123.5	5.1617	4.8985	0.9661	0.505		123.5	0.9994	0.734671		123.5	3.0999	3.27535		123.5	6.3673	5.21361	0.4463	-0.5452
	123.6	0.7902	0.65201		123.6	3.617	3.30054		123.6	5.0181	5.17738				123.6	1.8917	2.07433		123.6	4.4004	4.4943		123.6	5.1395	4.89588	0.9329	0.5146		123.6	0.9949	0.733518		123.6	3.0985	3.27124		123.6	6.3639	5.21216	0.4565	-0.5502
	123.7	0.7501	0.651913		123.7	3.634	3.30047		123.7	4.9985	5.1758				123.7	1.9018	2.07198		123.7	4.3938	4.49207		123.7	5.1485	4.89327	0.9489	0.5329		123.7	0.9843	0.732387		123.7	3.0835	3.26714		123.7	6.343	5.21072	0.4163	-0.5532
	123.8	0.743	0.651816		123.8	3.6145	3.30041		123.8	4.9903	5.17421				123.8	1.8966	2.06963		123.8	4.3753	4.48984		123.8	5.1268	4.89066	0.9425	0.5379		123.8	0.9807	0.731279		123.8	3.0755	3.26304		123.8	6.3352	5.20928	0.4309	-0.5508
	123.9	0.7262	0.651719		123.9	3.6097	3.30035		123.9	4.9723	5.17263				123.9	1.9133	2.06729		123.9	4.3614	4.48761		123.9	5.1442	4.88805	0.9531	0.5337		123.9	0.9853	0.730193		123.9	3.0766	3.25895		123.9	6.3213	5.20783	0.4055	-0.5744
	124	0.7132	0.651622		124	3.6019	3.30028		124	4.9471	5.17105				124	1.8989	2.06495		124	4.3572	4.48539		124	5.1421	4.88544	0.9638	0.5507		124	0.9744	0.729129		124	3.0759	3.25487		124	6.3108	5.20639	0.4307	-0.5469
	124.1	0.7118	0.651525		124.1	3.602	3.30022		124.1	4.9641	5.16947				124.1	1.8965	2.06262		124.1	4.3591	4.48316		124.1	5.1413	4.88284	0.963	0.5395		124.1	0.991	0.728085		124.1	3.0643	3.25079		124.1	6.3025	5.20495	0.411	-0.5621
	124.2	0.7021	0.651429		124.2	3.6032	3.30016		124.2	4.9361	5.16789				124.2	1.8935	2.06029		124.2	4.3678	4.48094		124.2	5.1352	4.88024	0.969	0.5464		124.2	0.9941	0.727062		124.2	3.0377	3.24671		124.2	6.2906	5.2035	0.4099	-0.5452
	124.3	0.7093	0.651332		124.3	3.6151	3.3001		124.3	4.9561	5.16631				124.3	1.8976	2.05797		124.3	4.3701	4.47872		124.3	5.1068	4.87764	0.9566	0.5525		124.3	0.9912	0.726059		124.3	3.0487	3.24264		124.3	6.284	5.20206	0.4195	-0.5461
	124.4	0.7067	0.651235		124.4	3.62	3.30003		124.4	4.9551	5.16473				124.4	1.8882	2.05565		124.4	4.373	4.4765		124.4	5.1242	4.87505	0.9584	0.5504		124.4	0.9852	0.725076		124.4	3.0561	3.23858		124.4	6.2817	5.20062	0.4045	-0.5531
	124.5	0.6991	0.651138		124.5	3.6153	3.29997		124.5	4.9429	5.16315				124.5	1.8888	2.05334		124.5	4.3696	4.47428		124.5	5.1264	4.87245	0.977	0.5702		124.5	0.9764	0.724112		124.5	3.0253	3.23453		124.5	6.2562	5.19918	0.4099	-0.5597
	124.6	0.6972	0.651042		124.6	3.6089	3.29991		124.6	4.9505	5.16157				124.6	1.8747	2.05104		124.6	4.37	4.47207		124.6	5.1164	4.86986	0.9632	0.5563		124.6	0.9756	0.723167		124.6	3.0487	3.23048		124.6	6.2671	5.19774	0.4216	-0.57
	124.7	0.6983	0.650945		124.7	3.6077	3.29984		124.7	4.9416	5.15999				124.7	1.8681	2.04874		124.7	4.3685	4.46985		124.7	5.1355	4.86728	0.9765	0.5551		124.7	0.9798	0.722241		124.7	3.0526	3.22643		124.7	6.2591	5.1963	0.4028	-0.5719
	124.8	0.7037	0.650848		124.8	3.6051	3.29978		124.8	4.9205	5.15842				124.8	1.8521	2.04644		124.8	4.365	4.46764		124.8	5.1371	4.86469	0.9584	0.5518		124.8	0.981	0.721333		124.8	3.0343	3.22239		124.8	6.2314	5.19486	0.405	-0.5706
	124.9	0.702	0.650752		124.9	3.607	3.29972		124.9	4.9292	5.15684				124.9	1.8485	2.04415		124.9	4.3437	4.46543		124.9	5.1253	4.86211	0.9539	0.5474		124.9	0.9779	0.720443		124.9	3.0396	3.21836		124.9	6.2336	5.19342	0.4152	-0.5747
	125	0.7027	0.650655		125	3.6081	3.29966		125	4.9257	5.15526				125	1.8469	2.04187		125	4.3498	4.46322		125	5.1339	4.85953	0.9646	0.5594		125	0.9712	0.719571		125	3.0335	3.21433		125	6.2287	5.19198	0.4007	-0.5711
	125.1	0.6931	0.650558		125.1	3.6059	3.29959		125.1	4.9127	5.15369				125.1	1.8381	2.03959		125.1	4.3447	4.46101		125.1	5.1355	4.85695	0.9602	0.5469		125.1	0.9758	0.718716		125.1	3.021	3.21031		125.1	6.2072	5.19054	0.3936	-0.5741
	125.2	0.6973	0.650462		125.2	3.604	3.29953		125.2	4.9159	5.15211				125.2	1.8316	2.03731		125.2	4.3468	4.4588		125.2	5.1221	4.85438	0.9458	0.5424		125.2	0.9776	0.717878		125.2	3.0259	3.20629		125.2	6.2025	5.1891	0.391	-0.5886
	125.3	0.6937	0.650365		125.3	3.6013	3.29947		125.3	4.9106	5.15054				125.3	1.8283	2.03504		125.3	4.3432	4.4566		125.3	5.1176	4.85181	0.9449	0.5529		125.3	0.9759	0.717056		125.3	3.0151	3.20228		125.3	6.1954	5.18767	0.3978	-0.5892
	125.4	0.6909	0.650269		125.4	3.6006	3.29941		125.4	4.9097	5.14897				125.4	1.8288	2.03278		125.4	4.3359	4.4544		125.4	5.1138	4.84924	0.9422	0.5503		125.4	0.9679	0.71625		125.4	3.0166	3.19828		125.4	6.1875	5.18623	0.3957	-0.5875
	125.5	0.692	0.650172		125.5	3.5955	3.29934		125.5	4.9067	5.14739				125.5	1.826	2.03052		125.5	4.3314	4.4522		125.5	5.1247	4.84667	0.9293	0.5379		125.5	0.9624	0.715461		125.5	3.0134	3.19428		125.5	6.1859	5.18479	0.3939	-0.5959
	125.6	0.693	0.650075		125.6	3.6005	3.29928		125.6	4.9042	5.14582				125.6	1.8245	2.02827		125.6	4.3252	4.45		125.6	5.1174	4.84411	0.9255	0.536		125.6	0.9589	0.714686		125.6	3.011	3.19028		125.6	6.1794	5.18335	0.3952	-0.6042
	125.7	0.6896	0.649979		125.7	3.6031	3.29922		125.7	4.9081	5.14425				125.7	1.8178	2.02602		125.7	4.3237	4.4478		125.7	5.1138	4.84155	0.9323	0.5435		125.7	0.9562	0.713928		125.7	3.0069	3.1863		125.7	6.1791	5.18192	0.393	-0.6115
	125.8	0.6902	0.649882		125.8	3.6048	3.29915		125.8	4.8994	5.14268				125.8	1.8155	2.02378		125.8	4.3217	4.4456		125.8	5.1112	4.83899	0.9252	0.5345		125.8	0.9578	0.713184		125.8	3.0032	3.18232		125.8	6.181	5.18048	0.3904	-0.616
	125.9	0.6946	0.649786		125.9	3.6072	3.29909		125.9	4.8999	5.14111				125.9	1.8141	2.02154		125.9	4.3124	4.44341		125.9	5.1089	4.83643	0.9364	0.531		125.9	0.9571	0.712455		125.9	2.9923	3.17834		125.9	6.1705	5.17905	0.3897	-0.6173
	126	0.6965	0.649689		126	3.6132	3.29903		126	4.8907	5.13954				126	1.8134	2.01931		126	4.3019	4.44121		126	5.1111	4.83388	0.9382	0.5332		126	0.959	0.71174		126	2.9926	3.17437		126	6.1692	5.17761	0.393	-0.6266
	126.1	0.6992	0.649593		126.1	3.6181	3.29897		126.1	4.8844	5.13797				126.1	1.8115	2.01708		126.1	4.3078	4.43902		126.1	5.1183	4.83133	0.9392	0.5334		126.1	0.9598	0.711039		126.1	3.0008	3.1704		126.1	6.1578	5.17618	0.3945	-0.6363
	126.2	0.7007	0.649497		126.2	3.6204	3.2989		126.2	4.8755	5.1364				126.2	1.8085	2.01485		126.2	4.3076	4.43683		126.2	5.1196	4.82878	0.9284	0.5337		126.2	0.9644	0.710352		126.2	2.9974	3.16645		126.2	6.1505	5.17474	0.3804	-0.6441
	126.3	0.6994	0.6494		126.3	3.6242	3.29884		126.3	4.873	5.13483				126.3	1.809	2.01264		126.3	4.3122	4.43464		126.3	5.1192	4.82624	0.9248	0.5329		126.3	0.9605	0.709679		126.3	2.9877	3.16249		126.3	6.1461	5.17331	0.3792	-0.6451
	126.4	0.6974	0.649304		126.4	3.6241	3.29878		126.4	4.8677	5.13326				126.4	1.8089	2.01042		126.4	4.3195	4.43246		126.4	5.1156	4.82369	0.9277	0.5391		126.4	0.9561	0.709019		126.4	2.991	3.15854		126.4	6.1317	5.17188	0.3826	-0.6485
	126.5	0.7137	0.649208		126.5	3.6385	3.29872		126.5	4.8628	5.13169				126.5	1.8054	2.00822		126.5	4.3225	4.43027		126.5	5.1061	4.82115	0.9359	0.5409		126.5	0.9528	0.708372		126.5	2.9932	3.1546		126.5	6.1207	5.17044	0.3803	-0.6386
	126.6	0.7287	0.649111		126.6	3.6375	3.29865		126.6	4.8684	5.13013				126.6	1.8032	2.00601		126.6	4.3299	4.42809		126.6	5.1023	4.81862	0.9408	0.549		126.6	0.9581	0.707738		126.6	2.9932	3.15067		126.6	6.1193	5.16901	0.3913	-0.6319
	126.7	0.7296	0.649015		126.7	3.6378	3.29859		126.7	4.8702	5.12856				126.7	1.7994	2.00382		126.7	4.3379	4.42591		126.7	5.1106	4.81608	0.9423	0.5466		126.7	0.9616	0.707116		126.7	2.9917	3.14674		126.7	6.115	5.16758	0.4043	-0.6228
	126.8	0.7294	0.648919		126.8	3.6379	3.29853		126.8	4.8744	5.127				126.8	1.7941	2.00162		126.8	4.3398	4.42373		126.8	5.1072	4.81355	0.9391	0.5461		126.8	0.9656	0.706506		126.8	2.9878	3.14281		126.8	6.1115	5.16615	0.4061	-0.6134
	126.9	0.7304	0.648822		126.9	3.6403	3.29847		126.9	4.8775	5.12543				126.9	1.7901	1.99944		126.9	4.3456	4.42155		126.9	5.1072	4.81102	0.9472	0.5385		126.9	0.9714	0.705909		126.9	2.9951	3.13889		126.9	6.1123	5.16472	0.4051	-0.6057
	127	0.7305	0.648726		127	3.6389	3.2984		127	4.877	5.12387				127	1.7885	1.99725		127	4.3475	4.41937		127	5.1049	4.80849	0.9537	0.5317		127	0.9771	0.705323		127	2.9929	3.13498		127	6.1161	5.16328	0.4037	-0.6095
	127.1	0.7285	0.64863		127.1	3.6399	3.29834		127.1	4.877	5.1223				127.1	1.7837	1.99508		127.1	4.3483	4.4172		127.1	5.102	4.80597	0.9532	0.5306		127.1	0.9851	0.704749		127.1	2.9937	3.13107		127.1	6.1151	5.16185	0.4039	-0.605
	127.2	0.7233	0.648534		127.2	3.6449	3.29828		127.2	4.876	5.12074				127.2	1.7784	1.9929		127.2	4.3518	4.41502		127.2	5.0995	4.80344	0.9607	0.5302		127.2	0.9904	0.704186		127.2	2.9892	3.12717		127.2	6.1105	5.16042	0.4012	-0.6008
	127.3	0.7225	0.648437		127.3	3.6472	3.29822		127.3	4.8744	5.11918				127.3	1.7728	1.99074		127.3	4.3554	4.41285		127.3	5.0975	4.80092	0.9502	0.5471		127.3	0.9986	0.703635		127.3	2.9903	3.12327		127.3	6.1032	5.15899	0.4002	-0.598
	127.4	0.711	0.648341		127.4	3.637	3.29815		127.4	4.8761	5.11762				127.4	1.7551	1.98857		127.4	4.3474	4.41068		127.4	5.0951	4.79841	0.9387	0.5458		127.4	0.9956	0.703094		127.4	2.9761	3.11938		127.4	6.095	5.15756	0.3886	-0.5979
	127.5	0.7028	0.648245		127.5	3.6275	3.29809		127.5	4.8747	5.11605				127.5	1.7418	1.98642		127.5	4.3385	4.40851		127.5	5.0908	4.79589	0.9346	0.5449		127.5	0.989	0.702564		127.5	2.9629	3.11549		127.5	6.0905	5.15614	0.3792	-0.5954
	127.6	0.7048	0.648149		127.6	3.6289	3.29803		127.6	4.879	5.11449				127.6	1.7368	1.98426		127.6	4.3421	4.40634		127.6	5.0958	4.79338	0.933	0.5439		127.6	0.9938	0.702044		127.6	2.9627	3.11161		127.6	6.0894	5.15471	0.3785	-0.5811
	127.7	0.7059	0.648053		127.7	3.6314	3.29796		127.7	4.8761	5.11293				127.7	1.7313	1.98212		127.7	4.3422	4.40418		127.7	5.0892	4.79087	0.9289	0.5414		127.7	0.9937	0.701534		127.7	2.9604	3.10773		127.7	6.0861	5.15328	0.3763	-0.5823
	127.8	0.705	0.647957		127.8	3.6319	3.2979		127.8	4.8724	5.11137				127.8	1.7246	1.97997		127.8	4.3371	4.40201		127.8	5.0902	4.78836	0.927	0.5401		127.8	0.9908	0.701035		127.8	2.9616	3.10386		127.8	6.08	5.15185	0.3784	-0.5877
	127.9	0.7009	0.647861		127.9	3.6291	3.29784		127.9	4.873	5.10981				127.9	1.7228	1.97784		127.9	4.3356	4.39985		127.9	5.0889	4.78586	0.9245	0.5406		127.9	0.9925	0.700545		127.9	2.9588	3.1		127.9	6.0753	5.15042	0.3737	-0.587
	128	0.7008	0.647765		128	3.6276	3.29778		128	4.8708	5.10825				128	1.7162	1.9757		128	4.3321	4.39769		128	5.088	4.78335	0.923	0.5387		128	0.9933	0.700066		128	2.9526	3.09614		128	6.0728	5.149	0.3686	-0.5831
	128.1	0.7041	0.647669		128.1	3.6329	3.29771		128.1	4.865	5.1067				128.1	1.7132	1.97357		128.1	4.3328	4.39553		128.1	5.0874	4.78085	0.9207	0.5385		128.1	0.9992	0.699595		128.1	2.9497	3.09229		128.1	6.0652	5.14757	0.3678	-0.5779
	128.2	0.7051	0.647573		128.2	3.6379	3.29765		128.2	4.8636	5.10514				128.2	1.7125	1.97145		128.2	4.3301	4.39337		128.2	5.0825	4.77836	0.916	0.5423		128.2	1.0056	0.699134		128.2	2.9443	3.08844		128.2	6.0611	5.14614	0.3649	-0.573
	128.3	0.7047	0.647477		128.3	3.6434	3.29759		128.3	4.8657	5.10358				128.3	1.7131	1.96933		128.3	4.3349	4.39122		128.3	5.0788	4.77586	0.9165	0.5438		128.3	1.0093	0.698682		128.3	2.9433	3.0846		128.3	6.0552	5.14472	0.3667	-0.5743
	128.4	0.7016	0.647381		128.4	3.6413	3.29753		128.4	4.8659	5.10203				128.4	1.7105	1.96722		128.4	4.3408	4.38906		128.4	5.0755	4.77337	0.9143	0.5431		128.4	1.0152	0.698239		128.4	2.9464	3.08076		128.4	6.0529	5.14329	0.3648	-0.5668
	128.5	0.6988	0.647285		128.5	3.6433	3.29746		128.5	4.8666	5.10047				128.5	1.7075	1.96511		128.5	4.3454	4.38691		128.5	5.0733	4.77088	0.9164	0.5456		128.5	1.0173	0.697804		128.5	2.9436	3.07693		128.5	6.0528	5.14187	0.3713	-0.5582
	128.6	0.703	0.647189		128.6	3.6448	3.2974		128.6	4.8653	5.09891				128.6	1.7069	1.96301		128.6	4.3456	4.38476		128.6	5.0694	4.76839	0.9119	0.5457		128.6	1.0243	0.697378		128.6	2.9461	3.07311		128.6	6.0499	5.14044	0.3722	-0.5511
	128.7	0.7113	0.647093		128.7	3.6541	3.29734		128.7	4.8639	5.09736				128.7	1.7095	1.96091		128.7	4.3499	4.38261		128.7	5.0684	4.76591	0.9144	0.5484		128.7	1.0359	0.696961		128.7	2.9534	3.06929		128.7	6.045	5.13902	0.3727	-0.5375
	128.8	0.7134	0.646997		128.8	3.6601	3.29728		128.8	4.8689	5.09581				128.8	1.7023	1.95881		128.8	4.3581	4.38046		128.8	5.0717	4.76343	0.915	0.5495		128.8	1.0521	0.696552		128.8	2.9511	3.06547		128.8	6.0437	5.1376	0.3773	-0.5319
	128.9	0.7174	0.646901		128.9	3.6704	3.29721		128.9	4.8659	5.09425				128.9	1.7031	1.95672		128.9	4.3666	4.37831		128.9	5.0698	4.76095	0.9163	0.5538		128.9	1.0714	0.696151		128.9	2.9536	3.06166		128.9	6.0437	5.13617	0.3762	-0.5112
	129	0.7223	0.646805		129	3.6827	3.29715		129	4.8651	5.0927				129	1.6971	1.95464		129	4.3827	4.37617		129	5.0693	4.75847	0.92	0.5582		129	1.1047	0.695757		129	2.9519	3.05786		129	6.0397	5.13475	0.3768	-0.4971
	129.1	0.7362	0.646709		129.1	3.6857	3.29709		129.1	4.8672	5.09115				129.1	1.7029	1.95256		129.1	4.3978	4.37402		129.1	5.0655	4.756	0.9066	0.5577		129.1	1.1295	0.695372		129.1	2.9609	3.05406		129.1	6.0381	5.13333	0.3834	-0.4752
	129.2	0.742	0.646613		129.2	3.6884	3.29703		129.2	4.875	5.0896				129.2	1.7063	1.95048		129.2	4.4124	4.37188		129.2	5.0713	4.75353	0.8944	0.5588		129.2	1.1528	0.694994		129.2	2.9729	3.05027		129.2	6.0342	5.13191	0.3875	-0.441
	129.3	0.7462	0.646518		129.3	3.6948	3.29696		129.3	4.8697	5.08804				129.3	1.701	1.94841		129.3	4.4298	4.36974		129.3	5.0767	4.75106	0.884	0.5588		129.3	1.1864	0.694623		129.3	2.9711	3.04648		129.3	6.0325	5.13048	0.3937	-0.4115
	129.4	0.7541	0.646422		129.4	3.7035	3.2969		129.4	4.8658	5.08649				129.4	1.6983	1.94635		129.4	4.4639	4.3676		129.4	5.0739	4.74859	0.8855	0.561		129.4	1.2384	0.69426		129.4	2.9679	3.0427		129.4	6.0218	5.12906	0.4037	-0.3908
	129.5	0.7456	0.646326		129.5	3.6853	3.29684		129.5	4.8691	5.08494				129.5	1.7013	1.94428		129.5	4.4826	4.36547		129.5	5.0705	4.74613	0.8914	0.54		129.5	1.2791	0.693904		129.5	2.9764	3.03892		129.5	6.0169	5.12764	0.3932	-0.3846
	129.6	0.7438	0.64623		129.6	3.6872	3.29678		129.6	4.8668	5.08339				129.6	1.6992	1.94223		129.6	4.5045	4.36333		129.6	5.0637	4.74366	0.8717	0.5487		129.6	1.2928	0.693555		129.6	2.9722	3.03515		129.6	6.0116	5.12622	0.3856	-0.4092
	129.7	0.736	0.646135		129.7	3.6947	3.29671		129.7	4.8732	5.08185				129.7	1.6909	1.94018		129.7	4.5189	4.3612		129.7	5.0655	4.7412	0.8392	0.541		129.7	1.3005	0.693213		129.7	2.966	3.03139		129.7	6.0142	5.1248	0.3817	-0.4182
	129.8	0.719	0.646039		129.8	3.6804	3.29665		129.8	4.8677	5.0803				129.8	1.6625	1.93813		129.8	4.5255	4.35907		129.8	5.0657	4.73875	0.8314	0.5258		129.8	1.3156	0.692878		129.8	2.9484	3.02763		129.8	6.0105	5.12338	0.3735	-0.4209
	129.9	0.7105	0.645943		129.9	3.6997	3.29659		129.9	4.8672	5.07875				129.9	1.645	1.93609		129.9	4.5377	4.35693		129.9	5.0562	4.73629	0.82	0.4945		129.9	1.3284	0.692549		129.9	2.9331	3.02387		129.9	6.0121	5.12196	0.3596	-0.4386
	130	0.7042	0.645848		130	3.7146	3.29653		130	4.8751	5.0772				130	1.6403	1.93405		130	4.5482	4.35481		130	5.0466	4.73384	0.8308	0.4546		130	1.3405	0.692227		130	2.9125	3.02012		130	6.0034	5.12054	0.3465	-0.4464
	130.1	0.828	0.645752		130.1	3.7299	3.29646		130.1	4.8836	5.07566				130.1	1.7481	1.93202		130.1	4.2463	4.35268		130.1	5.0434	4.73139	1.0124	0.5413		130.1	1.066	0.691911		130.1	3.0632	3.01638		130.1	5.9862	5.11912	0.4722	-0.3775
	130.2	1.2349	0.645656		130.2	3.7605	3.2964		130.2	4.9017	5.07411				130.2	2.2151	1.92999		130.2	4.3811	4.35055		130.2	5.037	4.72894	1.3362	0.8741		130.2	1.2538	0.691601		130.2	3.4998	3.01264		130.2	5.9811	5.11771	0.8925	-0.0063
	130.3	1.2241	0.645561		130.3	4.1224	3.29634		130.3	5.0943	5.07256				130.3	2.422	1.92796		130.3	4.9996	4.34843		130.3	5.0393	4.7265	1.4383	1.3138		130.3	1.9583	0.691298		130.3	3.492	3.0089		130.3	5.9724	5.11629	0.9227	-0.1546
	130.4	0.5597	0.645465		130.4	4.9323	3.29628		130.4	5.3504	5.07102				130.4	2.4536	1.92594		130.4	5.5723	4.3463		130.4	4.9679	4.72406	1.2158	0.9115		130.4	2.5016	0.691		130.4	2.8196	3.00518		130.4	5.9909	5.11487	1.168	-0.1553
	130.5	1.0304	0.64537		130.5	4.0887	3.29621		130.5	5.3481	5.06947				130.5	1.1902	1.92393		130.5	5.3834	4.34418		130.5	5.0594	4.72162	0.5462	0.4928		130.5	2.2977	0.690709		130.5	3.3352	3.00145		130.5	6.3959	5.11345	0.0233	0.2553
	130.6	-0.2684	0.645274		130.6	2.4085	3.29615		130.6	5.1944	5.06793				130.6	0.2976	1.92192		130.6	4.8099	4.34206		130.6	5.7234	4.71918	-0.4309	-0.5705		130.6	0.8999	0.690423		130.6	2.1093	2.99774		130.6	6.7982	5.11204	-0.8111	-0.0513
	130.7	-1.2613	0.645179		130.7	0.8926	3.29609		130.7	4.7462	5.06639				130.7	0.2463	1.91991		130.7	2.9085	4.33995		130.7	5.6168	4.71675	-0.5471	-0.7048		130.7	-0.7956	0.690142		130.7	1.0793	2.99402		130.7	6.2238	5.11062	-0.8086	-1.7516
	130.8	0.6701	0.645083		130.8	3.5256	3.29603		130.8	4.7138	5.06484				130.8	1.8511	1.91791		130.8	3.8443	4.33783		130.8	6.3292	4.71431	0.4383	0.0578		130.8	0.4794	0.689868		130.8	2.6389	2.99032		130.8	6.1997	5.10921	0.8709	-1.4043
	130.9	0.8182	0.644988		130.9	3.594	3.29597		130.9	4.0334	5.0633				130.9	1.9318	1.91592		130.9	4.2314	4.33571		130.9	5.5842	4.71188	0.8391	0.533		130.9	0.8878	0.689598		130.9	3.0262	2.98661		130.9	6.1684	5.10779	0.6991	-0.5369
	131	0.8349	0.644892		131	3.6487	3.2959		131	4.1404	5.06176				131	1.8964	1.91393		131	4.2648	4.3336		131	4.431	4.70946	0.9821	0.4985		131	0.9212	0.689334		131	3.0621	2.98292		131	5.7286	5.10638	0.7535	-0.4373
	131.1	0.8462	0.644797		131.1	3.6632	3.29584		131.1	4.8431	5.06022				131.1	1.912	1.91194		131.1	4.3069	4.33149		131.1	4.3866	4.70703	0.9405	0.4728		131.1	0.9271	0.689075		131.1	3.0653	2.97923		131.1	5.3811	5.10496	0.7581	-0.4456
	131.2	0.8534	0.644701		131.2	3.6759	3.29578		131.2	4.9356	5.05868				131.2	1.9358	1.90996		131.2	4.3132	4.32938		131.2	4.539	4.70461	0.9488	0.5044		131.2	0.968	0.688822		131.2	3.0912	2.97554		131.2	6.0516	5.10355	0.7688	-0.446
	131.3	0.8621	0.644606		131.3	3.6973	3.29572		131.3	4.9228	5.05714				131.3	1.939	1.90798		131.3	4.3163	4.32727		131.3	4.9952	4.70219	1.0015	0.5146		131.3	1.0029	0.688573		131.3	3.1036	2.97186		131.3	6.1685	5.10213	0.7889	-0.4254
	131.4	0.8392	0.64451		131.4	3.7257	3.29565		131.4	4.9888	5.0556				131.4	1.9483	1.906		131.4	4.3022	4.32516		131.4	5.0598	4.69977	1.047	0.5473		131.4	0.9842	0.688329		131.4	3.0797	2.96819		131.4	6.22	5.10072	0.8132	-0.4179
	131.5	0.8389	0.644415		131.5	3.7333	3.29559		131.5	5.0187	5.05406				131.5	1.9656	1.90404		131.5	4.3015	4.32306		131.5	5.0861	4.69736	1.0427	0.5543		131.5	0.983	0.68809		131.5	3.0856	2.96451		131.5	6.2174	5.09931	0.8347	-0.4053
	131.6	0.8311	0.64432		131.6	3.7372	3.29553		131.6	4.9981	5.05252				131.6	1.9882	1.90207		131.6	4.3223	4.32095		131.6	5.1221	4.69494	1.07	0.5778		131.6	0.9848	0.687856		131.6	3.0959	2.96085		131.6	6.211	5.0979	0.8477	-0.4014
	131.7	0.8365	0.644224		131.7	3.7372	3.29547		131.7	4.9978	5.05099				131.7	1.9849	1.90011		131.7	4.3198	4.31885		131.7	5.1134	4.69253	1.0856	0.5935		131.7	0.9947	0.687626		131.7	3.1081	2.95719		131.7	6.2046	5.09648	0.8567	-0.392
	131.8	0.8396	0.644129		131.8	3.7476	3.2954		131.8	5.0209	5.04945				131.8	1.9929	1.89816		131.8	4.3337	4.31675		131.8	5.1299	4.69013	1.0655	0.5829		131.8	1.0037	0.687401		131.8	3.1172	2.95354		131.8	6.2176	5.09507	0.8625	-0.3817
	131.9	0.7903	0.644034		131.9	3.7557	3.29534		131.9	5.032	5.04791				131.9	1.9505	1.8962		131.9	4.3389	4.31465		131.9	5.1277	4.68772	1.0315	0.4863		131.9	1.0178	0.68718		131.9	2.9877	2.94989		131.9	6.218	5.09366	0.754	-0.3974
	132	0.6605	0.643938		132	3.7153	3.29528		132	5.0546	5.04638				132	1.8342	1.89426		132	4.4811	4.31255		132	5.1288	4.68532	0.9606	0.4482		132	1.0372	0.686963		132	2.989	2.94624		132	6.2318	5.09225	0.7681	-0.5315
	132.1	0.6364	0.643843		132.1	3.5381	3.29522		132.1	5.0294	5.04484				132.1	1.8224	1.89232		132.1	4.5119	4.31045		132.1	5.1474	4.68292	0.9568	0.469		132.1	1.1728	0.686751		132.1	3.0087	2.9426		132.1	6.2127	5.09084	0.803	-0.4229
	132.2	0.6411	0.643748		132.2	3.5084	3.29515		132.2	4.9257	5.04331				132.2	1.8466	1.89038		132.2	4.5015	4.30836		132.2	5.1486	4.68052	0.9414	0.5559		132.2	1.1205	0.686543		132.2	3.0165	2.93897		132.2	6.1156	5.08943	1.0166	-0.3536
	132.3	0.6452	0.643653		132.3	3.4646	3.29509		132.3	4.9159	5.04177				132.3	1.8577	1.88844		132.3	4.3591	4.30626		132.3	5.1391	4.67812	1.0022	0.6341		132.3	0.8737	0.68634		132.3	3.2419	2.93534		132.3	6.1732	5.08802	1.0716	-0.347
	132.4	0.6909	0.643558		132.4	3.478	3.29503		132.4	4.9203	5.04024				132.4	1.8423	1.88652		132.4	4.0527	4.30417		132.4	5.1735	4.67573	1.1577	0.6657		132.4	0.8244	0.68614		132.4	3.2916	2.93172		132.4	6.1736	5.08661	1.077	-0.339
	132.5	1.0751	0.643462		132.5	3.5319	3.29497		132.5	5.0357	5.0387				132.5	1.8547	1.88459		132.5	4.0026	4.30208		132.5	5.1078	4.67334	1.2538	0.687		132.5	0.8184	0.685944		132.5	3.3159	2.9281		132.5	6.1695	5.0852	1.1358	-0.335
	132.6	1.1678	0.643367		132.6	4.1129	3.29491		132.6	5.167	5.03717				132.6	2.4352	1.88267		132.6	3.9941	4.29999		132.6	4.9907	4.67095	1.3008	0.7022		132.6	0.8193	0.685752		132.6	3.3486	2.92449		132.6	6.1701	5.08379	1.1441	-0.341
	132.7	1.1875	0.643272		132.7	4.3091	3.29484		132.7	5.1579	5.03564				132.7	2.5317	1.88076		132.7	3.9778	4.29791		132.7	4.9885	4.66857	1.3391	0.7029		132.7	0.818	0.685563		132.7	3.3611	2.92088		132.7	6.1724	5.08238	1.1521	-0.3457
	132.8	1.1923	0.643177		132.8	4.3231	3.29478		132.8	5.1516	5.03411				132.8	2.5377	1.87884		132.8	3.9851	4.29582		132.8	4.9968	4.66618	1.3901	0.7128		132.8	0.8329	0.685379		132.8	3.365	2.91728		132.8	6.1719	5.08098	1.1477	-0.3459
	132.9	1.187	0.643082		132.9	4.6487	3.29472		132.9	5.1433	5.03258				132.9	2.8267	1.87694		132.9	3.9936	4.29374		132.9	5.0186	4.6638	1.4249	0.724		132.9	0.8435	0.685198		132.9	3.3784	2.91368		132.9	6.1665	5.07957	1.152	-0.3372
	133	1.2033	0.642987		133	4.652	3.29466		133	5.1383	5.03105				133	2.8571	1.87503		133	4.0888	4.29165		133	5.03	4.66142	1.465	0.7368		133	0.8371	0.685021		133	3.3838	2.91009		133	6.1618	5.07816	1.1514	-0.3271
	133.1	1.2028	0.642892		133.1	4.6396	3.29459		133.1	5.1386	5.02952				133.1	2.8071	1.87314		133.1	4.145	4.28957		133.1	5.0297	4.65905	1.4843	0.7544		133.1	0.9073	0.684847		133.1	3.3901	2.9065		133.1	6.1679	5.07676	1.1637	-0.3271
	133.2	1.2104	0.642797		133.2	3.8859	3.29453		133.2	5.1388	5.02799				133.2	2.0087	1.87124		133.2	4.1449	4.28749		133.2	5.0122	4.65667	1.5059	0.7553		133.2	0.9581	0.684676		133.2	3.4096	2.90292		133.2	6.177	5.07535	1.1523	-0.3302
	133.3	1.1885	0.642702		133.3	3.6726	3.29447		133.3	5.1501	5.02646				133.3	1.901	1.86935		133.3	4.1485	4.28542		133.3	5.0317	4.6543	1.4262	0.7516		133.3	0.9654	0.684509		133.3	3.4102	2.89934		133.3	6.1727	5.07394	1.1297	-0.3305
	133.4	0.8445	0.642607		133.4	3.7394	3.29441		133.4	5.1668	5.02493				133.4	1.8918	1.86747		133.4	4.2264	4.28334		133.4	5.0809	4.65193	1.3389	0.7487		133.4	0.9733	0.684346		133.4	3.4014	2.89577		133.4	6.1674	5.07254	1.1114	-0.342
	133.5	0.762	0.642512		133.5	3.9419	3.29435		133.5	5.1767	5.0234				133.5	1.9117	1.86559		133.5	4.4333	4.28126		133.5	5.1246	4.64956	1.2688	0.7012		133.5	1.0033	0.684185		133.5	3.3767	2.8922		133.5	6.1471	5.07113	1.0626	-0.3544
	133.6	0.7423	0.642417		133.6	3.9738	3.29428		133.6	5.1211	5.02188				133.6	1.8996	1.86371		133.6	4.4657	4.27919		133.6	5.1472	4.6472	1.266	0.7157		133.6	1.1581	0.684028		133.6	3.1314	2.88864		133.6	6.1208	5.06973	0.8133	-0.3399
	133.7	0.7716	0.642322		133.7	3.9682	3.29422		133.7	5.0751	5.02035				133.7	1.8978	1.86184		133.7	4.4843	4.27712		133.7	5.1137	4.64484	1.2421	0.6789		133.7	1.2015	0.683873		133.7	3.0932	2.88508		133.7	6.1314	5.06833	0.7436	-0.3414
	133.8	0.8591	0.642227		133.8	3.952	3.29416		133.8	5.0903	5.01883				133.8	1.8697	1.85997		133.8	4.4681	4.27505		133.8	5.1032	4.64248	1.1974	0.6624		133.8	1.2052	0.683722		133.8	3.0945	2.88153		133.8	6.1297	5.06692	0.7036	-0.4671
	133.9	0.8655	0.642132		133.9	3.9369	3.2941		133.9	5.0981	5.0173				133.9	1.8568	1.8581		133.9	4.332	4.27298		133.9	5.1781	4.64012	1.1537	0.6431		133.9	1.2001	0.683574		133.9	3.0871	2.87799		133.9	6.1095	5.06552	0.6723	-0.5305
	134	0.823	0.642037		134	3.9169	3.29403		134	5.0268	5.01578				134	1.8624	1.85624		134	4.3036	4.27091		134	5.2249	4.63777	1.1161	0.6365		134	1.0916	0.683428		134	3.0731	2.87444		134	6.1128	5.06412	0.6623	-0.4707
	134.1	0.7849	0.641942		134.1	3.9008	3.29397		134.1	4.9388	5.01425				134.1	1.9149	1.85439		134.1	4.3021	4.26885		134.1	5.1948	4.63541	1.0834	0.6115		134.1	1.0754	0.683286		134.1	3.0582	2.87091		134.1	6.0886	5.06271	0.6178	-0.4601
	134.2	0.7654	0.641847		134.2	3.8898	3.29391		134.2	4.9516	5.01273				134.2	1.9129	1.85254		134.2	4.3056	4.26678		134.2	5.1751	4.63306	1.0762	0.5915		134.2	1.0684	0.683146		134.2	3.0218	2.86738		134.2	6.0626	5.06131	0.5845	-0.4746
	134.3	0.7674	0.641752		134.3	3.8871	3.29385		134.3	4.9353	5.01121				134.3	1.8906	1.85069		134.3	4.3022	4.26472		134.3	5.1089	4.63072	1.0676	0.6055		134.3	1.0795	0.683009		134.3	3.0157	2.86385		134.3	6.049	5.05991	0.5683	-0.4853
	134.4	0.7338	0.641658		134.4	3.869	3.29379		134.4	4.9516	5.00968				134.4	1.8527	1.84885		134.4	4.2983	4.26266		134.4	5.0395	4.62837	1.0562	0.6091		134.4	1.0783	0.682875		134.4	3.0243	2.86033		134.4	6.0296	5.05851	0.5691	-0.4907
	134.5	0.7165	0.641563		134.5	3.8595	3.29372		134.5	4.9335	5.00816				134.5	1.8333	1.84701		134.5	4.2922	4.2606		134.5	5.0372	4.62603	1.0207	0.6012		134.5	1.0673	0.682743		134.5	2.9864	2.85681		134.5	6.006	5.05711	0.5335	-0.4932
	134.6	0.7062	0.641468		134.6	3.8433	3.29366		134.6	4.9309	5.00664				134.6	1.8165	1.84518		134.6	4.2734	4.25854		134.6	5.0407	4.62369	1.0042	0.576		134.6	1.0508	0.682614		134.6	2.9609	2.8533		134.6	6.005	5.05571	0.5106	-0.5062
	134.7	0.7005	0.641373		134.7	3.8282	3.2936		134.7	4.9298	5.00512				134.7	1.8067	1.84335		134.7	4.2641	4.25648		134.7	5.0418	4.62135	1.001	0.5612		134.7	1.0425	0.682488		134.7	2.9476	2.84979		134.7	5.9983	5.05431	0.4961	-0.5119
	134.8	0.7013	0.641279		134.8	3.8232	3.29354		134.8	4.8987	5.0036				134.8	1.8033	1.84152		134.8	4.2492	4.25443		134.8	5.0179	4.61901	0.9948	0.5505		134.8	1.0432	0.682364		134.8	2.9354	2.84629		134.8	5.9773	5.05291	0.4827	-0.5181
	134.9	0.6963	0.641184		134.9	3.8235	3.29347		134.9	4.8737	5.00208				134.9	1.7917	1.8397		134.9	4.2447	4.25237		134.9	5.0014	4.61668	0.9816	0.546		134.9	1.0382	0.682243		134.9	2.9351	2.8428		134.9	5.9628	5.05151	0.4732	-0.518
	135	0.7001	0.641089		135	3.8176	3.29341		135	4.8602	5.00056				135	1.7775	1.83788		135	4.2394	4.25032		135	4.9902	4.61435	0.9654	0.5412		135	1.0417	0.682123		135	2.9296	2.83931		135	5.9533	5.05011	0.4707	-0.5149
	135.1	0.6983	0.640995		135.1	3.8201	3.29335		135.1	4.8478	4.99904				135.1	1.7763	1.83607		135.1	4.2325	4.24827		135.1	4.9869	4.61202	0.9495	0.5321		135.1	1.0406	0.682007		135.1	2.9244	2.83582		135.1	5.9538	5.04871	0.4657	-0.5123
	135.2	0.6967	0.6409		135.2	3.816	3.29329		135.2	4.8412	4.99752				135.2	1.7646	1.83426		135.2	4.2242	4.24622		135.2	4.9767	4.60969	0.944	0.5226		135.2	1.0402	0.681892		135.2	2.9172	2.83234		135.2	5.947	5.04731	0.4652	-0.5222
	135.3	0.6948	0.640805		135.3	3.8106	3.29323		135.3	4.821	4.99601				135.3	1.759	1.83245		135.3	4.2186	4.24417		135.3	4.9673	4.60737	0.9476	0.5072		135.3	1.0346	0.68178		135.3	2.9146	2.82886		135.3	5.9411	5.04591	0.4657	-0.5335
	135.4	0.6901	0.640711		135.4	3.8071	3.29316		135.4	4.8142	4.99449				135.4	1.7511	1.83065		135.4	4.2101	4.24213		135.4	4.9644	4.60505	0.9499	0.4968		135.4	1.0238	0.68167		135.4	2.9093	2.82539		135.4	5.9298	5.04452	0.4572	-0.5469
	135.5	0.6869	0.640616		135.5	3.8046	3.2931		135.5	4.8014	4.99297				135.5	1.7485	1.82885		135.5	4.2036	4.24008		135.5	4.9555	4.60273	0.9495	0.496		135.5	1.0212	0.681562		135.5	2.9027	2.82192		135.5	5.926	5.04312	0.4574	-0.5549
	135.6	0.6879	0.640521		135.6	3.8015	3.29304		135.6	4.7937	4.99146				135.6	1.7467	1.82706		135.6	4.1965	4.23804		135.6	4.9392	4.60041	0.9548	0.4885		135.6	1.0187	0.681456		135.6	2.8997	2.81846		135.6	5.9208	5.04172	0.4559	-0.5706
	135.7	0.6716	0.640427		135.7	3.8028	3.29298		135.7	4.7866	4.98994				135.7	1.7258	1.82527		135.7	4.1914	4.236		135.7	4.9305	4.5981	0.9588	0.4801		135.7	1.0205	0.681353		135.7	2.8915	2.81501		135.7	5.914	5.04033	0.4364	-0.5752
	135.8	0.6555	0.640332		135.8	3.7829	3.29292		135.8	4.784	4.98843				135.8	1.7037	1.82349		135.8	4.1878	4.23396		135.8	4.9189	4.59578	0.9572	0.4792		135.8	1.0182	0.681251		135.8	2.8774	2.81155		135.8	5.9023	5.03893	0.4145	-0.5803
	135.9	0.6353	0.640238		135.9	3.7607	3.29285		135.9	4.7801	4.98691				135.9	1.6809	1.82171		135.9	4.1841	4.23192		135.9	4.913	4.59347	0.9517	0.4752		135.9	1.0201	0.681151		135.9	2.8616	2.80811		135.9	5.8963	5.03754	0.3888	-0.5805
	136	0.6355	0.640143		136	3.7617	3.29279		136	4.7653	4.9854				136	1.6743	1.81993		136	4.1838	4.22988		136	4.8984	4.59117	0.9463	0.4792		136	1.0223	0.681054		136	2.8601	2.80467		136	5.8924	5.03614	0.3848	-0.5827
	136.1	0.6366	0.640049		136.1	3.7603	3.29273		136.1	4.7526	4.98389				136.1	1.6767	1.81816		136.1	4.1806	4.22784		136.1	4.8927	4.58886	0.9573	0.4806		136.1	1.0242	0.680958		136.1	2.8561	2.80123		136.1	5.8862	5.03475	0.3821	-0.5965
	136.2	0.64	0.639954		136.2	3.7629	3.29267		136.2	4.7462	4.98237				136.2	1.6752	1.81639		136.2	4.1784	4.22581		136.2	4.8856	4.58656	0.9588	0.4775		136.2	1.0128	0.680864		136.2	2.8581	2.7978		136.2	5.8809	5.03335	0.3834	-0.6117
	136.3	0.6246	0.63986		136.3	3.7612	3.29261		136.3	4.7362	4.98086				136.3	1.6712	1.81463		136.3	4.1723	4.22378		136.3	4.8772	4.58426	0.9592	0.4753		136.3	1.0026	0.680772		136.3	2.8551	2.79437		136.3	5.8804	5.03196	0.3731	-0.6251
	136.4	0.6156	0.639766		136.4	3.7668	3.29254		136.4	4.7292	4.97935				136.4	1.6786	1.81287		136.4	4.166	4.22175		136.4	4.8707	4.58196	0.958	0.4726		136.4	0.9967	0.680682		136.4	2.8498	2.79095		136.4	5.8628	5.03056	0.3633	-0.6295
	136.5	0.6116	0.639671		136.5	3.772	3.29248		136.5	4.7216	4.97784				136.5	1.6678	1.81111		136.5	4.1618	4.21972		136.5	4.8676	4.57966	0.9518	0.4695		136.5	0.9907	0.680593		136.5	2.8447	2.78753		136.5	5.8556	5.02917	0.3554	-0.6332
	136.6	0.6112	0.639577		136.6	3.7664	3.29242		136.6	4.7185	4.97633				136.6	1.6555	1.80936		136.6	4.1562	4.21769		136.6	4.8667	4.57737	0.9414	0.4703		136.6	0.9863	0.680507		136.6	2.8366	2.78412		136.6	5.8516	5.02778	0.3488	-0.6324
	136.7	0.606	0.639482		136.7	3.7617	3.29236		136.7	4.7158	4.97482				136.7	1.6498	1.80761		136.7	4.1483	4.21566		136.7	4.8642	4.57508	0.9368	0.4672		136.7	0.9845	0.680422		136.7	2.8286	2.78071		136.7	5.8446	5.02639	0.3484	-0.6338
	136.8	0.6053	0.639388		136.8	3.7569	3.2923		136.8	4.707	4.97331				136.8	1.6473	1.80586		136.8	4.1423	4.21363		136.8	4.8628	4.57279	0.9373	0.4585		136.8	0.9847	0.680338		136.8	2.8237	2.77731		136.8	5.8418	5.02499	0.3506	-0.63
	136.9	0.6041	0.639294		136.9	3.7513	3.29223		136.9	4.7041	4.9718				136.9	1.6438	1.80412		136.9	4.1383	4.21161		136.9	4.8592	4.5705	0.9355	0.457		136.9	0.9842	0.680257		136.9	2.818	2.77391		136.9	5.8401	5.0236	0.3593	-0.6281
	137	0.6168	0.639199		137	3.7496	3.29217		137	4.702	4.9703				137	1.6425	1.80239		137	4.1388	4.20959		137	4.8603	4.56822	0.9329	0.4504		137	0.9826	0.680177		137	2.8162	2.77052		137	5.8329	5.02221	0.3551	-0.624
	137.1	0.6304	0.639105		137.1	3.7488	3.29211		137.1	4.6987	4.96879				137.1	1.6411	1.80065		137.1	4.1367	4.20757		137.1	4.8594	4.56594	0.9299	0.4512		137.1	0.9834	0.680098		137.1	2.8146	2.76713		137.1	5.8376	5.02082	0.3546	-0.6219
	137.2	0.6433	0.639011		137.2	3.7487	3.29205		137.2	4.6973	4.96728				137.2	1.6383	1.79893		137.2	4.1358	4.20555		137.2	4.8582	4.56366	0.925	0.4447		137.2	0.9856	0.680021		137.2	2.8137	2.76374		137.2	5.8361	5.01943	0.3536	-0.6174
	137.3	0.6477	0.638917		137.3	3.7524	3.29198		137.3	4.6983	4.96577				137.3	1.6354	1.7972		137.3	4.1326	4.20353		137.3	4.8587	4.56138	0.9226	0.4464		137.3	0.9873	0.679946		137.3	2.8159	2.76037		137.3	5.8347	5.01804	0.355	-0.6104
	137.4	0.6482	0.638822		137.4	3.749	3.29192		137.4	4.7	4.96427				137.4	1.635	1.79548		137.4	4.1321	4.20151		137.4	4.8583	4.5591	0.915	0.4471		137.4	0.9879	0.679872		137.4	2.8127	2.75699		137.4	5.8315	5.01665	0.3504	-0.6117
	137.5	0.6505	0.638728		137.5	3.7487	3.29186		137.5	4.6957	4.96276				137.5	1.631	1.79376		137.5	4.1296	4.1995		137.5	4.8619	4.55683	0.91	0.4471		137.5	0.989	0.679799		137.5	2.8141	2.75362		137.5	5.8307	5.01526	0.3544	-0.6134
	137.6	0.6565	0.638634		137.6	3.7548	3.2918		137.6	4.6979	4.96126				137.6	1.6295	1.79205		137.6	4.1283	4.19748		137.6	4.8648	4.55456	0.9084	0.445		137.6	0.9919	0.679728		137.6	2.8169	2.75026		137.6	5.8304	5.01387	0.3589	-0.6169
	137.7	0.6559	0.63854		137.7	3.7549	3.29174		137.7	4.7064	4.95975				137.7	1.6297	1.79034		137.7	4.126	4.19547		137.7	4.8635	4.55229	0.9088	0.4423		137.7	0.9939	0.679659		137.7	2.8232	2.7469		137.7	5.8306	5.01249	0.3593	-0.6195
	137.8	0.6591	0.638446		137.8	3.7527	3.29168		137.8	4.7035	4.95825				137.8	1.6366	1.78864		137.8	4.1198	4.19346		137.8	4.868	4.55002	0.9051	0.4429		137.8	1.0003	0.67959		137.8	2.8241	2.74355		137.8	5.8317	5.0111	0.3638	-0.6209
	137.9	0.666	0.638351		137.9	3.7559	3.29161		137.9	4.7057	4.95675				137.9	1.6409	1.78694		137.9	4.1139	4.19145		137.9	4.8677	4.54776	0.9001	0.441		137.9	1.0055	0.679523		137.9	2.8308	2.7402		137.9	5.8296	5.00971	0.3717	-0.624
	138	0.6712	0.638257		138	3.7531	3.29155		138	4.7097	4.95525				138	1.6437	1.78524		138	4.1161	4.18944		138	4.869	4.5455	0.899	0.4419		138	1.0128	0.679458		138	2.8402	2.73685		138	5.8275	5.00832	0.3743	-0.6263
	138.1	0.6736	0.638163		138.1	3.7547	3.29149		138.1	4.7108	4.95374				138.1	1.6411	1.78355		138.1	4.1198	4.18744		138.1	4.8718	4.54324	0.8973	0.4412		138.1	1.015	0.679393		138.1	2.8463	2.73351		138.1	5.8224	5.00694	0.3772	-0.6269
	138.2	0.6752	0.638069		138.2	3.7512	3.29143		138.2	4.7078	4.95224				138.2	1.6379	1.78186		138.2	4.1166	4.18543		138.2	4.872	4.54098	0.8853	0.4397		138.2	1.0136	0.67933		138.2	2.846	2.73017		138.2	5.8139	5.00555	0.3758	-0.6318
	138.3	0.6747	0.637975		138.3	3.7519	3.29137		138.3	4.7079	4.95074				138.3	1.6371	1.78017		138.3	4.1139	4.18343		138.3	4.8739	4.53873	0.8817	0.4334		138.3	1.017	0.679269		138.3	2.8467	2.72684		138.3	5.8094	5.00416	0.3805	-0.6313
	138.4	0.6774	0.637881		138.4	3.7523	3.2913		138.4	4.7036	4.94924				138.4	1.6353	1.77849		138.4	4.1137	4.18143		138.4	4.8778	4.53648	0.8847	0.43		138.4	1.0166	0.679208		138.4	2.847	2.72352		138.4	5.8097	5.00278	0.3829	-0.6349
	138.5	0.6788	0.637787		138.5	3.7512	3.29124		138.5	4.7016	4.94774				138.5	1.6333	1.77681		138.5	4.1113	4.17943		138.5	4.8795	4.53423	0.8853	0.4291		138.5	1.0176	0.679148		138.5	2.8481	2.7202		138.5	5.8093	5.00139	0.3862	-0.6362
	138.6	0.6825	0.637693		138.6	3.75	3.29118		138.6	4.7037	4.94624				138.6	1.6328	1.77514		138.6	4.1054	4.17743		138.6	4.8754	4.53198	0.8874	0.4247		138.6	1.017	0.67909		138.6	2.8484	2.71688		138.6	5.8075	5.00001	0.3907	-0.6391
	138.7	0.6839	0.637599		138.7	3.7522	3.29112		138.7	4.706	4.94474				138.7	1.632	1.77347		138.7	4.0981	4.17543		138.7	4.8756	4.52973	0.8922	0.4275		138.7	1.0175	0.679033		138.7	2.8497	2.71357		138.7	5.8029	4.99862	0.39	-0.6407
	138.8	0.6856	0.637505		138.8	3.7511	3.29106		138.8	4.7017	4.94325				138.8	1.6288	1.7718		138.8	4.0968	4.17344		138.8	4.8766	4.52749	0.8917	0.4284		138.8	1.0216	0.678977		138.8	2.8493	2.71026		138.8	5.7962	4.99724	0.3915	-0.6389
	138.9	0.6837	0.637411		138.9	3.7498	3.29099		138.9	4.6998	4.94175				138.9	1.6283	1.77014		138.9	4.0966	4.17144		138.9	4.8769	4.52525	0.8917	0.4278		138.9	1.0231	0.678922		138.9	2.8498	2.70696		138.9	5.7911	4.99586	0.39	-0.6415
	139	0.6836	0.637317		139	3.7473	3.29093		139	4.7004	4.94025				139	1.6255	1.76848		139	4.0936	4.16945		139	4.8801	4.52301	0.8912	0.4266		139	1.0261	0.678868		139	2.851	2.70366		139	5.7847	4.99447	0.3902	-0.6416
	139.1	0.6834	0.637223		139.1	3.7514	3.29087		139.1	4.7003	4.93876				139.1	1.6248	1.76683		139.1	4.0941	4.16746		139.1	4.8818	4.52077	0.889	0.4237		139.1	1.03	0.678816		139.1	2.8503	2.70037		139.1	5.7818	4.99309	0.3882	-0.6422
	139.2	0.6804	0.637129		139.2	3.7517	3.29081		139.2	4.6986	4.93726				139.2	1.6208	1.76517		139.2	4.0924	4.16547		139.2	4.8828	4.51854	0.8881	0.4235		139.2	1.0321	0.678764		139.2	2.8505	2.69708		139.2	5.7824	4.99171	0.3881	-0.6437
	139.3	0.6775	0.637036		139.3	3.75	3.29075		139.3	4.6974	4.93576				139.3	1.6183	1.76353		139.3	4.0916	4.16348		139.3	4.8836	4.51631	0.8853	0.4217		139.3	1.0311	0.678713		139.3	2.8486	2.6938		139.3	5.7802	4.99033	0.3883	-0.6421
	139.4	0.6768	0.636942		139.4	3.7461	3.29068		139.4	4.6975	4.93427				139.4	1.6146	1.76188		139.4	4.0887	4.16149		139.4	4.8854	4.51408	0.8854	0.4205		139.4	1.0335	0.678663		139.4	2.8498	2.69052		139.4	5.7769	4.98894	0.3891	-0.6449
	139.5	0.6785	0.636848		139.5	3.7468	3.29062		139.5	4.6946	4.93278				139.5	1.6135	1.76024		139.5	4.0877	4.1595		139.5	4.8849	4.51185	0.8861	0.4197		139.5	1.0343	0.678615		139.5	2.8488	2.68724		139.5	5.7725	4.98756	0.3904	-0.6478
	139.6	0.6796	0.636754		139.6	3.748	3.29056		139.6	4.695	4.93128				139.6	1.6153	1.75861		139.6	4.0865	4.15752		139.6	4.8835	4.50962	0.8851	0.4209		139.6	1.0332	0.678567		139.6	2.8515	2.68397		139.6	5.7695	4.98618	0.3903	-0.6524
	139.7	0.6787	0.63666		139.7	3.7481	3.2905		139.7	4.696	4.92979				139.7	1.6176	1.75698		139.7	4.0832	4.15554		139.7	4.8825	4.5074	0.8856	0.421		139.7	1.033	0.67852		139.7	2.8535	2.68071		139.7	5.7639	4.9848	0.3907	-0.6543
	139.8	0.6762	0.636566		139.8	3.7478	3.29044		139.8	4.692	4.9283				139.8	1.6138	1.75535		139.8	4.0845	4.15355		139.8	4.8796	4.50518	0.8869	0.4209		139.8	1.0326	0.678474		139.8	2.8533	2.67745		139.8	5.757	4.98342	0.3906	-0.6589
	139.9	0.6782	0.636473		139.9	3.7447	3.29038		139.9	4.6894	4.9268				139.9	1.6113	1.75372		139.9	4.0829	4.15157		139.9	4.8778	4.50296	0.8848	0.4197		139.9	1.0331	0.678429		139.9	2.8531	2.67419		139.9	5.7532	4.98204	0.3854	-0.6614
	140	0.6777	0.636379		140	3.74	3.29031		140	4.6886	4.92531				140	1.6097	1.7521		140	4.0815	4.1496		140	4.8769	4.50074	0.8813	0.416		140	1.0322	0.678385		140	2.8518	2.67094		140	5.7467	4.98066	0.386	-0.6632
	140.1	0.6752	0.636285		140.1	3.7461	3.29025		140.1	4.6868	4.92382				140.1	1.6102	1.75048		140.1	4.0817	4.14762		140.1	4.8772	4.49853	0.8776	0.4144		140.1	1.032	0.678342		140.1	2.8508	2.66769		140.1	5.7443	4.97928	0.3879	-0.6586
	140.2	0.674	0.636192		140.2	3.7468	3.29019		140.2	4.6849	4.92233				140.2	1.6074	1.74887		140.2	4.0821	4.14564		140.2	4.8764	4.49632	0.8779	0.4181		140.2	1.0341	0.678299		140.2	2.8491	2.66445		140.2	5.7443	4.9779	0.3885	-0.6602
	140.3	0.6726	0.636098		140.3	3.7469	3.29013		140.3	4.6864	4.92084				140.3	1.6076	1.74726		140.3	4.0753	4.14367		140.3	4.8746	4.49411	0.876	0.416		140.3	1.0349	0.678257		140.3	2.8503	2.66122		140.3	5.7442	4.97653	0.3864	-0.6626
	140.4	0.6745	0.636004		140.4	3.7458	3.29007		140.4	4.6884	4.91935				140.4	1.6075	1.74565		140.4	4.0714	4.1417		140.4	4.8776	4.4919	0.8741	0.4137		140.4	1.0368	0.678217		140.4	2.8523	2.65798		140.4	5.7391	4.97515	0.3866	-0.6615
	140.5	0.6744	0.635911		140.5	3.747	3.29		140.5	4.6879	4.91786				140.5	1.6073	1.74405		140.5	4.071	4.13972		140.5	4.8753	4.4897	0.873	0.4145		140.5	1.0419	0.678177		140.5	2.8538	2.65475		140.5	5.7344	4.97377	0.3896	-0.6556
	140.6	0.6743	0.635817		140.6	3.7437	3.28994		140.6	4.6853	4.91638				140.6	1.6063	1.74245		140.6	4.07	4.13775		140.6	4.8746	4.48749	0.8723	0.4148		140.6	1.0439	0.678137		140.6	2.8544	2.65153		140.6	5.733	4.97239	0.3906	-0.6571
	140.7	0.6758	0.635723		140.7	3.742	3.28988		140.7	4.6863	4.91489				140.7	1.6042	1.74085		140.7	4.0672	4.13579		140.7	4.876	4.48529	0.8697	0.4135		140.7	1.0472	0.678099		140.7	2.8532	2.64831		140.7	5.7278	4.97102	0.3879	-0.6563
	140.8	0.6778	0.63563		140.8	3.7398	3.28982		140.8	4.6868	4.9134				140.8	1.6015	1.73926		140.8	4.065	4.13382		140.8	4.8742	4.48309	0.8669	0.4127		140.8	1.0503	0.678061		140.8	2.8525	2.6451		140.8	5.7264	4.96964	0.3875	-0.6535
	140.9	0.6751	0.635536		140.9	3.7394	3.28976		140.9	4.6864	4.91191				140.9	1.5992	1.73767		140.9	4.0655	4.13185		140.9	4.8736	4.4809	0.8633	0.4118		140.9	1.056	0.678024		140.9	2.8497	2.64189		140.9	5.7244	4.96827	0.3876	-0.6517
	141	0.6743	0.635443		141	3.7401	3.2897		141	4.6871	4.91043				141	1.5983	1.73609		141	4.0677	4.12989		141	4.8722	4.4787	0.8614	0.4149		141	1.0573	0.677988		141	2.8525	2.63868		141	5.7244	4.96689	0.3879	-0.6518
	141.1	0.677	0.635349		141.1	3.7373	3.28963		141.1	4.6864	4.90894				141.1	1.5995	1.73451		141.1	4.068	4.12792		141.1	4.87	4.47651	0.8591	0.4154		141.1	1.055	0.677953		141.1	2.8575	2.63548		141.1	5.7215	4.96552	0.3898	-0.6525
	141.2	0.6796	0.635256		141.2	3.7386	3.28957		141.2	4.6839	4.90746				141.2	1.5977	1.73293		141.2	4.0667	4.12596		141.2	4.8695	4.47432	0.8566	0.4139		141.2	1.0559	0.677918		141.2	2.8568	2.63229		141.2	5.7196	4.96414	0.3911	-0.6509
	141.3	0.6795	0.635162		141.3	3.744	3.28951		141.3	4.682	4.90597				141.3	1.597	1.73136		141.3	4.0666	4.124		141.3	4.8662	4.47213	0.8564	0.4143		141.3	1.0583	0.677884		141.3	2.8533	2.6291		141.3	5.7205	4.96277	0.3882	-0.6526
	141.4	0.6817	0.635069		141.4	3.7471	3.28945		141.4	4.6795	4.90449				141.4	1.5959	1.72979		141.4	4.0675	4.12204		141.4	4.8656	4.46995	0.8552	0.413		141.4	1.0617	0.67785		141.4	2.8512	2.62591		141.4	5.7192	4.96139	0.3884	-0.654
	141.5	0.681	0.634975		141.5	3.7448	3.28939		141.5	4.6777	4.90301				141.5	1.5923	1.72822		141.5	4.066	4.12009		141.5	4.8635	4.46776	0.8564	0.4098		141.5	1.0644	0.677817		141.5	2.849	2.62273		141.5	5.716	4.96002	0.3891	-0.6537
	141.6	0.6838	0.634882		141.6	3.7443	3.28932		141.6	4.6744	4.90152				141.6	1.5917	1.72666		141.6	4.0645	4.11813		141.6	4.8627	4.46558	0.8533	0.4076		141.6	1.0624	0.677785		141.6	2.8474	2.61955		141.6	5.7148	4.95865	0.3914	-0.6543
	141.7	0.6815	0.634788		141.7	3.7422	3.28926		141.7	4.6707	4.90004				141.7	1.5923	1.7251		141.7	4.0628	4.11618		141.7	4.8629	4.46341	0.8515	0.4087		141.7	1.064	0.677754		141.7	2.8511	2.61638		141.7	5.715	4.95727	0.3945	-0.653
	141.8	0.6811	0.634695		141.8	3.7398	3.2892		141.8	4.6676	4.89856				141.8	1.5926	1.72354		141.8	4.0627	4.11422		141.8	4.8589	4.46123	0.851	0.4085		141.8	1.0659	0.677723		141.8	2.851	2.61321		141.8	5.7143	4.9559	0.3997	-0.6539
	141.9	0.6812	0.634602		141.9	3.7434	3.28914		141.9	4.6643	4.89708				141.9	1.5926	1.72199		141.9	4.0619	4.11227		141.9	4.8568	4.45905	0.8508	0.4082		141.9	1.0654	0.677692		141.9	2.8521	2.61004		141.9	5.7156	4.95453	0.3991	-0.6541
	142	0.685	0.634508		142	3.7468	3.28908		142	4.6632	4.8956				142	1.5911	1.72044		142	4.0617	4.11032		142	4.8564	4.45688	0.8495	0.4087		142	1.0653	0.677663		142	2.8567	2.60688		142	5.7079	4.95316	0.4014	-0.6554
	142.1	0.683	0.634415		142.1	3.7444	3.28902		142.1	4.662	4.89412				142.1	1.588	1.7189		142.1	4.0597	4.10837		142.1	4.8591	4.45471	0.8472	0.4054		142.1	1.0637	0.677634		142.1	2.8573	2.60373		142.1	5.7004	4.95179	0.4014	-0.6555
	142.2	0.6822	0.634322		142.2	3.7441	3.28895		142.2	4.6622	4.89264				142.2	1.5891	1.71735		142.2	4.0558	4.10643		142.2	4.8585	4.45254	0.8473	0.4057		142.2	1.0652	0.677605		142.2	2.8547	2.60058		142.2	5.6978	4.95042	0.4028	-0.6561
	142.3	0.6835	0.634228		142.3	3.7455	3.28889		142.3	4.6605	4.89116				142.3	1.5917	1.71582		142.3	4.0541	4.10448		142.3	4.8548	4.45038	0.8476	0.4045		142.3	1.0667	0.677577		142.3	2.8535	2.59743		142.3	5.6917	4.94904	0.404	-0.6599
	142.4	0.6851	0.634135		142.4	3.7446	3.28883		142.4	4.6585	4.88968				142.4	1.5932	1.71428		142.4	4.053	4.10254		142.4	4.8536	4.44822	0.8502	0.4046		142.4	1.0669	0.67755		142.4	2.8534	2.59429		142.4	5.6874	4.94767	0.4064	-0.6631
	142.5	0.6877	0.634042		142.5	3.748	3.28877		142.5	4.6573	4.8882				142.5	1.5948	1.71275		142.5	4.0485	4.10059		142.5	4.8555	4.44605	0.8494	0.4047		142.5	1.0703	0.677523		142.5	2.8532	2.59115		142.5	5.6802	4.94631	0.4097	-0.6646
	142.6	0.6893	0.633948		142.6	3.75	3.28871		142.6	4.6552	4.88673				142.6	1.5951	1.71122		142.6	4.049	4.09865		142.6	4.8555	4.44389	0.8473	0.4049		142.6	1.0729	0.677496		142.6	2.8497	2.58802		142.6	5.6759	4.94494	0.4107	-0.6622
	142.7	0.6879	0.633855		142.7	3.75	3.28865		142.7	4.6552	4.88525				142.7	1.5908	1.7097		142.7	4.0484	4.09671		142.7	4.8529	4.44174	0.8476	0.4073		142.7	1.0742	0.67747		142.7	2.8508	2.58489		142.7	5.6705	4.94357	0.4093	-0.6629
	142.8	0.6861	0.633762		142.8	3.7504	3.28858		142.8	4.6569	4.88377				142.8	1.5907	1.70818		142.8	4.0505	4.09477		142.8	4.8513	4.43958	0.8464	0.4065		142.8	1.0761	0.677445		142.8	2.8483	2.58177		142.8	5.6659	4.9422	0.4119	-0.6626
	142.9	0.684	0.633669		142.9	3.7514	3.28852		142.9	4.6522	4.8823				142.9	1.5892	1.70666		142.9	4.0472	4.09283		142.9	4.8492	4.43743	0.8483	0.405		142.9	1.0767	0.67742		142.9	2.8463	2.57865		142.9	5.6636	4.94083	0.409	-0.6651
	143	0.6833	0.633576		143	3.7502	3.28846		143	4.6471	4.88082				143	1.5896	1.70515		143	4.0485	4.0909		143	4.8499	4.43528	0.8477	0.4023		143	1.0802	0.677396		143	2.8507	2.57553		143	5.6615	4.93946	0.4099	-0.6658
	143.1	0.6866	0.633483		143.1	3.7503	3.2884		143.1	4.6446	4.87935				143.1	1.5897	1.70364		143.1	4.0471	4.08896		143.1	4.8484	4.43313	0.8472	0.4011		143.1	1.0779	0.677372		143.1	2.8503	2.57242		143.1	5.6595	4.9381	0.4129	-0.6695
	143.2	0.6865	0.633389		143.2	3.7491	3.28834		143.2	4.644	4.87787				143.2	1.585	1.70213		143.2	4.0469	4.08703		143.2	4.8465	4.43099	0.848	0.4026		143.2	1.0792	0.677348		143.2	2.8543	2.56931		143.2	5.6576	4.93673	0.4157	-0.6719
	143.3	0.6862	0.633296		143.3	3.7482	3.28828		143.3	4.6428	4.8764				143.3	1.5873	1.70063		143.3	4.043	4.0851		143.3	4.8485	4.42884	0.8496	0.3998		143.3	1.0778	0.677325		143.3	2.8538	2.56621		143.3	5.6522	4.93536	0.417	-0.6726
	143.4	0.6875	0.633203		143.4	3.7485	3.28821		143.4	4.6431	4.87493				143.4	1.5893	1.69913		143.4	4.0406	4.08317		143.4	4.8486	4.4267	0.8503	0.3974		143.4	1.0783	0.677303		143.4	2.8533	2.56311		143.4	5.6481	4.934	0.4186	-0.6773
	143.5	0.6881	0.63311		143.5	3.7499	3.28815		143.5	4.6387	4.87345				143.5	1.5914	1.69763		143.5	4.0406	4.08124		143.5	4.842	4.42456	0.8512	0.3938		143.5	1.0792	0.677281		143.5	2.8524	2.56002		143.5	5.6434	4.93263	0.4171	-0.6807
	143.6	0.6912	0.633017		143.6	3.7487	3.28809		143.6	4.6406	4.87198				143.6	1.5911	1.69614		143.6	4.0387	4.07931		143.6	4.8416	4.42242	0.8522	0.3952		143.6	1.0803	0.677259		143.6	2.8552	2.55693		143.6	5.6418	4.93126	0.4186	-0.6837
	143.7	0.6914	0.632924		143.7	3.7494	3.28803		143.7	4.64	4.87051				143.7	1.5934	1.69465		143.7	4.0364	4.07739		143.7	4.8395	4.42029	0.8472	0.3938		143.7	1.0829	0.677238		143.7	2.8567	2.55385		143.7	5.6408	4.9299	0.421	-0.6837
	143.8	0.6899	0.632831		143.8	3.7518	3.28797		143.8	4.6397	4.86904				143.8	1.5955	1.69316		143.8	4.0365	4.07546		143.8	4.8395	4.41816	0.852	0.3931		143.8	1.0843	0.677217		143.8	2.8558	2.55077		143.8	5.6404	4.92853	0.4233	-0.6814
	143.9	0.6887	0.632738		143.9	3.7502	3.28791		143.9	4.6395	4.86757				143.9	1.5923	1.69168		143.9	4.0345	4.07354		143.9	4.837	4.41602	0.8551	0.396		143.9	1.0867	0.677196		143.9	2.8539	2.54769		143.9	5.6375	4.92717	0.4216	-0.6801
	144	0.6882	0.632645		144	3.7509	3.28784		144	4.6357	4.8661				144	1.5923	1.6902		144	4.0377	4.07162		144	4.8365	4.4139	0.8549	0.3963		144	1.0897	0.677176		144	2.8518	2.54462		144	5.6353	4.92581	0.4219	-0.6791
	144.1	0.6873	0.632552		144.1	3.7529	3.28778		144.1	4.6341	4.86463				144.1	1.5901	1.68872		144.1	4.0393	4.06969		144.1	4.8313	4.41177	0.8529	0.3977		144.1	1.0896	0.677157		144.1	2.8491	2.54155		144.1	5.6325	4.92444	0.4245	-0.677
	144.2	0.6873	0.632459		144.2	3.7503	3.28772		144.2	4.6362	4.86316				144.2	1.5877	1.68725		144.2	4.0399	4.06778		144.2	4.8296	4.40964	0.8496	0.3987		144.2	1.0891	0.677137		144.2	2.8507	2.53849		144.2	5.6291	4.92308	0.4233	-0.6754
	144.3	0.6855	0.632366		144.3	3.753	3.28766		144.3	4.6354	4.8617				144.3	1.5869	1.68578		144.3	4.0384	4.06586		144.3	4.8275	4.40752	0.8486	0.3986		144.3	1.0926	0.677119		144.3	2.8491	2.53543		144.3	5.624	4.92172	0.4276	-0.6733
	144.4	0.686	0.632273		144.4	3.751	3.2876		144.4	4.6364	4.86023				144.4	1.585	1.68431		144.4	4.0397	4.06394		144.4	4.8295	4.4054	0.8483	0.3965		144.4	1.0911	0.6771		144.4	2.848	2.53238		144.4	5.6217	4.92036	0.4252	-0.6731
	144.5	0.6844	0.63218		144.5	3.7537	3.28754		144.5	4.6356	4.85876				144.5	1.5881	1.68285		144.5	4.0367	4.06203		144.5	4.8308	4.40328	0.8471	0.3974		144.5	1.0906	0.677082		144.5	2.8497	2.52933		144.5	5.6178	4.91899	0.4265	-0.6723
	144.6	0.6843	0.632088		144.6	3.7556	3.28748		144.6	4.6361	4.85729				144.6	1.5897	1.68139		144.6	4.0356	4.06011		144.6	4.829	4.40117	0.8433	0.4004		144.6	1.0936	0.677064		144.6	2.8521	2.52629		144.6	5.6165	4.91763	0.4233	-0.6756
	144.7	0.6857	0.631995		144.7	3.7559	3.28741		144.7	4.6359	4.85583				144.7	1.5893	1.67993		144.7	4.0376	4.0582		144.7	4.8251	4.39905	0.8447	0.3994		144.7	1.0933	0.677047		144.7	2.8531	2.52325		144.7	5.6105	4.91627	0.4196	-0.6775
	144.8	0.6878	0.631902		144.8	3.7553	3.28735		144.8	4.6341	4.85436				144.8	1.5893	1.67848		144.8	4.0408	4.05629		144.8	4.8228	4.39694	0.8431	0.3952		144.8	1.0949	0.677029		144.8	2.852	2.52021		144.8	5.6076	4.91491	0.4221	-0.6804
	144.9	0.6871	0.631809		144.9	3.7545	3.28729		144.9	4.6329	4.8529				144.9	1.5866	1.67703		144.9	4.0383	4.05438		144.9	4.8207	4.39483	0.8444	0.3981		144.9	1.0937	0.677013		144.9	2.8536	2.51718		144.9	5.6067	4.91355	0.4223	-0.6803
	145	0.6903	0.631716		145	3.7588	3.28723		145	4.6296	4.85143				145	1.5846	1.67559		145	4.0334	4.05247		145	4.8189	4.39273	0.8443	0.3981		145	1.0954	0.676996		145	2.8571	2.51415		145	5.6035	4.91219	0.4247	-0.6814
[truncated: 11,800 more rows]

## Sheet: Figure 4b
	README:
	The source kinetics table for Fig. 4b. SPR sensorgrams used to calculate the kinetic parameters in this table are shown in Figure S17.
	FNAP binding unit ID:	m2	m2-1	m2-2	m2-3	m2-4
[truncated: 9 more rows]

## Sheet: Figure 4c
	README:
[truncated: 7 more rows]

[truncated: 3 more sheets: Figure 4d, Figure 4e, Figure 4f]
