# Supplementary material for: Evolution of multivalent supramolecular assemblies of aptamers with target-defined spatial organization
Source: Nat Nanotechnol. 2025 Jun 6;20(8):1087–97. doi: 10.1038/s41565-025-01939-8 (PMC12373506; doi:10.1038/s41565-025-01939-8)
Supplement: Supplementary file 2 — Source Data Fig. 1. Numerical source data for panels b–d. Source Data Fig. 2. Full-length, unprocessed image of the gel in panels c and d. Source Data Fig. 3. Numerical source data for panels a, c–e. Source Data Fig. 4. Numerical source data for panels a–f. Source Data Fig. 5. Numerical source data for panels c–e, g–j. [file 41565_2025_1939_MOESM2_ESM.zip › Source data/Source data Figure 3/medusa source data Fig 3.xlsx]

## Sheet: Figure 3a
	README:
	Source data for Fig. 3a. The data in the columns represent the ratio of moles of the FNAP library in the elution fraction versus the flow-through fraction (FT). The data is plotted as a scatter plot with the selection round number on the X-axis and the mols of FNAP eluted/mols of FNAP FT on the Y-axis.
mols of FNAP eluted/mols of FNAP FT
Selection round	monovalent vs Spike-protein	monovalent vs blank beads	medusa vs Spike-protein	medusa vs blank beads
1	0.00105546		0.00260687
2	0.00186234		0.00121634
3	0.00191567		0.00194259
4	0.00555117		NA
5	NA	0.00121476	0.00498252	0.0003418
6	0.00930142	0.00122674	0.0163228	0.00060335
7	0.0116	0.00174152	0.018526	0.00101008

## Sheet: Figure 3c
	README:
	Source data for Fig. 3c. The normalized unique sequence count is given in columns (number of unique sequences/total number of reads) and plotted as a bar plot.
	monovalent			medusa			<Selection strategy
	NovoSeq		MiSeq	NovoSeq		MiSeq	<Device
Selection round	R1	R2	R1	R1	R2	R1	<Sequencing run
3	0.925769	0.928182	NA	0.927829	0.934676	NA
6	0.0451501	0.0442565	NA	0.216473	0.215684	NA
7	0.0153332	0.0150007	0.0378502	0.126522	0.124054	0.181665

## Sheet: Figure 3d
	README:
	Source data for Fig. 3d. The values in the column “AVERAGE” are plotted as a bar plot. They represent the normalized sequence abundance, averaged between two sequencing datasets (from MiSeq and NovoSeq).
selection round 7 data	(sequence count)						Norm. Abundance (sequence count/MAX_count)						AVERAGE
Sequence	MiSeq_monovalent	MiSeq_medusa	NovoSeq_monovalent_L2	NovoSeq_medusa_L2	NovoSeq_monovalent_R2	NovoSeq_medusa_R2	MiSeq_monovalent	MiSeq_medusa	NovoSeq_monovalent_L2	NovoSeq_medusa_L2	NovoSeq_monovalent_R2	NovoSeq_medusa_R2	monovalent	medusa
CACTCCTGAGGGTCTGCGTCTGGGTTTGCGGG	0	38458	0	49299	0	30793	0	0.404383	0	0.393973	0	0.357368	0	0.385241
CACTCCTCTGGGTCTGGCTCTGGGTTTGGCGG	3995	21523	4863	28556	0	17152	0.0126911	0.226313	0.0124234	0.228205	0	0.199058	0.0083715	0.217858
CACTCCTAAGGGTCTGGCTCTGGGTTTGGCGG	28152	30577	34396	39960	22056	23823	0.0894319	0.321515	0.0878707	0.31934	0.0792492	0.276478	0.0855172	0.305778
CACTCCTCAGGGTCTGGCTCTGGGTTTGGCGG	21922	16922	26256	22425	17118	13601	0.0696407	0.177933	0.0670756	0.179209	0.0615065	0.157846	0.0660743	0.171663
CACTCCTTAGGGTCTGGCTCTGGGTTTGGCGG	14833	5861	17812	7497	11498	4608	0.0471208	0.0616279	0.0455039	0.0599123	0.0413133	0.0534782	0.044646	0.0583394
CACTCCTGAGGGTCTGGCTCTGGGTTTGGCGG	10287	7626	12478	10040	7919	6059	0.0326792	0.0801867	0.0318773	0.0802346	0.0284537	0.0703178	0.0310034	0.076913
CACTCCTTTGGGTCTGGCTTTGGGTTTGGCGG	0	7659	0	10046	0	6090	0	0.0805337	0	0.0802826	0	0.0706775	0	0.0771646
CACTCCTTGGGGTCTGGCTTTGGGTTTGGCGG	12127	0	14907	0	8990	0	0.0385245	0	0.0380826	0	0.0323019	0	0.036303	0
CACTCCTTGGGGTCTGGCTCTGGGTTTGGCGG	7399	9609	9074	12488	5313	7265	0.0235048	0.101038	0.0231811	0.0997978	0.0190901	0.084314	0.0219253	0.0950499
CACTCCTTGGGGTCTGGCTGTGGGTTTGGCGG	0	11887	0	15704	0	8853	0	0.124991	0	0.125498	0	0.102744	0	0.117744
CACTCCTAGGTGTCTGGCTTCGGGTTTGGCGG	4431	17060	5405	22845	3733	14063	0.0140762	0.179384	0.013808	0.182566	0.013413	0.163208	0.0137657	0.175053
CACTCCTTGGTGTCTGGCTTCGGGTTTGGCGG	0	11823	0	15909	0	9551	0	0.124318	0	0.127137	0	0.110844	0	0.120766
CACTCCTCAGGGTCTGGCTACGGGTTTGGCGG	4050	0	5239	0	3661	0	0.0128658	0	0.013384	0	0.0131543	0	0.0131347	0
CACTCCTTGGGGTCTGGCTACGGGTTTGGCGG	5720	7153	7296	9454	4362	5496	0.018171	0.0752132	0.0186389	0.0755516	0.0156731	0.0637839	0.0174943	0.0715162
CACTCCTAGGGGTTTGGCTTTGGGTCTGGCGG	6324	0	7879	0	4919	0	0.0200898	0	0.0201283	0	0.0176744	0	0.0192975	0
CACTCCTTTGGGTTTGGCTACGGGTCTGGCGG	0	17233	0	22734	0	14404	0	0.181204	0	0.181679	0	0.167166	0	0.176683
CACTCCTTAGGGTTTGGCTCTGGGTCTGGCGG	4181	0	5259	0	3800	0	0.013282	0	0.013435	0	0.0136537	0	0.0134569	0
CACTCCTTCGGGTTTGGCTACGGGTCTGGCGG	4866	5241	5624	6553	4514	4499	0.0154581	0.0551087	0.0143675	0.0523683	0.0162192	0.0522132	0.0153483	0.05323
CACTCCTTGGGGTTTGGCTCTGGGTCTGGCGG	29294	43897	35883	56921	21242	34091	0.0930598	0.461573	0.0916695	0.454884	0.0763244	0.395643	0.0870179	0.437367
CACTCCTTGGGGTTTGGCTACGGGTCTGGCGG	70438	23834	86068	30941	53697	19373	0.223764	0.250612	0.219876	0.247265	0.192938	0.224833	0.212193	0.240904
CACTCCTTGGGGTTTGGCTCCGGGTCTGGCGG	18557	0	21936	0	15387	0	0.058951	0	0.0560394	0	0.0552869	0	0.0567591	0
CACTCCTTGGGGTTTGGCTTCGGGTCTGGCGG	14322	0	17797	0	12027	0	0.0454974	0	0.0454656	0	0.0432141	0	0.0447257	0
CACTCCTTGGGGTTTGGCTGCGGGTCTGGCGG	11736	0	14789	0	9318	0	0.0372824	0	0.0377811	0	0.0334804	0	0.0361813	0
CACTCCTCCGGGTTTGGCTCCGGGTCTGGCGG	0	0	0	0	4093	0	0	0	0	0	0.0147065	0	0.00490217	0
CACTCCTTTGGGTTTGGCTCTGGGTCTGGCGG	0	0	0	6654	0	0	0	0	0	0.0531754	0	0	0	0.0177251
CACTCCTACGGGTTTGGCTACGGGTCTGGCGG	0	0	4405	0	6126	0	0	0	0.0112534	0	0.0220113	0	0.0110882	0
CACTCCTTTGGGTTTGGCTGCGGGTCTGGCGG	0	11032	0	14620	0	9657	0	0.116001	0	0.116836	0	0.112074	0	0.11497
CACTCCTCTGGGTTTGGCTACGGGTCTGGCGG	0	19566	0	25784	4334	18283	0	0.205735	0	0.206053	0.0155725	0.212183	0.00519082	0.20799
CACTCCTCGGGGTTTGGCTGCGGGTCTGGCGG	3937	0	4913	0	3722	0	0.0125069	0	0.0125511	0	0.0133735	0	0.0128105	0
CACTCCTCGGGGTTTGGCTTCGGGTCTGGCGG	4368	0	5317	0	4368	0	0.013876	0	0.0135832	0	0.0156946	0	0.0143846	0
CACTCCTGCGGGTTTGGCTCCGGGTCTGGCGG	4384	0	5062	0	4390	0	0.0139269	0	0.0129318	0	0.0157737	0	0.0142108	0
CACTCCTAAGGGTTTGGCTCTGGGTCTGGCGG	4389	0	5239	0	4094	0	0.0139428	0	0.013384	0	0.0147101	0	0.0140123	0
CACTCCTCGGGGTTTGGCTACGGGTCTGGCGG	4455	11111	5370	14714	5051	10039	0.0141524	0.116831	0.0137186	0.117587	0.0181487	0.116508	0.0153399	0.116975
CACTCCTAGGGGTTTGGCTGCGGGTCTGGCGG	5668	0	7165	0	5089	0	0.0180058	0	0.0183043	0	0.0182852	0	0.0181984	0
CACTCCTGTGGGTTTGGCTGCGGGTCTGGCGG	6335	14856	8323	19671	7862	14186	0.0201247	0.15621	0.0212626	0.157201	0.0282489	0.164636	0.0232121	0.159349
CACTCCTAGGGGTTTGGCTCCGGGTCTGGCGG	6664	0	8112	0	6380	0	0.0211699	0	0.0207235	0	0.0229239	0	0.0216058	0
CACTCCTCAGGGTTTGGCTCTGGGTCTGGCGG	7903	0	9309	0	7310	0	0.0251059	0	0.0237815	0	0.0262655	0	0.0250509	0
CACTCCTCTGGGTTTGGCTCTGGGTCTGGCGG	7988	16572	9939	21707	6716	14451	0.0253759	0.174253	0.0253909	0.173471	0.0241312	0.167711	0.024966	0.171812
CACTCCTTAGGGTTTGGCTACGGGTCTGGCGG	7989	0	9829	0	10361	0	0.0253791	0	0.0251099	0	0.037228	0	0.029239	0
CACTCCTGTGGGTTTGGCTCCGGGTCTGGCGG	9100	10720	11243	13880	8878	8933	0.0289084	0.11272	0.0287222	0.110922	0.0318995	0.103672	0.0298434	0.109105
CACTCCTCCGGGTTTGGCTGCGGGTCTGGCGG	9890	5770	11900	7626	9532	5180	0.0314181	0.0606711	0.0304007	0.0609432	0.0342493	0.0601165	0.0320227	0.0605769
CACTCCTCCGGGTTTGGCTTCGGGTCTGGCGG	10393	0	12320	0	9986	0	0.033016	0	0.0314736	0	0.0358806	0	0.0334567	0
CACTCCTATGGGTTTGGCTCTGGGTCTGGCGG	17731	8021	22368	10559	14257	6667	0.056327	0.0843401	0.057143	0.0843822	0.0512267	0.0773739	0.0548989	0.0820321
CACTCCTAGGGGTTTGGCTACGGGTCTGGCGG	17920	0	21967	0	15756	0	0.0569274	0	0.0561186	0	0.0566127	0	0.0565529	0
CACTCCTCTGGGTTTGGCTTCGGGTCTGGCGG	18938	0	23433	0	19042	0	0.0601613	0	0.0598637	0	0.0684196	0	0.0628149	0
CACTCCTACGGGTTTGGCTTCGGGTCTGGCGG	19035	0	22985	0	19595	0	0.0604695	0	0.0587192	0	0.0704066	0	0.0631984	0
CACTCCTCGGGGTTTGGCTCCGGGTCTGGCGG	19163	7893	22164	10260	17298	6923	0.0608761	0.0829942	0.0566218	0.0819928	0.0621533	0.0803449	0.0598837	0.0817773
CACTCCTGCGGGTTTGGCTTCGGGTCTGGCGG	21044	5330	24622	6834	18850	4503	0.0668516	0.0560445	0.0629012	0.0546139	0.0677297	0.0522596	0.0658275	0.054306
CACTCCTATGGGTTTGGCTTCGGGTCTGGCGG	23423	0	29308	0	23184	0	0.074409	0	0.0748725	0	0.0833022	0	0.0775279	0
CACTCCTTAGGGTTTGGCTCCGGGTCTGGCGG	27788	0	33372	0	27439	0	0.0882756	0	0.0852547	0	0.0985908	0	0.090707	0
CACTCCTATGGGTTTGGCTACGGGTCTGGCGG	34408	0	42569	0	31493	0	0.109306	0	0.10875	0	0.113157	0	0.110404	0
CACTCCTTTGGGTTTGGCTCCGGGTCTGGCGG	40339	0	49192	0	33701	0	0.128147	0	0.12567	0	0.121091	0	0.124969	0
CACTCCTTCGGGTTTGGCTTCGGGTCTGGCGG	40486	0	47010	0	32767	0	0.128614	0	0.120095	0	0.117735	0	0.122148	0
CACTCCTCTGGGTTTGGCTCCGGGTCTGGCGG	58118	9188	70627	12176	52617	8767	0.184626	0.096611	0.180429	0.0973045	0.189058	0.101745	0.184704	0.0985537
CACTCCTATGGGTTTGGCTCCGGGTCTGGCGG	59986	8188	73662	10559	53195	7279	0.190561	0.0860961	0.188183	0.0843822	0.191134	0.0844765	0.189959	0.0849849
CACTCCTGAGGGTTTGGCTCCGGGTCTGGCGG	67907	15066	82352	19698	63093	13021	0.215724	0.158418	0.210383	0.157417	0.226699	0.151115	0.217602	0.15565
CACTCCTTCGGGTTTGGCTGCGGGTCTGGCGG	69552	53828	84272	67998	55174	43563	0.220949	0.565997	0.215288	0.543406	0.198245	0.505571	0.211494	0.538324
CACTCCTCAGGGTTTGGCTCCGGGTCTGGCGG	70258	0	85202	0	94357	6421	0.223192	0	0.217664	0	0.339033	0.074519	0.259963	0.0248397
CACTCCTACGGGTTTGGCTCCGGGTCTGGCGG	89713	12668	103883	15911	74995	10621	0.284996	0.133203	0.265387	0.127153	0.269464	0.123262	0.273282	0.127873
CACTCCTGTGGGTTTGGCTTCGGGTCTGGCGG	113768	27750	142019	36543	92081	22584	0.361413	0.291789	0.362813	0.292033	0.330855	0.262099	0.351694	0.281974
CACTCCTTAGGGTTTGGCTTCGGGTCTGGCGG	124826	0	152895	0	109362	0	0.396541	0	0.390597	0	0.392947	0	0.393362	0
CACTCCTCTGGGTTTGGCTGCGGGTCTGGCGG	129468	23600	165327	31016	116132	22086	0.411288	0.248152	0.422357	0.247864	0.417273	0.256319	0.416972	0.250778
CACTCCTCAGGGTTTGGCTACGGGTCTGGCGG	136135	95103	168508	125133	129512	86166	0.432467	1	0.430483	1	0.465348	1	0.442766	1
CACTCCTTAGGGTTTGGCTGCGGGTCTGGCGG	143983	7162	180312	9413	121345	6761	0.457398	0.0753078	0.460639	0.075224	0.436003	0.0784648	0.451347	0.0763322
CACTCCTACGGGTTTGGCTGCGGGTCTGGCGG	146442	7331	179547	9381	120421	6657	0.46521	0.0770848	0.458684	0.0749682	0.432683	0.0772579	0.452193	0.076437
CACTCCTCAGGGTTTGGCTGCGGGTCTGGCGG	153543	35281	190780	46747	141298	32181	0.487768	0.370977	0.487381	0.373579	0.507696	0.373477	0.494282	0.372677
CACTCCTATGGGTTTGGCTGCGGGTCTGGCGG	156535	56712	200872	74973	129466	50948	0.497273	0.596322	0.513163	0.599147	0.465183	0.591277	0.491873	0.595582
CACTCCTGAGGGTTTGGCTACGGGTCTGGCGG	160056	38845	200437	51000	142111	33607	0.508458	0.408452	0.512052	0.407566	0.510618	0.390026	0.510376	0.402015
CACTCCTCAGGGTTTGGCTTCGGGTCTGGCGG	212604	11834	262647	15352	195761	11428	0.67539	0.124434	0.670978	0.122685	0.703387	0.132628	0.683252	0.126582
CACTCCTGAGGGTTTGGCTTCGGGTCTGGCGG	272083	11277	341161	14804	234037	10290	0.86434	0.118577	0.871556	0.118306	0.840916	0.119421	0.858937	0.118768
CACTCCTGAGGGTTTGGCTGCGGGTCTGGCGG	297763	26781	380491	35149	244508	22675	0.945919	0.2816	0.972031	0.280893	0.878539	0.263155	0.932163	0.275216
CACTCCTAAGGGTTTGGCTACGGGTCTGGCGG	314787	54958	391439	72237	278312	47760	1	0.577879	1	0.577282	1	0.554279	1	0.569813
CACTCCTAAGGGTTTGGCTGCGGGTCTGGCGG	307803	56352	390421	73890	265809	47147	0.977814	0.592537	0.997399	0.590492	0.955076	0.547165	0.976763	0.576731
CACTCCTAAGGGTTTGGCTTCGGGTCTGGCGG	165443	0	206902	0	158549	6659	0.525571	0	0.528568	0	0.569681	0.0772811	0.541273	0.0257604
CACTCCTAAGGGTTTGGCTCCGGGTCTGGCGG	107119	8351	131058	10880	100891	7781	0.34029	0.0878101	0.334811	0.0869475	0.36251	0.0903024	0.345871	0.0883533
CACTCCTGTGCCTACGTCTATCGCTCTCTGGG	33271	0	39138	0	28479	0	0.105694	0	0.0999849	0	0.102328	0	0.102669	0
CACTCCTTCGCCTACGTCTATCGCTCAAGGGG	6734	0	7285	0	5618	0	0.0213922	0	0.0186108	0	0.020186	0	0.020063	0
CACTCCTGTACCTGGGTCTAGGGTTCCATAGG	0	6084	0	7630	0	4895	0	0.0639727	0	0.0609751	0	0.0568089	0	0.0605856
CACTCCTGTACCTGGGTCTAGGGTTTGGCTGG	0	5594	0	7403	0	4453	0	0.0588204	0	0.0591611	0	0.0516793	0	0.0565536
CACTCCTGTCGCTGGGTGTAGGCGTTCATAGG	0	5378	0	0	0	0	0	0.0565492	0	0	0	0	0	0.0188497
CACTCCTGTCGCTGGGTGTAGGCGTTCGAAGG	0	6764	0	7731	0	5465	0	0.0711229	0	0.0617823	0	0.0634241	0	0.0654431
CACTCCTGTCGCTGGGTGTAGGCGTTTGATGG	0	7508	0	8970	0	6170	0	0.078946	0	0.0716837	0	0.071606	0	0.0740786
CACTCCTGTCGCTGGGTGTAGGCGTTTGTTGG	0	5790	0	6572	0	4649	0	0.0608814	0	0.0525201	0	0.053954	0	0.0557852
CACTCCTGTGCCTGGGTCTAGGGCTTCCATGG	0	5559	0	6941	0	4411	0	0.0584524	0	0.055469	0	0.0511919	0	0.0550378
CACTCCTGCGGCTGGGTCTAGGCCTTCCATGG	0	9695	0	12048	0	7908	0	0.101942	0	0.0962816	0	0.0917763	0	0.0966667
CACTCCTGCGGGTGGGTCTAGGCCTTCATAGG	0	9271	0	11447	0	7393	0	0.0974838	0	0.0914787	0	0.0857995	0	0.0915873
CACTCCTGTGTCTGGGTCTAGGACTGTAGAGG	0	5475	0	7037	0	4630	0	0.0575692	0	0.0562362	0	0.0537335	0	0.0558463
CACTCCTGCGCCTGGGTCTAGGGCTCGACTGG	0	7697	0	9448	0	5967	0	0.0809333	0	0.0755037	0	0.0692501	0	0.075229
CACTCCTGTGTCTGGGTCTAGGACTTGACTGG	0	8052	0	10342	0	6455	0	0.0846661	0	0.0826481	0	0.0749135	0	0.0807426
CACTCCTGCGTCTGGGTCTAGGACTTGACTGG	0	5310	0	6860	0	4547	0	0.0558342	0	0.0548217	0	0.0527702	0	0.0544754
CACTCCTCTCAGTACGGATCAAGGTCGAAAGG	0	6411	0	8164	0	5782	0	0.0674111	0	0.0652426	0	0.067103	0	0.0665856
CACTCCTCCCGCTACAGGTAGACGTCGAAGGG	11469	0	12853	0	9363	0	0.0364342	0	0.0328353	0	0.0336421	0	0.0343038	0
CACTCCTGACGGTAGAGGTACGTATCAGGAGG	16497	11229	16831	13784	13252	8755	0.0524069	0.118072	0.0429978	0.110155	0.0476156	0.101606	0.0476734	0.109944
CACTCCTGACGCTAGAGGTACGTATCAGGAGG	4024	13505	4723	16976	0	10183	0.0127832	0.142004	0.0120657	0.135664	0	0.118179	0.00828299	0.131949
CACTCCTTTGCTTCCGCGTGGGTCTACAAGGG	0	5039	0	0	0	0	0	0.0529847	0	0	0	0	0	0.0176616
CACTCCTCTCCTTCTGGGTGGGTCTACAAGGG	0	7930	0	10021	0	7275	0	0.0833833	0	0.0800828	0	0.0844301	0	0.082632
CACTCCTCTCCTTCTGGGTTGGTCTACAAGGG	0	5658	0	7102	0	5378	0	0.0594934	0	0.0567556	0	0.0624144	0	0.0595545
CACTCCTCTCCTTCCGGGTTGGTCTACAAGGG	0	7592	0	9454	0	7110	0	0.0798292	0	0.0755516	0	0.0825151	0	0.0792987
CACTCCTTTCCTTCCGGGTTGGTCTACAAGGG	0	15919	0	19512	0	13345	0	0.167387	0	0.15593	0	0.154875	0	0.159398
CACTCCTTTCCGTCCGGGTTGGTCTACAAGGG	0	7835	0	9543	0	6274	0	0.0823844	0	0.0762629	0	0.0728129	0	0.0771534
CACTCCTTTCCATCTGGGTGGGTCTACAAAGG	0	23415	0	29742	0	19138	0	0.246207	0	0.237683	0	0.222106	0	0.235332
CACTCCTCTCCGTCTGGGTTGGTCTACAAAGG	0	5142	0	6450	0	4432	0	0.0540677	0	0.0515452	0	0.0514356	0	0.0523495
CACTCCTTTCCTTCTGGGTTGGTCTACAAAGG	0	39291	0	49357	0	33557	0	0.413142	0	0.394436	0	0.389446	0	0.399008
CACTCCTTTCCGTCTGGGTTGGTCTACAAAGG	0	15058	0	19275	0	12878	0	0.158334	0	0.154036	0	0.149456	0	0.153942
CACTCCTTCCCATGTAGTTCAGTCTGCCTGGG	0	5151	0	6731	0	4488	0	0.0541623	0	0.0537908	0	0.0520855	0	0.0533462
CACTCCTTCCCATGTAGTTTAGTCTGCCTGGG	8059	23674	9509	29613	6973	19940	0.0256014	0.24893	0.0242924	0.236652	0.0250546	0.231414	0.0249828	0.238999
CACTCCTTCCCATGTAGTTTAGCCTGCCTGGG	5176	0	6118	0	4311	0	0.0164429	0	0.0156295	0	0.0154898	0	0.0158541	0
CACTCCTAACGATGTAGTTTAGTCTGCCTCGG	0	22832	0	30818	0	20669	0	0.240077	0	0.246282	0	0.239874	0	0.242078
CACTCCTAACCGTGTAGTTTAGTCTGCCCGGG	6791	11978	7884	15410	5697	10103	0.0215733	0.125948	0.0201411	0.123149	0.0204698	0.11725	0.0207281	0.122116
CACTCCTACACATGTAGTTTAGTCTGCCTGGG	18771	8916	21612	10868	16427	7416	0.0596308	0.093751	0.0552117	0.0868516	0.0590237	0.0860664	0.0579554	0.0888897
CACTCCTACCCATGTAGTTTAGTCTGCCTGGG	3993	0	0	0	3438	0	0.0126848	0	0	0	0.012353	0	0.00834594	0
CACTCCTAACCATGTAGTTCAGTCTGCCTGGG	5103	0	6058	0	4487	0	0.016211	0	0.0154762	0	0.0161222	0	0.0159365	0
CACTCCTAACCATGTAGTTTAGTCTGCCTGGG	10185	7629	12141	9873	8908	6516	0.0323552	0.0802183	0.0310163	0.0789	0.0320072	0.0756215	0.0317929	0.0782466
CACTCCTATCCATGTAGTTTAGTCTGCCTGGG	6045	0	7367	0	5414	0	0.0192035	0	0.0188203	0	0.019453	0	0.0191589	0
CACTCCTTCACGTGTAGTTTAGTCTGCCCGGG	8393	6377	9621	8251	6753	5372	0.0266625	0.0670536	0.0245785	0.0659378	0.0242641	0.0623448	0.0251684	0.0651121
CACTCCTTCACGTGTAGTTTAGTCTGCCCTGG	0	7890	0	10283	0	6517	0	0.0829627	0	0.0821766	0	0.0756331	0	0.0802574
CACTCCTTCCTGTGTAGTTTAGTCTGCCCAGG	0	6720	0	8780	0	5917	0	0.0706602	0	0.0701653	0	0.0686698	0	0.0698318
CACTCCTGCCTGTGTAGTTTAGTCTGCCCAGG	6088	0	7164	0	5066	0	0.0193401	0	0.0183017	0	0.0182026	0	0.0186148	0
CACTCCTAACTGTGTAGTTTAGTCTGCCCAGG	10126	29100	11664	37034	8678	24517	0.0321678	0.305984	0.0297977	0.295957	0.0311808	0.284532	0.0310488	0.295491
CACTCCTATCTGTGTAGTTTAGTCTGCCCAGG	4502	13201	5058	17063	3859	12029	0.0143017	0.138807	0.0129216	0.136359	0.0138657	0.139603	0.0136963	0.138256
CACTCCTACCTGTGTAGTTTAGTCTGCCCAGG	3788	0	0	0	0	0	0.0120335	0	0	0	0	0	0.00401118	0
CACTCCTTTGTGTTCCTATGAGGCTCAGGTGG	0	6648	0	8696	0	5382	0	0.0699032	0	0.0694941	0	0.0624608	0	0.067286
CACTCCTCTCGCTGTACCTGGCTCTAGGGTGG	0	5789	0	7457	0	5185	0	0.0608708	0	0.0595926	0	0.0601745	0	0.0602127
CACTCCTATCGCTGTACCTGGCTCTAGGGTGG	0	13187	0	16755	0	10495	0	0.13866	0	0.133898	0	0.1218	0	0.131453
CACTCCTAACGCTGTACCTGGCTCTAGGGTGG	0	6639	0	8735	0	5514	0	0.0698085	0	0.0698057	0	0.0639928	0	0.067869
CACTCCTTCCGCTGTACCTGGCTCTAGGGTGG	0	5418	0	6877	0	4421	0	0.0569698	0	0.0549575	0	0.0513079	0	0.0544118
CACTCCTAACGCTGTGATTGGCTCTAGATCGG	0	0	0	6522	0	0	0	0	0	0.0521205	0	0	0	0.0173735
CACTCCTCACGCTGTCACTGGCTCTAGGTGGG	0	5964	0	7450	0	5436	0	0.062711	0	0.0595367	0	0.0630875	0	0.0617784
CACTCCTCTCGCTGTCGCTGGCTCTAGGCGGG	0	10363	0	12059	0	10213	0	0.108966	0	0.0963695	0	0.118527	0	0.107954
CACTCCTAACGCTGTCGCTGGCTCTAGGCGGG	0	67180	0	80968	0	57490	0	0.706392	0	0.647056	0	0.667201	0	0.673549
CACTCCTATCGCTGTCGCTGGCTCTAGGCGGG	0	12381	0	15025	0	11542	0	0.130185	0	0.120072	0	0.133951	0	0.128069
CACTCCTATCGCTGTGTTTGGCTCTAGAACGG	0	23610	0	31327	0	18971	0	0.248257	0	0.25035	0	0.220168	0	0.239592
CACTCCTCTCGCTGTGTTTGGCTCTAGAACGG	0	14241	0	18632	0	12502	0	0.149743	0	0.148898	0	0.145092	0	0.147911
CACTCCTTCCGCTGTGGCTGGCTCTAGGCCGG	0	5678	0	7253	0	4567	0	0.0597037	0	0.0579623	0	0.0530023	0	0.0568895
CACTCCTATCGCTGTGGCTGGCTCTAGGCCGG	0	12337	0	15804	0	9956	0	0.129723	0	0.126298	0	0.115544	0	0.123855
CACTCCTCGCGCTGTGTCTGGCTCTAGGACGG	0	12376	0	16032	0	10826	0	0.130133	0	0.12812	0	0.125641	0	0.127964
CACTCCTCTCGCTGTGTCTGGCTCTAGGACGG	0	17398	0	22715	0	16567	0	0.182938	0	0.181527	0	0.192268	0	0.185578
CACTCCTATCGCTGTGTCTGGCTCTAGGACGG	0	12752	0	16552	0	10713	0	0.134086	0	0.132275	0	0.12433	0	0.13023
CACTCCTAGAGCTACCCTTGTCTCTAGAGTGG	7503	0	8718	0	5929	0	0.0238352	0	0.0222717	0	0.0213034	0	0.0224701	0
CACTCCTAGCTCTCCCGATGTAGCTAGAGTGG	10191	0	12417	0	6900	0	0.0323743	0	0.0317214	0	0.0247923	0	0.0296293	0
CACTCCTAGCTTTCCCGATACAGCTAGAGTGG	6686	0	8224	0	4679	0	0.0212398	0	0.0210097	0	0.0168121	0	0.0196872	0
CACTCCTAGCCTTGCAGATACGGCTAGAGAGG	8171	0	8893	0	5714	0	0.0259572	0	0.0227187	0	0.0205309	0	0.023069	0
CACTCCTAGCCTTGCAGGTACGGCTAGAGAGG	21747	0	23481	0	15341	0	0.0690848	0	0.0599864	0	0.0551216	0	0.0613976	0
CACTCCTAGCCTTGCAGGTACGGCTAGAGTGG	14846	16593	16423	20528	8974	9920	0.047162	0.174474	0.0419555	0.164049	0.0322444	0.115127	0.040454	0.151217
CACTCCTAGCTTTGCAGGTATAGCTAGAGTGG	4552	0	5167	0	3373	0	0.0144606	0	0.0132	0	0.0121195	0	0.01326	0
CACTCCTAGCTTTGCAGATACAGCTAGAGTGG	4996	0	5752	0	3683	0	0.015871	0	0.0146945	0	0.0132333	0	0.0145996	0
CACTCCTAGCTTTGCAGGTACAGCTAGAGAGG	10319	0	11462	0	8192	0	0.0327809	0	0.0292817	0	0.0294346	0	0.0304991	0
CACTCCTAGCTTTGCAGGTACAGCTAGAGTGG	6760	6697	7562	8252	4837	4826	0.0214748	0.0704184	0.0193185	0.0659458	0.0173798	0.0560082	0.019391	0.0641241
CACTCCTAGAGGTCCCTATTCGATTAGAGTGG	0	0	4533	0	0	0	0	0	0.0115803	0	0	0	0.00386012	0
CACTCCTAGAGGTCCCTATTCGACTAGAGAGG	5222	0	6102	0	4561	0	0.016589	0	0.0155886	0	0.0163881	0	0.0161886	0
CACTCCTAGAGGTCCCCATTCGATTAGAGTGG	5354	0	6427	0	4332	0	0.0170083	0	0.0164189	0	0.0155653	0	0.0163308	0
CACTCCTAGAGGTCCCCATTCGACTAGAGTGG	22160	0	26723	0	18387	0	0.0703968	0	0.0682686	0	0.0660661	0	0.0682439	0
CACTCCTAGAGGTCCCTATTCGACTAGAGTGG	17169	0	20642	0	14597	0	0.0545416	0	0.0527336	0	0.0524483	0	0.0532412	0
CACTCCTACGCCTACCCGTACGGCTAGAGTGG	5283	0	5740	0	3790	0	0.0167828	0	0.0146638	0	0.0136178	0	0.0150215	0
CACTCCTACAGCTACCCGTACGCTTAGAGTGG	12800	0	14978	0	10284	0	0.0406624	0	0.0382639	0	0.0369513	0	0.0386259	0
CACTCCTACAGCTACCGATACGCTTAGAGTGG	4364	0	5130	0	3540	0	0.0138633	0	0.0131055	0	0.0127195	0	0.0132295	0

## Sheet: Figure 3e
	README:
	Source data for Fig. 3e. The frequencies of m1, m2, and m11 binding units within monovalent and medusa libraries are plotted on the Y-axis, with the corresponding selection round at which the libraries were taken plotted on the X-axis.
	monovalent (Sequence frequency)			medusa (Sequence frequency)
Selection round	m1	m2	m11	m1	m2	m11
3	2.77904e-07	0	0	4.61196e-07	3.68957e-07	0
6	0.0209798	9.81672e-06	5.14459e-06	0.0105576	0.0071592	0.00246245
7	0.0213698	6.74994e-06	3.45346e-06	0.0152469	0.0107703	0.00629911
