# Supplementary material for: Evolution of multivalent supramolecular assemblies of aptamers with target-defined spatial organization
Source: Nat Nanotechnol. 2025 Jun 6;20(8):1087–97. doi: 10.1038/s41565-025-01939-8 (PMC12373506; doi:10.1038/s41565-025-01939-8)
Supplement: Supplementary file 2 — Source Data Fig. 1. Numerical source data for panels b–d. Source Data Fig. 2. Full-length, unprocessed image of the gel in panels c and d. Source Data Fig. 3. Numerical source data for panels a, c–e. Source Data Fig. 4. Numerical source data for panels a–f. Source Data Fig. 5. Numerical source data for panels c–e, g–j. [file 41565_2025_1939_MOESM2_ESM.zip › Source data/Source data Figure 5/medusa source data Fig 5.xlsx]

## Sheet: Figure 5c
	README:
	The source data for Fig. 5c is provided here. It represents the results of coarse-grained simulations for different MEDUSA scaffolds. The column “average” represents the averaged distance between the attachment points of three binding units (“arms”) for each scaffold configuration. The raw data has been transformed into probability density.
Pairwise distance between arms (Å)																									Probability density function (PDF) of the pairwise distance between arms (Å) (Plotted in Fig. 5c
TCC linker												TiSp18TCC linker													TCC Linker															TiSp18TCC linker
2T				Flex				Lin				2T				Flex				Lin					2T					Flex					Lin					2T					Flex
arm1-arm2	arm2-arm3	arm1-arm3	average	arm1-arm2	arm2-arm3	arm1-arm3	average	arm1-arm2	arm2-arm3	arm1-arm3	average	arm1-arm2	arm2-arm3	arm1-arm3	average	arm1-arm2	arm2-arm3	arm1-arm3	average	arm1-arm2	arm2-arm3	arm1-arm3	average		average	mean of average	Std. Dev.	Prob. Density.		average	mean of average	Std. Dev.	Prob. Density.		average	mean of average	Std. Dev.	Prob. Density.		average	mean of average	Std. Dev.	Prob. Density.		average	mean of average	Std. Dev.	Prob. Density.
84.9559	96.4462	81.2215	87.5412	99.092	104.783	100.212	101.363	104.814	56.5543	93.5449	84.971	113.994	109.781	112.69	112.155	124.314	140.602	102.227	122.381	146.634	94.1506	70.3088	103.698		57.769	95.5929	6.54115	3.34606e-09		36.0808	100.213	8.51089	2.19281e-14		49.1776	106.606	10.2295	5.58749e-09		33.8791	110.35	12.4684	2.17195e-10		43.4883	113.555	14.0735	1.1753e-07
118.678	106.164	106.338	110.393	103.413	71.568	98.8657	91.2822	158.738	74.6023	90.1584	107.833	122.047	99.9727	84.708	102.243	127.105	137.703	132.04	132.283	194.494	90.701	107.424	130.873		62.4643			1.64171e-07		39.4201			3.90469e-13		50.8669			1.39298e-08		41.4145			7.36749e-09		44.2156			1.51812e-07
99.8945	107.004	83.2622	96.7203	83.0286	120.817	84.401	96.0823	145.708	81.1075	78.4406	101.752	121.517	122.16	94.5072	112.728	146.487	136.732	135.541	139.587	197.46	115.481	105.941	139.627		63.4265			3.42074e-07		41.4598			2.10157e-12		50.8743			1.39842e-08		46.7718			7.22629e-08		46.0015			2.81407e-07
102.51	95.2887	106.957	101.585	99.2829	102.08	106.277	102.547	83.2832	85.9333	72.8838	80.7001	117.518	122.911	112.346	117.592	118.121	101.965	112.702	110.929	135.384	120.321	122.793	126.166		64.1159			5.71218e-07		46.4493			1.01286e-10		52.6834			3.60827e-08		47.1841			8.54904e-08		47.5526			4.74736e-07
109.974	84.3125	92.4176	95.5679	83.876	88.3092	92.1471	88.1108	119.626	97.7331	89.9207	102.427	112.42	127.119	102.913	114.151	93.9039	136.077	93.6945	107.892	58.1482	109.935	93.1769	87.0866		64.4793			7.45132e-07		47.7713			2.6697e-10		53.1737			4.6402e-08		49.7497			2.37382e-07		49.2314			8.24755e-07
115.533	104.869	92.4632	104.288	90.0082	80.3256	115.622	95.3185	153.236	86.8751	77.823	105.978	135.297	64.6997	116.715	105.571	122.998	122.469	93.6675	113.045	67.3665	129.443	128.464	108.425		64.6047			8.16175e-07		49.5202			9.27197e-10		54.3818			8.53911e-08		50.2965			2.93497e-07		50.3339			1.17624e-06
115.281	94.9593	100.229	103.49	109.153	97.049	108.1	104.767	159.61	83.6654	88.7718	110.682	144.85	144.781	130.59	140.074	152.755	137.799	145.303	145.286	90.4113	90.0085	93.5592	91.3263		65.2798			1.3237e-06		50.8644			2.34591e-09		54.5945			9.49309e-08		52.0638			5.75079e-07		50.5773			1.27109e-06
75.0945	88.3276	106.848	90.0902	107.25	122.23	110.891	113.457	117.493	88.4567	78.0289	94.6596	94.5066	118.298	107.001	106.602	132.09	88.929	119.36	113.46	122.783	117.196	100.566	113.515		66.2			2.51548e-06		51.6004			3.85879e-09		54.8777			1.09238e-07		52.2323			6.12541e-07		50.7405			1.33868e-06
82.3953	97.6622	110.489	96.8487	119.886	110.19	121.078	117.052	129.39	70.2938	81.9565	93.88	119.497	79.7058	124.093	107.765	58.3289	124.417	149.671	110.806	117.826	138.747	94.8669	117.147		66.3302			2.75043e-06		52.3742			6.45936e-09		55.4951			1.47956e-07		52.8344			7.66252e-07		50.9863			1.447e-06
68.7882	103.327	98.8868	90.3339	99.0499	118.354	99.71	105.705	112.654	69.7917	82.166	88.2038	132.911	135.265	102.601	123.593	69.7324	101.885	135.313	102.31	140.222	119.94	139.687	133.283		66.5659			3.22944e-06		53.7817			1.61418e-08		56.1124			1.99664e-07		53.1119			8.48886e-07		51.343			1.61906e-06
104.551	116.672	88.986	103.403	111.901	88.0673	106.435	102.134	93.8371	77.5088	88.6223	86.6561	102.624	102.242	106.528	103.798	133.271	149.514	70.9059	117.897	158.449	123.884	109.909	130.747		66.7643			3.69291e-06		53.8056			1.63909e-08		56.8916			2.89948e-07		53.4705			9.68333e-07		52.1383			2.07521e-06
85.3573	108.555	101.767	98.5597	95.2528	87.5674	106.989	96.6031	116.031	95.2965	90.9217	100.75	131.496	133.85	97.133	120.826	135.455	67.3878	132.792	111.878	157.032	100.922	105.536	121.164		67.0155			4.3707e-06		54.0722			1.94344e-08		57.4336			3.74586e-07		53.662			1.03849e-06		53.6027			3.25025e-06
117.431	114.155	101.123	110.903	98.7497	95.3535	98.6966	97.5999	127.28	91.9267	91.774	103.66	126.375	89.3831	107.097	107.619	86.7857	96.2477	105.997	96.3436	134.308	106.751	89.5935	110.217		67.2519			5.11493e-06		54.2003			2.10853e-08		58.0048			4.8915e-07		54.4281			1.37056e-06		53.6037			3.25123e-06
88.03	103.52	101.791	97.7804	102.369	101.524	86.2525	96.7151	76.0595	93.7226	92.9971	87.5931	100.609	113.2	88.6011	100.804	150.353	66.506	130.105	115.655	131.357	111.613	72.3513	105.107		67.445			5.81037e-06		55.7168			5.4382e-08		58.0843			5.0752e-07		54.6457			1.4819e-06		53.8495			3.50183e-06
74.2502	75.2963	88.6148	79.3871	108.586	118.354	111.561	112.834	65.2037	92.7195	80.7666	79.5633	97.0244	119.791	111.84	109.552	83.8342	106.99	118.591	103.138	159.663	76.9261	115.145	117.245		67.7575			7.12831e-06		56.0494			6.66549e-08		58.4538			6.01984e-07		55.2112			1.81292e-06		53.9154			3.57206e-06
86.6276	102.312	108.081	99.0067	100.128	95.8575	108.12	101.368	56.2737	94.7849	79.7106	76.9231	103.82	112.198	91.2463	102.421	88.1451	146.894	130.293	121.777	145.572	88.6787	81.3633	105.205		68.0362			8.53804e-06		56.0556			6.69084e-08		58.7133			6.78109e-07		55.6083			2.08607e-06		53.9289			3.58663e-06
89.4722	93.2271	90.067	90.9221	123.671	89.3011	99.868	104.28	109.493	71.5656	74.7524	85.2705	134.003	147.907	99.1432	127.018	113.821	104.507	141.148	119.825	152.174	128.518	34.4461	105.046		68.334			1.03324e-05		56.2729			7.63629e-08		59.2447			8.63641e-07		55.6551			2.12071e-06		54.0524			3.72238e-06
100.212	106.215	98.0619	101.496	103.38	108.251	113.732	108.454	114.518	92.9694	96.1581	101.215	133.998	124.108	100.269	119.458	100.389	134.886	150.018	128.431	141.565	86.2129	66.8478	98.2087		68.3372			1.03533e-05		56.5908			9.25409e-08		60.0445			1.23659e-06		56.5728			2.92093e-06		54.1414			3.8231e-06
83.3554	107.755	87.187	92.7657	96.8445	109.881	89.5846	98.7699	91.5001	90.9659	99.6573	94.0411	115.544	124.706	115.556	118.602	50.0269	88.7677	85.9748	74.9231	184.979	90.2846	145.438	140.234		68.4408			1.10584e-05		56.8693			1.09376e-07		60.1346			1.28712e-06		56.9397			3.31482e-06		54.3743			4.09922e-06
84.0116	103.407	104.894	97.4373	102.164	108.223	102.796	104.394	105.081	88.0565	80.6996	91.2791	87.4962	106.16	103.166	98.9407	71.2541	72.7546	89.4965	77.8351	141.708	113.392	79.7641	111.621		68.5264			1.16749e-05		56.911			1.12143e-07		60.6619			1.6246e-06		56.9717			3.35149e-06		54.6197			4.41036e-06
110.482	101.663	102.278	104.808	107.589	102.359	73.1566	94.3679	121.366	103.503	99.2682	108.046	69.9488	105.457	72.823	82.7429	66.355	100.328	126.163	97.6155	147.741	99.5059	78.7484	108.665		68.7341			1.33067e-05		56.9581			1.15342e-07		60.7644			1.6993e-06		57.6586			4.23639e-06		54.6602			4.46392e-06
70.7331	90.061	95.7349	85.5097	113.423	97.5009	118.705	109.876	150.062	73.1647	87.7974	103.675	61.2182	70.0258	89.8407	73.6949	65.7073	89.2891	127.791	94.2624	167.332	112.354	101.506	127.064		68.7517			1.34547e-05		57.5538			1.6421e-07		60.866			1.7765e-06		57.8039			4.45e-06		55.2161			5.26218e-06
107.345	116.214	99.4484	107.669	99.5037	98.3196	110.531	102.785	161.415	85.9551	102.477	116.616	104.048	128.348	134.56	122.319	83.8401	135.602	141.101	120.181	183.551	117.329	89.0174	129.966		68.845			1.4264e-05		57.6649			1.753e-07		60.9651			1.85507e-06		57.8438			4.51045e-06		55.5029			5.72474e-06
93.2548	105.734	103.778	100.922	92.6733	105.45	103.482	100.535	160.696	86.9096	92.2594	113.288	141.54	96.5961	107.303	115.147	118.062	94.0429	88.2123	100.106	182.77	125.063	65.9062	124.58		68.9722			1.5442e-05		57.7372			1.82906e-07		61.3393			2.18251e-06		58.5001			5.62193e-06		55.7198			6.09984e-06
97.3908	96.8089	98.5335	97.5778	113.471	114.072	81.5947	103.046	125.13	83.8819	64.8645	91.292	100.484	132.734	138.244	123.821	117.968	103.739	129.387	117.031	149.754	91.5324	73.0215	104.769		69.2029			1.78148e-05		57.8496			1.95346e-07		61.575			2.41615e-06		58.5695			5.75335e-06		55.8318			6.30231e-06
91.0154	116.824	110.938	106.259	96.0855	107.671	101.489	101.749	132.101	91.835	90.0219	104.653	139.617	119.183	134.741	131.18	124.012	115.101	75.7476	104.954	152.026	79.4116	90.6283	107.355		69.2525			1.83672e-05		57.9643			2.08878e-07		61.6789			2.52654e-06		59.217			7.12871e-06		55.8354			6.30908e-06
91.1598	79.1071	111.559	93.9419	84.6764	107.605	116.486	102.922	120.378	97.9336	89.0525	102.455	79.7126	106.805	114.063	100.193	112.115	144.541	133.606	130.087	192.809	107.758	105.668	135.412		69.2811			1.86933e-05		58.0638			2.21341e-07		61.7029			2.55269e-06		59.4042			7.58053e-06		56.1349			6.88293e-06
79.7772	63.6396	92.9834	78.8	63.0587	108.781	87.4397	86.4264	146.177	74.515	100.359	107.017	118.994	115.991	120.212	118.399	85.4396	135.398	102.658	107.832	108.871	87.0033	64.1834	86.6858		69.2836			1.87217e-05		58.2667			2.4902e-07		61.9527			2.84064e-06		59.4529			7.70247e-06		56.9133			8.61209e-06
99.1237	94.807	98.2294	97.3867	102.799	96.5985	103.812	101.07	119.353	88.7761	106.919	105.016	127.473	127.957	82.4911	112.64	98.4706	107.982	112.085	106.179	129.953	100.939	53.0743	94.6557		69.3924			2.00143e-05		58.3396			2.59741e-07		61.9866			2.88195e-06		59.5214			7.87698e-06		56.9886			8.7994e-06
102.025	89.7433	108.168	99.9787	102.414	53.7931	117.276	91.161	59.3405	101.243	80.6434	80.409	127.893	92.0186	132.823	117.578	90.6094	96.6754	89.1865	92.1571	155.662	112.323	91.762	119.916		69.551			2.20495e-05		58.4839			2.82303e-07		62.0406			2.94904e-06		59.6464			8.20526e-06		57.2342			9.43735e-06
93.838	114.031	118.302	108.724	81.8165	67.8057	96.8234	82.1485	113.553	89.6667	92.0294	98.4165	116.475	138.883	112.759	122.706	118.085	113.588	139.131	123.601	145.806	121.445	130.635	132.628		69.5617			2.21938e-05		58.555			2.94091e-07		62.2048			3.16226e-06		59.8562			8.78497e-06		57.5287			1.02594e-05
106.832	92.3156	119.49	106.213	105.898	108.56	97.7759	104.078	115.11	104.604	82.9331	100.882	88.0771	121.577	92.4129	100.689	127.138	132.035	103.206	120.793	131.79	107.936	66.1796	101.968		69.5879			2.25496e-05		58.6336			3.07677e-07		62.4922			3.57098e-06		59.8643			8.80821e-06		57.6922			1.07444e-05
117.727	107.602	75.0679	100.132	108.409	95.5	105.592	103.167	58.5374	96.8135	93.9511	83.1007	125.369	114.816	131.981	124.055	105.474	122.633	112.511	113.539	163.346	115.844	101.71	126.967		69.6046			2.27806e-05		58.6988			3.19411e-07		62.7582			3.99341e-06		59.8834			8.86292e-06		57.934			1.1501e-05
104.781	78.7786	70.9792	84.8463	99.3175	102.229	115.536	105.694	90.1094	86.9987	101.201	92.7696	101.366	116.23	114.145	110.58	132.795	120.485	134.927	129.403	168.44	78.1117	96.3485	114.3		69.6184			2.29714e-05		58.8284			3.43982e-07		62.8413			4.13485e-06		59.9443			9.03968e-06		57.9599			1.15849e-05
98.7915	89.0706	91.5837	93.1486	118.715	114.19	91.5632	108.156	97.3284	88.4655	82.3628	89.3856	130.806	114.377	110.017	118.4	126.814	118.4	123.288	122.834	185.631	121.391	100.419	135.814		69.7317			2.46042e-05		59.2516			4.37536e-07		62.8566			4.16131e-06		60.3574			1.03299e-05		58.0929			1.2025e-05
95.6412	93.644	87.1871	92.1574	96.5222	102.54	115.013	104.692	91.6681	84.548	86.559	87.5917	116.468	103.287	111.079	110.278	129.62	62.0348	113.564	101.739	165.297	116.376	79.8574	120.51		69.9528			2.81063e-05		59.5758			5.25206e-07		62.9465			4.32052e-06		60.404			1.04857e-05		58.0957			1.20345e-05
99.8418	80.6758	100.467	93.6615	92.0432	66.9555	92.8659	83.9549	103.783	94.1446	81.6066	93.1779	117.016	113.185	97.0095	109.07	112.623	62.9368	117.253	97.6044	131.074	79.8639	74.3687	95.1022		69.9789			2.85476e-05		59.7399			5.75748e-07		63.0853			4.57773e-06		60.4054			1.04904e-05		58.1311			1.21543e-05
104.002	102.378	105.286	103.889	100.799	103.468	109.611	104.626	111.06	100.243	88.8036	100.036	90.8543	117.929	97.3189	102.034	93.545	94.4988	80.4685	89.5041	164.923	111.283	82.3156	119.507		70.0896			3.05001e-05		59.8061			5.97405e-07		63.1208			4.64578e-06		60.5746			1.10753e-05		58.1764			1.23092e-05
91.3418	99.4613	104.676	98.4929	69.2786	99.7077	83.5535	84.1799	115.072	102.719	91.1051	102.965	141.77	132.131	117.63	130.51	138.264	147.34	134.574	140.059	142.964	89.7665	74.0859	102.272		70.1212			3.10789e-05		59.9454			6.45618e-07		63.269			4.94043e-06		60.6656			1.14024e-05		58.3592			1.29538e-05
87.9865	104.897	111.597	101.493	99.5023	78.7043	104.587	94.2644	62.2752	101.172	66.8518	76.7662	84.8749	111.494	124.984	107.118	121.861	100.041	138.711	120.204	172.063	101.216	97.578	123.619		70.2031			3.26306e-05		59.9958			6.63923e-07		63.4217			5.26226e-06		60.7473			1.17041e-05		58.4362			1.32343e-05
93.685	96.9132	87.4068	92.6683	119.33	108.971	107.962	112.087	84.7437	95.4058	99.0643	93.0713	143.85	106.88	133.529	128.087	105.928	140.578	119.78	122.096	184.873	92.723	132.03	136.542		70.2579			3.37061e-05		60.0286			6.76117e-07		63.4953			5.4245e-06		60.785			1.18456e-05		58.4845			1.34135e-05
113.083	99.721	91.9151	101.573	101.96	118.455	122.021	114.145	96.3682	118.049	78.2861	97.5678	91.7856	104.261	134.81	110.286	111.029	126.525	149.013	128.856	128.753	86.6267	92.2252	102.535		70.3024			3.46058e-05		60.0906			6.9979e-07		63.5337			5.51085e-06		60.806			1.19252e-05		58.8265			1.47472e-05
114.834	95.0832	120.051	109.989	97.7298	88.5656	87.8772	91.3909	133.237	106.849	93.3397	111.142	121.258	83.2746	109.043	104.525	148.569	148.123	112.427	136.373	131.708	100.736	79.7903	104.078		70.304			3.4638e-05		60.1256			7.13466e-07		63.5499			5.54768e-06		61.0516			1.28935e-05		58.8412			1.48073e-05
84.09	85.6283	105.385	91.7012	108.338	105.136	89.5694	101.015	161.839	86.6794	103.213	117.244	115.948	160.148	131.01	135.702	138.334	126.581	58.3671	107.761	149.075	101.96	67.8101	106.282		70.4918			3.86885e-05		60.1606			7.27399e-07		63.5719			5.59829e-06		61.0668			1.29558e-05		58.972			1.53512e-05
122.419	98.0454	92.0097	104.158	95.8349	67.973	74.966	79.5913	149.341	94.6646	80.7835	108.263	132.641	81.6019	109.292	107.845	144.948	107.432	140.135	130.838	155.633	113.697	100.723	123.351		70.5578			4.02145e-05		60.2226			7.52751e-07		63.5932			5.64754e-06		61.1289			1.3213e-05		59.4994			1.77407e-05
95.9033	82.2483	121.681	99.9443	106.669	122.488	114.059	114.405	160.727	65.4721	101.722	109.307	86.0036	117.386	105.014	102.801	127.714	69.624	63.4531	86.9305	192.327	131.376	123.537	149.08		70.5705			4.05137e-05		60.2372			7.58863e-07		63.5941			5.64949e-06		61.1451			1.3281e-05		59.5105			1.77943e-05
83.5223	106.509	118.78	102.937	92.3286	83.3272	110.009	95.2215	168.501	91.65	92.8215	117.657	112.866	114.152	128.053	118.357	126.315	103.339	125.435	118.363	194.441	72.1345	135.389	133.988		70.6105			4.14731e-05		60.4383			8.47708e-07		63.8052			6.16037e-06		61.2476			1.37185e-05		59.636			1.84133e-05
108.334	96.5575	115.793	106.895	94.9329	101.739	111.041	102.571	187.336	87.727	110.234	128.432	67.3294	91.4057	96.6427	85.1259	100.753	102.047	137.023	113.274	150.619	86.52	105.603	114.248		70.6199			4.17013e-05		60.4838			8.69107e-07		63.8648			6.31231e-06		61.2575			1.37615e-05		59.7252			1.88658e-05
95.5859	95.3679	129.726	106.893	84.0167	109.832	102.494	98.7809	155.3	104.71	104.078	121.363	118.092	109.315	122.075	116.494	120.508	144.175	53.6997	106.128	153.411	122.642	80.9485	119.001		70.7098			4.39446e-05		60.5606			9.065e-07		63.9551			6.54901e-06		61.3261			1.40629e-05		59.8171			1.93424e-05
114.904	102.613	107.869	108.462	111.258	85.0993	105.279	100.545	128.617	106.429	100.105	111.717	103.043	80.9855	127.536	103.855	97.0267	129.233	86.1717	104.144	160.62	95.5246	76.0703	110.738		70.8044			4.64241e-05		60.646			9.49803e-07		64.0473			6.79969e-06		61.3369			1.41109e-05		59.8397			1.94614e-05
108.101	113.688	113.215	111.668	100.896	105.794	93.6339	100.108	108.682	109.256	74.9165	97.618	122.643	126.41	86.6745	111.909	54.9182	115.616	117.873	96.1359	175.515	109.336	77.8273	120.893		70.9165			4.95305e-05		60.7157			9.86654e-07		64.1635			7.12824e-06		61.3534			1.41844e-05		59.8614			1.95759e-05
94.7737	92.3799	111.437	99.5302	103.524	110.841	82.3407	98.9018	59.0481	113.981	70.06	81.0296	119.65	121.324	124.888	121.954	121.889	124.259	113.482	119.877	141.322	98.1385	44.8396	94.7668		70.9982			5.19177e-05		60.8033			1.03486e-06		64.1918			7.21053e-06		61.5359			1.50225e-05		59.9295			1.99407e-05
86.8339	85.1344	110.605	94.1912	101.955	112.578	93.5824	102.705	48.6003	102.827	89.6768	80.3681	112.138	122.238	142.248	125.541	104.297	122.19	131.772	119.42	114.444	110.086	97.0587	107.196		71.0014			5.20136e-05		60.9502			1.12082e-06		64.2038			7.24577e-06		61.6263			1.54545e-05		59.9675			2.01467e-05
116.348	89.4866	99.3134	101.716	86.032	107.161	93.6459	95.613	117.024	95.6376	100.813	104.492	109.667	102.897	112.542	108.369	91.9272	122.712	141.166	118.602	159.273	108.449	97.315	121.679		71.0104			5.22829e-05		60.993			1.14707e-06		64.2117			7.26893e-06		61.6315			1.54799e-05		60.2039			2.14744e-05
104.44	100.397	113.17	106.002	71.7135	115.735	75.3599	87.6027	128.334	70.2394	84.2234	94.2656	77.4353	136.896	138.923	117.751	88.7561	117.86	136.01	114.209	129.101	134.831	117.842	127.258		71.0201			5.25751e-05		61.087			1.20689e-06		64.2197			7.29256e-06		61.6838			1.57356e-05		60.2417			2.16944e-05
102.995	93.859	84.8477	93.9005	120.168	121.095	130.494	123.919	139.171	105.794	92.4003	112.455	122.913	112.806	109.062	114.927	105.99	104.005	144.873	118.289	139.499	116.274	131.207	128.993		71.0256			5.2741e-05		61.1134			1.22426e-06		64.3561			7.70611e-06		61.6841			1.5737e-05		60.2639			2.1824e-05
94.4831	77.2376	121.955	97.8918	100.789	106.313	85.3704	97.4911	115.728	83.5935	68.361	89.2276	86.0153	92.9194	118.403	99.1125	107.606	122.37	132.316	120.764	125.246	112.042	122.384	119.891		71.0533			5.35874e-05		61.291			1.34713e-06		64.3918			7.81803e-06		61.741			1.60196e-05		60.3729			2.24731e-05
87.7198	86.7818	105.865	93.4554	120.637	101.33	86.3484	102.772	148.806	99.5346	93.6628	114.001	121.579	118.216	106.013	115.269	104.38	119.636	91.0531	105.023	97.3914	121.726	106.21	108.442		71.1519			5.66976e-05		61.317			1.36609e-06		64.4662			8.05589e-06		61.858			1.66157e-05		60.4968			2.32323e-05
90.1177	103.935	98.4096	97.4874	103.659	87.7653	102.265	97.8964	154.533	72.9608	106.74	111.411	109.661	99.7455	92.463	100.623	112.018	130.265	136.158	126.147	88.6815	107.626	66.1055	87.4709		71.1765			5.74988e-05		61.3494			1.39002e-06		64.7177			8.91182e-06		61.9151			1.69141e-05		60.9974			2.65499e-05
97.5486	86.1136	121.151	101.605	94.0706	110.843	116.107	107.007	158.061	75.209	98.0565	110.442	109.356	116.697	111.04	112.364	107.321	88.1503	104.8	100.091	79.6363	128.864	92.6506	100.384		71.204			5.84094e-05		61.4606			1.47539e-06		64.8403			9.35942e-06		61.9876			1.73001e-05		61.1148			2.73891e-05
93.6347	100.331	107.166	100.377	84.9775	107.763	99.9018	97.5473	170.343	76.3969	96.5066	114.415	106.559	117.434	112.416	112.136	115.433	139.868	96.9039	117.402	108.905	136.595	109.233	118.244		71.2102			5.86135e-05		61.5975			1.58727e-06		65.136			1.05274e-05		62.1565			1.82318e-05		61.118			2.74123e-05
94.7977	69.0564	85.8449	83.233	101.938	110.377	94.241	102.185	151.087	64.1752	112.693	109.318	115.131	131.464	127.904	124.833	113.395	99.8829	120.906	111.395	128.355	94.3919	98.1127	106.953		71.2409			5.96474e-05		61.6396			1.62324e-06		65.1489			1.05814e-05		62.3326			1.92527e-05		61.2421			2.83264e-05
86.316	101.525	116.04	101.294	117.089	100.85	100.013	105.984	155.657	101.792	81.3701	112.94	126.546	136.867	95.382	119.598	113.072	94.8516	109.943	105.955	154.831	67.3693	101.226	107.809		71.2573			6.02066e-05		61.6488			1.63123e-06		65.2218			1.0891e-05		62.4195			1.97762e-05		61.6336			3.14006e-05
92.9368	72.278	97.2147	87.4765	101.931	94.1744	94.0437	96.7162	162.738	105.134	79.878	115.917	136.715	97.3219	92.2497	108.762	147.465	141.243	123.329	137.346	189.531	110.383	105.521	135.145		71.2776			6.09085e-05		61.6772			1.65611e-06		65.3619			1.15107e-05		62.4328			1.98574e-05		61.6632			3.1645e-05
94.9482	84.6869	97.3331	92.3227	99.7211	97.414	113.156	103.43	155.41	110.663	89.0952	118.389	105.28	125.767	127.765	119.604	58.7271	126.028	133.542	106.099	131.908	85.7756	130.397	116.027		71.3376			6.30166e-05		61.6863			1.66412e-06		65.423			1.1791e-05		62.4954			2.02441e-05		61.8442			3.31787e-05
93.9424	95.7678	95.2581	94.9894	90.7753	115.025	106.588	104.13	152.318	92.6073	86.9946	110.64	127.056	118.846	122.455	122.786	87.4552	112.174	108.124	102.584	168.791	91.216	113.09	124.366		71.3432			6.32164e-05		61.8026			1.77018e-06		65.4603			1.19652e-05		62.605			2.0938e-05		61.904			3.37002e-05
108.057	79.3903	91.354	92.9338	103.329	80.7154	92.6676	92.2373	168.462	93.6814	80.8343	114.326	107.853	92.3836	114.534	104.924	91.6255	119.827	139.548	117	159.482	76.113	90.0764	108.557		71.3712			6.42279e-05		61.8671			1.83171e-06		65.6303			1.27906e-05		62.6817			2.14365e-05		61.9237			3.38743e-05
97.4493	101.875	108.571	102.632	95.9586	114.53	97.3519	102.614	160.866	92.8175	87.8465	113.843	124.264	121.953	94.3941	113.537	67.6364	131.284	137.103	112.008	183.649	96.1663	120.652	133.489		71.3721			6.42611e-05		61.8726			1.83702e-06		65.6853			1.30691e-05		62.6983			2.15457e-05		61.9264			3.38982e-05
94.1698	112.179	95.7952	100.715	95.79	106.9	111.124	104.605	151.923	88.3076	104.379	114.87	120.063	124.99	122.43	122.494	98.3523	114.958	119.337	110.883	167.202	100.635	78.0143	115.284		71.3761			6.44054e-05		61.9145			1.87823e-06		65.7746			1.3533e-05		62.7201			2.16901e-05		61.9442			3.40558e-05
105.054	92.1176	103.767	100.313	97.6366	115.123	102.821	105.194	151.155	73.6149	91.9358	105.569	120.648	115.387	70.8135	102.283	158.587	115.11	115.881	129.859	167.814	100.532	95.2749	121.207		71.4412			6.68202e-05		61.9232			1.88684e-06		65.9585			1.45373e-05		62.7405			2.18263e-05		61.9581			3.41793e-05
92.2773	75.6537	102.191	90.0407	81.9224	103.934	32.5517	72.8026	158.108	86.1566	95.0461	113.104	115.989	140.264	106.661	120.971	139.599	118.367	121.681	126.549	149.874	63.397	91.0223	101.431		71.5093			6.94353e-05		61.9364			1.90003e-06		66.0263			1.49247e-05		62.8111			2.2303e-05		62.1685			3.61007e-05
87.8848	119.972	100.048	102.635	98.0754	73.2138	104.345	91.8782	171.1	91.0137	88.4518	116.855	110.9	117.392	109.246	112.513	74.8326	128.594	146.304	116.577	140.055	112.857	96.1147	116.342		71.522			6.99347e-05		61.9375			1.90113e-06		66.0594			1.51178e-05		62.8589			2.26316e-05		62.2449			3.68233e-05
87.0446	99.8523	84.1388	90.3453	99.7301	100.406	103.187	101.108	162.175	79.0462	90.3964	110.539	106.025	63.0161	133.598	100.88	98.6182	89.7799	46.8844	78.4275	124.002	79.5772	83.3773	95.6522		71.5678			7.1758e-05		61.9823			1.94665e-06		66.112			1.54287e-05		62.8715			2.27185e-05		62.2807			3.71661e-05
91.1887	85.5534	76.2138	84.3187	70.0138	98.7581	115.893	94.8884	168.516	108.519	70.4309	115.822	102.694	106.971	101.662	103.776	121.086	135.482	67.6717	108.08	142.346	97.7434	50.5855	96.8915		71.6116			7.35432e-05		61.9972			1.96204e-06		66.1309			1.55419e-05		62.9138			2.30135e-05		62.3039			3.73899e-05
88.6443	118.744	99.5566	102.315	75.4201	89.3582	98.7459	87.8414	158.182	84.6383	74.224	105.682	80.8327	100.957	109.817	97.2024	119.262	142.542	93.3837	118.396	164.768	94.573	85.7726	115.038		71.6241			7.40574e-05		62.0539			2.02159e-06		66.2557			1.63091e-05		62.9679			2.33965e-05		62.4622			3.89509e-05
98.7905	105.364	105.201	103.119	126.478	106.976	85.8528	106.436	148.079	86.6808	73.2776	102.679	138.779	108.458	93.8746	113.704	92.7697	116.021	83.1604	97.3169	163.691	66.7872	117.511	115.997		71.6389			7.46749e-05		62.2447			2.23479e-06		66.298			1.65774e-05		62.974			2.34401e-05		62.4855			3.9185e-05
98.6846	94.9751	99.7072	97.7889	115.899	138.423	117.627	123.983	169.757	94.9256	79.9185	114.867	85.5121	68.0249	100.76	84.7656	114.221	75.38	90.7147	93.4387	132.426	92.6651	43.9979	89.6962		71.643			7.48463e-05		62.2821			2.27902e-06		66.3577			1.6963e-05		63.052			2.40038e-05		62.5939			4.02951e-05
94.1759	104.159	97.2072	98.5142	95.2473	117.393	93.0839	101.908	178.369	79.6827	107.1	121.717	140.026	64.2048	124.248	109.493	140.367	106.979	131.292	126.213	153.732	89.8502	84.0685	109.217		71.7284			7.85055e-05		62.3821			2.40135e-06		66.3717			1.7054e-05		63.1444			2.46871e-05		62.6416			4.07928e-05
96.8027	113.501	89.2436	99.8491	92.1503	109.01	98.7685	99.9763	156.165	89.1212	94.1073	113.131	127.314	138.587	91.3937	119.098	114.788	85.5116	121.382	107.227	210.625	107.166	109.26	142.35		71.7476			7.93506e-05		62.4102			2.43687e-06		66.3925			1.7191e-05		63.2605			2.55719e-05		62.662			4.1007e-05
94.858	93.9423	88.9655	92.5886	91.5539	116.415	61.7059	89.8915	154.683	94.6283	85.2986	111.537	97.8883	93.9628	63.1169	84.9893	144.015	100.851	119.663	121.51	173.427	112.445	105.464	130.445		71.7852			8.10281e-05		62.4697			2.51364e-06		66.4729			1.77299e-05		63.2635			2.55953e-05		62.6665			4.10543e-05
100.401	71.0142	101.153	90.856	96.5878	109.114	93.2716	99.6578	136.358	98.4003	79.699	104.819	110.904	115.555	91.6296	106.03	67.1214	112.292	141.999	107.138	167.079	103.138	74.1125	114.776		71.8071			8.20206e-05		62.5054			2.56088e-06		66.6347			1.8863e-05		63.4026			2.66953e-05		62.7092			4.15073e-05
99.9867	117.254	93.0129	103.418	119.904	110.512	120.335	116.917	138.283	100.365	50.4361	96.3616	134.447	123.538	131.483	129.823	112.949	108.868	128.807	116.875	194.228	98.3478	110.624	134.4		71.834			8.32566e-05		62.5565			2.62984e-06		66.7439			1.96648e-05		63.4426			2.70189e-05		62.9477			4.41213e-05
102.242	103.906	90.6496	98.9325	103.305	121.585	96.5731	107.154	159.058	75.9243	83.7332	106.239	81.804	119.423	67.9837	89.7369	104.481	105.975	85.1097	98.5218	163.578	123.856	86.1394	124.524		71.8481			8.39114e-05		62.5737			2.65346e-06		66.8181			2.0228e-05		63.4839			2.7358e-05		62.9767			4.44491e-05
88.6685	117.093	87.2301	97.6638	126.218	105.338	110.791	114.116	151.109	81.8201	74.8398	102.59	118.963	80.5575	110.984	103.501	127.568	135.679	135.988	133.079	199.319	116.833	90.8164	135.656		71.8884			8.58079e-05		62.6016			2.69211e-06		66.8594			2.05482e-05		63.5883			2.82317e-05		63.0034			4.4753e-05
84.9648	97.4534	89.3313	90.5832	113.983	123.283	118.108	118.458	140.395	97.2029	97.2676	111.622	133.587	118.298	123.889	125.258	118.647	112.773	115.191	115.537	182.89	98.6816	100.431	127.334		71.8967			8.62044e-05		62.6045			2.69628e-06		66.9011			2.08763e-05		63.5955			2.82931e-05		63.1374			4.63085e-05
111.351	91.1772	92.0474	98.192	98.7602	112.191	80.725	97.2255	144.256	84.4676	89.1426	105.955	88.2	119.753	134.929	114.294	130.567	109.543	131.343	123.818	172.587	104.196	79.3377	118.707		71.9124			8.69526e-05		62.7532			2.9122e-06		66.964			2.13803e-05		63.6864			2.90766e-05		63.2051			4.71126e-05
97.5679	100.249	91.0024	96.2732	104.76	85.6524	111.61	100.674	151.281	87.9349	106.088	115.101	127.644	88.1459	126.079	113.956	125.24	130.518	155.047	136.935	180.105	98.4775	132.327	136.97		71.9916			9.08425e-05		62.7784			2.95036e-06		66.9762			2.14792e-05		63.7156			2.93322e-05		63.2247			4.73476e-05
100.518	101.091	89.9623	97.1905	106.304	80.6067	105.831	97.5806	140.349	90.8081	88.7332	106.63	105.383	99.7353	132.795	112.638	131.335	105.302	106.948	114.528	143.259	96.9789	129.397	123.211		72.0501			9.38176e-05		62.8561			3.0712e-06		66.9839			2.15417e-05		63.8902			3.0906e-05		63.3911			4.93901e-05
97.6431	102.653	74.1587	91.4848	105.51	93.7516	83.865	94.3756	163.022	82.3562	90.7542	112.044	102.445	134.347	123.737	120.177	109.635	100.585	66.9748	92.3983	161.798	113.778	90.6841	122.087		72.0717			9.49393e-05		62.8565			3.07175e-06		66.9888			2.15822e-05		64.01			3.20314e-05		63.4565			5.0214e-05
121.258	116.57	97.1388	111.656	106.183	107.863	100.046	104.698	174.207	86.8869	102.062	121.052	104.157	86.9449	99.87	96.9907	148.651	117.25	118.182	128.027	179.911	87.4695	119.29	128.89		72.0752			9.51236e-05		62.898			3.13821e-06		67.0232			2.18649e-05		64.0565			3.24787e-05		63.4922			5.06698e-05
91.0727	80.2245	69.4014	80.2329	102.431	110.203	123.534	112.056	159.143	70.7072	89.1407	106.33	129.662	106.537	134.899	123.699	125.682	66.4402	107.623	99.9149	195.913	109.713	90.811	132.146		72.0879			9.57885e-05		62.9099			3.15745e-06		67.1252			2.27238e-05		64.1291			3.31878e-05		63.5417			5.13066e-05
101.879	97.4313	82.3509	93.887	92.7164	91.8299	102.15	95.5656	146.185	80.1469	90.5035	105.612	116.196	123.138	92.1812	110.505	147.651	87.0252	132.601	122.426	189.346	89.6698	106.891	128.635		72.0879			9.57908e-05		63.0188			3.33935e-06		67.2034			2.34031e-05		64.131			3.32062e-05		63.5684			5.16532e-05
98.6963	99.469	89.4858	95.8837	111.22	72.7708	100	94.6638	148.54	99.9709	76.379	108.297	103.966	98.7424	101.8	101.503	130.623	46.6702	97.1158	91.4696	175.581	105.565	89.7683	123.638		72.1042			9.66507e-05		63.0982			3.47822e-06		67.2198			2.35483e-05		64.1342			3.32379e-05		63.6087			5.21819e-05
103.164	93.9418	88.1172	95.0744	111.936	110.888	114.419	112.414	164.715	99.6496	85.6943	116.686	118.394	113.884	120.351	117.543	117.58	79.4685	127.119	108.056	162.232	101.268	108.844	124.115		72.1156			9.72577e-05		63.1074			3.49463e-06		67.2384			2.37141e-05		64.1429			3.33235e-05		63.645			5.26619e-05
120.005	87.3702	85.1569	97.5108	91.5034	58.7642	101.104	83.7906	158.692	95.9729	84.8667	113.177	134.034	108.147	87.2214	109.801	135.141	112.129	139.618	128.963	131.878	98.4821	75.9783	102.113		72.1571			9.94957e-05		63.1283			3.53223e-06		67.3812			2.50197e-05		64.2902			3.4813e-05		63.6691			5.29823e-05
99.2545	99.741	87.5298	95.5084	109.9	54.9459	100.522	88.4562	168.623	80.0657	93.8884	114.192	120.662	109.325	89.1338	106.373	87.8198	138.137	159.096	128.351	115.735	118.975	66.6091	100.44		72.2332			0.000103726		63.1384			3.55052e-06		67.4075			2.52682e-05		64.6051			3.82052e-05		63.6737			5.30436e-05
80.5078	87.6976	89.4641	85.8899	102.598	97.5456	79.2574	93.1336	169.591	91.9849	81.2342	114.27	83.4517	110.387	94.6126	96.1506	72.3807	73.7206	117.786	87.9624	112.498	97.2303	93.7191	101.149		72.257			0.000105079		63.3465			3.94829e-06		67.4084			2.52763e-05		64.6392			3.859e-05		63.6838			5.31783e-05
94.9327	67.9121	80.0178	80.9542	110.755	95.1403	98.7302	101.542	171.964	81.0038	101.297	118.088	100.212	101.478	102.93	101.54	110.185	72.3769	98.3308	93.6309	123.704	143.682	97.4893	121.625		72.2729			0.000105995		63.4594			4.18152e-06		67.4159			2.53473e-05		64.681			3.9067e-05		63.7574			5.41731e-05
91.973	92.8408	94.5559	93.1232	124.302	117.26	74.0983	105.22	149.201	89.6102	78.5367	105.783	141.944	112.648	112.947	122.513	65.9862	120.233	109.508	98.5756	121.57	118.966	135.899	125.478		72.2824			0.000106545		63.5783			4.44122e-06		67.5225			2.63789e-05		64.7216			3.95363e-05		63.788			5.45901e-05
100.005	90.6713	107.877	99.5179	101.221	111.642	105.46	106.108	162.341	88.1817	82.2349	110.919	102.94	92.6808	94.2714	96.6307	129.095	121.157	140.733	130.328	175.053	122.174	134.642	143.956		72.2958			0.000107328		63.5968			4.48282e-06		67.5813			2.69634e-05		64.885			4.14742e-05		63.8065			5.48454e-05
107.127	80.043	104.577	97.2493	113.674	123.033	86.9206	107.876	156.415	79.8961	84.2323	106.848	123.768	120.852	125.287	123.303	114.782	148.909	131.155	131.615	143.536	73.8162	84.6858	100.679		72.3091			0.000108103		63.6827			4.68149e-06		67.6011			2.71633e-05		64.9205			4.19071e-05		63.9094			5.6279e-05
86.767	97.6145	98.3203	94.2339	128.043	115.571	98.8363	114.15	153.751	82.394	78.4032	104.849	62.2116	106.044	113	93.7517	126.83	117.835	126.558	123.741	141.343	95.0416	52.5092	96.2981		72.3503			0.000110554		63.7487			4.83989e-06		67.6417			2.75774e-05		65.1199			4.44156e-05		63.9493			5.68452e-05
103.897	70.417	100.611	91.6417	77.1387	125.123	117.172	106.478	150.955	85.4899	73.4885	103.311	97.3386	145.686	123.975	122.333	130.779	95.9698	115.632	114.127	175.722	105.276	102.724	127.907		72.4273			0.000115268		63.8289			5.03906e-06		67.6488			2.76502e-05		65.1766			4.51542e-05		63.9532			5.69009e-05
99.4479	112.661	110.093	107.4	100.301	112.583	106.874	106.586	146.866	85.7042	74.4053	102.325	115.802	87.3741	96.0931	99.7563	88.8914	114.377	147.009	116.759	177.775	83.5934	117.98	126.449		72.437			0.000115877		63.8465			5.08389e-06		67.6766			2.79376e-05		65.2473			4.60913e-05		64.1255			5.94045e-05
84.0067	104.206	81.194	89.8024	90.1691	112.171	108.012	103.451	138.437	75.244	74.7316	96.1375	142.943	136.658	91.822	123.808	147.146	96.0465	110.909	118.034	156.992	87.0733	95.6085	113.225		72.4739			0.000118214		63.8755			5.15822e-06		67.6799			2.79724e-05		65.2497			4.6123e-05		64.154			5.98288e-05
96.4999	102.846	109.651	102.999	103.912	104.779	93.0281	100.573	162.429	86.3606	76.7002	108.497	94.5705	121.534	117.346	111.15	122.545	141.629	86.8945	117.023	148.185	111.678	88.6815	116.182		72.4869			0.000119047		63.914			5.25893e-06		67.7251			2.84466e-05		65.2944			4.67248e-05		64.1763			6.01633e-05
72.0682	95.2992	108.025	91.7975	105.209	104.047	94.9032	101.386	164.619	81.5788	87.8256	111.341	116.085	68.4326	109.501	98.0062	126.373	94.8473	90.9912	104.071	184.671	92.3292	100.13	125.71		72.4929			0.00011943		63.9323			5.30735e-06		67.7517			2.87293e-05		65.2988			4.67841e-05		64.2325			6.10103e-05
84.0856	87.1609	108.496	93.2475	101.967	114.247	108.871	108.362	154.808	76.071	79.8362	103.572	90.9801	132.799	105.097	109.626	99.8767	105.139	113.585	106.2	208.912	104.441	140.935	151.429		72.5071			0.000120347		63.9388			5.32454e-06		67.7881			2.91192e-05		65.3264			4.71597e-05		64.289			6.18748e-05
93.5129	99.28	119.278	104.024	124.415	126.04	90.948	113.801	147.065	83.7249	75.6037	102.131	122.111	122.503	108.615	117.743	105.51	87.9778	137.334	110.274	157.075	70.765	89.9726	105.937		72.532			0.000121978		64.1219			5.83463e-06		67.8286			2.95599e-05		65.364			4.76759e-05		64.2934			6.19424e-05
92.9561	96.444	115.531	101.644	107.563	110.393	104.225	107.394	159.521	89.8473	82.1205	110.496	113.405	129.7	111.297	118.134	119.607	134.329	111.559	121.832	186.539	95.9633	102.385	128.296		72.537			0.000122302		64.1452			5.90256e-06		67.8688			3.00031e-05		65.3734			4.78065e-05		64.3607			6.29872e-05
95.6338	109.392	100.317	101.781	104.391	87.5388	99.0458	96.9918	150.054	76.5281	74.8426	100.475	82.8732	91.9769	131.193	102.014	103.522	106.101	101.938	103.853	131.549	70.6991	69.6884	90.6455		72.5662			0.000124245		64.1824			6.01296e-06		67.9217			3.05968e-05		65.4293			4.85847e-05		64.3743			6.32014e-05
100.776	95.6477	77.8982	91.4406	102.408	51.441	71.8174	75.2221	139.867	79.9227	80.0377	99.9424	101.788	135.512	126.523	121.274	123.973	127.897	59.8146	103.895	177.109	86.8749	93.0408	119.008		72.5694			0.000124456		64.1983			6.06072e-06		67.9331			3.07259e-05		65.4696			4.91541e-05		64.4181			6.38908e-05
93.5557	89.911	85.812	89.7596	98.0159	54.9386	85.6486	79.5344	144.246	65.5252	92.2597	100.677	95.5081	116.079	119.546	110.378	116.472	127.763	77.9214	107.386	161.212	114.185	105.575	126.991		72.6076			0.000127037		64.2176			6.11901e-06		67.9375			3.07755e-05		65.6063			5.11296e-05		64.6239			6.72305e-05
89.0378	90.2058	112.059	97.101	90.3208	117.087	111.709	106.372	151.915	74.8001	78.4537	101.723	141.173	149.812	108.911	133.299	139.776	144.192	115.387	133.118	178.546	120.161	84.3393	127.682		72.6257			0.000128281		64.4511			6.86936e-06		67.9665			3.11076e-05		65.6125			5.12202e-05		64.7114			6.86995e-05
94.0481	97.2888	88.6737	93.3369	116.639	97.8492	95.8487	103.446	156.468	78.4703	81.9857	105.641	109.354	119.526	103.631	110.837	112.935	128.891	107.783	116.536	174.554	104.932	107.745	129.077		72.6416			0.000129383		64.4533			6.87677e-06		68.1219			3.29412e-05		65.6488			5.17577e-05		64.7633			6.95834e-05
91.2979	99.9298	105.393	98.8737	112.381	119.591	94.038	108.67	172.697	82.9572	94.8321	116.829	138.808	82.4239	108.031	109.754	103.48	131.064	38.0405	90.8616	159.204	83.5204	111.393	118.039		72.7562			0.000137559		64.5173			7.09748e-06		68.1463			3.3237e-05		65.702			5.25556e-05		64.8276			7.06943e-05
79.4444	88.3126	90.7814	86.1795	110.542	102.627	79.6871	97.6188	161.277	78.2419	85.1177	108.212	90.8601	113.913	86.3681	97.047	96.7615	130.993	73.6289	100.461	135.993	108.24	102.541	115.591		72.8195			0.000142281		64.5322			7.14962e-06		68.184			3.37007e-05		65.7566			5.33855e-05		64.9266			7.24344e-05
94.5908	86.0551	97.1937	92.6132	81.82	90.931	104.878	92.5431	162.859	80.4406	86.8342	110.045	140.306	132.752	119.377	130.811	81.136	110.79	142.237	111.388	141.32	103.487	103.299	116.035		72.8329			0.000143304		64.59			7.35613e-06		68.1938			3.38227e-05		65.7912			5.39182e-05		64.9277			7.24546e-05
90.5644	90.8939	96.355	92.6044	114.333	83.0167	115.007	104.119	154.59	86.6785	75.6429	105.637	116.704	130.683	103.17	116.852	155.956	102.883	147.938	135.592	105.251	76.1322	83.9253	88.436		72.8757			0.000146601		64.7756			8.05736e-06		68.1973			3.3866e-05		65.8605			5.49982e-05		64.9319			7.25296e-05
88.4143	98.2955	100.541	95.7502	104.967	103.982	120.696	109.882	93.317	87.642	87.764	89.5743	104.024	79.2085	63.4411	82.2244	63.7676	67.2676	93.177	74.7374	102.369	102.163	88.3447	97.6254		72.8881			0.000147565		65.01			9.03291e-06		68.3184			3.54023e-05		65.8923			5.55013e-05		64.984			7.34613e-05
86.7416	101.016	93.474	93.7439	107.557	98.4277	109.366	105.117	84.0931	92.6071	97.9683	91.5562	107.552	141.134	113.841	120.842	126.352	98.242	130.732	118.442	104.752	126.917	92.4781	108.049		72.8964			0.000148215		65.1118			9.49043e-06		68.3524			3.58462e-05		65.9122			5.58175e-05		64.9995			7.37417e-05
91.8053	114.449	88.3527	98.2025	107.936	117.643	109.37	111.65	90.2426	118.446	87.7581	98.8156	112.501	134.311	127.414	124.742	91.8507	140.363	125.943	119.385	108.635	116.587	110.581	111.934		72.9057			0.000148946		65.1168			9.51324e-06		68.3717			3.60997e-05		65.923			5.59909e-05		65.0979			7.5541e-05
94.7207	100.281	82.8171	92.6062	71.6238	108.972	83.7411	88.1124	84.6573	101.227	91.4104	92.4316	95.8881	137.064	89.444	107.465	107.603	121.861	121.791	117.085	166.501	109.105	61.8793	112.495		72.9154			0.000149716		65.1521			9.67723e-06		68.3867			3.62982e-05		65.9442			5.63299e-05		65.1589			7.66761e-05
98.0893	104.654	94.673	99.1387	73.0817	86.9821	77.4197	79.1612	151.886	92.1041	109.786	117.926	106.631	109.038	109.557	108.409	109.656	136.045	106.387	117.362	170.065	90.584	98.9225	119.857		72.9787			0.000154819		65.1777			9.7979e-06		68.3965			3.64285e-05		65.983			5.69582e-05		65.1681			7.68476e-05
106.473	100.097	72.2891	92.9532	116.24	107.792	100.419	108.15	141.094	99.4512	91.2606	110.602	105.081	84.1122	86.1042	91.7657	127.103	144.499	105.309	125.637	146.546	80.4327	130.497	119.159		72.981			0.000155005		65.3135			1.04618e-05		68.4428			3.70487e-05		65.9972			5.71889e-05		65.1766			7.70072e-05
92.3426	106.307	98.6956	99.115	105.41	101.632	114.247	107.096	142.729	105.025	85.7357	111.163	86.0164	101.312	118.421	101.916	104.663	115.112	130.117	116.631	117.849	110.99	84.2281	104.356		72.9814			0.000155038		65.3474			1.06342e-05		68.4604			3.72869e-05		66.0057			5.7329e-05		65.2724			7.88297e-05
96.1174	113.24	95.8746	101.744	109.743	97.3961	84.5184	97.219	166.853	87.599	83.6364	112.696	113.956	132.125	77.8502	107.977	116.547	140.137	121.192	125.959	159.871	106.635	94.9349	120.48		72.9861			0.000155428		65.3622			1.07101e-05		68.4682			3.73938e-05		66.1013			5.89111e-05		65.2786			7.89477e-05
71.0979	96.3708	95.428	87.6322	106.931	95.832	107.911	103.558	143.734	91.5302	93.2929	109.519	98.3565	122.047	102.986	107.797	58.7784	123.54	103.17	95.1626	141.738	46.2716	98.0255	95.3451		73.0017			0.000156715		65.3743			1.07723e-05		68.4817			3.75775e-05		66.2494			6.14432e-05		65.3148			7.96474e-05
86.3136	97.6837	84.5642	89.5205	114.478	103.579	99.9601	106.006	141.403	76.3872	90.6577	102.816	134.726	89.9433	119.534	114.734	44.1957	129.476	121.869	98.5134	164.594	105.913	113.822	128.11		73.0175			0.000158021		65.3832			1.08185e-05		68.5258			3.81862e-05		66.4355			6.47664e-05		65.3299			7.99405e-05
56.8288	91.9754	96.0227	81.609	111.107	96.89	87.5176	98.5049	169.173	93.4287	81.5907	114.731	119.643	107.747	107.192	111.527	126.854	114.372	133.022	124.749	100.31	109.984	83.5062	97.9332		73.0188			0.000158134		65.4039			1.0927e-05		68.5411			3.83994e-05		66.4477			6.4991e-05		65.3433			8.02027e-05
108.28	93.405	100.766	100.817	94.5706	102.707	114.756	104.011	166.681	79.3743	91.6856	112.58	97.0214	99.7511	105.822	100.865	117.28	133.198	127.555	126.011	129.02	85.1653	116.528	110.238		73.0579			0.000161429		65.4135			1.09772e-05		68.5735			3.88538e-05		66.4576			6.51725e-05		65.4433			8.21763e-05
87.4923	84.9564	97.5017	89.9835	104.836	81.5884	116.063	100.829	173.255	89.0301	94.0484	118.778	115.604	115.708	109.061	113.457	126.177	133.345	100.714	120.079	118.012	102.361	133.25	117.874		73.0682			0.000162304		65.4401			1.11187e-05		68.6459			3.98894e-05		66.5051			6.60526e-05		65.4738			8.27873e-05
97.0889	95.34	86.6649	93.0313	111.033	104.661	88.725	101.473	160.434	106.01	81.3771	115.94	60.7069	108.147	111.891	93.5818	135.015	134.866	138.393	136.091	47.5765	83.5407	89.7513	73.6229		73.0897			0.000164152		65.4664			1.12598e-05		68.6737			4.0293e-05		66.6444			6.86939e-05		65.5128			8.35741e-05
104.603	93.2061	95.0226	97.6107	108.621	106.252	87.5634	100.812	165.786	92.7511	106.963	121.833	95.199	104.291	115.776	105.089	158.551	66.845	117.081	114.159	110.266	104.911	84.3365	99.8378		73.0974			0.000164813		65.501			1.1448e-05		68.7545			4.14891e-05		66.7096			6.99639e-05		65.5174			8.36686e-05
102.975	96.2389	91.7632	96.9923	112.612	87.0158	89.2343	96.2874	138.808	99.5562	89.1176	109.161	122.057	139.372	122.815	128.081	139.268	82.5651	143.811	121.881	137.373	103.954	124.283	121.87		73.1091			0.000165834		65.5037			1.14628e-05		68.7659			4.1661e-05		66.713			7.00308e-05		65.5395			8.4117e-05
104.824	81.0156	97.1055	94.315	128.556	102.965	101.981	111.167	126.548	92.8663	111.581	110.332	120.899	104.729	108.998	111.542	83.578	101.318	141.67	108.855	75.9099	130.439	154.692	120.347		73.114			0.000166263		65.6191			1.21136e-05		68.7911			4.20425e-05		66.7193			7.01541e-05		65.5696			8.47338e-05
100.49	91.1495	88.0953	93.245	99.3728	101.014	121.492	107.293	98.1376	85.0653	102.096	95.0998	129.033	114.165	118.213	120.47	147.01	127.416	133.895	136.107	84.1792	116.449	78.7834	93.1372		73.1824			0.000172331		65.6507			1.22976e-05		68.7991			4.21636e-05		66.8022			7.18058e-05		65.767			8.88749e-05
86.1157	90.0798	109.489	95.2281	125.412	109.29	103.84	112.847	107.44	81.4404	82.2096	90.3632	101	104.321	45.4791	83.6001	133.266	144.622	96.6691	124.852	98.1958	112.252	104.033	104.827		73.2136			0.000175174		65.6565			1.23317e-05		68.8498			4.29429e-05		66.8106			7.19739e-05		65.8757			9.12336e-05
102.297	80.167	94.0601	92.1748	102.356	94.2592	89.2588	95.2913	168.88	66.6941	110.236	115.27	124.066	106.867	85.8231	105.585	116.76	140.174	129.255	128.729	132.515	118.356	115.448	122.107		73.2368			0.00017731		65.6891			1.25252e-05		68.9103			4.38891e-05		66.8353			7.24724e-05		65.8872			9.14868e-05
90.9015	103.262	91.3725	95.1786	92.8773	97.5072	87.9019	92.7621	132.21	79.5284	99.1986	103.646	123.488	122.122	116.357	120.656	122.76	135.357	107.337	121.818	80.6532	114.364	55.8666	83.6278		73.2525			0.000178769		65.7157			1.26848e-05		68.9216			4.40687e-05		66.8919			7.36304e-05		65.9507			9.28954e-05
110.91	102.383	93.2796	102.191	103.763	109.872	108.117	107.251	155.398	94.3781	97.3022	115.693	132.086	81.1233	114.097	109.102	121.941	121.185	99.4791	114.202	110.644	124.48	102.869	112.664		73.2864			0.000181958		65.7388			1.28248e-05		68.9772			4.49592e-05		66.9093			7.39891e-05		65.9646			9.32051e-05
83.0868	116.658	106.446	102.063	126.926	85.8005	95.2735	102.667	119.542	104.1	91.9984	105.214	102.539	106.186	118.984	109.236	121.644	112.54	104.997	113.06	134.328	109.353	97.837	113.839		73.2883			0.000182138		65.756			1.29302e-05		69.0136			4.55519e-05		66.9385			7.45955e-05		65.9674			9.3269e-05
67.491	77.1245	98.0381	80.8845	121.577	107.861	106.12	111.853	150.88	93.6308	101.387	115.299	127.311	97.7971	139.308	121.472	125.107	85.2065	130.183	113.499	114.943	122.043	95.415	110.8		73.3149			0.000184684		65.795			1.31725e-05		69.0232			4.57085e-05		66.9588			7.50183e-05		66.0159			9.43622e-05
99.6256	89.3647	106.598	98.5293	120.267	96.928	103.726	106.974	164.953	82.0667	84.6693	110.563	115.484	131.049	101.845	116.126	100.138	104.634	108.643	104.472	77.1702	109.989	70.6373	85.9323		73.3533			0.000188404		65.8529			1.35394e-05		69.0357			4.59142e-05		66.9793			7.5449e-05		66.0571			9.52988e-05
86.405	114.342	99.2713	100.006	115.329	107.218	113.397	111.981	136.898	100.382	58.397	98.559	133.65	106.998	96.8743	112.508	134.167	151.06	140.861	142.03	141.132	103.896	88.4478	111.159		73.3641			0.000189467		65.922			1.39903e-05		69.0542			4.62206e-05		66.9907			7.56896e-05		66.1208			9.67656e-05
100.987	87.1151	124.116	104.073	119.762	104.519	94.1662	106.149	160.158	94.8603	77.6913	110.903	108.995	81.8031	93.9306	94.9096	123.397	138.458	146.388	136.081	165.111	111.309	121.078	132.499		73.3738			0.000190427		65.9237			1.40011e-05		69.0891			4.6802e-05		67.0716			7.74151e-05		66.1384			9.71742e-05
121.366	82.8461	96.93	100.381	99.1838	108.562	105.582	104.443	158.139	84.3992	83.4807	108.673	129.946	83.2925	133.118	115.452	136.966	126.112	124.576	129.218	183.107	152.624	86.0767	140.603		73.3768			0.000190721		66.0714			1.50129e-05		69.1167			4.7268e-05		67.0914			7.78429e-05		66.1397			9.72049e-05
112.451	96.4701	109.288	106.07	115.47	112.864	99.964	109.433	151.228	81.7062	84.6575	105.864	129.07	146.429	93.4924	122.997	121.77	121.407	134.822	126	144.621	117.908	53.8717	105.467		73.4317			0.000196226		66.0883			1.51332e-05		69.1388			4.76444e-05		67.1218			7.85047e-05		66.1641			9.77732e-05
92.0352	85.1946	79.7985	85.6761	119.885	100.43	114.552	111.623	162.209	96.3434	73.1182	110.557	91.0619	101.18	30.2482	74.1632	126.48	123.313	135.56	128.451	161.677	96.457	94.6231	117.586		73.4563			0.000198749		66.1563			1.56256e-05		69.1516			4.78621e-05		67.1604			7.93506e-05		66.1689			9.78846e-05
73.3516	80.4138	92.2941	82.0198	132.098	77.1949	97.8085	102.367	167.192	88.7981	94.9135	116.968	84.5059	94.6753	109.07	96.0837	118.105	104.15	147.008	123.088	142.963	72.5449	77.5585	97.6888		73.465			0.00019964		66.1927			1.58951e-05		69.1793			4.83385e-05		67.2209			8.06957e-05		66.1887			9.83491e-05
97.2632	88.2042	109.667	98.3781	96.4887	125.133	94.0845	105.236	166.721	84.7184	109.933	120.458	78.7541	111.954	114.778	101.829	121.666	115.433	121.919	119.672	216.365	105.569	128.231	150.055		73.471			0.00020026		66.1946			1.59093e-05		69.2194			4.90365e-05		67.2286			8.08676e-05		66.2876			0.000100701
97.0943	104.071	105.768	102.311	102.266	81.5866	87.293	90.3818	173.306	104.271	92.12	123.232	111.425	132.379	98.8881	114.231	134.415	59.2978	148.399	114.037	202.978	102.169	108.362	137.836		73.4774			0.000200919		66.2037			1.5977e-05		69.2706			4.99412e-05		67.3244			8.30426e-05		66.3227			0.000101548
118.379	83.1912	106.269	102.613	101.861	113.663	102.073	105.866	168.727	103.514	103.758	125.333	95.6963	100.873	129.151	108.573	130.889	136.368	120.015	129.091	192.936	61.9482	139.513	131.466		73.4966			0.00020293		66.2306			1.61801e-05		69.2742			5.00053e-05		67.4365			8.56571e-05		66.3537			0.000102301
101.334	79.8878	113.974	98.3985	114.016	106.383	90.9993	103.799	156.092	81.9451	96.2799	111.439	84.4205	105.795	110.975	100.397	88.9461	120.534	106.63	105.37	164.618	86.1447	81.2577	110.674		73.5057			0.000203887		66.3024			1.6734e-05		69.306			5.05755e-05		67.4599			8.62118e-05		66.3907			0.000103207
113.517	91.5101	107.772	104.266	89.8372	120.898	80.0991	96.9447	156.215	109.855	72.5174	112.863	90.1118	111.745	128.958	110.272	71.9549	105.197	116.655	97.9356	166.232	138.56	71.7298	125.507		73.5081			0.000204133		66.3743			1.73061e-05		69.3083			5.0618e-05		67.4831			8.67649e-05		66.4514			0.000104709
93.9871	116.524	103.691	104.734	112.729	134.895	94.2433	113.956	167.546	96.686	77.9681	114.067	105.594	116.566	114.127	112.096	125.049	117.258	84.2343	108.847	120.429	78.2891	111.141	103.286		73.5092			0.000204251		66.3874			1.74123e-05		69.4223			5.27136e-05		67.493			8.70007e-05		66.4743			0.000105281
97.4055	86.5695	86.0525	90.0092	115.725	64.6585	87.9733	89.4522	158.119	98.4762	91.8146	116.137	118.438	86.9683	126.97	110.792	124.653	145.083	108.569	126.102	131.181	86.9147	59.1202	92.4054		73.5191			0.000205293		66.5105			1.84403e-05		69.4454			5.3147e-05		67.4982			8.71272e-05		66.5013			0.000105959
108.313	113.495	93.272	105.027	93.8883	90.904	93.418	92.7368	167.963	78.36	92.0913	112.805	153.23	135.119	133.457	140.602	121.625	109.073	107.637	112.778	167.072	126.641	78.2981	124.004		73.5401			0.00020753		66.5343			1.8646e-05		69.5043			5.42708e-05		67.5308			8.79114e-05		66.5038			0.000106022
108.555	104.641	93.64	102.279	96.993	80.8112	94.07	90.6247	138.8	85.2279	82.3964	102.141	132.191	115.336	119.307	122.278	100.781	133.699	110.705	115.062	160.764	128.079	83.7089	124.184		73.5423			0.000207771		66.6795			1.99449e-05		69.5629			5.54084e-05		67.5586			8.85883e-05		66.5072			0.000106106
122.701	101.543	121.472	115.238	117.433	113.387	107.168	112.663	118.614	96.9461	90.5088	102.023	137.071	54.9461	98.4964	96.8377	108.686	112.89	71.649	97.7416	188.555	82.5616	127.055	132.724		73.5608			0.000209757		66.6917			2.00585e-05		69.5674			5.54978e-05		67.5935			8.9443e-05		66.5106			0.000106191
92.3697	111.592	103.504	102.488	105.289	110.477	95.9318	103.899	136.705	100.271	72.3986	103.125	118.725	128.789	103.686	117.066	128.502	118.803	138.413	128.573	181.586	126.164	110.043	139.264		73.5797			0.000211813		66.7812			2.09054e-05		69.5737			5.56201e-05		67.6064			8.97596e-05		66.5329			0.000106755
92.7502	95.2522	92.0596	93.354	112.122	87.1615	93.8821	97.7218	172.206	110.303	75.9827	119.497	125.27	87.4978	122.636	111.801	83.2241	94.4468	114.788	97.4864	152.783	130.698	80.2834	121.255		73.6128			0.00021544		66.8113			2.11974e-05		69.598			5.61006e-05		67.6116			8.98881e-05		66.5427			0.000107006
101.604	97.6616	115.191	104.819	106.329	116.648	106.99	109.989	158.381	94.4617	88.1446	113.662	94.3302	79.884	61.6743	78.6295	152.785	136.44	108.618	132.614	114.874	109.726	76.7265	100.442		73.6215			0.000216408		66.8244			2.13265e-05		69.6537			5.72157e-05		67.6156			8.99875e-05		66.5819			0.000108004
106.823	98.48	85.0783	96.7937	104.075	100.99	94.8609	99.9754	158.242	82.3131	84.1615	108.239	106.416	135.645	92.24	111.434	145.733	123.202	123.403	130.779	135.898	66.3324	133.844	112.025		73.6386			0.000218322		66.8279			2.13606e-05		69.6819			5.77885e-05		67.6489			9.08148e-05		66.6488			0.000109732
118.253	78.952	99.2792	98.828	105.712	101.859	73.3418	93.6377	151.507	85.0848	72.9544	103.182	89.9829	119.151	117.454	108.863	93.2788	53.994	82.9623	76.745	162.437	125.8	58.1542	115.464		73.6502			0.000219621		66.8456			2.15357e-05		69.7179			5.85278e-05		67.6673			9.12763e-05		66.6541			0.000109868
108.881	113.499	107.359	109.913	96.6403	73.7551	94.5904	88.3286	150.827	84.8032	78.6323	104.754	94.8669	108.758	111.447	105.024	146.077	136.226	124.299	135.534	207.089	111.719	111.853	143.554		73.6524			0.000219868		66.851			2.15895e-05		69.7183			5.85352e-05		67.7062			9.22557e-05		66.6772			0.000110472
91.4214	96.9752	86.4213	91.606	111.407	77.0112	88.4996	92.3058	161.488	100.392	98.9388	120.273	126.212	122.212	128.551	125.658	77.7094	92.0289	122.158	97.2988	159.647	88.4672	76.9798	108.365		73.6586			0.000220568		66.8841			2.19202e-05		69.7451			5.90901e-05		67.7151			9.24804e-05		66.7364			0.00011203
119.06	108.265	84.2901	103.871	99.0231	97.459	91.9093	96.1305	148.11	73.9408	81.1161	101.056	134.206	105.906	117.199	119.104	96.8192	121.49	127.431	115.247	192.974	61.3784	143.54	132.631		73.7274			0.00022847		66.8885			2.19651e-05		69.7502			5.91967e-05		67.7693			9.38639e-05		66.7645			0.000112775
92.3281	106.889	102.755	100.657	92.2793	107.507	64.676	88.154	162.333	82.3854	95.434	113.384	119.547	100.41	118.437	112.798	103.828	87.9297	111.929	101.229	175.14	112.867	103.497	130.501		73.7612			0.000232445		66.9354			2.2444e-05		69.8374			6.10415e-05		67.7858			9.42907e-05		66.7797			0.000113181
95.4132	85.9887	92.6739	91.3586	123.472	70.2954	93.2006	95.6561	153.154	77.5463	83.9051	104.868	137.389	165.711	122.558	141.886	115.298	131.658	110.944	119.3	155.861	126.7	81.4556	121.339		73.7695			0.000233436		66.9712			2.28154e-05		69.8739			6.18279e-05		67.8359			9.55908e-05		66.8039			0.000113828
98.1762	100.713	102.214	100.368	113.09	48.8263	79.2915	80.4025	160.587	98.0368	86.9368	115.187	64.3454	99.9415	102.28	88.8555	110.132	141.641	114.05	121.941	175.316	82.0611	118.336	125.238		73.7758			0.000234186		67.013			2.32575e-05		69.8872			6.2118e-05		67.8548			9.60853e-05		66.8062			0.000113892
82.3684	95.0128	94.6717	90.6843	105.706	101.803	118.696	108.735	153.667	91.5547	85.2714	110.164	89.3694	110.73	94.7149	98.2714	119.253	123.667	125.073	122.664	147.416	116.533	77.8145	113.921		73.7827			0.000235014		67.0724			2.38992e-05		69.9779			6.4125e-05		67.8644			9.63392e-05		66.815			0.000114127
80.9769	104.436	83.1435	89.5189	100.135	101.784	104.184	102.034	163.701	95.6682	71.2472	110.205	99.5105	78.7777	116.366	98.2182	144.117	85.4569	80.9783	103.518	146.431	126.487	98.7691	123.895		73.7996			0.000237047		67.1021			2.42254e-05		70.0021			6.46692e-05		67.8705			9.64984e-05		66.8244			0.000114381
95.6022	96.971	90.2543	94.2758	66.1922	101.257	110.663	92.7042	146.356	91.6279	71.7668	103.25	113.827	115.961	102.276	110.688	146.839	55.7026	123.557	108.7	101.693	83.5947	56.492	80.5932		73.8269			0.00024036		67.2746			2.62077e-05		70.037			6.54643e-05		67.8956			9.71629e-05		66.8594			0.000115329
107.338	89.8762	96.5027	97.9056	97.4966	90.3514	104.119	97.3222	143.885	81.6718	79.262	101.606	84.6804	98.0471	112.906	98.5446	128.387	76.9734	95.4743	100.278	169.025	131.509	85.3642	128.633		73.8408			0.00024207		67.2757			2.62205e-05		70.0422			6.55819e-05		67.953			9.86972e-05		66.8741			0.000115729
98.2151	111.864	107.664	105.914	118.904	119.037	111.961	116.634	149.32	92.6865	66.9853	102.997	91.8731	48.8076	67.2591	69.3133	107.27	94.6064	72.1668	91.3477	165.037	72.296	93.2012	110.178		73.8604			0.000244486		67.2915			2.64097e-05		70.0514			6.57941e-05		67.9578			9.88273e-05		66.8859			0.000116052
102.113	90.5521	91.1435	94.603	114.807	115.903	109.135	113.282	125.656	84.0809	81.9887	97.2419	117.655	109.827	106.726	111.403	124.584	143.96	154.306	140.95	171.397	102.049	96.4851	123.31		73.8604			0.000244496		67.2927			2.64245e-05		70.063			6.60613e-05		67.9693			9.91371e-05		66.887			0.000116083
106.809	93.7701	126.044	108.874	108.177	97.6189	98.9983	101.598	177.021	102.143	82.5043	120.556	101.344	117.929	114.459	111.244	107.196	120.423	103.386	110.335	178.107	128.847	103.175	136.71		73.8741			0.000246201		67.4387			2.82326e-05		70.109			6.71297e-05		68.0666			0.000101799		66.946			0.000117705
93.2101	91.4837	83.8764	89.5234	88.3684	121.14	93.1368	100.882	131.196	86.8715	97.6881	105.252	129.493	85.8172	118.643	111.318	104.646	89.8057	94.3764	96.2759	118.515	109.847	57.5787	95.3137		73.8872			0.000247842		67.4528			2.84134e-05		70.1461			6.80036e-05		68.1162			0.00010318		66.9654			0.000118244
95.5203	94.671	119.202	103.131	116.308	84.1169	93.9653	98.1301	117.008	93.9266	106.019	105.651	93.7163	118.988	124.201	112.302	145.976	119.042	126.336	130.451	138.889	119.169	103.738	120.599		73.928			0.000253022		67.4562			2.84572e-05		70.179			6.87878e-05		68.1425			0.000103919		66.9779			0.000118592
92.1188	86.6035	120.232	99.6513	102.533	122.073	81.062	101.889	132.932	84.1492	97.7913	104.957	65.2527	90.7298	97.4489	84.4771	132.486	145.938	116.415	131.613	164.445	64.7856	116.203	115.144		73.9322			0.00025355		67.4816			2.87854e-05		70.191			6.90757e-05		68.1805			0.000104998		67.0108			0.000119514
99.5088	100.723	102.042	100.758	60.1539	81.8679	92.0532	78.025	150.134	87.6807	83.6882	107.168	77.6555	94.0638	134.365	102.028	114.367	142.176	118.488	125.011	180.477	108.395	125.252	138.041		73.934			0.000253788		67.5634			2.98678e-05		70.2011			6.93181e-05		68.1821			0.000105044		67.016			0.00011966
102.112	100.949	108.66	103.907	118.904	87.4505	115.845	107.4	165.651	73.5463	99.4207	112.873	121.805	106.993	108.755	112.518	118.737	134.333	98.5153	117.195	155.916	117.417	93.1379	122.157		73.9369			0.000254162		67.6168			3.0595e-05		70.2534			7.05914e-05		68.1898			0.000105262		67.0364			0.000120234
92.8394	104.326	101.851	99.672	131.34	107.825	96.4432	111.87	176.888	80.9176	104.757	120.854	106.162	93.8944	79.1996	93.0853	146.634	125.528	116.62	129.594	142.484	95.974	93.795	110.751		73.9447			0.000255171		67.6542			3.11144e-05		70.2669			7.0922e-05		68.242			0.000106762		67.1096			0.000122319
107.107	116.614	104.79	109.503	112.56	103.376	85.0548	100.33	153.729	78.0591	95.5651	109.118	128.723	151.308	120.38	133.47	104.129	55.2838	132.651	97.3546	113.865	116.653	87.5416	106.02		73.9508			0.00025595		67.7581			3.25996e-05		70.2856			7.13844e-05		68.3235			0.000109143		67.1168			0.000122526
112.588	105.886	77.0404	98.5049	111.541	75.217	101.583	96.1136	146.263	96.3923	94.155	112.27	92.9598	121.92	93.7132	102.864	142.059	137.551	150.303	143.304	128.115	99.6647	97.5141	108.431		73.9527			0.000256196		67.7667			3.27256e-05		70.3145			7.21022e-05		68.3345			0.000109467		67.1654			0.000123928
84.5724	102.997	109.339	98.9692	74.0397	86.306	102.361	87.569	126.054	102.229	70.4806	99.5878	114.79	126.993	114.42	118.735	113.184	120.028	153.203	128.805	126.053	124.697	95.4674	115.406		73.9811			0.000259901		67.7772			3.28794e-05		70.338			7.26936e-05		68.3884			0.000111072		67.1966			0.000124838
114.344	82.7487	99.2948	98.7958	99.9428	103	83.2124	95.385	136.81	116.179	81.4516	111.48	131.813	124.026	120.724	125.521	58.1621	94.493	110.741	87.7988	135.255	116.698	109.687	120.547		73.9922			0.00026136		67.7871			3.30263e-05		70.346			7.28957e-05		68.3999			0.000111418		67.2073			0.000125149
100.58	108.153	108.837	105.857	136.792	117.455	108.693	120.98	95.8331	116.832	72.0475	94.9042	97.0255	100.601	107.868	101.832	105.033	124.583	141.705	123.774	150.937	82.7191	100.927	111.528		74.0095			0.000263661		67.7903			3.30732e-05		70.3792			7.37374e-05		68.4208			0.000112049		67.2132			0.000125322
108.703	121.769	85.9361	105.469	111.366	87.4542	84.9409	94.587	70.3964	108.427	82.2996	87.0409	109.859	120.203	71.9395	100.667	156.154	134.49	131.402	140.682	123.716	88.2003	83.4953	98.4704		74.0469			0.000268677		67.8184			3.34909e-05		70.4559			7.57213e-05		68.4669			0.00011345		67.2241			0.000125641
87.8995	93.0428	110.517	97.1533	125.581	94.524	89.4559	103.187	134.339	85.7648	70.5077	96.8705	116.48	96.4629	89.1372	100.693	102.586	142.801	152.973	132.787	123.122	110.774	80.7029	104.866		74.0628			0.000270835		67.8431			3.38637e-05		70.4589			7.57977e-05		68.4934			0.000114262		67.4162			0.000131403
81.5922	100.222	109.767	97.1936	58.2438	78.6473	103.368	80.0862	148.143	97.8185	87.8722	111.278	123.754	122.994	107.609	118.119	110.073	124.229	128.635	120.979	161.84	101.67	96.574	120.028		74.0695			0.000271744		67.8443			3.38811e-05		70.535			7.78142e-05		68.5812			0.000116991		67.4263			0.000131715
99.2083	97.2872	94.3616	96.9524	87.2663	79.9658	126.719	97.9838	100.204	85.6156	85.0414	90.2869	99.7579	110.717	141.314	117.263	116.099	139.123	97.7811	117.668	142.141	61.615	95.0586	99.605		74.0808			0.000273302		67.9066			3.48368e-05		70.5988			7.95449e-05		68.627			0.000118441		67.4747			0.000133206
101.979	90.2031	86.7643	92.982	58.7083	97.5959	101.167	85.8238	123.576	98.2777	96.0198	105.958	133.386	123.052	81.4678	112.635	128.283	90.0313	125.186	114.5	161.65	73.1043	93.1695	109.308		74.0818			0.000273439		67.9337			3.52609e-05		70.6081			7.98001e-05		68.672			0.00011988		67.4754			0.00013323
97.7942	95.3529	68.3333	87.1601	72.8706	80.5374	118.905	90.771	120.901	90.74	87.1656	99.6022	132.275	73.9616	95.7604	100.666	131.098	64.9348	118.632	104.888	164.031	114.9	99.7453	126.225		74.0959			0.000275382		67.952			3.555e-05		70.6422			8.07405e-05		68.684			0.000120265		67.4763			0.000133257
103.506	89.4726	96.8618	96.6134	92.1	75.8104	122.42	96.7769	173.051	94.1072	89.5497	118.903	111.981	126.327	126.941	121.75	146.548	97.2762	151.434	131.753	165.579	107.53	104.475	125.861		74.1176			0.000278389		67.9664			3.57774e-05		70.6664			8.14137e-05		68.722			0.000121494		67.5146			0.000134449
83.1924	90.7818	93.9946	89.3229	123.049	77.2349	111.221	103.835	154.718	85.0573	69.7785	103.185	98.794	73.6667	115.252	95.9042	131.107	132.398	121.199	128.235	112.914	103.673	105.649	107.412		74.1528			0.00028335		67.9806			3.60055e-05		70.7008			8.23825e-05		68.7253			0.000121602		67.5707			0.000136212
87.2296	88.1775	66.9146	80.7739	124.746	102.809	85.3499	104.302	170.925	91.2583	95.7543	119.313	126.014	115.858	88.35	110.074	114.657	148.74	75.4089	112.935	96.7165	101.801	113.482	104		74.1673			0.000285425		68.0077			3.64418e-05		70.7497			8.37734e-05		68.7503			0.000122421		67.5726			0.000136272
101.936	109.242	96.7073	102.629	103.99	105.919	95.5325	101.814	147.207	91.5141	78.8306	105.85	132.497	115.497	146.722	131.572	125.161	86.7345	136.443	116.113	106.897	87.7006	78.9982	91.1986		74.1723			0.00028613		68.0142			3.65475e-05		70.7543			8.39071e-05		68.7711			0.000123103		67.576			0.000136379
107.67	84.988	89.386	94.0147	105.712	109.675	103.959	106.449	159.511	88.8978	88.5924	112.334	124.05	52.0439	132.305	102.8	92.8425	90.8749	125.814	103.177	95.0572	98.3464	115.141	102.848		74.1826			0.000287609		68.0432			3.70216e-05		70.7814			8.4688e-05		68.7718			0.000123125		67.6542			0.000138877
83.7775	84.2095	93.5131	87.1667	128.195	89.6041	105.855	107.885	154.017	93.732	81.5018	109.75	117.305	133.982	117.852	123.046	146.498	125.496	138.552	136.849	97.4956	72.6456	122.689	97.6099		74.2163			0.000292508		68.0701			3.74658e-05		70.8091			8.54945e-05		68.8062			0.000124263		67.6638			0.000139186
88.6794	95.8931	98.0898	94.2208	113.325	107.51	101.564	107.467	178.119	73.73	104.577	118.809	113.222	134.874	96.1973	114.765	95.2547	90.7649	100.275	95.4316	125.564	126.185	111.261	121.003		74.2267			0.000294019		68.1814			3.93593e-05		70.9278			8.90318e-05		68.8469			0.00012562		67.6686			0.000139339
98.5796	85.6981	87.9592	90.7456	95.4091	109.288	101.601	102.1	141.162	73.5107	69.2283	94.6336	104.942	93.2601	124.912	107.705	104.559	104.184	152.318	120.354	110.073	114.392	95.8833	106.783		74.2962			0.000304393		68.1908			3.95225e-05		70.9957			9.11146e-05		68.87			0.000126398		67.7728			0.000142742
96.8493	99.8591	104.722	100.477	90.5153	75.1809	85.5485	83.7482	137.374	71.2248	89.2987	99.2992	93.8326	82.5686	115.038	97.1463	161.226	121.2	128.095	136.84	117.673	100.209	69.5769	95.8196		74.3028			0.0003054		68.2326			4.02604e-05		71.0891			9.4054e-05		68.9383			0.000128722		67.7861			0.00014318
97.3548	88.5213	103.978	96.6182	80.696	96.9607	101.884	93.1803	149.577	98.7163	68.0581	105.45	97.4438	101.105	108.33	102.293	120.588	105.133	164.965	130.229	181.676	120.805	97.6482	133.376		74.3133			0.000306996		68.2469			4.05145e-05		71.1151			9.48895e-05		68.9715			0.000129863		67.8186			0.000144259
97.3627	103.211	105.373	101.982	71.7133	73.7702	100.641	82.0416	145.201	89.5787	77.111	103.964	119.22	123.568	118.172	120.32	105.564	127.166	158.278	130.336	179.75	113.311	86.5047	126.522		74.3295			0.000309471		68.2626			4.07963e-05		71.1232			9.51485e-05		69.0187			0.000131505		67.8319			0.000144704
79.9199	92.4991	107.012	93.1438	143.499	109.375	90.8197	114.564	154.898	84.2327	82.2056	107.112	105.451	97.7242	131.545	111.574	111.753	119.763	128.34	119.952	141.951	83.4677	65.7405	97.0529		74.3745			0.000316459		68.3758			4.28816e-05		71.1343			9.55072e-05		69.0749			0.000133482		67.8342			0.000144779
88.0348	91.5245	97.9371	92.4988	104.752	88.7252	113.799	102.426	156.237	68.6034	88.6609	104.5	103.055	109.642	131.69	114.796	117.643	117.768	130.158	121.856	163.118	61.9378	107.612	110.889		74.3769			0.000316839		68.3965			4.32732e-05		71.1593			9.63197e-05		69.0853			0.000133853		67.8558			0.000145502
100.653	76.2987	87.1444	88.0319	140.294	65.2158	111.816	105.775	147.306	85.6257	66.5627	99.8316	97.6921	85.0592	120.963	101.238	132.027	135.517	94.2429	120.596	163.927	99.1738	111.508	124.87		74.4003			0.000320543		68.4139			4.36048e-05		71.1694			9.66497e-05		69.0907			0.000134043		67.8576			0.000145564
90.7431	96.5755	100.685	96.0012	146.445	98.15	120.017	121.537	146.529	90.6876	78.1938	105.137	126.193	98.1002	102.41	108.901	76.8525	98.5903	128.478	101.307	175.456	90.5592	95.7546	120.59		74.4312			0.000325476		68.638			4.80964e-05		71.1982			9.75958e-05		69.1292			0.000135419		67.8734			0.000146097
83.2964	100.17	98.5371	94.0013	88.9267	110.882	101.53	100.446	157.366	81.6099	75.7599	104.912	85.4437	120.86	131.078	112.46	132.305	142.435	106.365	127.035	158.303	91.6499	84.0443	111.332		74.451			0.000328683		68.7004			4.94217e-05		71.2563			9.95327e-05		69.1439			0.000135947		67.8735			0.000146097
99.7138	100.552	78.6261	92.9638	92.8954	66.0042	115.176	91.3584	151.951	81.3701	79.1711	104.164	127.027	68.5819	134.432	110.014	112.791	107.98	112.776	111.182	117.334	92.7335	110.842	106.97		74.4771			0.000332947		68.7349			5.01673e-05		71.2681			9.99316e-05		69.189			0.000137584		67.8851			0.000146489
87.2174	100.284	99.8616	95.7878	100.777	88.4063	105.571	98.2516	123.057	62.6839	73.8039	86.515	120.021	40.6162	121.921	94.1861	127.529	134.238	123.321	128.363	181.703	90.0016	106.448	126.051		74.5071			0.000337901		68.755			5.06085e-05		71.2703			0.000100005		69.199			0.000137946		67.8954			0.000146839
100.196	99.4392	87.3128	95.6494	76.2351	108.172	122.248	102.218	147.828	81.1482	75.3707	101.449	130.463	141.134	112.498	128.032	114.653	96.181	81.4411	97.4251	176.259	108.209	104.306	129.591		74.5174			0.000339627		68.7698			5.0935e-05		71.2833			0.000100444		69.2107			0.000138376		67.902			0.000147063
97.157	112.008	90.5971	99.9207	94.334	88.3634	99.6952	94.1309	159.745	86.8858	92.7816	113.138	102.328	121.187	127.475	116.996	115.069	122.584	67.835	101.829	154.672	78.2131	85.071	105.985		74.5312			0.000341935		68.7911			5.14073e-05		71.2987			0.000100968		69.279			0.000140896		67.9371			0.000148258
81.3191	80.6166	106.837	89.5908	115.457	63.7696	95.8755	91.7006	153.223	82.369	79.4574	105.016	134.774	76.3938	98.9871	103.385	107.374	105.248	90.7029	101.108	164.094	116.197	79.8504	120.047		74.54			0.00034343		68.8063			5.1748e-05		71.3009			0.000101044		69.2952			0.0001415		67.9453			0.000148537
106.332	109.972	85.9825	100.762	87.2913	99.5016	84.4936	90.4288	154.689	85.4207	70.4004	103.504	124.296	118.32	80.2019	107.606	88.1715	133.23	99.2706	106.891	163.459	109.175	116.839	129.824		74.5419			0.000343742		68.8077			5.17798e-05		71.3347			0.000102202		69.3133			0.000142178		67.958			0.000148971
94.7775	99.4096	87.0929	93.76	73.6607	95.6847	125.162	98.169	156.207	83.7173	80.9956	106.973	110.084	122.615	125.742	119.48	94.7879	122.544	136.677	118.003	173.734	107.36	73.2969	118.13		74.5749			0.000349365		68.8284			5.22449e-05		71.3376			0.000102303		69.3658			0.000144162		68.0409			0.000151838
79.8333	83.9881	85.7662	83.1959	109.678	95.8684	113.504	106.35	166.798	73.4046	94.4984	111.567	102.65	120.272	103.494	108.805	97.5483	103.573	154.383	118.501	159.478	103.353	125.118	129.316		74.5772			0.000349769		68.8297			5.22754e-05		71.3752			0.000103605		69.3716			0.000144381		68.0625			0.000152595
93.4143	91.7788	103.884	96.3591	86.4549	98.3617	105.032	96.616	164.319	79.2442	88.6198	110.728	126.271	120.071	126.262	124.202	49.5693	85.0454	109.472	81.3621	111.167	119.692	102.985	111.281		74.5801			0.000350256		68.8332			5.23542e-05		71.3997			0.000104463		69.4158			0.000146072		68.0665			0.000152734
103.472	92.5664	98.8067	98.2816	101.796	101.57	113.116	105.494	159.964	79.2193	86.1555	108.446	103.756	142.763	132.701	126.406	104.625	152.319	127.261	128.068	92.6789	112.232	89.0736	97.9949		74.5945			0.000352743		68.8545			5.28398e-05		71.4076			0.000104742		69.4177			0.000146146		68.0963			0.000153784
87.9792	84.7098	94.3519	89.0136	81.0192	94.5477	105.743	93.77	161.626	79.0021	87.1368	109.255	99.1722	118.497	89.3918	102.354	106.15	130.706	61.7858	99.5472	101.7	131.51	111.404	114.871		74.5954			0.0003529		68.8586			5.29325e-05		71.4092			0.000104799		69.4443			0.000147173		68.1471			0.000155587
89.3375	91.8246	64.3841	81.8487	112.594	105.448	108.953	108.998	157.903	86.5797	90.816	111.766	116.999	91.9228	111.421	106.781	96.3548	106.6	141.34	114.765	87.3465	78.199	76.6534	80.733		74.6022			0.000354084		68.8974			5.3829e-05		71.4099			0.000104822		69.447			0.00014728		68.1556			0.000155889
108.569	89.2377	106.259	101.355	106.363	91.4226	82.0022	93.2625	146.603	71.135	95.1525	104.297	117.35	111.963	125.568	118.294	88.0273	99.1486	98.9091	95.3617	55.2545	131.761	95.0351	94.017		74.6221			0.000357561		69.0078			5.6456e-05		71.4314			0.000105582		69.4787			0.000148513		68.1566			0.000155924
69.6512	97.0571	95.9238	87.544	117.762	82.0267	103.546	101.111	133.393	97.8551	98.3881	109.879	109.149	100.025	106.925	105.366	138.475	137.859	122.142	132.825	127.441	97.1828	79.9062	101.51		74.6385			0.000360446		69.0203			5.67607e-05		71.46			0.000106603		69.5013			0.000149395		68.1912			0.000157167
113.364	93.7896	103.691	103.615	99.7998	55.6314	103.663	86.3647	111.186	86.7822	80.2576	92.7419	122.489	100.677	99.5958	107.587	121.998	108.354	102.982	111.111	143.272	105.561	106.644	118.493		74.6393			0.000360573		69.0357			5.71375e-05		71.4849			0.000107498		69.5042			0.000149511		68.2563			0.000159527
91.0513	90.2016	87.4471	89.5667	118.502	95.2394	107.761	107.168	134.202	89.0907	78.4445	100.579	109.647	118.769	121.156	116.524	96.7975	133.394	136.817	122.336	168.163	112.753	94.7206	125.212		74.6551			0.00036338		69.0543			5.75976e-05		71.5017			0.000108105		69.5996			0.0001533		68.2668			0.000159909
73.4324	90.7074	102.807	88.9822	121.64	89.4702	106.721	105.944	149.182	67.3327	100.18	105.565	134.431	119.828	96.982	117.08	109.775	102.742	126.373	112.963	120.568	116.797	121.749	119.705		74.6749			0.000366916		69.1062			5.88975e-05		71.5043			0.000108199		69.6016			0.000153381		68.2687			0.000159978
94.0509	83.121	100.169	92.447	132.444	98.0169	87.6522	106.038	141.698	80.043	79.5534	100.432	60.6419	109.292	132.907	100.947	109.088	145.092	162.233	138.804	131.668	127.942	132.679	130.763		74.6793			0.000367708		69.1164			5.91552e-05		71.5219			0.000108839		69.6033			0.000153449		68.2762			0.000160252
96.8765	93.6959	93.5715	94.7147	118.998	103.338	103.878	108.738	157.767	87.4197	91.3956	112.194	118.651	126.718	129.768	125.046	120.18	142.867	107.22	123.422	96.7373	106.502	108.898	104.046		74.6984			0.000371151		69.1177			5.91886e-05		71.5286			0.000109085		69.6075			0.000153617		68.2796			0.000160375
86.6616	88.9848	79.5697	85.072	120.803	100.362	103.029	108.065	161.971	96.4348	83.4565	113.954	116.048	96.4722	94.5611	102.36	100.335	88.2465	106.054	98.2118	133.895	114.288	90.4522	112.878		74.7201			0.000375105		69.1238			5.93435e-05		71.5417			0.000109563		69.6421			0.000155018		68.2819			0.000160462
94.54	90.9436	93.2392	92.9076	135.036	95.7077	98.7177	109.82	150.815	73.0342	99.9246	107.925	123.514	91.9312	112.223	109.223	130.104	87.631	100.144	105.96	175.402	112.593	99.3884	129.128		74.7572			0.000381944		69.148			5.99624e-05		71.5572			0.000110133		69.6524			0.000155437		68.3181			0.000161794
105.644	112.59	91.7035	103.312	127.433	110.731	113.837	117.334	140.926	57.0852	93.7421	97.251	127.666	43.4183	126.268	99.1175	89.6535	104.996	144.392	113.014	175.955	72.1456	112.26	120.12		74.7673			0.000383832		69.1522			6.0071e-05		71.5862			0.000111208		69.6762			0.000156405		68.356			0.0001632
104.18	106.401	89.5177	100.033	145.119	125.216	101.987	124.107	162.046	113.113	100.032	125.064	122.475	132.282	99.9971	118.251	131.271	63.1907	136.529	110.33	162.674	122.493	87.5398	124.235		74.7749			0.00038525		69.1589			6.02435e-05		71.6019			0.000111796		69.6852			0.000156775		68.3685			0.000163667
96.2385	98.4688	102.522	99.0765	137.841	117.994	109.001	121.612	141.195	91.8699	90.415	107.827	111.498	84.0918	101.066	98.8853	127.567	120.281	96.1947	114.681	131.189	55.1814	114.318	100.23		74.7983			0.000389673		69.1859			6.0945e-05		71.6131			0.000112215		69.6971			0.000157266		68.3846			0.000164269
92.4777	96.0369	67.6833	85.3993	80.8664	103.124	90.1327	91.3744	153.888	78.4846	79.5659	103.98	116.501	136.637	86.3146	113.151	113.74	133.253	67.2374	104.744	189.176	95.5798	118.669	134.475		74.8019			0.00039035		69.1902			6.10559e-05		71.6246			0.000112649		69.6977			0.000157289		68.4034			0.000164974
101.201	100.242	101.616	101.02	84.4493	107.921	111.957	101.442	149.428	98.2581	79.4675	109.051	116.912	95.1782	142.004	118.032	124.097	123.164	103.884	117.048	154.038	110.339	72.7883	112.389		74.8042			0.000390774		69.2034			6.1402e-05		71.7392			0.000117038		69.724			0.000158373		68.4408			0.000166386
95.422	107.484	94.4257	99.1105	90.77	77.435	96.8589	88.3546	153.057	83.9982	78.6088	105.221	141.625	131.09	122.961	131.892	91.7153	80.9823	138.748	103.815	131.275	67.9538	66.9461	88.7249		74.8137			0.000392588		69.2193			6.18226e-05		71.7906			0.00011906		69.7324			0.000158722		68.4482			0.000166668
89.6757	84.32	82.609	85.5349	111.876	101.624	101.055	104.852	145.61	68.5818	77.7197	97.3039	157.77	89.2362	128.017	125.008	73.0764	141.385	131.332	115.265	188.23	89.9479	135.676	137.951		74.8165			0.000393121		69.2658			6.30645e-05		71.7981			0.000119359		69.7535			0.000159599		68.4541			0.000166893
95.7339	94.7864	92.846	94.4554	105.254	77.449	110.579	97.7605	152.137	62.6091	91.4477	102.064	101.179	110.075	92.0517	101.102	49.5747	99.7648	123.962	91.1005	140.229	74.8848	106.652	107.255		74.8315			0.000396004		69.3092			6.42443e-05		71.8252			0.000120438		69.8002			0.000161556		68.4695			0.000167477
90.7747	113.39	101.734	101.966	84.2959	103.975	102.328	96.8664	141.009	70.1975	84.9653	98.724	113.531	104.034	76.6034	98.0561	153.485	122.287	123.231	133.001	155.157	63.4995	114.312	110.99		74.8409			0.000397799		69.3412			6.5126e-05		71.8433			0.000121164		69.8113			0.000162026		68.6298			0.000173689
93.037	75.7875	104.096	90.9734	120.929	68.5036	109.21	99.5477	158.09	84.2376	80.6394	107.656	132.965	89.823	118.093	113.627	67.2257	125.364	131.722	108.104	159.56	108.139	64.1593	110.619		74.8436			0.000398327		69.4248			6.74856e-05		71.8797			0.000122638		69.8171			0.000162268		68.6792			0.000175644
70.6106	114.901	102.581	96.031	119.095	107.072	88.4867	104.884	135.374	64.3696	74.2606	91.3348	124.641	108.859	97.2055	110.235	141.014	100.965	164.125	135.368	124.865	76.6542	62.7061	88.0752		74.8503			0.000399622		69.4379			6.78623e-05		71.898			0.000123382		69.822			0.000162479		68.8058			0.000180749
97.5614	102.049	90.6364	96.749	112.96	90.3518	84.1644	95.8253	141.197	88.899	60.4594	96.8517	136.951	125.191	119.453	127.198	158.662	108.595	142.886	136.715	153.275	62.779	92.3481	102.801		74.8518			0.000399913		69.4383			6.78745e-05		71.9028			0.000123581		69.8359			0.000163066		68.8632			0.000183108
108.472	110.697	94.704	104.624	128.475	65.1407	88.5039	94.0399	110.302	63.9432	69.9322	81.3926	108.624	120.197	83.9688	104.263	133.851	98.9966	104.892	112.58	162.574	84.2083	99.549	115.444		74.8738			0.000404194		69.4557			6.83764e-05		71.9459			0.000125358		69.8514			0.000163726		68.9543			0.000186907
84.2925	88.348	85.2198	85.9534	125.235	115.558	138.347	126.38	141.728	91.6525	73.9956	102.459	133.012	123.431	112.65	123.031	127.229	136.378	123.955	129.187	141.775	89.3269	83.1077	104.736		74.8741			0.000404256		69.4768			6.89912e-05		71.9589			0.000125901		69.8524			0.00016377		68.9835			0.00018814
77.3877	100.324	103.288	93.6664	155.233	93.0012	118.034	122.089	147.272	62.2668	102.612	104.05	136.88	104.075	95.5977	112.184	103.799	85.5135	90.4699	93.2609	136.369	136.298	79.0456	117.238		74.8902			0.00040743		69.4971			6.95895e-05		71.9941			0.000127375		69.8932			0.000165518		69.048			0.00019089
85.0383	96.1471	101.768	94.3177	99.8978	100.423	99.9647	100.095	162.109	81.9948	81.9945	108.699	76.2877	106.038	119.824	100.716	121.557	108.36	135.926	121.948	125	101.164	83.1736	103.112		74.8939			0.000408151		69.5041			6.97956e-05		72.0184			0.000128402		69.9148			0.000166449		69.0515			0.000191037
104.043	100.912	106.989	103.981	92.2883	119.118	119.853	110.42	166.863	85.452	82.8363	111.717	69.1354	126.191	108.964	101.43	114.849	128.501	90.0874	111.145	133.112	90.633	90.3539	104.7		74.9351			0.00041636		69.5081			6.99126e-05		72.0281			0.000128815		69.9352			0.000167338		69.0682			0.000191758
102.482	87.0034	87.5919	92.3591	129.051	90.1064	118.17	112.443	152.725	72.8162	82.9609	102.834	132.918	87.9232	104.477	108.44	124.912	125.054	91.856	113.941	164.459	107.224	102.2	124.628		74.9392			0.000417182		69.5677			7.17015e-05		72.0898			0.000131466		69.9601			0.000168423		69.0684			0.000191764
100.547	106.905	108.084	105.179	137.979	100.19	88.5213	108.897	131.094	78.8945	82.5451	97.5111	106.295	124.916	112.261	114.491	105.005	141.175	110.471	118.883	141.847	78.6867	115.17	111.901		74.9517			0.000419713		69.5846			7.22158e-05		72.0967			0.000131766		69.9764			0.000169136		69.0713			0.00019189
97.0281	99.9177	98.1218	98.3558	96.0701	99.4222	116.52	104.004	144.851	86.4269	79.3858	103.555	122.437	103.85	111.031	112.439	111.255	96.6064	135.867	114.576	185.707	90.1098	112.617	129.478		74.9853			0.000426554		69.5991			7.2659e-05		72.1033			0.00013205		69.9883			0.00016966		69.0789			0.000192216
87.6699	95.9686	107.299	96.9791	118.492	51.2866	94.8687	88.2156	135.866	73.9712	88.7998	99.5457	101.767	119.008	158.853	126.542	106.627	146.337	145.866	132.943	174.783	105.654	79.871	120.103		74.9933			0.000428216		69.5995			7.26726e-05		72.1345			0.000133415		70.0688			0.000173242		69.0833			0.000192406
112.673	88.5515	95.3479	98.8576	124.059	99.2059	80.0595	101.108	129.844	87.9004	80.7499	99.498	140.726	95.3631	103.519	113.203	81.5602	127.966	123.852	111.126	139.154	99.0472	121.621	119.941		75.0111			0.000431897		69.6157			7.31715e-05		72.1471			0.000133972		70.0717			0.000173372		69.0918			0.000192777
65.8323	74.8469	101.835	80.838	117.803	101.155	103.527	107.495	118.995	96.9216	85.0554	100.324	135.739	134.472	119.411	129.874	97.0696	103.868	75.9822	92.3067	165.074	113.67	79.9933	119.579		75.0285			0.000435516		69.6181			7.32448e-05		72.1686			0.000134921		70.0764			0.000173581		69.1696			0.000196167
109.846	98.718	108.736	105.767	105.329	84.6871	92.0008	94.0058	109.734	94.5145	93.2681	99.1723	120.764	102.37	92.5709	105.235	126.358	114.628	133.934	124.973	162.992	122.006	96.7544	127.251		75.032			0.000436265		69.6238			7.34214e-05		72.1711			0.000135032		70.077			0.000173608		69.185			0.000196845
88.584	84.2913	93.5492	88.8082	124.863	110.154	100.616	111.878	146.621	95.8676	80.4964	107.662	117.591	88.2284	117.842	107.887	117.592	91.7292	75.3165	94.8791	170.005	92.681	102.738	121.808		75.0649			0.000443203		69.6427			7.40102e-05		72.2106			0.000136798		70.0918			0.000174278		69.2255			0.000198638
88.4096	109.028	85.851	94.4296	98.6749	100.263	94.7979	97.9118	174.077	101.027	92.0381	122.381	116.555	103.967	107.302	109.275	123.209	121.518	109.264	117.997	142.669	78.9408	112.346	111.319		75.0674			0.000443732		69.6439			7.40477e-05		72.2264			0.000137512		70.1148			0.000175317		69.2264			0.000198681
98.5707	104.43	82.2864	95.0958	129.634	109.858	90.0914	109.861	159.4	78.5727	83.7923	107.255	69.2299	123.671	128.429	107.11	120.221	142.662	133.481	132.121	170.175	116.321	91.5251	126.007		75.0896			0.000448478		69.7304			7.6797e-05		72.2947			0.000140629		70.1242			0.000175742		69.2265			0.000198683
106.567	108.977	91.3341	102.293	128.991	68.9554	92.4879	96.8114	152.911	72.2267	85.4485	103.529	96.0326	121.528	134.393	117.318	74.0925	89.4524	89.1302	84.225	182.179	111.584	115.194	136.319		75.0945			0.000449541		69.7386			7.70617e-05		72.2955			0.000140665		70.1289			0.000175956		69.26			0.000200181
101.426	97.5407	103.678	100.882	107.815	101.49	102.004	103.77	159.762	74.5713	92.0717	108.802	77.1374	91.1176	132.166	100.14	96.2301	117.348	89.2428	100.94	163.408	96.297	124.697	128.134		75.0976			0.000450195		69.8296			8.00659e-05		72.2975			0.000140757		70.1662			0.000177662		69.2786			0.000201015
97.9254	103.861	96.9079	99.5647	95.3145	93.0403	116.992	101.782	175.672	91.7078	88.7245	118.701	87.8803	117.929	115.703	107.171	135.376	108.848	133.898	126.041	136.182	96.5236	89.9276	107.544		75.1001			0.000450743		69.8566			8.09755e-05		72.3013			0.000140931		70.184			0.000178481		69.2871			0.000201397
117.204	80.551	101.698	99.8176	124.13	86.607	93.2123	101.316	140.899	67.2988	84.4921	97.5632	90.0992	135.715	144.863	123.559	122.021	111.288	123.022	118.777	158.576	107.764	122.252	129.531		75.1048			0.000451768		69.8686			8.13847e-05		72.3075			0.000141223		70.2144			0.00017989		69.3541			0.000204432
101.447	92.0838	99.2887	97.6065	114.691	93.7149	101.846	103.417	173.398	83.0487	101.965	119.471	109.094	121.082	117.723	115.966	113.78	100.666	99.0482	104.498	133.182	121.574	150.629	135.128		75.1074			0.000452316		69.8744			8.15808e-05		72.3174			0.000141679		70.2268			0.000180467		69.3595			0.000204679
98.7192	102.526	97.9673	99.7375	104.626	93.2173	112.984	103.609	155.437	94.4803	76.1678	108.695	120.263	117.672	110.89	116.275	164.256	136.235	103.993	134.828	71.4987	111.269	99.4869	94.0848		75.1132			0.000453581		69.8882			8.20566e-05		72.3298			0.000142257		70.2832			0.00018311		69.3797			0.000205603
98.0305	99.3819	95.6561	97.6895	94.7147	100.226	93.9594	96.2999	171.588	86.7272	93.8437	117.386	109.598	92.7938	112.021	104.804	121.182	147.982	123.035	130.733	88.9741	101.762	85.0762	91.9374		75.1259			0.000456353		69.9374			8.3762e-05		72.3417			0.00014281		70.3078			0.000184276		69.3986			0.000206472
107.012	94.7567	97.6268	99.7986	81.7501	99.4174	103.047	94.7383	178.063	85.8451	105.262	123.057	126.868	95.3115	111.896	111.358	104.565	110.34	95.4469	103.451	157.084	87.6383	111.691	118.804		75.1265			0.000456466		69.9503			8.42155e-05		72.3543			0.000143404		70.3167			0.000184698		69.4104			0.000207013
120.339	91.039	97.7439	103.04	111.064	46.2622	96.2919	84.5394	190.398	88.6114	107.961	128.99	125.536	63.0648	112.475	100.358	143.985	118.684	160.964	141.211	169.154	101.957	120.987	130.699		75.1293			0.000457098		69.957			8.4449e-05		72.3607			0.000143701		70.3313			0.000185391		69.4256			0.000207716
98.2538	99.8521	92.9521	97.0194	108.875	90.2064	115.826	104.969	103.436	89.3582	113.248	102.014	135.512	128.912	91.6612	118.695	120.108	115.642	116.86	117.537	179.189	94.4422	110.802	128.144		75.1434			0.000460174		69.9622			8.46338e-05		72.3758			0.000144415		70.3449			0.000186044		69.4337			0.000208093
106.108	102.598	86.9338	98.5465	87.8839	88.0809	100.669	92.2114	87.5136	108.822	89.1903	95.1751	104.489	124.74	104.743	111.324	129.948	73.3608	103.117	102.142	194.041	96.773	124.031	138.282		75.1566			0.000463084		69.9971			8.58774e-05		72.4129			0.000146179		70.3459			0.00018609		69.4699			0.000209776
106.784	96.27	88.5509	97.2015	124.826	81.7372	97.4334	101.332	135.548	92.7656	102.435	110.25	126.711	112.499	99.1267	112.779	92.9783	98.1998	101.825	97.6678	147.645	86.7602	107.973	114.126		75.1621			0.000464307		70.0008			8.60089e-05		72.4184			0.000146441		70.3675			0.000187129		69.495			0.00021095
109.896	62.4623	99.853	90.737	120.984	120.752	96.7929	112.843	154.637	80.9162	111.997	115.85	91.279	81.3127	93.9554	88.849	145.333	92.0586	102.735	113.376	147.587	110.762	88.5056	115.618		75.2033			0.000473519		70.0053			8.61697e-05		72.4401			0.00014748		70.3797			0.000187715		69.5315			0.000212668
116.621	94.8543	99.2413	103.572	97.3786	111.847	111.129	106.785	161.391	106.493	105.153	124.346	107.944	87.678	89.4757	95.0326	73.0913	107.365	130.949	103.802	149.816	100.383	82.0996	110.766		75.2201			0.000477336		70.0062			8.62005e-05		72.4414			0.000147544		70.405			0.000188939		69.5415			0.000213141
96.5055	87.4588	98.9829	94.3157	118.879	109.414	106.572	111.622	171.978	93.9134	107.764	124.552	95.0943	132.358	144.425	123.959	132.423	123.042	126.382	127.282	159.915	131.148	109.479	133.514		75.2325			0.00048016		70.0204			8.67131e-05		72.4543			0.000148166		70.4298			0.000190149		69.5863			0.000215275
99.0295	84.3292	119.999	101.119	102.355	101.121	88.6446	97.3735	144.631	94.4733	94.3132	111.139	102.404	75.3024	92.3914	90.0325	126.666	155.45	139.205	140.44	141.805	129.052	84.6637	118.507		75.2381			0.000481432		70.0633			8.82775e-05		72.4753			0.000149184		70.4415			0.000190719		69.6047			0.000216157
88.4859	94.8321	102.488	95.2687	92.4686	126.588	99.9701	106.342	169.92	82.6798	105.136	119.245	135.448	92.8234	116.021	114.764	159.251	101.513	166.784	142.516	137.223	101.354	136.364	124.98		75.2389			0.000481628		70.0707			8.85488e-05		72.4918			0.000149991		70.4873			0.000192976		69.6362			0.00021767
99.8196	88.4046	98.4131	95.5458	87.9086	95.0495	98.6227	93.8603	151.335	106.405	66.1149	107.952	113.428	82.3943	86.9058	94.2426	87.4314	109.492	112.627	103.184	158.329	105.605	105.756	123.23		75.2578			0.000485969		70.0785			8.88393e-05		72.5026			0.000150517		70.4888			0.000193049		69.6523			0.000218452
85.9677	106.425	101.915	98.1026	118.971	94.1177	92.1009	101.73	164.644	88.8561	85.643	113.048	119.417	108.795	93.6463	107.286	144.734	115.449	97.695	119.293	153.807	86.4906	128.4	122.899		75.2698			0.000488738		70.0809			8.89253e-05		72.5549			0.000153103		70.4982			0.000193513		69.6647			0.000219051
110.829	98.7812	90.018	99.8759	93.7279	90.9396	105.891	96.853	176.091	84.914	94.8146	118.607	77.0135	106.902	97.5374	93.8177	112.166	131.727	146.894	130.262	150.579	93.2501	127.561	123.797		75.2735			0.000489601		70.1337			9.0898e-05		72.5803			0.000154374		70.5038			0.000193791		69.666			0.000219116
105.238	93.0562	85.0198	94.4379	91.4059	108.17	81.5043	93.6935	171.734	83.874	95.6163	117.075	130.915	98.5892	114.58	114.695	125.801	125.535	133.881	128.406	169.293	76.9132	143.888	130.031		75.2797			0.000491043		70.1341			9.09157e-05		72.6125			0.000155997		70.5215			0.000194675		69.7314			0.00022231
90.1488	98.1492	54.5369	80.945	109.58	92.672	106.672	102.975	148.677	97.5785	70.3495	105.535	139.265	105.292	112.232	118.93	124.576	90.6012	149.193	121.457	162.22	111.803	93.6268	122.55		75.2812			0.000491397		70.138			9.10629e-05		72.6228			0.000156523		70.5252			0.000194858		69.7854			0.00022498
98.6047	87.5651	94.3393	93.503	122.986	105.217	101.128	109.777	174.948	82.9422	100.679	119.523	122.848	95.5951	140.27	119.571	98.7952	39.297	98.7361	78.9428	190.604	112.09	104.808	135.834		75.2869			0.00049274		70.153			9.16302e-05		72.6348			0.000157135		70.5401			0.000195602		69.846			0.000228013
86.5668	99.4169	95.2415	93.7417	117.835	92.6633	102.108	104.202	163.332	90.3979	76.5482	110.093	143.258	102.602	111.928	119.263	119.078	73.4525	117.624	103.385	196.687	101.993	124.953	141.211		75.2878			0.000492936		70.1544			9.16845e-05		72.6471			0.000157762		70.5957			0.000198407		69.8562			0.000228525
105.686	92.9889	116.416	105.03	111.62	90.1949	86.85	96.2215	179.349	87.0813	110.806	125.745	114.57	115.877	134.569	121.672	116.891	75.6463	110.448	100.995	126.728	66.0927	104.654	99.1582		75.3161			0.000499611		70.1858			9.28839e-05		72.656			0.000158218		70.5991			0.000198579		69.9285			0.000232195
88.2009	82.8848	114.158	95.0812	100.06	82.2834	91.2042	91.1827	167.312	105.9	79.66	117.624	126.646	115.683	106.095	116.141	67.6284	45.2094	98.1402	70.326	146.015	129.118	106.277	127.136		75.3429			0.000505971		70.2001			9.34372e-05		72.7179			0.000161426		70.6256			0.000199926		69.9545			0.00023353
89.418	101.902	91.7612	94.3603	123.106	107.61	101.027	110.581	164.269	105.755	93.6406	121.222	102.151	123.056	116.322	113.843	137.238	124.11	118.954	126.768	156.296	128.255	89.5759	124.709		75.3565			0.000509253		70.2113			9.38725e-05		72.7278			0.000161943		70.646			0.000200974		69.9574			0.000233681
83.2562	103.183	103.429	96.6229	92.8402	81.4713	105.988	93.4331	176.011	98.0604	81.3691	118.48	125.165	129.786	78.7544	111.235	118.549	109.701	92.3964	106.882	154.101	97.6247	117.243	122.989		75.4033			0.000520626		70.2491			9.53522e-05		72.7611			0.000163695		70.664			0.000201899		69.9942			0.000235581
93.9495	86.806	103.167	94.6408	102.04	114.765	107.174	107.993	150.548	67.1372	86.582	101.423	133.447	137.258	132.903	134.536	91.584	56.4955	72.731	73.6035	203.08	109.915	138.956	150.65		75.4188			0.000524442		70.3429			9.9121e-05		72.762			0.000163743		70.6919			0.000203341		70.0225			0.000237051
78.5452	108.689	102.681	96.6383	111.232	101.139	69.4333	93.9348	123.281	75.3248	75.9496	91.5186	125.496	119.763	136.767	127.342	113.005	114.75	67.8842	98.5466	178.597	101.208	110.52	130.108		75.4248			0.000525935		70.3453			9.92165e-05		72.7772			0.000164549		70.704			0.000203969		70.0687			0.000239469
103.435	115.702	93.696	104.278	87.0062	111.997	116.846	105.283	96.5253	102.065	95.7135	98.1013	109.545	116.746	115.831	114.041	92.785	104.438	143.75	113.658	213.857	92.3269	122.196	142.793		75.4438			0.000530656		70.3508			9.94408e-05		72.7848			0.000164955		70.7575			0.000206768		70.0888			0.000240526
86.518	112.057	74.9574	91.1775	113.335	93.3603	100.243	102.313	73.2453	100.423	86.6563	86.7749	91.1885	100.797	105.161	99.0486	123.937	134.023	127.695	128.552	190.734	97.9214	101.659	130.105		75.4441			0.000530746		70.3598			9.98126e-05		72.7959			0.000165549		70.7575			0.000206771		70.1013			0.000241187
104.04	112.786	100.287	105.704	112.504	76.7116	113.693	100.969	82.0408	97.1223	70.7586	83.3073	110.95	123.721	159.522	131.398	94.0529	130.738	116.11	113.634	160.296	100.767	87.5906	116.218		75.4446			0.000530858		70.3747			0.000100429		72.7995			0.00016574		70.7643			0.00020713		70.1302			0.000242718
93.9815	117.694	104.314	105.33	122.679	105.9	107.919	112.166	155.099	85.6196	83.1596	107.959	97.4703	90.4358	80.1747	89.3603	96.8203	71.2895	75.0626	81.0575	192.483	93.5414	125.572	137.199		75.4553			0.000533549		70.3857			0.000100884		72.8123			0.000166426		70.7796			0.000207934		70.1522			0.000243897
98.5459	108.398	87.1287	98.0241	109.916	98.9475	116.924	108.596	141.173	78.1421	87.5387	102.285	138.082	71.9109	139.92	116.638	131.56	135.482	92.9136	119.985	178.807	109.335	118.198	135.447		75.4696			0.000537148		70.411			0.000101939		72.838			0.000167813		70.8698			0.000212761		70.1608			0.000244356
89.1363	105.842	118.441	104.473	120.801	100.042	104.828	108.557	160.658	79.0917	89.0539	109.601	72.7491	67.8286	90.0795	76.8857	133.618	83.9601	126.665	114.748	172.902	93.1749	131.42	132.499		75.492			0.000542831		70.4439			0.000103329		72.8474			0.000168326		70.896			0.00021418		70.1961			0.000246253
85.3901	100.319	78.5632	88.0908	88.6873	70.7679	88.4141	82.6231	173.509	91.6091	109.208	124.775	88.5783	121.254	116.538	108.79	122.114	119.892	72.1532	104.72	158.926	99.2312	99.4096	119.189		75.496			0.000543857		70.4465			0.00010344		72.8943			0.000170891		70.8962			0.000214192		70.1989			0.0002464
96.0794	96.9126	73.5657	88.8526	114.668	113.386	93.6941	107.249	157.858	76.4625	88.1222	107.481	143.862	135.084	81.6627	120.203	125.917	75.5484	108.347	103.271	167.687	57.4066	128.755	117.949		75.5104			0.000547555		70.4643			0.000104197		72.9087			0.000171681		70.9136			0.00021514		70.2313			0.000248157
97.4397	124.39	96.7577	106.196	118.337	102.559	97.075	105.99	141.405	83.6717	116.71	113.929	85.8749	117.057	133.053	111.995	117.115	68.3325	125.792	103.746	156.69	76.5069	123.151	118.783		75.5242			0.000551094		70.4647			0.000104215		72.9149			0.000172024		70.9158			0.000215257		70.2323			0.000248209
93.5667	109.014	76.5103	93.0303	115.357	85.9507	102.692	101.333	159.22	105.928	113.684	126.278	143.184	94.8268	81.8781	106.63	97.2105	86.1497	156.241	113.2	188.768	90.7886	101.23	126.929		75.5256			0.000551465		70.4791			0.000104833		72.9261			0.000172645		70.9388			0.000216518		70.2342			0.000248311
94.9103	106.958	93.1882	98.3521	91.8621	105.771	90.0704	95.9011	168.883	104.399	82.2536	118.512	102.466	117.303	130.641	116.804	87.5083	137.654	127.849	117.671	165.111	113.163	84.3799	120.885		75.528			0.000552084		70.5202			0.000106615		72.9265			0.000172668		70.9697			0.000218221		70.2458			0.000248944
92.977	113.825	97.4026	101.402	124.628	94.9389	88.0565	102.541	167.544	85.584	82.6014	111.91	96.3069	34.3935	109.236	79.9787	130.769	145.794	120.141	132.235	162.776	80.6412	107.47	116.962		75.5302			0.00055265		70.5392			0.000107448		72.9393			0.000173381		70.974			0.000218459		70.2747			0.00025052
90.3072	105.848	98.2971	98.1508	108.039	89.2217	92.133	96.4647	165.505	87.7215	93.5415	115.589	125.455	91.6119	126.394	114.487	120.294	109.228	57.6124	95.7117	134.394	72.3208	72.4487	93.0546		75.5401			0.000555238		70.5467			0.000107778		72.9592			0.000174494		71.0413			0.000222211		70.2808			0.000250853
118.107	78.2291	91.934	96.09	77.5496	71.929	93.0025	80.827	154.833	83.2934	99.4332	112.52	119.019	121.818	119.74	120.192	112.5	142.134	113.887	122.841	173.477	95.4391	79.9116	116.276		75.5434			0.000556082		70.5474			0.000107807		72.9802			0.000175679		71.0707			0.00022387		70.2951			0.000251642
87.6992	103.208	88.5619	93.1562	109.045	113.277	91.6418	104.655	170.71	92.8743	90.9435	118.176	89.8301	105.341	70.3249	88.4987	88.3714	134.447	56.3598	93.0594	139.534	107.907	78.2201	108.554		75.5566			0.000559537		70.5496			0.000107905		73.0164			0.000177735		71.1316			0.000227338		70.3011			0.000251972
73.077	80.2873	83.4589	78.9411	110.741	80.2484	97.6064	96.1987	156.592	103.927	107.213	122.577	118.379	103.447	72.3814	98.0693	148.671	122.635	63.685	111.664	176.2	117.434	106.562	133.399		75.5645			0.000561607		70.5735			0.000108969		73.0229			0.000178104		71.1426			0.00022797		70.3219			0.000253118
101.681	103.213	89.0524	97.9821	130.247	92.7969	114.331	112.458	178.14	81.2802	102.306	120.576	110.86	104.009	121.211	112.027	77.073	126.012	91.398	98.1611	159.13	113.643	114.459	129.077		75.5807			0.000565872		70.5758			0.000109072		73.0653			0.000180542		71.1517			0.000228494		70.326			0.000253344
105.242	99.339	114.453	106.345	123.02	119.219	103.854	115.364	166.426	84.8848	95.3005	115.537	82.9152	109.086	52.9507	81.6507	135.657	85.4859	120.257	113.8	149.633	87.2484	101.951	112.944		75.5884			0.000567935		70.5907			0.000109737		73.0795			0.000181366		71.1655			0.00022929		70.3632			0.00025541
108.726	101.414	104.852	104.997	89.1911	119.451	78.6322	95.7582	164.262	96.8688	94.7369	118.622	119.57	62.526	123.509	101.868	135.95	142.851	107.622	128.808	189.098	96.771	97.1114	127.66		75.5897			0.00056826		70.5981			0.000110069		73.0806			0.00018143		71.2256			0.000232787		70.3638			0.000255442
93.5561	80.3572	76.6852	83.5328	117.111	90.6094	109.703	105.808	144.468	93.4449	81.0241	106.312	80.9647	99.2543	153.002	111.074	119.785	109.899	151.469	127.051	160.922	69.3943	121.183	117.166		75.5928			0.000569087		70.6563			0.000112716		73.1027			0.000182717		71.2374			0.000233479		70.3655			0.000255533
112.278	91.6218	91.3204	98.4068	101.691	113.421	49.6205	88.2443	161.609	88.4985	96.3708	115.493	88.8332	78.8421	102.974	90.2166	73.2184	112.31	152.338	112.622	162.217	109.981	112.858	128.352		75.6055			0.000572493		70.6577			0.000112783		73.1243			0.000183987		71.2374			0.00023348		70.3754			0.000256086
91.4697	88.1052	100.451	93.3418	92.6977	116.055	98.8256	102.526	168.132	91.7584	88.0669	115.986	111.637	139.942	109.487	120.355	102.965	108.084	139.295	116.782	151.656	143.866	49.1542	114.892		75.6073			0.000572971		70.6843			0.000114014		73.1791			0.000187234		71.2939			0.000236815		70.4001			0.000257469
101.413	102.07	103.99	102.491	67.9629	97.9577	104.086	90.0021	140.381	77.899	67.9333	95.4045	122.968	130.407	100.147	117.84	88.5939	80.2786	67.5442	78.8056	172.338	76.2192	134.254	127.604		75.6143			0.000574842		70.6898			0.000114268		73.1828			0.000187456		71.2983			0.000237079		70.4004			0.000257488
110.351	78.6823	102.413	97.1486	92.7415	115.018	99.4159	102.392	133.813	71.9237	82.9425	96.2265	133.697	68.8969	122.737	108.444	130.229	99.8691	103.091	111.063	150.219	117.225	97.5091	121.651		75.6144			0.000574853		70.7279			0.000116055		73.1845			0.000187559		71.3064			0.000237562		70.4625			0.000260993
116.206	96.1042	72.9374	95.0826	86.3196	94.3179	108.131	96.2562	152.863	87.7413	87.8334	109.479	135.754	102.395	123.123	120.424	105.52	112.935	123.054	113.836	129.873	107.653	104.387	113.971		75.6145			0.000574884		70.7283			0.000116072		73.1846			0.000187569		71.3384			0.000239477		70.4723			0.00026155
91.1684	79.925	76.4081	82.5005	83.708	106.759	102.001	97.4894	52.352	41.9295	91.6781	61.9866	124.054	105.46	95.2943	108.27	93.0289	140.993	116.732	116.918	107.109	49.6312	78.385	78.375		75.6268			0.000578193		70.7597			0.000117566		73.1926			0.000188047		71.3612			0.00024085		70.4771			0.000261823
108.763	105.963	92.2059	102.311	105.455	84.3793	100.335	96.7233	155.368	78.6732	79.9147	104.652	110.146	87.0105	124.703	107.286	116.384	100.534	108.285	108.401	156.627	98.3212	94.7362	116.562		75.6279			0.000578485		70.7911			0.000119076		73.1942			0.00018814		71.368			0.000241265		70.4948			0.000262832
104.922	84.3176	93.6712	94.3037	108.651	119.558	99.9882	109.399	128.75	79.6913	97.5327	101.991	114.27	112.117	124.844	117.077	134.993	149.827	119.644	134.821	155.669	94.3258	104.569	118.188		75.6461			0.000583443		70.8045			0.000119728		73.212			0.000189213		71.3743			0.000241645		70.5097			0.000263682
104.481	110.631	100.103	105.072	104.439	102.79	82.0421	96.4238	160.624	102.398	84.5158	115.846	101.503	137.31	120.441	119.751	88.5492	129.823	76.3963	98.2563	144.483	109.791	63.987	106.087		75.6523			0.000585114		70.821			0.000120533		73.2183			0.000189592		71.383			0.000242173		70.512			0.000263814
89.6796	77.7189	97.2725	88.2237	94.7639	96.0494	81.2716	90.695	166.837	75.9086	93.983	112.243	75.835	90.7353	121.354	95.9749	115.349	143.868	142.071	133.763	140.63	91.9901	98.0074	110.209		75.6544			0.000585697		70.829			0.000120924		73.2244			0.000189962		71.4087			0.000243737		70.521			0.000264335
103.209	105.609	70.2679	93.0286	124.374	102.011	104.083	110.156	171.598	90.0247	98.056	119.893	103.847	127.03	106.117	112.331	117.926	131.036	119.386	122.782	149.607	117.113	97.8395	121.52		75.6612			0.000587551		70.8656			0.000122729		73.2321			0.000190429		71.4121			0.000243942		70.5277			0.000264719
89.5635	98.3648	93.8592	93.9292	125.854	91.9829	116.438	111.425	143.899	78.7465	77.6696	100.105	134.749	93.2278	94.8223	107.6	138.047	127.776	115.46	127.094	149.13	90.9964	88.2324	109.453		75.6718			0.000590446		70.8698			0.00012294		73.2554			0.000191852		71.4143			0.000244078		70.544			0.000265656
89.0164	86.5579	106.163	93.9123	111.764	92.4576	103.267	102.496	71.9611	92.9981	96.9892	87.3161	123.256	115.447	118.837	119.18	130.912	120.209	102.996	118.039	130.785	94.6034	104.374	109.921		75.6918			0.000595982		70.8811			0.000123504		73.2656			0.000192476		71.4251			0.000244741		70.5819			0.000267851
110.645	102.994	109.705	107.782	97.8454	98.5649	95.0852	97.1652	69.2137	105.691	91.3231	88.7427	113.515	134.332	98.2378	115.362	103.572	131.282	148.536	127.797	127.053	98.4724	108.026	111.184		75.6973			0.000597502		70.905			0.000124705		73.2705			0.000192777		71.4258			0.000244781		70.6109			0.000269542
109.35	109.142	84.7619	101.085	110.212	100.803	95.4608	102.159	91.2784	101.479	83.384	92.0472	115.992	112.502	119.553	116.016	110.961	77.2037	93.509	93.8912	113.614	117.759	89.9216	107.098		75.6973			0.000597514		70.9357			0.00012626		73.3019			0.000194711		71.4382			0.000245541		70.6285			0.000270571
100.208	91.3464	94.4105	95.3216	123.037	88.8525	99.5617	103.817	100.943	94.5559	89.0305	94.8431	97.3513	109.534	118.041	108.309	128.656	103.238	136.949	122.948	146.822	80.5482	96.1853	107.852		75.7155			0.000602577		70.9891			0.000129014		73.3031			0.000194788		71.4527			0.000246436		70.6309			0.000270714
105.317	75.956	93.2487	91.5073	81.1886	100.538	75.0832	85.6032	139.292	96.0524	78.5483	104.631	100.565	124.021	148.084	124.224	130.319	72.4079	94.6338	99.1202	141.48	105.529	61.8496	102.953		75.7417			0.000609945		71.025			0.000130896		73.3146			0.000195503		71.5174			0.000250453		70.6452			0.00027155
99.9248	81.7751	91.5263	91.0754	111.834	113.812	82.6764	102.774	169.586	95.0931	87.4641	117.381	133.569	61.8709	110.813	102.084	142.867	152.51	109.889	135.089	142.587	96.013	110.352	116.317		75.7664			0.000616984		71.043			0.000131847		73.3253			0.00019617		71.5409			0.000251927		70.6469			0.000271653
127.611	88.0759	116.959	110.882	100.771	112.923	106.429	106.708	137.235	108.022	83.0306	109.429	95.9228	71.6439	98.9078	88.8248	117.536	122.073	93.0515	110.887	147.596	71.6249	77.7774	98.9996		75.7686			0.000617619		71.0761			0.000133616		73.3345			0.000196742		71.5582			0.00025302		70.6699			0.000273012
111.261	107.87	89.5799	102.904	102.375	107.847	107.489	105.904	110.928	85.9133	110.946	102.596	102.32	100.526	118.829	107.225	111.247	112.472	129.964	117.894	109.519	61.0511	66.264	78.9447		75.7779			0.000620288		71.1509			0.000137692		73.3476			0.000197563		71.5618			0.000253249		70.6705			0.000273043
116.376	82.9971	103.264	100.879	95.6558	118.638	108.784	107.693	117.359	99.5193	105.897	107.592	117.174	120.301	143.726	127.067	134.165	103.487	125.936	121.196	195.784	96.4051	123.299	138.496		75.7887			0.00062339		71.1608			0.000138241		73.3489			0.000197648		71.6338			0.000257833		70.6905			0.000274227
109.967	101.702	106.794	106.154	93.1069	86.2472	82.7552	87.3697	80.8035	92.2822	109.593	94.2264	71.3827	114.092	111.69	99.0551	78.2537	42.3484	72.4799	64.3607	182.357	112.358	74.6777	123.131		75.7932			0.00062468		71.1971			0.000140267		73.3884			0.000200143		71.6606			0.00025956		70.7225			0.000276137
110.713	114.921	91.3128	105.649	97.7598	109.186	92.3293	99.7583	124.183	79.9217	91.2323	98.4457	113.714	118.493	113.63	115.279	137.452	125.874	80.8929	114.74	152.704	92.0186	68.5113	104.411		75.794			0.000624903		71.2005			0.000140455		73.425			0.000202479		71.6827			0.000260989		70.7264			0.000276365
113.805	102.766	106.916	107.829	97.7261	103.908	123.84	108.491	144.071	92.0252	81.7632	105.953	103.443	95.408	116.885	105.245	74.4407	115.135	66.2626	85.2794	162.072	78.7315	100.137	113.647		75.8009			0.0006269		71.2034			0.000140621		73.4327			0.000202976		71.7098			0.000262753		70.7327			0.000276745
80.7323	97.8267	77.4744	85.3445	91.7323	80.6608	113.275	95.2225	165.965	103.154	105.059	124.726	109.381	77.8564	104.878	97.372	118.493	100.655	109.807	109.652	158.436	89.8309	79.2241	109.164		75.8016			0.000627118		71.2062			0.000140779		73.4541			0.000204354		71.7447			0.00026504		70.7405			0.000277212
91.8586	96.0155	108.205	98.6931	97.8584	111.415	98.5623	102.612	175.462	81.4726	104.75	120.562	120.96	131.039	73.9679	108.655	128.611	108.859	88.5605	108.677	166.885	116.989	107.248	130.374		75.8036			0.000627705		71.2227			0.000141713		73.5063			0.000207761		71.7449			0.000265057		70.7582			0.000278276
95.1745	96.5659	83.9465	91.8956	94.4496	108.437	78.7251	93.8706	181.316	110.193	102.91	131.473	135.79	111.947	98.2617	115.333	120.522	100.973	126.609	116.035	174.183	98.4848	81.6721	118.113		75.8038			0.000627753		71.2286			0.000142048		73.5146			0.000208306		71.7674			0.000266538		70.776			0.000279347
91.1878	82.7734	84.7085	86.2232	83.992	116.73	97.5015	99.408	139.608	100.297	87.4318	109.112	91.9814	114.106	83.0003	96.3625	114.444	100.428	145.186	120.019	165.363	100.365	95.8494	120.526		75.8385			0.000637914		71.2419			0.000142803		73.5642			0.000211595		71.7977			0.000268554		70.8322			0.000282758
95.7881	91.3642	97.1645	94.7723	91.3828	92.1263	110.367	97.9589	154.144	106.836	79.6787	113.553	91.327	95.3013	79.6213	88.7499	138.493	107.381	96.583	114.152	151.531	87.949	93.8566	111.112		75.8429			0.000639212		71.2465			0.000143069		73.5915			0.000213427		71.8634			0.00027296		70.8323			0.000282759
95.767	92.6822	96.1185	94.8559	115.375	99.8041	103.193	106.124	125.178	109.327	83.6614	106.055	147.117	117.235	138.066	134.139	114.767	117.522	116.197	116.162	97.0286	68.9746	36.5613	67.5215		75.8455			0.000639979		71.2488			0.000143196		73.5993			0.00021395		71.8765			0.000273845		70.848			0.000283722
98.4121	88.6276	86.128	91.0559	100.134	96.9534	106.397	101.161	78.7908	121.165	99.0845	99.6802	82.7009	114.293	102.659	99.8845	132.301	116.25	147.171	131.907	122.08	70.0924	84.9481	92.3736		75.8478			0.000640641		71.3042			0.000146402		73.6078			0.000214527		71.9142			0.000276413		70.8607			0.000284499
76.8936	94.092	74.2755	81.7537	87.3973	110.791	112.316	103.501	120.657	110.199	95.8823	108.913	117.935	112.657	101.723	110.772	111.034	124.738	110.515	115.429	96.9647	31.1875	82.0979	70.0834		75.8602			0.000644308		71.3114			0.000146825		73.6129			0.000214875		71.9423			0.000278335		70.8712			0.000285144
99.4572	93.8434	93.0207	95.4404	96.7397	91.0483	105.574	97.7874	84.2718	70.1469	77.6138	77.3441	107.839	72.6335	101.128	93.8669	119.388	107.539	145.607	124.178	145.717	88.8465	106.763	113.775		75.8636			0.000645335		71.3492			0.000149055		73.6478			0.000217247		71.9638			0.000279819		70.9684			0.000291174
99.3408	92.2105	85.5199	92.3571	83.3074	95.255	119.259	99.2738	129.436	80.728	109.885	106.683	106.921	85.2619	123.699	105.294	134.574	153.654	75.2544	121.161	159.157	108.123	67.2265	111.502		75.8699			0.000647224		71.3568			0.000149505		73.6614			0.000218183		71.9898			0.000281622		70.9979			0.000293025
84.867	98.3341	99.5664	94.2558	98.228	110.454	87.9652	98.8825	144.463	104.067	114.115	120.882	109.88	129.654	119.035	119.523	133.248	104.639	95.1024	110.996	173.579	94.4405	121.978	129.999		75.8753			0.000648828		71.3576			0.000149551		73.668			0.000218637		71.9976			0.000282163		71.0101			0.000293794
100.126	86.5195	96.3858	94.3437	75.8728	82.0164	94.1924	84.0272	155.195	90.0132	107.619	117.609	110.012	111.078	113.676	111.588	119.34	120.201	64.1889	101.243	117.486	130.444	69.9904	105.973		75.8807			0.000650444		71.3621			0.000149819		73.6713			0.000218864		72.0065			0.000282784		71.0114			0.000293877
96.1717	108.518	94.1038	99.5977	102.24	111.293	136.413	116.649	120.604	86.9775	88.0772	98.553	105.087	126.389	89.4778	106.985	97.3192	109.516	59.6217	88.8191	104.57	139.709	140.909	128.396		75.8933			0.000654216		71.3798			0.00015088		73.6726			0.00021895		72.013			0.000283236		71.0306			0.000295088
102.897	126.25	87.778	105.642	121.684	91.1226	100.592	104.466	124.262	84.2628	107.049	105.191	87.3282	102.793	111.597	100.573	114.85	89.3345	121.595	108.593	101.479	137.686	67.9357	102.367		75.8964			0.000655155		71.3883			0.000151392		73.6845			0.000219771		72.0307			0.000284474		71.0782			0.000298116
120.306	90.8349	81.4241	97.5218	95.235	106.94	112.45	104.875	131.209	79.5082	103.817	104.845	90.3585	112.862	93.865	99.0286	143.971	106.748	111.183	120.634	116.074	111.192	108.415	111.894		75.8988			0.000655885		71.4045			0.000152369		73.6946			0.000220473		72.0368			0.000284903		71.1102			0.000300173
92.5266	91.9783	90.2658	91.5902	84.351	106.538	95.197	95.362	148.854	90.1096	86.3602	108.441	128.047	83.1539	79.1679	96.7896	127.462	112.079	130.704	123.415	61.7581	145.914	102.346	103.34		75.9037			0.000657356		71.4169			0.000153122		73.6966			0.000220613		72.0388			0.000285042		71.147			0.000302546
100.017	91.9789	99.7458	97.2474	91.4645	98.1793	113.135	100.926	127.401	102.768	97.8025	109.324	140.024	116.181	126.104	127.436	86.3498	130.063	106.376	107.596	28.3641	91.9046	64.3745	61.5477		75.9167			0.00066131		71.4239			0.000153551		73.7005			0.000220885		72.0693			0.000287193		71.1639			0.000303643
103.275	86.5674	101.373	97.0717	83.6916	103.641	106.36	97.8976	114.127	99.5436	118.388	110.686	101.558	111.906	116.718	110.061	128.988	123.199	114.422	122.203	62.3798	140.581	106.298	103.086		75.9209			0.000662578		71.4621			0.000155901		73.7257			0.000222639		72.076			0.000287668		71.1839			0.000304947
85.2214	78.5181	97.6251	87.1215	120.95	99.9688	108.368	109.762	108.791	86.8845	98.4125	98.0293	96.2006	93.1551	108.729	99.3617	114.256	86.8648	104.215	101.779	124.525	53.3472	116.729	98.2002		75.9281			0.000664786		71.4629			0.000155951		73.7286			0.000222842		72.0947			0.000288993		71.1919			0.000305469
94.446	98.4102	85.1736	92.6766	114.032	76.6023	111.198	100.611	93.2249	101.921	116.103	103.749	120.785	117.366	116.453	118.201	124.992	112.323	116.742	118.019	148.715	112.003	130.55	130.423		75.9343			0.000666674		71.4655			0.000156109		73.7329			0.00022314		72.0948			0.000289006		71.2204			0.000307333
85.1373	99.4375	82.4834	89.0194	111.268	99.5404	99.8436	103.551	110.074	107.563	101.763	106.467	110.2	111.061	115.994	112.418	111.361	117.214	123.922	117.499	183.409	119.709	93.9349	132.351		75.9373			0.000667597		71.4752			0.00015671		73.7344			0.00022325		72.1029			0.000289579		71.2445			0.000308922
96.3412	98.2359	93.2027	95.9266	108.747	117.676	103.711	110.045	115.091	79.3686	76.9514	90.4705	111.243	126.472	114.92	117.545	98.3699	126.033	120.368	114.923	139.272	81.7919	131.895	117.653		75.9579			0.000673944		71.4779			0.000156881		73.7502			0.000224361		72.116			0.000290511		71.2777			0.00031112
95.1321	94.6603	107.6	99.1309	90.2173	103.097	113.755	102.357	152.967	98.7715	93.0074	114.915	129.021	129.425	122.422	126.956	125.847	96.1477	106.856	109.617	126.603	109.739	101.103	112.482		75.9663			0.000676542		71.5628			0.000162248		73.7539			0.00022462		72.1224			0.000290971		71.2778			0.000311127
92.5138	88.7102	96.5099	92.578	87.4657	108.17	66.4802	87.3721	162.833	109.445	90.9446	121.074	99.2969	122.802	123.851	115.317	158.82	135.758	100.588	131.722	112.084	101.981	90.3999	101.488		75.9868			0.000682938		71.5869			0.000163795		73.7604			0.000225078		72.1325			0.000291696		71.2938			0.000312188
91.5469	90.9237	98.6856	93.7188	98.7417	103.927	99.7524	100.807	103.094	50.9385	87.0573	80.3633	120.696	97.1347	115.422	111.084	112.869	142.533	138.812	131.405	119.27	61.6706	90.3703	90.4371		75.989			0.000683624		71.6006			0.000164689		73.7666			0.000225517		72.1653			0.000294058		71.3375			0.000315113
91.0944	94.8588	94.204	93.3857	119.539	81.1833	115.451	105.391	131.02	91.7475	91.0234	104.597	128.326	129.588	110.901	122.938	156.609	98.7882	141.153	132.183	167.791	102.589	103.276	124.552		75.9904			0.00068406		71.6049			0.000164967		73.784			0.000226749		72.189			0.000295771		71.3598			0.000316612
75.1854	95.5229	88.2803	86.3295	100.487	92.021	115.398	102.635	165.501	82.3242	113.553	120.459	90.1884	122.329	120.227	110.915	120.516	60.4975	68.6763	83.2299	141.894	138.03	88.8843	122.936		75.9947			0.000685406		71.61			0.000165302		73.8129			0.000228819		72.1916			0.000295962		71.3623			0.00031678
90.73	83.2131	85.3749	86.4393	91.7969	122.162	103.878	105.945	153.411	92.7753	84.214	110.134	92.2655	134.6	148.425	125.097	150.425	103.002	91.1261	114.851	95.3338	124.549	85.0862	101.657		76.016			0.000692134		71.641			0.000167336		73.8289			0.000229965		72.1995			0.000296537		71.3746			0.000317616
83.3804	95.0368	98.1488	92.1887	95.1021	94.6819	118.949	102.911	161.748	88.0539	94.1389	114.647	94.5136	121.816	100.294	105.541	115.928	101.183	93.7102	103.607	102.842	82.2105	117.216	100.756		76.0171			0.000692473		71.6592			0.000168542		73.8386			0.000230665		72.2043			0.000296883		71.3774			0.000317803
94.5274	101.047	90.5028	95.3591	102.595	101.403	80.2489	94.749	134.951	113.464	87.233	111.882	117.747	113.647	99.3784	110.258	113.979	130.781	147.614	130.791	78.7848	127.352	71.9426	92.6933		76.0183			0.000692869		71.6662			0.000169008		73.8421			0.00023092		72.208			0.000297155		71.3961			0.000319068
106.777	98.6132	89.0193	98.1364	99.7537	111.699	114.899	108.784	155.426	93.3345	91.4357	113.399	111.787	112.134	144.152	122.691	130.323	112.506	76.0981	106.309	86.8623	129.405	90.2822	102.183		76.024			0.000694674		71.6761			0.000169667		73.8868			0.000234171		72.2113			0.000297393		71.433			0.000321585
101.537	85.416	92.8186	93.2571	111.963	93.7587	95.4087	100.377	176.725	102.389	85.7494	121.621	75.767	142.897	127.004	115.223	146.565	110.569	120.2	125.778	112.49	97.9475	101.222	103.886		76.0374			0.000698919		71.6762			0.00016967		73.8887			0.00023431		72.2361			0.000299208		71.4445			0.000322373
92.6406	105.318	108.788	102.249	105.553	127.773	87.9825	107.103	180.343	78.6618	103.895	120.967	146.322	73.339	118.26	112.64	146.48	126.427	116.7	129.869	146.06	88.2086	101.736	112.002		76.0538			0.000704174		71.6882			0.000170478		73.8932			0.00023464		72.2402			0.000299509		71.482			0.00032495
84.1728	97.457	95.9489	92.5262	116.852	112.145	91.2773	106.758	183.025	92.4969	97.7145	124.412	125.647	93.9082	102.62	107.392	112.744	80.1497	129.244	107.379	162.075	124.677	84.1391	123.63		76.0769			0.000711644		71.6938			0.00017085		73.9016			0.000235255		72.2427			0.000299693		71.4894			0.000325464
90.4438	108.337	113.62	104.134	122.291	87.0014	88.4915	99.2614	114.73	73.24	81.0625	89.6775	120.734	144.085	107.802	124.207	99.1999	137.77	119.907	118.959	177.295	81.8364	124.518	127.883		76.0769			0.000711661		71.7179			0.000172478		73.9093			0.000235826		72.2539			0.000300515		71.5684			0.000330966
87.1413	87.203	105.459	93.2676	105.578	119.319	102.75	109.216	93.545	102.546	89.8039	95.2984	106.561	131.238	69.6062	102.468	106.56	124.845	90.8908	107.432	148.519	78.5209	96.4358	107.825		76.0984			0.000718667		71.7729			0.00017625		73.9151			0.00023625		72.2642			0.000301278		71.5699			0.000331069
92.1894	116.505	91.3277	100.007	88.6559	66.5471	92.7895	82.6642	123.064	98.2186	104.614	108.632	113.945	118.903	119.851	117.566	82.5002	99.7678	114.515	98.9276	157.779	91.1101	119.745	122.878		76.1135			0.000723624		71.7958			0.000177843		73.9165			0.000236353		72.2863			0.000302909		71.59			0.000332486
84.8989	95.2909	67.6885	82.6261	123.912	84.6329	90.4888	99.6779	145.55	111.322	84.689	113.854	114.09	121.937	138.099	124.709	104.67	101.004	108.562	104.746	113.012	101.782	101.604	105.466		76.1255			0.000727578		71.8011			0.000178214		73.9246			0.000236954		72.2977			0.000303758		71.6053			0.000333563
101.638	99.4116	97.5854	99.5451	107.144	83.6799	107.614	99.4794	146.488	89.1959	83.4511	106.378	101.731	113.122	112.316	109.056	119.94	107.477	76.8455	101.421	148.356	93.4437	111.575	117.792		76.1314			0.000729543		71.8072			0.000178638		73.9743			0.000240658		72.3391			0.00030685		71.6335			0.000335557
87.6027	101.912	93.0365	94.1837	65.7993	118.732	102.444	95.6584	145.358	94.1897	74.1381	104.562	87.6004	105.159	114.871	102.544	130.214	107.88	100.878	112.991	140.452	97.0438	131.238	122.911		76.144			0.000733733		71.8075			0.000178661		74.0026			0.000242791		72.4547			0.000315632		71.6424			0.000336195
98.2261	99.2109	93.9767	97.1379	103.885	106.404	116.036	108.775	165.662	95.4992	93.4224	118.195	125.712	140.644	114.486	126.948	104.516	53.626	87.4896	81.8773	176.24	113.983	86.0382	125.42		76.1478			0.000734991		71.8201			0.000179544		74.0064			0.000243077		72.4645			0.000316388		71.6673			0.000337967
100.246	109.998	105.675	105.306	96.2635	125.696	116.502	112.821	146.047	87.432	86.1394	106.539	121.892	103.573	133.571	119.679	122.836	103.488	110.405	112.243	173.586	100.188	81.887	118.554		76.1503			0.00073584		71.8373			0.000180755		74.0089			0.000243262		72.4956			0.000318794		71.6747			0.000338501
114.008	98.3243	111.557	107.963	117.856	122.226	120.735	120.272	141.366	98.6119	97.5876	112.522	77.5725	91.6516	116.428	95.2175	86.0766	114.537	131.356	110.656	155.507	88.6357	76.4852	106.876		76.1507			0.000735963		71.8655			0.000182769		74.0229			0.000244326		72.5764			0.00032512		71.689			0.000339525
98.0014	93.4747	93.0507	94.8423	119.968	108.188	98.2346	108.797	157.805	101.609	81.1554	113.523	87.7437	100.931	118.093	102.256	140.034	161.826	87.5438	129.801	148.564	65.2853	106.609	106.819		76.1551			0.000737441		71.8719			0.000183223		74.025			0.000244489		72.5988			0.000326894		71.7021			0.000340466
103.365	100.45	100.67	101.495	101.525	110.743	98.7951	103.688	130.095	90.5819	76.4411	99.0395	107.06	99.9674	133.184	113.404	114.689	80.4371	117.174	104.1	178.448	109.031	77.324	121.601		76.1555			0.000737568		71.8943			0.000184838		74.0455			0.000246054		72.6096			0.000327754		71.7157			0.000341441
110.403	91.9529	108.482	103.613	88.9235	105.96	101.893	98.9257	89.2816	80.3492	90.3523	86.661	94.647	146.343	125.258	122.083	78.7907	98.2272	145.608	107.542	154.965	106.3	49.3855	103.55		76.161			0.000739417		71.896			0.000184961		74.0556			0.000246825		72.6122			0.000327959		71.743			0.000343419
92.5483	94.741	101.054	96.1145	74.001	100.69	111.862	95.5178	127.764	113.468	93.5661	111.599	148.03	121.281	106.567	125.293	89.722	116.676	143.884	116.761	183.307	116.402	116.351	138.687		76.1658			0.000741045		71.9019			0.000185383		74.0664			0.000247656		72.6351			0.000329793		71.7608			0.00034471
75.2443	97.1272	91.9918	88.1211	106.962	95.282	110.851	104.365	101.721	95.4237	89.9667	95.7039	111.912	89.5174	114.24	105.223	157.005	130.591	179.455	155.684	140.107	110.043	66.0671	105.406		76.1911			0.000749597		71.9037			0.000185518		74.0981			0.000250114		72.6574			0.000331575		71.7738			0.000345656
113.186	103.327	103.943	106.819	113.889	115.864	114.011	114.588	160.157	90.1131	92.4444	114.238	115.355	96.0468	116.155	109.186	85.6959	83.4909	106.941	92.0427	122.434	72.8268	93.1234	96.1282		76.1988			0.000752222		71.9086			0.000185872		74.1029			0.00025048		72.6716			0.000332723		71.7839			0.000346397
101.328	98.1237	99.9976	99.8166	80.4037	101.572	116.111	99.3624	129.195	86.1901	91.4034	102.263	90.701	81.355	99.0505	90.3688	108.046	113.496	121.839	114.46	157.858	86.8715	94.432	113.054		76.2046			0.000754197		71.9445			0.000188499		74.1194			0.000251772		72.6818			0.000333542		71.8151			0.000348677
97.1384	83.8614	104.702	95.234	92.8425	102.935	109.285	101.688	131.002	99.4002	95.6394	108.68	95.7171	133.387	85.353	104.819	116.327	146.373	121.756	128.152	122.19	80.2783	52.4665	84.9782		76.2147			0.000757647		71.9463			0.000188628		74.1408			0.000253446		72.6826			0.000333613		71.8685			0.000352623
105.305	103.43	91.8543	100.196	98.3946	106.418	86.3929	97.0685	167.967	80.945	94.9006	114.604	107.248	98.5347	102.292	102.691	155.456	96.0058	92.7069	114.723	163.175	83.52	87.7685	111.488		76.2209			0.000759774		71.9479			0.000188747		74.1495			0.000254133		72.6876			0.000334017		71.8694			0.000352691
97.8734	96.5789	91.7786	95.4103	115.63	63.9289	101.244	93.6008	176.831	85.5633	109.93	124.108	110.409	115.238	131.501	119.049	84.5285	93.0422	60.2154	79.262	162.578	68.3531	110.779	113.903		76.2283			0.000762342		71.9495			0.000188865		74.1558			0.000254632		72.7262			0.000337151		71.8812			0.000353569
111.719	113.903	97.2991	107.641	128.382	98.3548	87.5628	104.767	148.364	77.7651	86.6561	104.262	113.987	126.693	124.684	121.788	55.101	127.441	124.962	102.501	109.58	104.945	92.1734	102.233		76.2402			0.000766441		71.9548			0.000189254		74.1767			0.000256283		72.728			0.000337294		71.8938			0.000354504
96.8144	87.6994	87.3623	90.6253	115.347	94.2492	103.915	104.504	137.497	97.1597	79.8082	104.822	109.764	107.164	139.437	118.788	97.9474	112.667	82.8436	97.8194	123.486	97.9147	75.6197	99.0069		76.2532			0.000770958		72.0521			0.000196566		74.1849			0.000256934		72.7412			0.000338373		71.9004			0.000354995
92.5539	103.671	102.104	99.4431	93.8891	86.719	87.8456	89.4846	159.705	91.5057	99.1137	116.775	115.042	116.816	143.655	125.171	119.797	124.2	71.309	105.102	154.518	101.959	83.516	113.331		76.2673			0.000775903		72.1091			0.000200961		74.1947			0.000257715		72.7612			0.000340016		71.9074			0.000355522
106.451	94.226	97.4481	99.3749	114.363	116.328	115.015	115.236	173.585	82.3909	95.8169	117.264	116.741	135.961	99.5493	117.417	95.1889	84.9771	89.9196	90.0285	153.805	83.2532	107.077	114.712		76.2758			0.00077887		72.1102			0.000201047		74.2304			0.00026058		72.7796			0.000341537		71.9346			0.000357556
100.508	111.85	95.1351	102.498	110.46	99.108	94.7757	101.448	164.784	95.7323	102.041	120.853	85.4767	111.502	107.52	101.5	125.755	120.39	125.957	124.034	166.338	81.3515	104.167	117.286		76.2768			0.000779212		72.1356			0.000203038		74.2422			0.000261534		72.7843			0.000341917		71.9357			0.000357644
96.9333	102.009	85.0787	94.6738	98.8541	98.3541	110.05	102.419	168.095	101.933	101.808	123.945	144.461	120.083	137.285	133.943	100.161	70.5815	89.6059	86.7827	156.233	101.099	77.899	111.744		76.2803			0.000780465		72.1402			0.000203402		74.2467			0.0002619		72.7882			0.000342242		71.936			0.000357661
76.2152	101.55	91.7896	89.8515	110.61	100.793	110.473	107.292	109.125	87.9435	68.6204	88.5629	137.181	104.363	108.167	116.57	140.707	65.0492	87.3346	97.6969	140.233	94.1735	65.0534	99.8201		76.2854			0.000782248		72.1648			0.00020535		74.2553			0.000262593		72.7938			0.000342703		71.9389			0.000357882
97.1676	105.17	95.602	99.3132	97.1894	76.3602	113.103	95.5509	113.284	101.685	82.1545	99.0411	119.092	100.349	74.8899	98.1104	133.725	109.679	143.551	128.985	159.408	92.2472	122.168	124.608		76.2883			0.000783294		72.1895			0.000207324		74.2862			0.000265114		72.7985			0.000343094		71.9588			0.000359382
104.818	99.6589	98.0352	100.837	82.0107	89.1453	106.465	92.5403	54.0895	102.766	105.191	87.3488	103.501	119.065	135.248	119.271	127.361	124.334	128.937	126.877	140.021	77.2681	116.629	111.306		76.3059			0.000789534		72.1927			0.000207583		74.2977			0.000266059		72.7994			0.000343168		71.9611			0.000359557
91.8441	101.888	87.1142	93.6155	99.0453	112.916	120.256	110.739	83.4727	113.598	95.9558	97.6756	123.491	146.113	105.121	124.908	93.5565	140.914	149.019	127.83	127.794	56.7103	84.3166	89.6071		76.3104			0.000791144		72.198			0.000208004		74.2991			0.000266178		72.8139			0.000344376		71.9892			0.000361686
81.5366	98.9317	95.0422	91.8368	97.6716	104.022	108.511	103.402	87.6601	100.937	89.1771	92.5915	94.4559	115.34	113.966	107.921	118.144	151.641	131.717	133.834	168.046	76.2717	93.7572	112.691		76.3111			0.000791368		72.2052			0.000208583		74.3176			0.000267696		72.8314			0.000345829		71.9967			0.000362252
105.27	108.339	81.0869	98.2319	93.627	112.972	111.108	105.902	130.74	92.725	108.369	110.611	102.526	138.233	142.815	127.858	119.779	128.119	86.7846	111.561	166.948	73.3337	105.585	115.289		76.3216			0.000795119		72.2125			0.000209175		74.3278			0.000268545		72.8315			0.000345842		72.0301			0.000364796
98.9029	96.1644	89.6117	94.893	103.726	87.0208	101.201	97.316	141.508	85.8317	82.841	103.393	80.7805	137.904	82.0917	100.259	114.037	104.179	90.2292	102.815	199.516	98.6897	125.457	141.221		76.3309			0.000798479		72.2484			0.000212093		74.3621			0.000271401		72.8326			0.000345928		72.0416			0.000365681
81.7626	109.024	105.01	98.5989	89.8315	114.859	68.3146	91.0016	126.078	79.3064	84.0951	96.493	95.4511	134.032	103.133	110.872	98.0803	142.569	103.297	114.649	201.293	117.653	89.3907	136.112		76.3424			0.000802607		72.2637			0.000213354		74.3763			0.000272591		72.8334			0.000345998		72.0466			0.000366063
59.151	84.588	95.3778	79.7056	80.455	89.4915	114.595	94.8472	142.082	114.512	93.3605	116.651	124.682	127.104	120.099	123.962	80.9298	96.8355	127.136	101.634	164.03	87.0439	89.5389	113.538		76.3558			0.000807478		72.2844			0.000215061		74.3764			0.000272592		72.8596			0.000348196		72.0539			0.000366626
101.503	74.0848	81.7286	85.7723	98.2237	97.6437	109.122	101.663	140.6	114.818	103.589	119.669	110.493	105.47	131.1	115.688	84.8602	112.812	123.292	106.988	146.106	111.7	106.428	121.411		76.3632			0.000810153		72.2919			0.000215682		74.3839			0.000273222		72.883			0.000350165		72.06			0.000367092
113.84	83.2889	75.3215	90.8167	86.7969	100.968	107.22	98.3284	100.07	93.4232	111.388	101.627	93.4231	121.914	139.266	118.201	107.614	84.6215	141.712	111.316	174.438	84.7139	104.05	121.067		76.3713			0.000813099		72.2983			0.00021622		74.4102			0.000275446		72.8914			0.000350869		72.0629			0.000367314
118.824	84.6998	111.827	105.117	113.425	129.101	115.99	119.506	76.7201	96.3938	104.099	92.4044	124.907	112.766	120.203	119.292	76.0401	62.498	77.2786	71.9389	194.165	84.7519	110.061	129.659		76.3797			0.000816168		72.3109			0.00021727		74.4201			0.000276289		72.8969			0.000351338		72.0793			0.000368581
119.648	97.4736	103.089	106.737	85.6468	87.8891	89.9187	87.8182	66.7231	103.285	92.7638	87.5907	131.282	103.264	116.213	116.92	117.02	86.5943	50.7943	84.803	154.127	95.5161	101.426	117.023		76.3869			0.000818822		72.3345			0.000219256		74.4665			0.000280259		72.9031			0.000351861		72.1098			0.000370942
103.744	90.3454	127.189	107.093	107.038	81.8409	109.213	99.3642	122.96	98.7849	111.391	111.045	95.1312	123.716	122.347	113.731	127.703	131.377	100.859	119.98	151.05	119.923	76.1184	115.697		76.3954			0.000821969		72.3487			0.000220451		74.4849			0.000281844		72.9478			0.000355672		72.1198			0.000371719
81.0327	87.9627	85.846	84.9471	106.071	99.5189	114.856	106.815	152.973	96.2679	105.242	118.161	148.796	122.835	119.376	130.336	108.477	100.352	133.242	114.024	147.92	106.129	130.627	128.225		76.3987			0.000823183		72.3519			0.000220723		74.5118			0.000284177		72.9484			0.000355719		72.1221			0.000371897
99.711	107.744	93.3405	100.265	92.1449	101.037	104.434	99.2053	125.711	76.7776	49.7801	84.0895	119.886	113.142	121.462	118.163	125.86	113.188	100.482	113.177	129.74	99.4162	77.0678	102.075		76.4209			0.000831394		72.3573			0.000221186		74.5371			0.00028639		72.9707			0.000357636		72.129			0.000372433
100.683	81.3439	103.89	95.3057	93.3495	104.923	111.321	103.198	165.298	101.189	107.121	124.536	103.463	101.891	119.095	108.15	144.208	94.6278	130.121	122.986	152.061	115.628	82.3077	116.666		76.4227			0.000832062		72.358			0.000221244		74.5491			0.000287446		72.9771			0.000358182		72.1375			0.000373093
106.172	96.4785	108.254	103.635	110.836	107.224	112.815	110.292	143.375	100.401	100.36	114.712	75.1812	105.362	114.933	98.4923	98.0063	73.6549	109.759	93.8068	115.457	97.6818	91.6322	101.59		76.4238			0.000832485		72.3767			0.00022284		74.5514			0.000287648		72.9912			0.000359397		72.1506			0.000374122
88.4816	91.911	78.7769	86.3898	97.991	111.158	103.514	104.221	112.789	113.994	69.1479	98.6436	64.2548	102.54	127.833	98.2092	115.732	133.869	133.562	127.721	91.2374	99.6265	114.338	101.734		76.4257			0.000833206		72.3817			0.000223274		74.5568			0.000288122		72.9912			0.000359405		72.1533			0.000374331
99.8457	90.5818	72.316	87.5812	107.035	96.9948	119.778	107.936	138.679	102.218	71.9118	104.27	141.596	125.32	127.999	131.638	112.756	106.225	128.424	115.802	86.6735	106.884	94.8347	96.1308		76.4386			0.000838018		72.3877			0.000223787		74.5977			0.000291759		72.9931			0.000359564		72.179			0.000376348
91.6369	85.8581	103.906	93.8004	116.17	107.329	84.864	102.788	150.838	86.9581	82.4468	106.748	86.367	107.597	110.63	101.531	107.601	129.438	95.2167	110.752	49.4489	106.266	121.297	92.3371		76.4414			0.000839067		72.4107			0.000225772		74.6464			0.000296128		72.9988			0.000360057		72.2004			0.000378035
94.9617	88.163	109.571	97.5652	97.4333	102.169	88.6371	96.0798	164.105	79.7519	89.9819	111.279	119.389	142.057	75.306	112.251	146.836	120.715	132.192	133.248	81.0867	109.541	76.4626	89.03		76.4421			0.000839349		72.4226			0.000226803		74.6742			0.000298659		73.0006			0.000360215		72.2092			0.000378724
92.6639	92.5516	90.0338	91.7498	108.402	112.399	114.528	111.776	129.56	58.7724	73.9945	87.4423	127.79	121.447	133.403	127.547	137.63	152.22	101.967	130.606	97.6675	121.492	129.347	116.169		76.4426			0.000839512		72.4564			0.000229763		74.6812			0.000299297		73.0235			0.000362202		72.2245			0.000379939
87.2742	102.965	88.4095	92.883	100.075	90.2686	109.784	100.042	131.383	68.2595	63.379	87.6738	59.2884	89.3111	102.706	83.7686	137.463	105.951	120.976	121.463	127.922	107.472	104.963	113.452		76.4452			0.00084051		72.4583			0.000229933		74.692			0.00030028		73.0269			0.000362497		72.2328			0.000380596
87.117	98.1219	82.0186	89.0858	104.1	105.416	100.237	103.251	113.238	104.995	69.9591	96.0639	139.891	113.659	99.9876	117.846	93.7513	88.1055	94.9845	92.2805	102.909	113.918	78.7064	98.511		76.4651			0.000848028		72.4729			0.000231221		74.7029			0.000301276		73.0284			0.000362627		72.234			0.000380694
90.5303	96.7379	103.665	96.9778	105.787	86.6382	84.7248	92.3832	88.7107	96.5628	81.8188	89.0308	109.892	118.411	88.1562	105.487	133.843	94.9778	134.538	121.12	117.127	67.3368	98.6663	94.3765		76.4695			0.000849671		72.478			0.000231669		74.7175			0.000302626		73.0332			0.000363044		72.2513			0.000382066
91.0992	99.1611	94.7242	94.9948	125.368	99.718	101.076	108.72	158.821	88.8003	84.3825	110.668	114.985	90.073	111.971	105.676	125.385	150.83	144.463	140.226	161.78	106.636	90.5268	119.648		76.4715			0.000850442		72.4781			0.000231683		74.7309			0.000303858		73.0449			0.000364067		72.2541			0.000382291
113.376	102.234	103.67	106.427	121.208	111.66	112.576	115.148	127.163	83.4107	73.2427	94.6053	97.6918	102.896	110.356	103.648	148.852	101.146	121.65	123.882	161.992	95.4765	115.659	124.376		76.4989			0.000860919		72.5146			0.000234935		74.7342			0.000304165		73.0821			0.000367327		72.2693			0.000383506
101.85	102.459	108.096	104.135	123.05	111.969	90.8604	108.627	143.715	82.245	86.6461	104.202	121.261	139.155	135.593	132.003	104.821	143.048	97.1482	115.006	154.941	98.9566	99.1337	117.677		76.5017			0.000861972		72.5295			0.000236284		74.758			0.000306383		73.0956			0.000368516		72.2781			0.000384208
91.4678	92.5513	76.7455	86.9215	108.635	95.9686	104.083	102.896	150.184	108.633	70.2347	109.684	122.641	85.1154	96.1165	101.291	110.982	90.5983	108.594	103.391	76.4481	95.1942	89.874	87.1721		76.5029			0.00086245		72.5414			0.000237356		74.768			0.000307317		73.098			0.00036873		72.2899			0.000385157
108.525	109.439	94.5786	104.181	126.493	100.021	93.7118	106.742	145.606	101.562	90.1493	112.439	132.854	113.485	139.11	128.483	138.459	137.716	115.793	130.656	73.0563	122.011	92.0893	95.7188		76.5043			0.000862987		72.5456			0.000237738		74.7725			0.000307733		73.1069			0.000369521		72.3073			0.000386553
92.649	98.7513	94.8125	95.4043	89.2373	116.184	90.9153	98.7787	143.909	96.9952	94.9828	111.962	87.6262	98.6713	107.837	98.0449	89.044	104.361	115.366	102.923	99.7159	89.9016	95.8313	95.1496		76.5061			0.000863667		72.5772			0.000240628		74.7752			0.000307985		73.1458			0.000372972		72.3073			0.000386554
96.0473	91.1833	89.9706	92.4004	122.119	82.1721	117.62	107.304	143.509	79.3393	88.8326	103.894	124.088	97.7725	118.49	113.45	123.081	78.11	124.745	108.645	94.0496	103.122	97.8729	98.3481		76.5109			0.000865544		72.5839			0.00024124		74.7833			0.000308748		73.1518			0.000373509		72.3139			0.000387083
79.5544	85.6906	86.4309	83.892	106.335	109.142	96.5618	104.013	141.012	72.511	75.6904	96.4044	94.2647	108.368	109.118	103.917	84.2983	144.78	99.4476	109.508	101.401	124.572	95.1359	107.036		76.512			0.000865964		72.6086			0.00024352		74.8048			0.000310771		73.1523			0.000373554		72.3203			0.000387598
105.016	101.638	107.533	104.729	132.136	93.161	101.979	109.092	156.769	81.0143	81.2574	106.347	132.231	124.944	123.815	126.997	91.26	148.435	144.147	127.948	90.6201	134.525	92.4809	105.875		76.5178			0.000868209		72.6331			0.000245802		74.8181			0.000312032		73.1526			0.000373583		72.349			0.000389921
104.435	114.585	108.095	109.038	107.413	97.4845	108.449	104.449	150.129	79.4007	86.0511	105.194	109.356	110.704	130.61	116.89	121.879	108.366	99.0742	109.773	136.031	125.914	115.07	125.672		76.535			0.000874879		72.6341			0.0002459		74.8429			0.00031439		73.156			0.000373883		72.3736			0.000391922
102.438	97.0591	101.613	100.37	99.815	98.8951	120.678	106.463	153.143	82.3888	79.593	105.042	140.834	135.434	105.323	127.197	119.844	119.013	62.9889	100.615	138.534	139.031	80.5686	119.378		76.5512			0.000881216		72.6552			0.000247882		74.8436			0.000314454		73.1796			0.000376002		72.3802			0.000392464
97.8115	81.8157	75.822	85.1497	94.8745	93.5276	81.323	89.9084	145.499	71.8151	82.2642	99.8593	136.096	124.083	130.797	130.326	97.1616	91.9364	141.461	110.186	125.42	129.593	111.852	122.288		76.5523			0.000881646		72.6756			0.000249812		74.8464			0.000314724		73.1846			0.000376455		72.4007			0.000394137
99.8978	91.6769	110.811	100.795	88.6096	111.935	94.1551	98.2331	149.726	68.8203	82.1707	100.239	69.995	120.179	124.65	104.942	134.968	162.312	122.9	140.06	149.269	104.678	114.343	122.763		76.5585			0.000884099		72.6935			0.000251516		74.8566			0.000315701		73.2101			0.000378751		72.4272			0.000396312
114.703	100.346	104.956	106.669	93.2545	91.5534	109.425	98.0776	146.686	68.2193	79.322	98.0758	79.9506	138.34	107.132	108.474	118.551	129.898	139.598	129.349	138.07	88.5238	102.742	109.778		76.5699			0.000888561		72.7005			0.000252183		74.8596			0.000315981		73.2359			0.000381096		72.4276			0.000396346
87.1311	94.0716	106.714	95.9721	109.178	112.129	110.438	110.582	157.753	89.4167	81.7168	109.629	114.248	99.8768	103.312	105.812	95.8522	121.948	59.1239	92.3079	185.874	91.2681	97.107	124.75		76.5798			0.00089249		72.7059			0.000252704		74.86			0.000316027		73.2374			0.00038123		72.4403			0.000397394
98.3446	84.1563	110.685	97.7288	105.481	92.2846	102.664	100.143	137.032	78.2044	74.9725	96.7362	113.995	122.172	113.161	116.443	146.06	143.757	105.672	131.83	146.397	94.119	100.377	113.631		76.5929			0.000897699		72.7191			0.000253974		74.8628			0.000316289		73.2421			0.000381659		72.4774			0.000400465
104.815	96.1272	111.172	104.038	102.192	105.037	123.823	110.35	161.695	85.3175	79.0487	108.687	126.193	138.733	116.106	127.01	131.746	89.734	167.155	129.545	132.35	112.486	114.754	119.864		76.5951			0.000898563		72.7245			0.000254499		74.8677			0.000316759		73.2519			0.000382553		72.4828			0.000400914
110.942	98.3685	96.4487	101.92	98.8854	115.265	102.293	105.481	146.839	66.374	81.1562	98.1232	93.6565	99.9036	98.331	97.297	123.812	93.0474	117.105	111.322	166.641	102.898	63.9398	111.16		76.5997			0.000900405		72.7359			0.000255595		74.8736			0.000317329		73.2571			0.000383028		72.4955			0.000401967
95.6778	77.0655	92.3838	88.3757	35.0616	105.188	89.569	76.606	140.239	79.4274	71.7698	97.1456	110.169	126.549	103.989	113.569	111.717	74.769	114.809	100.432	168.11	82.9009	93.6734	114.895		76.6071			0.000903367		72.745			0.000256478		74.8772			0.00031768		73.2624			0.000383516		72.5047			0.000402733
88.9704	99.0615	87.5663	91.8661	101.132	73.8608	77.2578	84.0835	156.618	70.9447	91.6004	106.388	94.1431	122.428	104.512	107.028	96.5311	102.856	126.58	108.656	152.969	89.8707	90.5658	111.135		76.6269			0.000911343		72.752			0.000257163		74.8921			0.000319118		73.266			0.000383846		72.5169			0.000403757
92.3977	109.928	96.1671	99.4977	85.9773	108.925	91.2855	95.3959	153.381	80.9098	81.6237	105.305	80.7553	81.9047	88.4419	83.7006	126.607	107.263	106.526	113.465	153.95	112.661	94.0549	120.222		76.6371			0.000915474		72.7524			0.000257199		74.9084			0.000320694		73.2822			0.000385327		72.5842			0.000409424
105.034	102.728	105.061	104.274	105.528	107.069	103.643	105.414	139.316	75.2614	85.1288	99.9019	116.603	121.76	100.178	112.847	91.5017	113.676	100.8	101.993	117.232	129.64	92.2565	113.043		76.6465			0.000919306		72.7679			0.000258716		74.909			0.000320754		73.2977			0.000386758		72.6285			0.00041319
102.502	110.028	97.3947	103.308	113.417	105.525	88.4653	102.469	112.685	95.5914	80.8169	96.3644	115.46	111.624	105.977	111.02	104.986	95.0128	21.9364	73.9784	35.0257	109.786	88.6287	77.8136		76.6767			0.000931655		72.7772			0.000259631		74.9187			0.000321695		73.3038			0.000387315		72.6419			0.000414329
92.5821	95.427	71.7483	86.5858	123.75	122.866	108.027	118.214	130.311	94.9843	83.375	102.89	106.961	107.451	117.467	110.626	87.0398	88.2836	76.1545	83.826	84.8556	130.29	103.905	106.35		76.6835			0.000934453		72.8026			0.000262138		74.9214			0.00032196		73.3606			0.000392588		72.6583			0.000415738
90.5374	90.5078	90.1723	90.4058	99.8411	101.876	93.93	98.5492	158.396	89.8297	85.9937	111.407	106.092	77.1823	105.695	96.3231	129.306	121.7	106.192	119.066	87.5607	112.676	115.378	105.205		76.695			0.000939235		72.8136			0.000263233		74.9288			0.000322683		73.3788			0.000394296		72.7007			0.000419393
87.4001	113.622	102.201	101.074	119.282	117.667	96.0218	110.99	142.594	75.2313	86.2529	101.359	113.698	102.115	97.4522	104.422	109.336	109.615	92.8822	103.944	120.085	117.83	60.7028	99.5391		76.7119			0.000946263		72.8204			0.000263912		74.9371			0.000323497		73.4024			0.000396517		72.7008			0.0004194
93.2441	94.6465	99.8362	95.9089	107.762	52.9919	92.7085	84.4876	155.278	71.1815	85.8035	104.088	84.4436	99.3161	114.293	99.351	87.5444	119.308	109.43	105.428	130.915	112.023	74.5064	105.815		76.7156			0.000947804		72.8469			0.000266573		74.9611			0.000325848		73.4664			0.000402585		72.7288			0.000421825
95.5542	83.5199	99.1156	92.7299	98.6936	112.504	120.411	110.536	161.296	102.311	107.328	123.645	94.9736	127.127	133.482	118.528	127.43	69.9705	139.798	112.4	91.9227	99.1118	76.7058	89.2468		76.7342			0.000955618		72.8504			0.000266923		74.9664			0.000326371		73.48			0.000403885		72.7842			0.000426672
99.9747	92.2671	105.765	99.3356	91.9261	76.2847	86.6718	84.9609	132.824	98.1199	105.434	112.126	102.755	119.642	110.692	111.03	105.825	103.489	101.113	103.476	118.068	117.792	112.465	116.108		76.7344			0.0009557		72.8537			0.000267254		74.9823			0.000327951		73.4906			0.000404906		72.8124			0.00042915
94.2484	112.755	92.1878	99.7304	113.352	114.733	106.763	111.616	90.6597	80.4805	82.94	84.6934	88.7051	125.922	71.8979	95.5083	128.119	105.013	127.518	120.217	133.173	125.356	77.6705	112.067		76.7386			0.000957456		72.8733			0.000269243		75.0062			0.000330322		73.5163			0.000407379		72.83			0.000430711
91.4526	47.4292	77.5894	72.1571	85.3177	104.418	122.351	104.029	122.985	98.7481	88.8555	103.53	134.679	104.972	110.356	116.669	71.6432	80.1014	108.176	86.6402	151.632	104.782	103.726	120.047		76.7541			0.000964025		72.9065			0.000272634		75.0168			0.000331386		73.5188			0.000407615		72.8395			0.000431556
84.7605	92.548	88.4928	88.6004	79.211	108.039	105.342	97.5306	108.777	91.1076	76.6039	92.1627	125.531	106.133	121.611	117.758	77.733	126.306	85.3455	96.4615	168.114	104.392	76.5363	116.347		76.7873			0.000978189		72.9137			0.000273374		75.0217			0.000331868		73.5459			0.000410241		72.8489			0.000432385
62.9184	86.0131	95.9185	81.6167	116.422	93.3936	93.4822	101.099	115.275	109.62	72.6355	99.1767	114.765	127.355	117.404	119.841	101.583	147.103	140.051	129.579	163.284	93.1154	82.4735	112.958		76.7873			0.000978197		72.9556			0.00027772		75.038			0.000333511		73.5487			0.000410513		72.8529			0.000432746
77.0718	88.4371	106.615	90.7081	107.13	95.6339	98.3989	100.388	147.218	102.163	81.2727	110.218	104.77	103.106	62.6142	90.1634	139.946	104.759	135.149	126.618	176.67	103.53	98.2127	126.138		76.7892			0.000979016		72.9872			0.000281036		75.0583			0.000335556		73.5493			0.000410575		72.8571			0.000433113
79.3587	72.9748	96.4284	82.9206	126.15	124.492	106.015	118.886	109.608	95.1985	84.1845	96.3303	108.614	122.59	138.632	123.278	116.13	79.9297	97.89	97.9832	158.534	99.6537	64.0604	107.416		76.8105			0.000988208		72.9872			0.000281041		75.0623			0.000335963		73.5705			0.000412634		72.8809			0.000435241
90.8608	106.12	103.102	100.027	113.521	84.4821	74.9825	90.9953	99.1335	95.2903	85.016	93.1466	136.956	135.445	136.488	136.297	145.683	150.35	144.054	146.696	169.301	95.207	92.3241	118.944		76.8105			0.000988237		72.989			0.000281227		75.0837			0.000338131		73.5786			0.000413427		72.8869			0.000435773
82.9964	70.4256	90.369	81.2637	95.3815	88.6667	110.683	98.2436	53.4991	92.7573	78.3223	74.8596	127.21	113.342	132.736	124.429	137.527	119.189	81.9748	112.897	163.975	81.2691	111.352	118.866		76.8173			0.000991176		72.9978			0.000282164		75.0878			0.000338551		73.579			0.000413473		72.9233			0.000439041
84.9649	106.959	108.417	100.114	79.4858	79.6023	114.771	91.2862	83.6081	83.0842	86.9672	84.5532	98.7272	129.87	103.525	110.707	152.812	118.867	119.296	130.325	179.679	132.194	71.4314	127.768		76.8173			0.000991191		73.0368			0.000286323		75.0887			0.000338641		73.5875			0.000414301		72.9306			0.000439702
65.4539	80.0204	103.877	83.1172	106.828	113.792	75.7245	98.7815	123.837	90.0478	87.2361	100.374	124.15	101.948	113.74	113.279	114.877	107.19	115.94	112.669	146.366	130.112	38.546	105.008		76.8322			0.000997679		73.0377			0.000286423		75.0966			0.000339456		73.6025			0.000415777		72.932			0.000439827
60.232	88.2649	100.763	83.0868	126.303	109.386	107.035	114.241	122.539	91.7887	79.3613	97.8962	44.8083	70.3184	90.3534	68.4934	144.68	105.771	113.609	121.353	173.5	127.115	89.8734	130.163		76.8394			0.00100085		73.0399			0.000286653		75.0982			0.000339611		73.6062			0.000416136		72.9337			0.000439978
90.5466	96.9896	102.32	96.6189	116.788	96.942	81.3337	98.3545	153.02	91.817	84.3814	109.74	79.7669	111.216	126.777	105.92	101.105	139.036	113.385	117.842	180.422	143.838	74.0209	132.76		76.8414			0.00100173		73.0405			0.000286721		75.1284			0.000342715		73.6497			0.000420437		72.9371			0.000440287
44.12	80.3684	100.795	75.0945	96.2693	126.798	99.9894	107.685	132.326	98.9691	81.7737	104.356	109.382	131.915	115.531	118.943	151.108	116.274	72.385	113.255	114.505	46.7955	77.9929	79.7646		76.8608			0.00101027		73.0518			0.000287936		75.1301			0.00034289		73.6669			0.000422145		72.9523			0.000441662
79.9432	96.6678	105.447	94.0193	76.6611	107.827	87.5463	90.6782	117.006	102.38	81.8278	100.405	101.149	113.146	121.057	111.784	118.339	109.575	103.472	110.462	175.126	79.6704	110.257	121.684		76.8627			0.0010111		73.0725			0.000290182		75.1372			0.000343629		73.6727			0.000422721		72.9601			0.000442365
78.3833	99.4952	107.421	95.0999	117.656	106.563	105.583	109.934	110.519	108.239	77.3494	98.7027	133.929	118.265	137.618	129.937	80.6849	116.413	101.005	99.3674	158.304	110.196	78.1461	115.549		76.8757			0.00101687		73.0966			0.00029281		75.1845			0.000348548		73.6816			0.00042361		72.9931			0.000445364
93.2875	108.367	102.85	101.501	103.343	98.5616	94.4486	98.7845	144.955	90.1286	75.8164	103.633	109.269	72.5329	87.4161	89.7395	92.698	147.302	114.165	118.055	145.432	118.284	112.208	125.308		76.8798			0.00101872		73.1273			0.000296198		75.185			0.000348595		73.6949			0.000424943		72.9955			0.000445587
94.5867	105.367	77.4699	92.4746	113.24	102.864	101.459	105.854	144.665	85.9989	88.4455	106.37	39.4494	132.387	126.5	99.4454	106.508	104.436	105.765	105.57	156.238	106.712	108.604	123.851		76.8848			0.00102091		73.1332			0.000296855		75.1953			0.000349673		73.7042			0.000425874		72.9965			0.000445678
92.6308	104.803	107.378	101.604	94.2073	117.867	115.751	109.275	177.516	80.5665	101.464	119.849	138.907	113.724	120.449	124.36	136.502	154.853	50.4941	113.95	187.021	130.082	62.0271	126.377		76.8856			0.00102131		73.1437			0.000298014		75.2084			0.00035105		73.7126			0.000426714		72.9986			0.000445869
69.4542	85.192	89.4046	81.3503	121.629	118.646	82.3212	107.532	145.164	84.8505	64.1781	98.0642	120.141	124.409	58.7836	101.111	116.89	91.6518	45.0215	84.521	153.746	58.4561	105.009	105.737		76.8866			0.00102173		73.1521			0.000298958		75.2152			0.000351768		73.7243			0.000427901		73.0178			0.000447629
67.0386	100.684	73.0775	80.2668	86.6906	115.789	97.3334	99.9377	181.257	94.2693	111.256	128.928	133.219	113.848	130.249	125.772	106.816	69.0094	110.252	95.3593	202.772	125.142	91.9207	139.945		76.9008			0.0010281		73.1709			0.000301061		75.235			0.000353867		73.7312			0.000428595		73.0301			0.000448753
101.448	111.909	92.1007	101.819	84.3738	90.5035	105.493	93.4566	152.936	79.7573	77.8679	103.521	95.6427	139.473	109.965	115.027	108.421	118.055	98.0565	108.177	163.053	60.4894	118.263	113.935		76.9079			0.00103127		73.1834			0.000302474		75.2355			0.000353913		73.7461			0.000430101		73.0436			0.000449998
88.2262	113.109	69.1016	90.1454	93.6614	121.661	114.063	109.795	176.155	80.3807	115.453	123.996	119.933	99.9397	93.2116	104.361	97.5312	125.124	72.1887	98.2812	179.445	99.6482	120.249	133.114		76.9116			0.00103293		73.1923			0.000303474		75.2386			0.000354242		73.7652			0.000432041		73.0437			0.000450004
86.0396	95.3529	90.8202	90.7376	73.6469	98.1373	123.68	98.4881	157.452	81.7846	108.664	115.967	113.916	105.108	103.426	107.483	128.268	142.557	151.281	140.702	157.806	117.669	63.9102	113.129		76.9165			0.00103516		73.1923			0.000303476		75.248			0.000355242		73.7663			0.000432149		73.0604			0.000451544
79.8369	97.8031	90.2399	89.2933	94.9569	106.022	119.114	106.697	146.267	83.7553	95.2609	108.428	86.3081	121.412	106.723	104.814	144.379	149.628	106.794	133.6	185.118	102.557	103.946	130.54		76.917			0.00103537		73.2204			0.00030667		75.2558			0.000356081		73.7897			0.000434531		73.0854			0.000453861
96.5951	91.5842	105.256	97.8118	82.8833	73.9372	95.4315	84.084	157.776	84.8448	82.252	108.291	120.855	95.3067	110.986	109.049	153.023	140.084	115.708	136.272	195.289	89.3263	109.324	131.313		76.9176			0.00103566		73.2334			0.000308155		75.2853			0.000359232		73.8149			0.000437115		73.0956			0.000454806
114.638	78.7224	88.6708	94.0104	101.665	119.461	119.456	113.527	152.928	92.8553	83.9298	109.904	131.469	97.6532	106.148	111.757	127.154	145.734	84.9573	119.282	184.585	79.5792	113.587	125.917		76.9185			0.00103605		73.269			0.000312274		75.2898			0.000359715		73.8231			0.000437955		73.1003			0.000455237
98.0882	97.0062	77.8711	90.9885	99.3114	109.309	107.761	105.46	155.899	83.2557	78.4916	105.882	125.003	135.805	144.709	135.173	109.422	110.07	91.0419	103.511	184.896	83.6479	101.856	123.467		76.9216			0.00103745		73.2718			0.000312592		75.2941			0.00036018		73.8241			0.00043806		73.1016			0.000455366
104.116	100.376	97.6624	100.718	94.4491	130.613	82.7189	102.594	139.918	86.7033	87.8407	104.821	107.075	129.111	109.186	115.124	85.9882	124.224	141.556	117.256	187.039	85.3164	105.532	125.963		76.9222			0.00103773		73.2769			0.000313194		75.3002			0.00036084		73.8608			0.000441856		73.1037			0.000455554
90.7955	90.0799	94.0455	91.6403	83.3036	78.0427	105.376	88.9074	158.254	77.9128	87.0202	107.729	111.618	106.87	137.729	118.739	109.7	120.5	139.555	123.252	166.629	94.5342	99.9561	120.373		76.9261			0.00103951		73.2782			0.000313342		75.3159			0.000362537		73.8811			0.000443962		73.1073			0.000455895
91.7856	107.24	91.2349	96.7537	108.482	96.959	96.9628	100.801	152.26	86.3371	73.8759	104.158	130.042	103.092	130.565	121.233	114.76	110.412	55.9005	93.6906	201.666	133.618	73.1055	136.13		76.9291			0.00104086		73.294			0.000315183		75.3199			0.000362978		73.8846			0.000444326		73.1379			0.00045875
84.7267	90.1758	100.582	91.828	91.9157	119.897	106.087	105.967	127.289	88.5614	88.9892	101.613	114.804	134.73	100.857	116.797	149.02	112.846	97.2492	119.705	158.67	103.626	82.5238	114.94		76.945			0.00104812		73.2964			0.000315463		75.3383			0.000364976		73.8864			0.000444516		73.1438			0.000459305
88.0259	101.737	105.967	98.5764	117.927	114.861	93.7823	108.857	166.754	74.9397	94.2563	111.983	90.6484	128.664	129.711	116.341	97.939	102.678	101.162	100.593	129.377	101.93	104.774	112.027		76.9461			0.00104863		73.3098			0.000317045		75.3458			0.00036579		73.9028			0.000446225		73.1469			0.00045959
85.401	92.1347	72.5556	83.3638	87.0323	92.9304	90.9917	90.3181	147.49	79.3057	84.2352	103.677	93.5659	120.077	98.171	103.938	107.318	107.024	157.088	123.81	86.8713	116.111	96.0648	99.6824		76.9475			0.00104927		73.3101			0.000317079		75.3567			0.000366983		73.9283			0.000448906		73.1692			0.000461688
99.2305	88.7957	99.8076	95.9446	100.982	113.188	109.766	107.979	158.74	85.0959	109.611	117.815	95.5208	76.4264	77.8138	83.2537	122.193	116.714	124.883	121.263	65.2368	94.1969	90.8088	83.4142		76.954			0.00105225		73.3145			0.000317592		75.3576			0.00036709		73.9308			0.00044917		73.1708			0.000461835
98.8351	95.1239	103.352	99.1037	83.9597	106.33	103.377	97.8891	160.737	100.657	102.968	121.454	112.72	96.604	108.241	105.855	140.731	166.28	148.7	151.904	135.704	106.212	100.153	114.023		76.9641			0.00105689		73.3498			0.00032178		75.3687			0.000368308		73.9548			0.000451695		73.1716			0.000461909
93.2495	94.3654	97.12	94.9116	70.4535	100.477	104.636	91.8556	150.016	99.9399	97.5409	115.832	112.674	76.0487	91.9323	93.5516	91.3347	117.103	117.272	108.57	151.95	86.6845	108.725	115.787		76.97			0.00105957		73.3519			0.000322039		75.3695			0.000368388		73.9594			0.000452185		73.1722			0.000461969
64.7458	76.6894	99.3082	80.2478	131.379	105.438	104.95	113.922	144.1	102.279	104.887	117.089	79.9236	111.363	93.9516	95.0795	60.7196	75.4953	85.6522	73.9557	170.462	74.8054	96.4848	113.918		76.981			0.00106466		73.3851			0.000326025		75.3957			0.000371286		73.9829			0.00045468		73.1905			0.000463695
90.6658	81.1228	84.1351	85.3079	65.3091	107.129	66.8496	79.7626	120.662	80.6922	76.511	92.6219	93.814	121.526	97.8797	104.407	102.646	132.588	90.3636	108.533	156.151	112.989	97.303	122.148		76.9811			0.00106472		73.3984			0.000327634		75.4121			0.000373103		73.9855			0.000454952		73.2047			0.000465038
98.2156	105.491	104.148	102.618	79.7738	99.7491	105.291	94.938	156.519	91.5261	108.303	118.783	127.919	105.594	118.149	117.221	102.601	134.954	131.17	122.908	178.101	77.8221	127.063	127.662		76.9818			0.00106506		73.4224			0.000330556		75.4164			0.000373578		73.988			0.000455221		73.2466			0.000469023
94.3271	82.4435	90.021	88.9306	93.0327	111.06	87.8286	97.3072	137.498	62.0813	79.5456	93.0417	93.6165	86.3162	116.56	98.8309	117.606	123.663	69.2444	103.504	106.161	31.8548	76.2911	71.4356		76.9871			0.00106751		73.4244			0.000330799		75.4215			0.000374151		73.9942			0.000455886		73.2555			0.000469872
93.9408	101.446	92.7076	96.0314	108.817	73.1625	95.587	92.5222	99.9493	60.1401	71.2545	77.1146	97.5538	106.377	134.78	112.904	120.283	124.508	133.03	125.94	179.58	124.111	92.0541	131.915		76.9875			0.00106769		73.4505			0.000334005		75.4247			0.00037451		74.0127			0.000457856		73.2577			0.000470083
83.4526	101.28	84.0863	89.6062	105.433	95.309	100.172	100.305	128.808	87.8235	72.2302	96.2874	97.8033	74.9844	104.021	92.2697	91.8653	98.3023	136.295	108.821	169.894	98.4015	91.8774	120.058		76.9879			0.00106789		73.4885			0.000338725		75.4605			0.000378527		74.0158			0.000458193		73.2802			0.000472246
91.0973	113.714	84.2608	96.3574	100.943	92.5927	94.4908	96.0088	129.331	102.714	105.759	112.601	119.89	99.5171	112.714	110.707	122.552	129.701	87.5738	113.275	184.667	116.735	93.4433	131.615		76.9924			0.00106995		73.5164			0.000342231		75.4686			0.000379439		74.0191			0.000458549		73.2824			0.000472458
104.149	96.3334	90.8505	97.111	94.1451	92.4292	114.135	100.236	130.437	79.402	70.1629	93.3339	124.011	117.081	60.2716	100.454	123.294	82.2758	107.968	104.513	148.678	122.805	54.6985	108.727		76.9981			0.00107261		73.5242			0.000343213		75.4731			0.000379946		74.0209			0.000458733		73.2934			0.000473512
107.724	116.866	91.3184	105.303	115.498	95.957	95.8524	102.436	139.341	94.1323	88.098	107.19	136.681	102.615	121.628	120.308	127.242	84.575	93.9293	101.915	156.955	100.09	111.49	122.845		77.0034			0.0010751		73.5386			0.000345036		75.5031			0.000383344		74.0212			0.000458772		73.3045			0.000474576
86.2656	98.7056	99.7365	94.9025	107.656	85.6081	104.483	99.249	114.547	94.0932	84.2139	97.6179	107.1	108.506	126.61	114.072	123.99	123.871	125.899	124.587	194.696	94.9905	109.199	132.962		77.0037			0.00107521		73.5673			0.000348704		75.52			0.000385279		74.0352			0.000460276		73.3247			0.000476535
104.519	102.987	87.0621	98.1894	88.5191	93.1024	94.9744	92.1986	147.254	91.4474	91.8391	110.18	141.2	113.061	127.864	127.375	121.729	120.707	96.1524	112.863	165.36	60.6758	111.208	112.415		77.0074			0.00107698		73.5745			0.000349633		75.5375			0.000387289		74.0376			0.00046053		73.3574			0.000479704
98.5958	79.1169	79.4701	85.7276	84.2296	85.7591	107.762	92.5834	156.351	74.0393	84.0373	104.809	131.08	77.6436	104.548	104.424	138.589	95.1447	132.004	121.913	161.574	86.7434	105.709	118.009		77.0128			0.00107951		73.5746			0.000349644		75.5381			0.000387351		74.0456			0.000461397		73.366			0.000480546
98.7694	108.794	90.507	99.3567	102.68	98.8318	96.7233	99.4116	155.96	73.493	88.9088	106.12	65.753	126.925	124.045	105.574	127.715	112.11	117.348	119.058	165.122	127.117	102.631	131.623		77.0236			0.00108458		73.5976			0.000352609		75.546			0.000388262		74.0551			0.000462414		73.3823			0.000482136
92.1883	94.5591	89.8004	92.1826	95.134	105.899	105.232	102.088	176.637	97.8539	101.782	125.424	107.433	95.779	94.6959	99.3026	95.9692	133.185	105.391	111.515	145.049	111.247	38.0283	98.1081		77.0258			0.00108561		73.6014			0.000353103		75.5533			0.000389109		74.0598			0.000462919		73.3871			0.000482604
100.458	92.3247	97.403	96.7285	68.1688	103.009	102.255	91.1444	173.693	92.046	88.9142	118.218	113.012	114.476	93.52	107.003	120.638	118.973	122.561	120.724	177.562	102.409	83.942	121.304		77.0281			0.00108666		73.6162			0.000355023		75.5743			0.000391539		74.0834			0.000465484		73.391			0.000482989
105.684	74.8423	82.2686	87.5983	123.347	88.6029	105.925	105.958	152.846	68.1316	86.1921	102.39	126.314	111.025	63.4718	100.27	123.632	104.292	82.9894	103.638	177.629	94.5729	112.699	128.3		77.0385			0.00109159		73.6176			0.000355205		75.5757			0.000391702		74.0848			0.000465636		73.403			0.000484161
107.447	110.236	88.3068	101.996	88.288	100.993	72.2915	87.1909	157.988	67.967	91.3728	105.776	98.7838	104.236	101.237	101.419	97.4987	96.4335	119.197	104.376	141.965	83.9677	87.8162	104.583		77.0411			0.00109284		73.6258			0.000356285		75.5778			0.000391941		74.0878			0.000465954		73.4057			0.000484427
93.0009	92.8385	88.0456	91.295	48.8115	93.4459	104.919	82.3922	124.38	100.233	86.6798	103.764	75.0766	129.425	120.987	108.496	136.227	141.026	100.639	125.964	181.21	115.858	104.306	133.791		77.0454			0.00109488		73.6472			0.000359083		75.5942			0.000393853		74.0895			0.000466147		73.4071			0.000484565
105.008	77.3674	87.6383	90.0047	103.21	109.588	107.073	106.624	144.405	91.4997	100.24	112.048	122.109	101.326	90.7308	104.722	136.865	90.5217	134.665	120.684	170.816	91.3464	96.4894	119.551		77.0476			0.0010959		73.6483			0.000359229		75.6033			0.000394913		74.0925			0.00046647		73.4411			0.000487919
84.3265	90.6811	94.61	89.8726	98.5658	91.86	96.4286	95.6182	103.177	98.6411	99.891	100.57	144.11	95.7654	101.705	113.86	95.3393	105.598	90.6949	97.2108	160.194	74.9731	101.227	112.131		77.051			0.00109751		73.6636			0.000361252		75.6107			0.00039578		74.1047			0.000467793		73.4725			0.00049103
100.057	87.101	104.863	97.3404	106.708	63.8658	116.735	95.7697	127.241	111.581	99.8864	112.903	98.8437	136.269	128.552	121.222	61.4563	81.2426	88.7049	77.1346	175.884	97.6705	90.4707	121.342		77.0512			0.00109761		73.6969			0.000365682		75.6384			0.000399043		74.1071			0.000468062		73.4731			0.00049109
97.9815	88.7391	109.103	98.6079	73.2851	98.8991	107.868	93.3506	159.865	95.209	95.2815	116.785	135.317	94.4776	103.207	111	119.892	139.521	89.4799	116.298	171.553	85.534	120.281	125.789		77.0556			0.00109971		73.7023			0.000366404		75.6761			0.000403521		74.1088			0.00046825		73.4746			0.000491238
91.3936	90.2395	102.428	94.6869	98.1804	70.5726	86.5201	85.091	134.25	79.1841	86.5014	99.9785	141.927	116.926	111.872	123.575	62.5284	111.571	115.713	96.6041	175.297	127.179	51.8296	118.102		77.0587			0.00110118		73.7253			0.00036951		75.6773			0.000403657		74.1242			0.000469927		73.4805			0.000491822
92.5515	94.6735	80.6539	89.293	120.598	73.903	104.335	99.612	156.532	74.4572	84.5719	105.187	108.564	107.145	102.034	105.914	129.38	144.569	120.858	131.602	188.625	90.2409	106.842	128.569		77.0588			0.00110122		73.7268			0.000369708		75.6783			0.000403778		74.1266			0.000470192		73.4867			0.000492439
88.4995	97.8908	106.284	97.5581	109.694	110.084	112.985	110.921	175.989	84.2174	104.217	121.475	109.907	134.139	113.857	119.301	135.211	84.8488	128.742	116.267	200.355	92.6233	124.774	139.251		77.069			0.00110612		73.728			0.000369872		75.679			0.000403863		74.1323			0.000470814		73.4918			0.000492949
82.5635	98.2024	107.054	95.94	113.614	111.102	99.6069	108.107	171.514	72.0049	105.942	116.487	80.7556	103.285	114.135	99.3919	126.521	133.676	123.67	127.956	175.885	104.036	89.3269	123.083		77.0701			0.00110663		73.7482			0.000372614		75.6841			0.000404468		74.1406			0.000471723		73.5325			0.00049702
102.325	104.408	91.2349	99.3228	91.9209	105.29	77.8663	91.6924	173.228	96.0436	87.1401	118.804	136.705	102.037	123.846	120.863	95.529	61.0573	89.5521	82.0461	183.748	81.6457	128.612	131.335		77.0712			0.00110717		73.75			0.000372857		75.6986			0.000406213		74.145			0.000472207		73.5343			0.000497207
101.165	103.808	117.863	107.612	93.1906	92.8754	75.8675	87.3112	148.931	92.3005	64.8248	102.019	110.915	129.067	106.607	115.53	142.19	141.949	133.506	139.215	186.223	98.5674	93.5266	126.106		77.0858			0.0011142		73.7746			0.000376225		75.7059			0.000407088		74.152			0.000472982		73.535			0.000497273
83.1567	92.3704	103.728	93.085	56.3679	76.4262	105.313	79.369	122.655	73.4764	72.6926	89.608	88.8725	57.8297	36.4526	61.0516	115.691	142.689	74.8971	111.093	188.565	125.221	102.657	138.814		77.1081			0.00112497		73.7781			0.000376699		75.7076			0.000407287		74.1632			0.000474218		73.5377			0.000497547
90.3028	85.9679	95.4697	90.5801	112.579	114.498	101.57	109.549	155.266	88.6027	75.1049	106.325	114.088	84.2748	90.4392	96.2673	116.898	126.621	80.5872	108.036	132.882	83.8906	90.2149	102.329		77.1111			0.00112644		73.782			0.000377234		75.7222			0.000409047		74.1729			0.000475287		73.5421			0.000497983
108.341	84.4813	124.32	105.714	98.6396	107.088	85.6248	97.1176	156.362	82.775	76.5678	105.235	131.438	109.718	119.856	120.337	103.058	96.5477	133.542	111.049	99.7453	99.8119	75.2213	91.5929		77.114			0.00112784		73.7941			0.00037891		75.7521			0.000412669		74.1915			0.000477345		73.5656			0.000500357
115.574	94.5965	96.0563	102.075	91.0922	109.457	60.4319	86.9938	167.33	89.6784	81.0027	112.67	127.708	110.216	99.091	112.338	90.0782	86.2788	92.6925	89.6832	136.839	118.848	83.6184	113.102		77.1253			0.00113334		73.7977			0.000379404		75.7572			0.000413298		74.1962			0.000477875		73.5798			0.000501796
112.113	103.177	99.996	105.095	86.797	116.663	100.053	101.171	173.902	91.4049	87.9147	117.74	126.818	103.39	90.1549	106.788	152.232	113.021	130.683	131.979	99.1055	92.1215	89.9925	93.7399		77.1286			0.00113498		73.8252			0.000383235		75.7669			0.000414473		74.2068			0.000479049		73.5805			0.000501859
86.5356	90.9034	115.278	97.5723	94.112	97.2431	100.211	97.1888	181.942	86.6108	101.347	123.3	130.863	127.461	73.2249	110.516	101.482	118.402	57.5106	92.4649	69.1377	104.857	99.2321	91.0754		77.1287			0.00113502		73.8278			0.000383589		75.8349			0.000422857		74.2112			0.000479536		73.5824			0.00050206
111.008	97.9196	104.357	104.428	98.7479	55.528	99.1303	84.4687	168.934	94.4814	91.2958	118.237	115.788	128.804	133.273	125.955	108.594	135.07	75.9416	106.535	104.503	130.211	106.432	113.715		77.1409			0.00114104		73.8367			0.000384832		75.835			0.000422873		74.2126			0.000479696		73.6035			0.000504193
114.731	106.707	89.4083	103.615	98.3808	85.7181	85.997	90.0319	173.791	83.4063	96.8677	118.022	119.922	128.034	136.755	128.237	125.199	93.649	131.063	116.637	112.51	102.726	98.4769	104.571		77.1474			0.00114423		73.8422			0.000385609		75.8372			0.000423143		74.2258			0.000481173		73.6197			0.000505849
79.0913	90.2907	100.276	89.8858	88.4611	96.4174	93.8698	92.9161	138.443	85.152	81.6324	101.742	104.073	104.19	79.8984	96.0539	136.238	156.451	120.67	137.786	69.8954	121.706	120.483	104.028		77.1481			0.00114455		73.848			0.000386422		75.8441			0.000424004		74.2403			0.000482791		73.6251			0.000506397
85.1198	89.6631	74.0363	82.9397	92.4526	104.885	97.7273	98.355	157.275	77.5823	84.0498	106.302	116.837	111.143	81.5173	103.166	100.114	121.585	112.773	111.491	92.1549	117.858	108.472	106.162		77.1585			0.00114969		73.8553			0.000387445		75.8493			0.000424647		74.2483			0.000483697		73.6295			0.000506845
93.906	97.7226	104.585	98.7378	91.6768	82.3333	100.612	91.5408	174.793	83.3139	97.5347	118.547	60.1772	89.3826	116.176	88.5787	106.945	64.8349	102.747	91.509	53.6001	108.18	103.461	88.4136		77.1645			0.00115267		73.856			0.000387556		75.8513			0.000424904		74.2535			0.000484274		73.6299			0.000506887
87.9385	108.605	108.011	101.518	121.326	90.2378	99.5646	103.709	159.871	82.9425	106.87	116.561	112.615	143.575	134.374	130.188	114.427	123.762	125.112	121.1	97.3319	94.226	124.731	105.43		77.1765			0.00115863		73.8631			0.000388549		75.8563			0.000425523		74.2647			0.000485542		73.6667			0.000510663
92.016	90.2424	88.9891	90.4158	90.4942	111.572	93.5054	98.5239	155.207	88.8946	100.274	114.792	124.584	104.676	55.8504	95.037	139.876	112.333	119.533	123.914	136.133	132.946	121.789	130.289		77.1801			0.00116045		73.8646			0.000388766		75.8572			0.000425637		74.2955			0.000489018		73.6831			0.000512345
104.485	89.08	93.5904	95.7186	107.925	74.8484	89.3231	90.6987	162.511	86.4248	87.9063	112.281	100.379	110.924	133.012	114.772	107.301	124.579	100.393	110.758	115.314	114.771	123.465	117.85		77.1842			0.00116252		73.879			0.000390803		75.8628			0.000426338		74.3116			0.000490849		73.6835			0.00051239
96.9966	93.47	88.2418	92.9028	98.5129	81.0714	113.224	97.6028	160.883	95.9518	101.387	119.407	84.0652	89.5055	104.998	92.8562	97.7464	125.255	76.1562	99.7192	57.7594	108.882	112.305	92.9822		77.1855			0.00116314		73.888			0.000392088		75.88			0.000428498		74.3333			0.000493325		73.7053			0.00051464
96.7159	87.4851	106.476	96.8923	80.9551	98.4435	71.403	83.6006	148.407	96.4428	71.9811	105.61	103.114	117.083	94.8375	105.011	108.99	111.358	130.304	116.884	92.8488	97.8802	88.4157	93.0482		77.186			0.00116342		73.9057			0.000394621		75.8832			0.0004289		74.3501			0.000495247		73.713			0.000515445
101.634	85.0766	80.9452	89.2186	85.1619	99.0844	102.237	95.4945	159.108	83.8101	95.0779	112.665	100.514	66.7327	107.608	91.6182	65.1956	101.125	113.95	93.4234	157.286	106.48	62.2451	108.67		77.1881			0.00116446		73.9072			0.000394836		75.8913			0.000429921		74.353			0.000495577		73.713			0.000515447
99.7808	90.3907	91.7208	93.9641	104.385	105.968	88.6425	99.6651	167.367	84.5797	109.419	120.455	114.952	69.6842	103.353	95.9963	113.263	109.13	120.155	114.183	154.553	100.897	94.1286	116.526		77.2001			0.00117047		73.9141			0.000395817		75.9042			0.00043155		74.362			0.000496611		73.7386			0.0005181
106.873	99.4412	91.5305	99.2816	129.728	91.6638	103.145	108.179	168.832	81.373	101.747	117.317	93.6667	115.905	126.456	112.009	99.5453	116.223	104.358	106.709	139.75	72.1573	144.37	118.759		77.2195			0.00118026		73.9174			0.000396301		75.9067			0.000431867		74.3658			0.000497052		73.743			0.000518556
80.2667	86.3266	75.269	80.6208	106.885	107.855	94.3662	103.035	163.471	91.534	113.84	122.948	142.335	129.417	104.379	125.377	91.4726	98.8536	141.089	110.472	110.511	95.6869	88.3836	98.1937		77.2217			0.0011814		73.9363			0.000399028		75.907			0.000431906		74.3687			0.000497389		73.7643			0.000520783
112.999	88.6881	86.8382	96.1751	98.0479	104.2	59.4208	87.2231	180.295	90.533	104.877	125.235	98.934	116.186	88.933	101.351	114.146	79.7813	118.848	104.258	199.656	73.6764	142.588	138.64		77.2265			0.00118383		73.9432			0.000400027		75.9265			0.000434386		74.3813			0.000498836		73.7753			0.000521934
90.9634	89.6365	93.6157	91.4052	99.9971	83.4902	71.815	85.1008	125.141	92.7608	70.4035	96.1018	131.349	92.6293	108.552	110.843	108.538	111.269	122.677	114.161	189.255	109.256	93.5054	130.672		77.2339			0.00118757		73.9635			0.000402983		75.9421			0.000436372		74.3901			0.000499854		73.7789			0.000522319
108.52	97.4033	100.505	102.143	99.0322	90.7723	107.754	99.1862	33.9758	80.841	77.7585	64.1918	139.441	122.464	100.164	120.69	142.093	101.561	104.476	116.043	205.857	91.2148	128.621	141.898		77.2389			0.00119016		73.9643			0.000403095		75.9648			0.000439288		74.4229			0.000503655		73.7869			0.000523152
90.4977	111.447	82.96	94.9683	111.876	89.4036	102.011	101.097	76.156	113.828	79.7163	89.9002	66.9853	102.883	114.364	94.744	127.5	147.481	89.4589	121.48	189.249	71.3432	146.213	135.602		77.2395			0.00119043		73.9829			0.00040582		75.9755			0.000440664		74.4229			0.000503657		73.7996			0.000524489
98.7279	91.5725	99.1798	96.4934	107.711	94.9083	114.156	105.592	116.148	118.548	99.6688	111.455	92.2171	115.629	80.4317	96.0926	128.22	96.3544	124.385	116.32	161.372	92.6124	80.1355	111.373		77.2427			0.00119209		74.0102			0.000409845		75.984			0.00044176		74.4271			0.000504148		73.8118			0.000525776
102.38	97.2736	103.803	101.152	82.7073	100.51	99.7346	94.3174	122.269	101.283	101.797	108.45	91.4356	77.1821	121.813	96.8102	126.599	107.593	103.127	112.44	160.418	65.8158	109.471	111.902		77.2437			0.0011926		74.0149			0.000410545		75.9955			0.000443256		74.4337			0.000504912		73.8178			0.000526413
104.494	93.4641	91.6208	96.5264	92.3726	92.8872	120.513	101.924	149.978	114.904	82.6131	115.832	82.8543	110.821	131.964	108.546	132.74	89.4413	73.5017	98.561	169.776	135.73	93.407	132.971		77.2452			0.00119336		74.0223			0.000411651		75.9986			0.000443661		74.4553			0.000507439		73.8249			0.000527158
94.0648	85.072	119.987	99.7079	104.515	104.49	114.369	107.791	171.094	90.5514	101.566	121.07	81.0741	63.6003	71.5334	72.0693	110.253	110.774	75.3047	98.7773	169.008	92.1339	115.435	125.526		77.2518			0.00119674		74.0401			0.000414298		76.0027			0.000444194		74.4711			0.000509299		73.832			0.000527908
102.602	69.16	103.152	91.6378	102.286	105.081	91.4076	99.5915	187.89	83.2363	107.296	126.141	115.324	112.189	100.293	109.269	109.48	91.2976	127.698	109.492	168.984	77.861	131.07	125.972		77.2533			0.00119749		74.0512			0.000415963		76.0049			0.000444479		74.4812			0.000510485		73.8429			0.000529068
100.19	103.159	105.752	103.034	80.8489	106.352	86.8148	91.3386	168.826	97.6506	89.6461	118.707	109.992	131.914	114.38	118.762	132.985	132.735	67.963	111.228	163.023	124.967	100.319	129.436		77.2576			0.00119971		74.0526			0.00041618		76.0116			0.000445345		74.4971			0.000512359		73.8435			0.000529129
94.8506	104.22	74.7889	91.2865	100.809	87.5091	106.853	98.3905	149.61	96.8157	94.9112	113.779	123.377	138.622	126.106	129.368	119.062	138.003	92.1383	116.401	129.763	72.8906	121.34	107.998		77.2633			0.00120268		74.0572			0.000416875		76.0194			0.000446368		74.5178			0.000514815		73.8538			0.000530224
97.5865	61.6597	92.4614	83.9025	91.6659	100.734	92.1067	94.8354	169.85	90.6002	98.7814	119.744	114.807	67.7502	129.566	104.041	110.477	100.557	126.985	112.673	126.576	120.241	72.6705	106.496		77.2649			0.0012035		74.0891			0.000421697		76.0228			0.0004468		74.5223			0.000515353		73.8544			0.000530285
98.1344	104.112	106.128	102.791	123.877	96.574	107.37	109.274	174.722	99.3409	84.6973	119.587	141.478	128.856	129.982	133.439	110.115	85.9816	114.59	103.562	103.072	110.028	89.2604	100.787		77.2655			0.00120379		74.1037			0.000423922		76.0704			0.000453059		74.529			0.000516148		73.8561			0.000530466
96.9188	91.4544	84.7601	91.0444	97.6196	115.949	97.1891	103.586	170.907	84.8788	92.6123	116.133	117.283	89.9724	116.346	107.867	131.034	126.809	125.949	127.93	115.665	84.238	61.8796	87.2608		77.2686			0.00120538		74.1112			0.000425078		76.0842			0.000454886		74.5416			0.000517639		73.8798			0.000532991
85.2889	71.4744	86.5962	81.1198	111.137	92.0647	99.9498	101.05	154.605	86.9679	90.5629	110.712	118.105	115.854	94.546	109.502	122.49	157.024	131.42	136.978	114.597	40.7274	109.97	88.4318		77.2689			0.00120553		74.1157			0.000425761		76.0971			0.000456601		74.5595			0.000519781		73.8975			0.000534882
73.8429	94.8259	108.011	92.2266	112.067	96.9558	95.5526	101.525	147.22	84.497	88.6744	106.797	105.165	112.94	48.1016	88.7355	89.3775	89.6133	106.67	95.2204	115.702	131.641	95.4815	114.275		77.2721			0.00120722		74.1172			0.000425997		76.0983			0.000456767		74.5808			0.000522335		73.9082			0.000536035
89.7443	101.957	93.6196	95.1071	99.3582	79.7887	102.758	93.9684	177.792	88.5451	114.531	126.956	140.932	128.932	59.8679	109.911	104.123	127.478	125.441	119.014	145.75	130.555	99.5676	125.291		77.2722			0.00120726		74.1269			0.000427486		76.1102			0.000458351		74.5997			0.00052461		73.9136			0.00053661
104.084	96.7848	96.5208	99.1298	96.7816	81.6258	112.817	97.0748	136.738	85.6207	90.1427	104.167	73.1819	119.718	118.525	103.808	124.827	109.969	146.054	126.95	62.7625	76.7341	112.238	83.9116		77.2758			0.00120909		74.128			0.000427652		76.1133			0.000458768		74.6378			0.000529229		73.9147			0.000536726
98.1043	76.9052	91.7389	88.9162	92.5082	102.392	110.805	101.902	169.213	81.0964	116.492	122.267	129.971	124.602	113.707	122.76	152.243	142.023	115.919	136.729	74.7302	102.863	119.268	98.9537		77.2762			0.0012093		74.1301			0.000427973		76.1161			0.000459142		74.6644			0.000532463		73.9232			0.000537648
74.4459	103.581	50.9045	76.3104	80.4896	116.644	83.2456	93.4599	174.307	94.8714	106.284	125.154	93.1905	79.8495	74.0632	82.3677	79.31	145.216	122.068	115.531	127.637	87.0278	135.434	116.7		77.2804			0.00121148		74.1426			0.000429905		76.1266			0.00046054		74.6881			0.000535377		73.9346			0.000538873
102.563	101.233	90.5794	98.1249	110.554	118.953	89.7823	106.43	174.431	95.111	88.3908	119.311	125.603	108.872	127.468	120.648	118.096	90.3876	71.3318	93.2718	175.279	129.155	88.1722	130.868		77.2818			0.00121222		74.161			0.000432757		76.1307			0.0004611		74.7021			0.000537093		73.9557			0.000541149
105.409	100.11	103.129	102.883	112.186	106.506	106.715	108.469	168.567	86.7523	88.4366	114.585	160.612	128.645	124.124	137.794	143.48	145.581	86.4498	125.17	143.278	119.12	113.969	125.456		77.2821			0.00121239		74.1652			0.000433416		76.1425			0.000462679		74.7307			0.000540623		73.9588			0.000541487
104.71	96.0678	102.044	100.941	102.082	120.163	83.244	101.83	131.503	68.5966	90.3355	96.8116	124.93	129.685	97.3987	117.338	101.974	105.836	73.4727	93.7608	109.664	123.739	73.4772	102.294		77.2859			0.00121434		74.2068			0.000439946		76.1488			0.000463534		74.7688			0.000545364		73.9605			0.000541665
96.1495	91.9715	91.0164	93.0458	106.296	123.865	92.0878	107.416	161.932	85.4903	88.1358	111.853	116.241	117.323	132.172	121.912	124.009	110.925	124.163	119.699	60.0768	112.213	115.037	95.7756		77.2947			0.00121891		74.2324			0.000443994		76.1502			0.000463715		74.7864			0.000547568		73.9784			0.000543613
99.1587	84.7168	88.0144	90.63	111.214	134.883	84.6812	110.26	161.638	98.5599	75.9707	112.056	117.185	124.769	86.934	109.629	103.491	100.473	84.4776	96.1475	114.887	93.4807	98.8633	102.41		77.2999			0.00122163		74.2347			0.000444364		76.1508			0.000463796		74.789			0.000547886		74.0271			0.00054892
106.657	83.3546	95.2522	95.0878	102.705	115.976	104.23	107.637	156.571	93.7404	77.6489	109.32	130.163	107.896	104.978	114.346	106.251	103.313	116.705	108.756	179.334	110.775	101.545	130.551		77.3414			0.00124351		74.2421			0.000445541		76.1563			0.000464549		74.798			0.000549024		74.0483			0.000551248
73.6777	59.0117	94.9204	75.8699	112.941	110.516	90.6931	104.716	138.101	99.9083	94.3584	110.789	133.227	123.749	98.391	118.456	119.869	96.7649	121.5	112.711	181.266	83.7402	128.296	131.101		77.3516			0.0012489		74.2446			0.000445946		76.1572			0.000464666		74.8018			0.000549498		74.0852			0.000555317
93.7653	92.4335	95.3673	93.8554	100.932	114.27	111.978	109.06	168.576	84.104	103.468	118.716	89.618	127.796	87.9978	101.804	141.218	119.637	132.022	130.959	159.015	68.1052	99.8952	109.005		77.3579			0.00125227		74.2561			0.000447789		76.1573			0.000464677		74.8186			0.000551606		74.0963			0.000556551
99.6662	92.0114	93.3164	94.998	118.93	105.443	103.931	109.435	174.681	94.4833	103.264	124.143	109.877	118.678	124.78	117.778	148.286	142.545	97.2844	129.372	120.915	93.7319	96.9137	103.854		77.3619			0.0012544		74.2795			0.000451557		76.1582			0.000464799		74.8286			0.000552871		74.1115			0.000558237
93.5497	99.4166	95.812	96.2594	101.649	125.088	93.0957	106.611	178.756	81.471	101.805	120.677	128.845	128.384	93.3883	116.872	88.623	103.586	134.964	109.058	116.923	79.2375	76.639	90.9333		77.391			0.00127006		74.2801			0.000451656		76.1766			0.0004673		74.8302			0.000553076		74.1351			0.00056087
97.4668	104.958	94.1241	98.8497	98.8486	99.3036	99.2944	99.1489	164.56	90.863	96.1676	117.197	127.782	77.5183	87.8603	97.7202	20.2518	133.421	135.088	96.2538	110.969	115.433	107.615	111.339		77.3918			0.00127049		74.2806			0.000451738		76.1886			0.000468932		74.8439			0.000554804		74.1479			0.0005623
115.238	98.6427	93.4136	102.431	79.6409	106.58	119.626	101.949	151.596	93.0815	81.9106	108.863	112.861	122.729	81.9392	105.843	104.374	137.744	127.995	123.371	56.5242	90.9165	83.5482	76.9963		77.4062			0.00127828		74.2822			0.000452002		76.1983			0.000470257		74.8496			0.000555536		74.1492			0.000562443
100.11	70.7943	87.5684	86.1574	104.792	103.247	109.838	105.959	171.263	85.4143	99.2851	118.654	111.898	79.1544	101.866	97.6397	100.939	87.8328	101.643	96.8051	128.527	119.068	103.088	116.894		77.4085			0.0012795		74.3012			0.000455087		76.2065			0.000471369		74.8637			0.000557322		74.1605			0.000563708
98.9884	99.5029	98.7415	99.0776	102.641	100.929	99.8103	101.127	164.81	96.5434	80.9885	114.114	135.863	109.747	98.3357	114.648	129.062	143.305	157.887	143.418	157.586	121.496	86.1007	121.728		77.4133			0.00128216		74.3046			0.00045563		76.2205			0.000473287		74.8804			0.000559451		74.165			0.000564213
73.9935	87.8366	99.3982	87.0761	109.581	80.7256	100.622	96.9763	164.149	85.7783	82.3845	110.771	98.5632	91.2072	79.6875	89.8193	150.949	126.433	119.473	132.285	186.45	96.5868	92.8187	125.285		77.4181			0.00128474		74.3081			0.000456201		76.2242			0.000473807		74.8831			0.000559797		74.1924			0.000567291
89.0569	94.9147	89.3171	91.0962	75.8664	97.5668	89.2669	87.5667	171.293	80.3074	91.8489	114.483	110.695	130.314	154.05	131.687	88.9321	113.571	85.7976	96.1003	173.248	104.575	102.543	126.789		77.4242			0.00128809		74.323			0.000458643		76.2367			0.000475526		74.895			0.000561322		74.1977			0.000567896
94.5017	93.5413	99.9914	96.0115	95.7884	102.3	114.45	104.179	165.486	76.3219	99.9324	113.913	103.238	111.044	116.775	110.352	93.6677	94.6386	108.63	98.9787	144.707	93.742	71.6308	103.36		77.4392			0.00129633		74.3333			0.000460326		76.2591			0.000478626		74.899			0.000561825		74.2308			0.000571642
89.7232	83.9322	94.6219	89.4258	113.364	101.148	106.281	106.931	165.961	73.2578	98.1812	112.467	123.349	117.384	134.388	125.04	125.179	100.579	127.061	117.607	161.395	97.7206	77.1311	112.082		77.4427			0.00129824		74.3491			0.000462941		76.2596			0.000478697		74.9004			0.000562007		74.2389			0.000572558
99.7078	112.429	109.065	107.067	91.321	122.1	112.647	108.689	137.506	65.7616	92.3928	98.5535	110.698	121.911	108.691	113.767	156.004	88.4337	143.6	129.346	154.476	86.491	113.618	118.195		77.4568			0.00130601		74.3509			0.000463236		76.2727			0.000480516		74.9104			0.000563289		74.2426			0.000572984
114.57	91.7752	101.387	102.577	99.6861	89.0293	117.274	101.997	149.491	113.188	72.7054	111.795	114.324	112.884	121.597	116.268	132.853	112.124	93.9206	112.966	164.503	86.8585	109.378	120.246		77.4573			0.0013063		74.3642			0.000465443		76.3032			0.000484777		74.9181			0.000564283		74.2533			0.0005742
102.829	84.6518	101.517	96.3326	91.766	97.1294	108.356	99.0838	130.534	110.639	89.7823	110.319	87.3499	85.569	125.19	99.3697	124.968	116.806	123.85	121.875	157.849	123.692	76.5478	119.363		77.4641			0.00131008		74.3668			0.000465869		76.3043			0.000484934		74.9433			0.000567529		74.2821			0.000577487
91.7265	88.8335	101.434	93.998	93.9258	105.124	96.8356	98.6284	91.0382	109.491	82.6409	94.3899	112.085	90.5862	116.56	106.411	133.332	143.511	138.494	138.446	134.805	100.322	73.2751	102.801		77.465			0.00131058		74.3766			0.000467504		76.3158			0.000486548		74.9609			0.000569814		74.2882			0.000578188
91.8566	111.383	126.085	109.775	119.823	91.5004	106.066	105.797	98.7853	98.4879	72.7152	89.9962	89.1676	107.385	110.344	102.299	102.512	139.623	104.049	115.394	141.351	98.5212	108.469	116.114		77.4849			0.00132166		74.4409			0.000478334		76.3176			0.000486805		74.9814			0.00057248		74.29			0.000578391
94.4844	104.163	110.532	103.06	72.6767	108.399	111.055	97.3772	85.9612	97.176	86.0209	89.7193	92.6819	86.9262	81.3017	86.9699	113.917	123.142	130.183	122.414	181.186	126.123	67.1234	124.811		77.5297			0.00134694		74.4554			0.000480802		76.325			0.000487851		74.9893			0.000573505		74.2906			0.000578463
92.5317	92.0408	101.191	95.2544	81.8414	108.149	108.514	99.5013	77.2383	98.2573	78.7463	84.7473	124.866	112.14	110.051	115.686	109.88	110.88	110.837	110.532	158.454	113.276	52.6177	108.116		77.5332			0.00134894		74.4603			0.00048164		76.3383			0.000489736		75.0017			0.00057513		74.2912			0.000578533
65.6171	102.332	95.7971	87.9155	87.699	104.46	108.003	100.054	74.4464	92.9594	91.5272	86.311	121.588	146.683	147.349	138.54	125.349	79.3871	125.718	110.152	179.408	92.4127	103.176	124.999		77.5351			0.00135003		74.4608			0.000481731		76.3533			0.000491858		75.0051			0.000575568		74.3153			0.000581296
100.638	103.726	83.5419	95.9686	89.0688	95.5166	107.015	97.2003	102.881	106.388	74.6012	94.6233	102.935	103.49	120.075	108.834	107.482	128.825	93.6952	110.001	172.84	93.1809	114.517	126.846		77.5398			0.00135271		74.4718			0.000483613		76.3629			0.000493224		75.0243			0.000578084		74.3226			0.000582138
88.9586	87.3018	87.0924	87.7842	123.843	71.587	99.3301	98.2535	111.566	93.6827	82.2761	95.8416	112.103	113.615	121.415	115.711	146.47	128.916	125.961	133.782	128.515	101.253	76.4111	102.06		77.5443			0.00135525		74.473			0.000483833		76.3777			0.00049534		75.0268			0.000578416		74.3302			0.000583019
94.177	114.038	96.7045	101.64	109.604	82.5518	78.5653	90.2404	124.499	101.039	85.7698	103.769	126.239	122.071	110.809	119.706	116.261	115.523	109.04	113.608	110.751	81.3358	77.8924	89.993		77.5467			0.00135664		74.5032			0.000489049		76.3792			0.000495553		75.0298			0.000578804		74.338			0.000583915
93.059	108.134	114.712	105.301	91.8993	103.289	107.912	101.033	134.856	98.8593	86.4364	106.717	118.399	113.175	133.924	121.833	83.5048	132.434	130.926	115.622	141.423	117.807	83.2862	114.172		77.5518			0.00135955		74.5038			0.00048914		76.3796			0.000495616		75.0372			0.000579784		74.341			0.000584267
88.2666	102.676	113.035	101.326	86.0412	96.3465	113.118	98.502	148.259	98.3247	88.6921	111.759	109.795	136.401	105.033	117.076	131.324	133.692	119.792	128.27	139.366	80.9403	98.9588	106.422		77.5556			0.00136174		74.5229			0.000492469		76.388			0.000496821		75.0415			0.000580347		74.3463			0.000584876
107.06	106.725	104.673	106.153	128.539	120.922	95.936	115.132	155.869	93.9074	84.181	111.319	122.514	124.221	99.8107	115.515	130.389	91.8539	104.031	108.758	164.928	117.486	61.514	114.643		77.5631			0.00136602		74.5353			0.000494645		76.3912			0.000497276		75.0495			0.000581401		74.3629			0.0005868
101.244	104.657	115.692	107.197	120.024	94.7886	93.8227	102.878	156.709	91.3904	96.3209	114.807	87.2646	67.4438	74.8747	76.5277	140.922	74.6266	134.872	116.807	160.98	76.2974	112.175	116.484		77.5782			0.00137477		74.5421			0.000495834		76.3987			0.000498349		75.0542			0.000582023		74.3691			0.000587529
88.3585	110.613	73.2185	90.7299	95.1861	114.575	82.0657	97.2756	137.865	97.683	73.2035	102.917	93.5139	124.689	114.614	110.939	116.243	156.47	126.171	132.961	149.697	82.9478	76.8261	103.157		77.5827			0.00137734		74.5611			0.000499185		76.3993			0.000498445		75.0544			0.000582055		74.3709			0.000587733
109.098	90.5077	104.694	101.433	108.014	96.0715	107.087	103.724	164.621	73.868	96.0938	111.528	105.822	143.458	126.583	125.288	57.4338	115.899	134.391	102.575	180.43	119.883	122.759	141.024		77.5874			0.00138009		74.5829			0.000503047		76.427			0.00050244		75.0589			0.000582651		74.3727			0.000587938
81.7822	91.4423	81.0833	84.7693	107.736	115.234	105.272	109.414	156.87	82.388	89.2334	109.497	110.566	137.518	83.3857	110.49	73.839	113.193	111.912	99.6481	163.558	93.9703	82.8081	113.445		77.5903			0.00138176		74.6083			0.000507588		76.4306			0.000502962		75.0784			0.000585224		74.3826			0.000589094
98.9006	98.8464	104.52	100.756	117.043	87.5932	76.7526	93.7963	157.644	102.26	60.5161	106.807	102.344	100.125	126.585	109.685	114.762	112.171	78.4133	101.782	179.227	92.3634	108.536	126.709		77.5904			0.00138184		74.6177			0.000509274		76.4318			0.000503134		75.0797			0.000585398		74.3975			0.00059083
94.257	85.3198	82.467	87.3479	97.5519	106.127	87.1454	96.9414	147.879	78.2359	80.6227	102.246	119.084	68.9818	112.907	100.324	144.99	46.4873	131.937	107.805	167.748	42.3521	130.93	113.677		77.5923			0.00138291		74.6206			0.000509796		76.4458			0.000505166		75.0923			0.000587074		74.4133			0.000592686
91.2503	104.634	81.6879	92.5239	95.1129	84.9759	95.0358	91.7082	154.887	84.5641	79.0127	106.154	111.91	109.447	124.569	115.309	108.906	63.5706	99.8982	90.7915	158.493	88.0415	103.899	116.811		77.601			0.00138799		74.6534			0.000515738		76.4506			0.000505872		75.1068			0.000589015		74.4161			0.000593006
101.509	91.0849	110.078	100.891	89.3852	88.4205	103.888	93.8979	159.51	97.635	81.1311	112.759	69.1265	77.2734	117.956	88.1186	93.179	122.053	139.775	118.336	178.205	104.162	88.3822	123.583		77.6222			0.00140045		74.6591			0.000516785		76.453			0.000506226		75.1078			0.000589151		74.4187			0.00059332
93.8904	91.1443	100.497	95.1774	85.2419	127.031	107.188	106.487	156.204	77.9394	86.0598	106.734	137.571	113.711	89.5477	113.61	133.941	124.211	106.933	121.695	159.63	119.582	43.6773	107.63		77.632			0.00140619		74.6617			0.000517248		76.459			0.000507098		75.118			0.00059051		74.4252			0.000594079
86.2767	109.875	102.825	99.6589	113.112	106.054	97.9414	105.703	158.815	95.8127	98.8743	117.834	106.099	101.149	114.148	107.132	128.923	113.526	119.204	120.551	131.625	94.1417	87.8775	104.548		77.6412			0.00141163		74.6685			0.000518494		76.471			0.000508853		75.1217			0.00059101		74.4473			0.000596677
103.346	94.3404	104.199	100.629	102.224	99.8713	118.176	106.757	141.596	97.8652	97.98	112.48	54.5404	98.0234	105.794	86.1192	140.014	86.1113	125.085	117.07	128.271	105.324	118.717	117.437		77.6455			0.0014142		74.6785			0.000520332		76.4793			0.000510068		75.1267			0.00059168		74.4771			0.000600194
102.141	80.1035	100.916	94.3869	119.835	119.703	112.312	117.283	150.035	90.0484	78.53	106.204	124.976	122.709	70.2819	105.989	122.175	129.641	107.057	119.624	139.337	121.356	99.5653	120.086		77.6565			0.00142074		74.6926			0.000522914		76.505			0.000513859		75.1292			0.000592015		74.4812			0.000600681
84.7877	78.4904	95.4675	86.2485	88.57	104.124	93.0865	95.2601	166.584	77.7626	94.8971	113.081	123.814	149.212	82.3473	118.458	108.408	140.78	120.467	123.218	170.942	91.333	101.148	121.141		77.6577			0.00142144		74.6945			0.00052328		76.5075			0.000514232		75.1312			0.000592281		74.4863			0.000601283
108.933	88.9131	93.0851	96.977	103.025	107.215	104.562	104.934	163.488	80.4356	87.7536	110.559	131.344	93.1373	131.169	118.55	120.173	97.2685	137.171	118.204	149.156	89.1154	65.3465	101.206		77.6613			0.00142358		74.6962			0.000523583		76.5111			0.000514755		75.133			0.000592521		74.5043			0.00060342
96.8923	92.2166	92.663	93.924	102.53	98.2029	125.435	108.723	155.369	84.9643	73.9244	104.753	112.786	119.766	112.658	115.07	87.9697	84.8547	93.7911	88.8719	136.732	85.2904	54.0266	92.0164		77.6639			0.00142515		74.702			0.000524648		76.5112			0.000514771		75.1349			0.000592774		74.514			0.00060458
108.6	107.002	103.099	106.234	79.7693	102.924	109.243	97.3122	148.219	92.9744	72.0441	104.413	116.466	124.535	121.687	120.896	115.111	140.974	137.015	131.033	200.301	96.2292	120.383	138.971		77.6681			0.00142767		74.7333			0.000530461		76.5161			0.000515496		75.1672			0.000597126		74.5249			0.000605881
98.0163	95.9798	77.4106	90.4689	63.2207	83.2058	115.125	87.1838	128.571	95.3097	92.8599	105.58	103.62	96.0579	135.039	111.572	139.924	105.323	146.2	130.483	192.131	75.7226	121.885	129.913		77.672			0.00143		74.7334			0.000530487		76.5171			0.000515645		75.1681			0.000597247		74.5457			0.000608363
104.904	85.6251	102.56	97.6962	91.5336	94.1999	90.6441	92.1258	163.279	84.6874	89.4792	112.482	109.496	73.987	50.3742	77.9525	110.657	113.268	97.9287	107.285	163.307	95.9122	83.1776	114.132		77.6726			0.00143037		74.7352			0.000530829		76.5193			0.000515979		75.1846			0.000599486		74.5522			0.000609143
110.513	93.056	84.4572	96.0089	107.066	105.261	120.896	111.074	174.919	98.7169	84.0753	119.237	99.5174	73.8941	124.362	99.2578	136.985	124.451	131.523	130.986	167.999	106.699	122.037	132.245		77.6741			0.00143123		74.7467			0.000532974		76.5353			0.000518352		75.1891			0.000600093		74.56			0.000610083
98.8922	101.134	102.078	100.701	76.8649	109	79.7308	88.532	159.443	96.6756	95.396	117.172	106.959	126.797	119.158	117.638	108.31	121.475	110.817	113.534	106.865	106.776	114.824	109.488		77.6778			0.00143348		74.7698			0.000537309		76.5376			0.000518688		75.1891			0.000600097		74.5638			0.000610541
89.8135	71.4042	84.1264	81.7813	69.3433	106.792	112.832	96.3222	155.422	102.671	85.5731	114.555	73.3165	95.1514	130.51	99.6592	106.572	92.6418	114.854	104.689	139.739	99.2448	111.819	116.934		77.6817			0.00143579		74.7764			0.000538569		76.5404			0.000519113		75.2021			0.000601861		74.5679			0.000611038
98.5305	96.4223	93.1013	96.018	80.1089	107.654	89.504	92.4225	159.007	73.3321	102.876	111.738	113.814	98.8682	152.279	121.654	124.46	108.681	123.747	118.963	123.166	129.794	102.625	118.528		77.6842			0.00143729		74.7838			0.000539967		76.5547			0.000521248		75.208			0.00060266		74.5873			0.000613367
103.581	96.3296	100.586	100.166	104.65	111.411	108.389	108.15	166.111	52.8884	114.326	111.108	119.257	144.644	65.8658	109.922	133.778	138.904	90.2758	120.986	62.9467	99.2685	98.2728	86.8294		77.6982			0.00144574		74.7952			0.000542139		76.5577			0.000521704		75.223			0.000604705		74.5965			0.000614481
97.6422	88.3778	74.5256	86.8485	100.133	95.1365	98.4706	97.9134	145.164	87.1182	106.237	112.84	81.342	116.758	93.4151	97.1718	135.271	114.343	104.095	117.903	102.781	115.912	91.7728	103.489		77.7022			0.0014482		74.8025			0.000543513		76.5593			0.000521935		75.2391			0.000606909		74.6005			0.000614968
91.4042	95.5668	80.2369	89.0693	108.411	100.372	106.884	105.223	125.579	92.8988	78.5922	99.0232	128.201	73.1554	117.252	106.203	148.145	97.1597	116.951	120.752	137.803	110.439	119.982	122.741		77.7071			0.00145115		74.8256			0.00054795		76.5716			0.000523783		75.2494			0.00060832		74.6018			0.000615125
96.3821	90.0345	88.3729	91.5965	116.998	102.316	126.15	115.154	139.215	54.7692	85.3255	93.1031	126.374	113.931	126.821	122.375	94.6621	110.04	132.034	112.245	71.2789	127.777	84.8761	94.6439		77.7121			0.00145415		74.8381			0.000550349		76.5817			0.000525308		75.2495			0.00060834		74.6058			0.000615603
102.819	71.9786	94.4554	89.7512	99.4527	103.306	70.0031	90.9205	155.891	99.8459	64.6127	106.783	113.744	97.4575	97.8366	103.013	95.1313	118.588	134.002	115.907	47.8485	96.2653	79.6883	74.6007		77.7233			0.00146099		74.8504			0.000552715		76.587			0.000526096		75.2511			0.000608555		74.6172			0.000616987
98.9957	96.1819	93.9409	96.3728	119.477	106.177	117.116	114.257	163.52	87.7319	86.7532	112.668	123.517	116.778	103.194	114.496	109.776	80.15	116.671	102.199	98.265	99.7236	77.9833	91.9906		77.7296			0.00146484		74.8551			0.000553625		76.626			0.000532011		75.2831			0.000612971		74.6334			0.000618948
103.792	76.5447	77.2307	85.8558	98.3456	94.0527	94.989	95.7957	151.631	97.0444	93.708	114.128	137.145	116.105	124.289	125.846	131.173	113.762	92.8585	112.598	75.6259	100.227	120.271	98.7082		77.7473			0.00147574		74.8578			0.000554163		76.6312			0.000532812		75.2909			0.000614045		74.6347			0.000619115
105.245	91.1514	106.265	100.887	100.543	115.906	128.317	114.922	113.621	93.3515	66.1009	91.0244	122.124	104.79	127.902	118.272	88.8177	100.549	99.4624	96.2764	83.3188	134.749	145.767	121.278		77.7485			0.00147643		74.8618			0.000554929		76.6319			0.000532925		75.2949			0.000614609		74.6436			0.000620202
100.041	97.2078	92.7637	96.6708	82.2532	95.3987	88.7227	88.7915	176.553	97.0474	94.6915	122.764	99.6258	98.3713	134.772	110.923	40.9692	113.66	104.129	86.2525	124.115	110.635	129.76	121.503		77.7498			0.00147727		74.8683			0.000556196		76.6457			0.000535035		75.3083			0.000616457		74.646			0.000620488
97.3123	100.191	106.966	101.49	118.257	93.9157	92.6037	101.592	150.27	85.1532	92.3426	109.255	110.345	84.1503	113.426	102.64	131.438	140.278	129.177	133.631	145.116	95.5763	96.5747	112.422		77.7503			0.00147755		74.8843			0.000559311		76.6487			0.000535489		75.3249			0.000618777		74.6631			0.00062258
94.5014	100.959	104.694	100.051	78.5334	95.7041	115.291	96.5094	156.476	82.4068	79.3933	106.092	124.219	136.357	127.645	129.407	128.675	104.341	114.792	115.936	158.226	127.06	84.7293	123.339		77.7515			0.00147829		74.8873			0.000559911		76.6647			0.000537954		75.3441			0.000621449		74.6732			0.000623812
87.5872	85.8419	87.9619	87.1303	108.995	95.1874	114.872	106.352	163.412	86.2154	95.1413	114.923	116.35	107.127	122.22	115.233	120.665	134.302	107.921	120.963	130.179	82.4111	104.696	105.762		77.7651			0.00148668		74.9003			0.000562464		76.6743			0.000539422		75.3529			0.000622693		74.6834			0.000625063
109.656	78.3911	104.435	97.4942	81.5969	82.7839	108.807	91.0626	161.238	95.7086	91.854	116.267	116.626	132.131	106.328	118.362	109.101	93.2915	137.777	113.39	146.688	122.344	105.899	124.977		77.7708			0.00149025		74.9054			0.000563454		76.677			0.000539845		75.3567			0.00062322		74.6981			0.000626863
94.806	93.7014	98.0459	95.5178	104.393	93.4844	110.632	102.836	170.165	89.2089	98.391	119.255	120.25	114.216	117.701	117.389	133.956	122.117	82.6409	112.905	146.195	121.262	90.455	119.304		77.7735			0.00149189		74.9058			0.000563534		76.678			0.000539996		75.3666			0.000624604		74.7161			0.000629079
92.6454	66.7172	86.1955	81.8527	104.156	96.0075	108.899	103.021	151.209	81.7165	79.907	104.277	76.8036	91.729	123.024	97.1855	112.405	145.764	95.0823	117.751	104.745	105.614	108.124	106.161		77.7861			0.00149974		74.9102			0.000564405		76.6814			0.00054052		75.3872			0.00062751		74.7191			0.000629453
89.4572	90.9115	87.7322	89.367	111.078	95.9345	87.2503	98.0876	184.421	85.1323	106.912	125.489	102.784	124.922	90.2279	105.978	109.637	137.755	65.9838	104.459	117.823	111.176	78.3746	102.458		77.7912			0.00150295		74.9158			0.000565515		76.688			0.000541541		75.3876			0.00062757		74.7213			0.000629732
96.9643	102.121	93.2668	97.4506	94.7061	91.1621	101.689	95.8524	163.289	85.128	105.633	118.016	124.366	80.4601	96.496	100.441	130.251	117.687	103.998	117.312	189.714	90.1031	103.349	127.722		77.796			0.00150598		74.9408			0.000570472		76.7016			0.000543653		75.4028			0.000629719		74.7248			0.000630159
82.8848	100.974	92.31	92.0561	86.1845	104.658	108.229	99.6908	173.569	94.9704	105.086	124.542	102.465	124.412	111.147	112.675	128.607	119.116	85.2258	110.983	131.162	114.157	78.2741	107.864		77.7967			0.00150637		74.9611			0.000574513		76.7119			0.000545249		75.4076			0.000630392		74.7293			0.000630716
99.4589	84.0076	101.723	95.063	77.5117	57.6886	115.47	83.5567	137.653	80.3544	93.2853	103.764	133.366	122.955	146.787	134.369	135.889	106.043	107.672	116.534	137.372	86.2086	99.3526	107.645		77.8089			0.00151405		74.9627			0.000574835		76.7256			0.000547398		75.4154			0.000631497		74.7374			0.000631717
101.878	100.21	99.5969	100.562	31.3462	95.2791	90.6424	72.4226	155.102	81.0245	85.3589	107.162	117.808	74.1224	108.17	100.033	99.8545	137.933	116.208	117.999	188.289	110.751	109.499	136.18		77.8098			0.0015146		74.9934			0.000581022		76.7281			0.000547789		75.419			0.000632018		74.7415			0.000632228
98.9923	92.9362	111.09	101.006	81.2896	98.2442	112.12	97.2179	152.384	73.3381	82.4181	102.713	134.033	107.151	112.484	117.889	92.536	117.961	121.325	110.607	145.554	71.2151	119.023	111.931		77.8106			0.00151514		75.0225			0.000586942		76.729			0.000547926		75.4215			0.000632362		74.7475			0.000632971
92.9097	92.1514	75.0491	86.7034	98.7911	111.232	95.8414	101.955	153.838	86.3972	80.9639	107.066	99.7117	129.725	131.011	120.149	92.1486	147.292	102.722	114.054	155.866	93.212	99.4591	116.179		77.8214			0.00152192		75.0349			0.000589462		76.7531			0.000551712		75.4356			0.000634374		74.7523			0.000633559
90.4593	83.31	107.426	93.7317	63.5736	99.5698	88.4051	83.8495	168.641	86.8215	85.8221	113.762	73.2278	114.728	91.6118	93.1891	94.2401	92.6814	68.7944	85.2386	169.076	102.792	89.983	120.617		77.8217			0.00152215		75.0419			0.000590909		76.7662			0.000553778		75.4451			0.000635731		74.7533			0.000633682
94.6716	93.5614	99.0116	95.7482	69.4067	65.7828	102.741	79.3103	174.119	85.6533	93.0947	117.622	143.78	133.23	105.62	127.543	62.0046	108.922	111.166	94.031	188.313	117.618	101.74	135.89		77.8301			0.00152746		75.0443			0.000591391		76.7872			0.000557089		75.4809			0.000640864		74.7614			0.000634692
80.6039	95.2753	101.036	92.3052	91.603	101.035	113.645	102.095	155.672	62.0192	98.8486	105.513	107.761	113.286	120.553	113.867	96.1791	117.827	122.31	112.106	141.738	128.203	66.3171	112.086		77.8391			0.00153318		75.0577			0.000594165		76.7964			0.000558556		75.499			0.000643469		74.7772			0.000636656
98.2725	85.8401	106.161	96.7578	113.017	114.366	91.0949	106.159	160.212	104.887	78.6911	114.597	144.821	88.3231	93.9424	109.029	107.184	134.087	159.104	133.458	169.285	81.4875	90.1748	113.649		77.8441			0.00153636		75.0688			0.000596445		76.7978			0.000558787		75.5065			0.000644548		74.7853			0.000637669
91.8135	98.3139	104.039	98.0554	110.541	115.679	123.494	116.571	152.872	86.7698	98.9696	112.871	103.091	107.284	101.201	103.859	124.579	149.44	130.086	134.701	170.937	87.1655	97.4093	118.504		77.8442			0.00153638		75.0693			0.000596559		76.8056			0.000560026		75.5085			0.000644841		74.7895			0.000638191
97.077	97.1475	99.7829	98.0025	96.6341	119.13	79.4178	98.3939	156.871	65.4962	91.7519	104.706	119.712	89.1566	106.242	105.037	122.578	133.897	107.023	121.166	160.102	81.7218	107.547	116.457		77.8488			0.00153934		75.0956			0.000602015		76.8093			0.000560607		75.5178			0.000646185		74.8165			0.000641582
87.1697	70.9883	85.6782	81.2788	84.0168	116.25	112.485	104.25	152.517	78.2579	82.273	104.349	99.1331	120.686	139.553	119.791	120.579	92.9679	121.058	111.535	142.409	130.282	100.272	124.321		77.8555			0.00154362		75.1059			0.000604183		76.814			0.000561361		75.52			0.000646495		74.8401			0.000644543
93.2166	91.525	124.991	103.244	106.296	102.567	122.138	110.334	123.258	76.2951	69.2659	89.6062	104.844	125.859	76.4785	102.394	119.746	103.618	130.384	117.916	168.782	121.516	84.672	124.99		77.8589			0.00154579		75.1105			0.000605135		76.8603			0.000568809		75.5243			0.000647117		74.8622			0.000647338
87.5482	84.5058	108.881	93.645	124.444	99.2091	101.244	108.299	157.863	64.867	99.7777	107.502	123.188	118.146	95.152	112.162	81.3366	121.591	119.171	107.366	156.724	80.8207	106.985	114.843		77.8661			0.00155039		75.1177			0.000606659		76.8696			0.000570313		75.5275			0.000647592		74.9062			0.000652922
99.5503	78.1874	94.6308	90.7895	94.2144	114.415	99.3147	102.648	157.762	95.1423	101.198	118.034	89.7116	107.315	100.641	99.2223	83.7814	145.937	127.392	119.037	80.1502	120.498	78.2411	92.9632		77.8672			0.00155112		75.1279			0.000608801		76.8717			0.00057065		75.5602			0.000652338		74.9158			0.000654144
90.2262	96.88	93.2014	93.4359	81.0351	96.3671	63.9421	80.4481	150.321	94.2127	97.6747	114.069	112.466	124.245	82.2109	106.307	110.23	131.15	108.724	116.701	46.8811	108.765	84.9749	80.2069		77.8673			0.00155121		75.1329			0.000609855		76.8762			0.000571383		75.5669			0.000653317		74.9231			0.000655077
105.607	81.8514	94.1555	93.8714	89.6895	119.767	85.8654	98.4407	140.201	73.0786	84.5251	99.2683	105.327	130.034	101.124	112.162	72.44	123.696	130.933	109.023	85.0824	97.4681	76.6823	86.4109		77.8682			0.00155176		75.1439			0.000612173		76.8801			0.000572009		75.5697			0.000653737		74.9271			0.000655579
92.444	92.8239	112.846	99.3712	83.9692	97.053	104.898	95.3068	104.731	100.202	80.1124	95.0151	123.521	87.8318	121.872	111.075	101.812	113.341	85.8382	100.33	86.4634	126.078	103.059	105.2		77.8743			0.0015557		75.1475			0.000612934		76.8824			0.000572398		75.5881			0.000656424		74.9292			0.000655851
85.128	89.8545	97.1392	90.7073	98.4211	94.0682	95.6851	96.0582	106.602	90.9171	98.1888	98.5692	92.5601	114.097	123.745	110.134	139.765	111.813	147.639	133.072	124.235	116.811	97.4128	112.82		77.8746			0.00155591		75.148			0.000613045		76.8855			0.000572901		75.5927			0.000657112		74.946			0.000658011
93.1386	97.6282	70.2226	86.9965	86.6309	87.2685	123.194	99.031	101.275	70.3533	76.9142	82.8474	76.728	132.556	107.337	105.54	104.795	139.958	111.838	118.864	156.239	133.228	123.858	137.775		77.8767			0.00155726		75.1554			0.000614632		76.9231			0.000579035		75.6198			0.00066109		74.999			0.000664841
93.3249	84.0399	96.8903	91.4184	89.1454	100.963	112.982	101.03	130.886	94.0184	74.3906	99.7652	112.382	117.096	95.0443	108.174	71.4759	94.8608	123.962	96.7662	125.974	93.3401	79.4004	99.5716		77.8797			0.00155914		75.1632			0.000616284		76.9257			0.000579471		75.6209			0.000661264		75.0077			0.000665956
97.3078	89.3119	95.5762	94.0653	106.906	91.8748	77.6583	92.1463	109.911	89.7448	83.4997	94.3852	119.759	125.467	112.317	119.181	126.002	156.879	119.062	133.981	164.442	83.5033	112.49	120.145		77.8827			0.0015611		75.1699			0.00061771		76.9332			0.0005807		75.6569			0.000666597		75.0227			0.00066791
104.826	106.79	90.1986	100.605	112.316	108.114	98.2275	106.219	98.9423	108.563	94.6104	100.705	128.727	118.134	96.4966	114.453	136.979	123.992	118.734	126.568	182.651	137.574	73.503	131.243		77.8828			0.00156116		75.1714			0.000618022		76.9357			0.000581117		75.662			0.000667357		75.0524			0.00067178
92.0266	100.679	94.6931	95.7994	98.9684	109.18	99.0999	102.416	91.7465	93.1344	101.475	95.452	124.497	138.426	103.346	122.09	116.498	132.484	83.4721	110.818	178.022	76.2411	106.427	120.23		77.8998			0.00157218		75.1792			0.000619709		76.9399			0.000581812		75.6623			0.000667405		75.0757			0.00067483
95.5398	98.6883	91.4627	95.2303	115.542	101.482	112.533	109.852	90.5457	99.2377	88.7202	92.8346	113.894	78.2513	116.654	102.933	166.304	154.785	94.8165	138.635	149.526	54.4146	117.101	107.014		77.9022			0.00157378		75.1875			0.000621479		76.9431			0.000582337		75.6654			0.000667859		75.0792			0.00067528
84.765	106.483	87.1189	92.7889	108.296	99.4823	104.807	104.195	142.564	113.456	97.9098	117.977	110.818	83.1556	118.217	104.064	82.1766	110.064	71.6308	87.9571	141.704	93.336	50.9495	95.3298		77.9041			0.00157496		75.2			0.000624173		76.9747			0.000587568		75.6742			0.000669175		75.0892			0.000676603
99.2347	113.369	102.424	105.009	82.2589	96.9542	85.4942	88.2358	172.434	90.7464	99.0213	120.734	111.424	86.7711	120.198	106.131	119.108	93.6003	99.858	104.189	90.6299	109.755	66.3069	88.8974		77.9058			0.0015761		75.2101			0.000626353		76.9752			0.000587657		75.6867			0.000671036		75.09			0.000676698
93.3025	94.6773	102.798	96.926	101.385	102.003	111.485	104.958	178.903	80.9468	99.8807	119.91	106.35	110.691	103.461	106.834	134.364	77.7717	114.673	108.936	144.522	113.361	96.1504	118.011		77.9108			0.00157935		75.2102			0.000626376		76.9911			0.000590312		75.689			0.000671391		75.0902			0.000676726
89.559	92.9773	79.8019	87.446	108.086	103.806	107.499	106.464	132.106	92.9435	93.4216	106.157	104.005	121.096	118.877	114.659	96.9138	113.964	102.111	104.329	166.434	67.5368	105.199	113.057		77.9121			0.0015802		75.2221			0.000628948		76.9935			0.000590714		75.6902			0.000671558		75.0921			0.000676978
76.2016	94.2651	93.2623	87.9096	113.873	108.036	94.3189	105.409	150.584	103.523	89.999	114.702	122.571	124.792	65.171	104.178	141.937	116.751	143.628	134.105	164.387	49.3746	115.073	109.611		77.9206			0.00158578		75.2286			0.000630359		77.0019			0.000592106		75.697			0.000672579		75.0974			0.000677674
89.7768	81.3507	104.639	91.9223	91.651	118.508	116.851	109.003	110.308	105.841	87.1693	101.106	114.681	124.57	113.085	117.445	143.087	138.72	111.604	131.137	195.732	115.586	89.0555	133.458		77.922			0.00158669		75.2336			0.000631458		77.0717			0.000603905		75.7133			0.000675038		75.1024			0.000678331
96.8703	102.605	104.057	101.177	93.9231	112.612	74.2694	93.6016	99.9071	86.9806	70.0247	85.6374	89.135	110.377	69.4899	89.6672	104.307	78.7042	104.059	95.6902	185.508	126.986	87.0459	133.18		77.9275			0.0015903		75.2388			0.000632584		77.0758			0.000604601		75.7352			0.000678332		75.1188			0.000680503
90.3091	87.2956	66.2895	81.2981	94.7868	107.524	92.8831	98.398	147.586	104.567	92.6852	114.946	111.022	142.434	90.2311	114.562	147.912	125.225	97.3364	123.491	151.931	117.434	81.2582	116.874		77.9305			0.00159224		75.2427			0.00063343		77.08			0.000605322		75.7424			0.00067942		75.1248			0.000681292
95.3444	86.9307	107.086	96.4536	100.502	99.2967	115.775	105.191	148.634	96.104	67.0411	103.926	122.907	91.2806	126.272	113.487	130.766	139.551	73.3476	114.555	99.116	64.2318	67.8334	77.0604		77.9316			0.00159297		75.2587			0.000636932		77.0808			0.000605464		75.7449			0.000679805		75.1338			0.000682473
102.993	89.9909	97.6307	96.8715	103.324	100.27	114.506	106.033	128.896	92.7898	80.8852	100.857	113.688	120.606	123.798	119.364	76.7181	108.345	113.331	99.4647	106.31	116.035	78.9426	100.429		77.9333			0.00159407		75.2633			0.000637945		77.0864			0.000606424		75.7463			0.000680015		75.1356			0.000682716
95.321	109.729	94.1558	99.7351	106.234	87.8407	103.156	99.0769	123.896	96.7138	85.1631	101.924	111.133	136.243	81.6015	109.659	149.865	111.957	102.382	121.401	202.982	121.507	105.591	143.36		77.9446			0.00160155		75.2734			0.000640169		77.0913			0.000607254		75.757			0.000681628		75.1477			0.000684318
105.292	82.5901	98.6783	95.5203	113.319	118.497	111.102	114.306	132.896	90.1615	77.7796	100.279	104.106	104.44	96.1042	101.55	129.706	98.4171	72.4383	100.187	178.246	100.448	88.8775	122.524		77.9467			0.00160296		75.2771			0.000640996		77.1146			0.000611265		75.7644			0.000682749		75.1516			0.000684845
99.8689	101.842	102.27	101.327	100.383	82.9784	114.252	99.2044	155.79	53.4967	103.939	104.409	104.105	145.371	61.7811	103.752	109.761	117.728	73.6956	100.395	157.213	99.1588	58.0975	104.823		77.9542			0.0016079		75.2782			0.000641223		77.1218			0.0006125		75.7724			0.000683964		75.1685			0.000687086
98.957	102.913	104.95	102.274	100.178	96.7291	95.5768	97.4945	153.873	69.8672	92.1125	105.284	74.2929	113.978	100.378	96.2165	127.54	140.079	81.3598	116.326	143.583	95.8766	57.4543	98.9715		77.9594			0.00161133		75.2847			0.000642674		77.1246			0.000612983		75.7832			0.000685622		75.176			0.000688092
96.0336	94.0066	83.9321	91.3241	91.0845	130.734	100.364	107.394	125.376	79.4103	96.0927	100.293	91.7435	90.9367	79.7666	87.4823	110.164	108.411	132.931	117.169	161.591	55.2514	119.457	112.1		77.9621			0.00161313		75.2862			0.000642997		77.1467			0.000616808		75.8152			0.000690513		75.1778			0.000688332
88.7057	81.7987	86.5221	85.6755	109.844	118.324	118.384	115.517	144.292	81.3356	103.499	109.709	136.387	131.277	105.471	124.378	112.614	110.158	143.242	122.005	146.674	83.8173	100.824	110.438		77.9655			0.00161538		75.2886			0.000643532		77.1525			0.000617816		75.8156			0.000690568		75.1798			0.000688589
93.2382	97.1096	68.6874	86.3451	44.8732	91.1682	93.8855	76.6423	134.32	100.888	86.6279	107.279	92.8562	100.714	118.164	103.911	129.245	113.219	161.145	134.536	124.273	117.086	82.8091	108.056		77.9696			0.00161816		75.2903			0.000643902		77.1537			0.000618036		75.8163			0.000690674		75.1891			0.000689841
102.123	99.1534	113.074	104.784	103.194	121.432	97.9651	107.53	168.457	107.424	100.654	125.512	111.932	99.8991	118.624	110.152	109.184	111.583	78.7376	99.8348	159.428	98.8411	84.3438	114.204		77.9906			0.00163221		75.2985			0.000645733		77.1542			0.000618115		75.8478			0.000695529		75.1925			0.000690295
93.7752	85.4643	98.9645	92.7347	107.155	106.419	89.849	101.141	171.724	101.839	92.8221	122.128	112.16	111.511	137.88	120.517	106.44	111.375	109.074	108.963	164.908	84.5013	84.41	111.273		77.9938			0.00163434		75.3019			0.000646476		77.1566			0.000618529		75.8523			0.000696218		75.2012			0.00069146
100.754	100.125	101.585	100.821	100.282	102.972	87.638	96.9639	133.245	92.3999	90.8813	105.509	111.844	104.715	93.116	103.225	123.49	106.301	90.8965	106.896	169.163	70.8142	99.3383	113.105		78.0119			0.00164655		75.3051			0.000647189		77.1609			0.000619277		75.8533			0.000696377		75.2154			0.000693352
77.0638	107.734	108.408	97.7352	103.319	79.7127	108.086	97.0392	131.862	84.0441	110.295	108.733	132.936	118.422	158.452	136.603	119.112	105.836	104.923	109.957	152.898	92.9659	107.748	117.871		78.0126			0.00164701		75.3066			0.000647522		77.1642			0.000619863		75.8586			0.000697197		75.244			0.000697207
97.3164	116.319	86.8326	100.156	111.495	81.7551	103.449	98.8995	143.236	100.11	106.195	116.513	135.28	105.115	141.97	127.455	45.154	63.3419	91.9157	66.8039	147.684	106.448	88.8013	114.311		78.0242			0.00165491		75.3358			0.000654062		77.1691			0.00062071		75.8858			0.000701406		75.2481			0.000697754
93.1048	107.301	98.1523	99.5194	56.1351	93.1155	120.74	89.9969	124.601	107.867	49.2658	93.9113	104.176	102.441	119.166	108.594	127.814	139.466	129.877	132.386	103.354	109.025	92.0143	101.464		78.0264			0.00165637		75.3413			0.000655289		77.1782			0.000622301		75.9086			0.000704971		75.2613			0.000699546
82.93	88.7394	100.991	90.8866	116.633	114.927	94.518	108.692	129.949	85.616	92.4989	102.688	142.351	110.313	131.869	128.178	138.594	138.354	133.832	136.927	147.086	110.019	80.0301	112.378		78.0271			0.00165685		75.3498			0.000657194		77.1823			0.000623012		75.9227			0.000707169		75.2619			0.00069962
78.4506	103.53	108.201	96.7273	101.635	107.609	91.4918	100.245	110.494	82.5414	94.831	95.9556	119.546	133.863	105.417	119.609	112.244	144.056	101.601	119.301	157.291	98.0901	92.7364	116.039		78.0276			0.00165723		75.3529			0.000657908		77.1859			0.000623643		75.9344			0.000709011		75.2623			0.000699677
89.6381	86.6699	89.6778	88.6619	108.622	105.892	76.4093	96.9744	152.298	99.8431	73.007	108.383	137.723	125.506	130.108	131.112	111.683	111.053	79.2904	100.676	164.336	110.481	92.109	122.309		78.0288			0.00165804		75.3555			0.000658484		77.194			0.000625067		75.9457			0.000710778		75.2689			0.000700569
91.4652	100.372	96.6746	96.1706	127.232	98.2354	108.065	111.177	132.808	101.569	79.8511	104.743	115.211	116.077	102.66	111.316	111.748	111.874	89.6684	104.43	149.182	114.813	91.1554	118.383		78.038			0.00166429		75.3726			0.000662357		77.2319			0.000631756		75.9474			0.000711046		75.2713			0.00070089
72.114	96.0192	106.884	91.6723	116.334	126.701	102.291	115.108	156.61	103.465	80.2427	113.439	129.785	111.56	137.4	126.248	117.141	127.643	77.8436	107.543	152.305	71.8449	117.882	114.01		78.0404			0.00166596		75.4006			0.000668765		77.2358			0.000632459		75.9487			0.00071125		75.2765			0.000701605
93.2696	91.7163	98.9432	94.643	118.591	101.911	96.6489	105.717	142.252	85.3868	76.6122	101.417	116.905	111.733	83.0114	103.883	126.914	134.775	123.562	128.417	151.061	91.5672	78.1188	106.916		78.0419			0.00166695		75.4133			0.000671662		77.2406			0.000633299		75.9524			0.000711831		75.296			0.00070425
90.4149	107.279	113.011	103.568	99.6334	115.093	116.961	110.562	143.95	96.8678	69.4064	103.408	126.447	141.405	99.5888	122.48	72.2932	116.119	143.812	110.742	168.181	82.7474	117.727	122.885		78.0423			0.00166722		75.4169			0.000672498		77.256			0.000636051		75.9632			0.000713545		75.3038			0.000705308
83.7449	84.0837	56.7021	74.8436	100.685	101.494	118.957	107.046	170.418	88.5723	100.476	119.822	128.392	138.279	124.556	130.409	60.9581	112.31	119.726	97.6646	161.46	113.993	63.1444	112.866		78.0425			0.00166735		75.423			0.000673895		77.2565			0.000636137		75.9723			0.000714982		75.3057			0.000705562
91.2622	94.6927	96.827	94.2606	93.3773	102.853	100.428	98.8859	153.062	85.4803	89.5359	109.36	78.8636	86.1135	98.3866	87.7879	94.6302	146.488	107.177	116.098	112.053	93.549	73.5786	93.0603		78.0457			0.00166957		75.4243			0.000674212		77.2778			0.000639956		75.9771			0.000715735		75.3102			0.000706186
83.7927	90.0155	93.7029	89.1704	98.8428	114.782	98.4906	104.039	103.51	93.9757	87.6575	95.0476	112.386	134.483	115.634	120.834	113.444	185.715	137.763	145.641	155.652	96.313	96.3989	116.121		78.0498			0.00167234		75.426			0.000674585		77.2827			0.000640833		75.9813			0.000716401		75.317			0.000707104
79.5699	93.4842	104.665	92.5732	105.048	103.049	113.799	107.299	143.167	93.3773	88.8948	108.48	97.0372	129.394	109.694	112.041	82.8277	95.2779	98.3524	92.1527	169.464	99.349	97.1824	121.998		78.0527			0.00167438		75.4296			0.000675436		77.2853			0.000641295		75.985			0.000716984		75.3384			0.000710036
93.1423	94.3718	100.856	96.1233	90.4654	108.545	97.2799	98.7635	137.851	98.5771	99.9863	112.138	94.5773	136.813	116.322	115.904	85.84	67.1644	106.767	86.5906	156.229	109.209	87.6535	117.697		78.053			0.00167457		75.4318			0.000675926		77.2894			0.000642029		75.9855			0.000717067		75.3445			0.000710869
89.9387	96.6098	100.328	95.6255	111.178	109.704	129.306	116.729	108.889	95.2249	107.472	103.862	111.728	85.8626	99.5361	99.0423	105.969	104.723	96.6205	102.437	170.375	106.685	83.3323	120.131		78.0623			0.00168094		75.443			0.000678541		77.2907			0.000642269		75.9947			0.000718531		75.3508			0.000711739
90.3575	98.8072	98.7774	95.9807	107.815	104.058	91.7428	101.205	107.005	97.2546	85.8392	96.6995	75.4483	97.469	115.883	96.2668	72.4382	128.053	85.7348	95.4088	145.271	88.8085	100.023	111.368		78.0696			0.00168596		75.4582			0.000682053		77.295			0.000643045		75.9988			0.000719173		75.3526			0.000711985
86.0362	98.2291	102.146	95.4705	74.6013	108.222	117.654	100.159	115.3	98.5887	99.8438	104.577	92.9614	102.245	122.303	105.837	90.2107	80.8201	100.599	90.5432	139.662	97.9158	77.4638	105.014		78.0752			0.00168985		75.463			0.000683189		77.3045			0.000644762		76.0183			0.000722283		75.3528			0.000712005
92.3144	93.3767	100.942	95.5445	90.1218	106.341	137.737	111.4	138.53	73.7336	84.5945	98.9527	137.453	120.026	85.3462	114.275	129.121	128.647	98.8487	118.872	147.576	59.082	91.2596	99.3059		78.0805			0.00169354		75.4745			0.000685884		77.3117			0.000646048		76.0339			0.000724773		75.3538			0.000712145
99.3812	102.073	100.182	100.545	86.3503	116.753	128.588	110.564	143.098	93.9592	81.3804	106.146	132.088	76.4919	113.117	107.232	121.302	110.672	75.6739	102.549	152.326	82.7261	94.0984	109.717		78.0892			0.00169954		75.4848			0.000688301		77.3371			0.000650671		76.0619			0.000729261		75.3689			0.000714221
102.001	84.8616	99.2019	95.3547	94.659	82.2975	106.363	94.4398	125.341	60.8527	94.6768	93.6236	128.257	68.31	81.5203	92.6956	149.677	142.913	97.3549	129.981	225.524	112.143	125.5	154.389		78.0982			0.00170584		75.4858			0.000688534		77.3378			0.000650797		76.0724			0.000730952		75.37			0.000714381
104.645	81.051	101.909	95.8685	95.5997	95.7938	103.872	98.4218	126.883	76.2322	80.6793	94.5981	134.714	88.8341	100.964	108.171	98.5518	129.305	66.9814	98.2795	147.948	74.7281	114.335	112.337		78.0992			0.00170653		75.4875			0.000688931		77.3381			0.000650841		76.0729			0.000731037		75.3735			0.000714853
102.187	112.66	77.7331	97.5268	94.8615	76.4426	57.3116	76.2052	147.142	111.509	74.2657	110.972	124.727	99.5364	127.55	117.271	135.65	112.279	105.531	117.82	172.712	80.8609	120.356	124.643		78.0998			0.00170695		75.488			0.000689035		77.3414			0.00065144		76.0764			0.000731605		75.3836			0.000716253
105.283	97.8763	92.2395	98.4662	117.748	111.603	96.7338	108.695	172.327	74.3965	100.667	115.797	98.4182	128.199	111.616	112.744	98.652	127.94	91.8992	106.164	154.391	78.7481	106.974	113.371		78.1042			0.00171		75.5195			0.000696488		77.3441			0.000651946		76.0868			0.000733275		75.3881			0.000716876
93.8382	106.627	95.0496	98.5048	105.761	104.912	105.986	105.553	159.487	95.9469	87.5712	114.335	115.759	105.289	131.869	117.639	70.3377	93.4434	124.062	95.9476	146.178	64.7204	96.2633	102.387		78.1089			0.00171328		75.522			0.00069709		77.3459			0.00065226		76.1019			0.000735719		75.4122			0.000720212
79.97	76.3004	107.042	87.7708	99.6908	94.6904	61.2262	85.2025	141.479	88.601	88.9379	106.339	99.1954	114.281	120.063	111.18	86.489	129.093	164.846	126.809	124.906	83.9361	71.2338	93.3587		78.1096			0.00171379		75.5228			0.000697266		77.3553			0.000653985		76.1031			0.000735921		75.4261			0.000722138
102.407	93.9931	101.392	99.2641	77.4698	118.611	94.96	97.0135	139.973	104.533	59.9554	101.487	114.016	147.019	114.753	125.263	153.308	89.6706	113.132	118.703	138.058	94.1904	104.699	112.316		78.1174			0.00171926		75.5329			0.000699677		77.3569			0.000654278		76.1085			0.000736796		75.4293			0.000722587
93.8781	92.7709	92.0078	92.8856	76.3431	108.689	108.772	97.9347	180.095	91.7641	108.881	126.913	129.445	107.748	105.879	114.357	131.622	132.96	118.601	127.728	149.196	51.2646	100.991	100.484		78.1191			0.00172044		75.536			0.00070042		77.3602			0.000654881		76.1106			0.000737134		75.4379			0.000723782
97.7619	88.6549	106.485	97.6338	116.735	93.9937	94.1695	101.633	133.517	92.6362	74.5121	100.222	122.044	139.435	101.32	120.933	99.6994	156.284	131.176	129.053	202.523	108.742	109.725	140.33		78.1225			0.00172283		75.5393			0.000701195		77.3798			0.000658473		76.128			0.000739959		75.4409			0.000724205
112.583	108.398	101.657	107.546	107.809	92.3818	84.7063	94.9657	133.067	85.1257	94.9144	104.369	105.389	133.611	95.3267	111.442	58.7982	119.104	134.424	104.109	156.697	66.4137	108.486	110.532		78.1279			0.00172664		75.5495			0.000703632		77.4108			0.000664196		76.1399			0.000741911		75.4932			0.000731527
86.6867	95.2251	86.7554	89.5557	41.2697	95.2069	81.1602	72.5456	154.386	88.3797	91.6833	111.483	104.041	83.2058	66.3722	84.5398	90.2002	114.386	113.312	105.966	203.278	113.676	94.0548	137.003		78.1364			0.00173269		75.569			0.000708324		77.4115			0.000664329		76.1638			0.000745817		75.5048			0.000733156
102.388	86.4426	102.76	97.197	117.014	94.2089	112.194	107.806	186.658	86.0403	106.119	126.272	119.493	120.895	111.61	117.333	86.8306	103.581	135.316	108.576	162.489	63.9373	117.028	114.485		78.1435			0.00173771		75.5796			0.000710882		77.4118			0.000664379		76.1671			0.000746364		75.5059			0.000733306
96.5163	95.9328	94.7039	95.7177	100.998	111.436	105.256	105.897	175.369	88.611	100.259	121.413	115.836	127.544	95.6817	113.021	69.205	105.443	124.421	99.6894	178.065	82.0602	123.05	127.725		78.1487			0.00174139		75.5802			0.000711041		77.414			0.000664799		76.1732			0.000747363		75.5119			0.00073415
95.4914	91.2474	96.2511	94.33	109.04	107.764	87.701	101.502	165.218	76.5567	97.3959	113.057	151.718	120.665	150.63	141.005	141.38	113.002	106.504	120.296	192.537	96.0489	122.179	136.922		78.1525			0.00174409		75.5822			0.000711512		77.4202			0.000665948		76.1773			0.000748025		75.5219			0.000735565
98.3637	71.1055	112.784	94.0845	108.37	115.134	112.132	111.878	197.071	79.9092	119.424	132.135	113.651	98.5252	125.94	112.705	117.783	148.495	112.852	126.377	199.795	103.371	139.833	147.667		78.1619			0.00175079		75.5914			0.000713746		77.4364			0.000668962		76.1894			0.000750029		75.542			0.000738409
97.9704	94.7978	83.5691	92.1124	92.3087	116.225	98.4797	102.338	176.653	82.9815	101.444	120.36	123.976	131.249	116.149	123.791	121.688	94.8617	110.79	109.113	153.346	82.3298	135.614	123.763		78.1657			0.00175349		75.5941			0.000714404		77.4493			0.000671373		76.1944			0.000750842		75.5448			0.000738811
92.7287	96.0537	87.8021	92.1948	68.044	93.8067	102.564	88.1383	140.651	97.3928	72.8761	103.64	103.878	103.503	112.051	106.477	132.713	91.4387	120.179	114.777	151.588	66.7072	97.2274	105.174		78.167			0.00175441		75.6083			0.000717843		77.452			0.000671862		76.1967			0.000751224		75.5713			0.000742574
103.853	100.362	128.244	110.82	91.9362	104.003	101.987	99.3087	161.313	88.0282	95.9558	115.099	113.09	52.6256	116.877	94.1975	123.866	120.341	155.61	133.273	165.033	92.2925	113.806	123.711		78.1672			0.00175453		75.6153			0.000719559		77.464			0.000674128		76.2028			0.000752233		75.5882			0.000744984
104.339	82.3085	111.302	99.3166	87.2164	98.0376	99.0917	94.7819	168.505	81.5075	87.6094	112.541	144.634	130.7	129.021	134.785	112.205	88.4525	119.479	106.712	169.698	90.2314	89.7798	116.57		78.1674			0.00175468		75.6224			0.000721307		77.4781			0.000676776		76.2046			0.000752526		75.5892			0.000745124
70.0619	101.558	102.789	91.4694	109.823	103.709	95.5588	103.03	183.376	96.5723	90.8382	123.595	136.296	119.586	140.299	132.06	101.625	74.8369	112.926	96.4626	191.002	122.171	82.0249	131.733		78.1714			0.00175753		75.6415			0.000725979		77.48			0.000677123		76.218			0.000754755		75.5905			0.000745316
92.3484	104.584	113.904	103.612	65.5386	91.8593	75.3031	77.567	160.38	85.9534	103.536	116.623	111.877	90.397	75.7346	92.6694	91.8778	94.4332	129.932	105.414	134.399	90.449	102.79	109.213		78.1753			0.00176036		75.6543			0.00072915		77.4909			0.000679185		76.2226			0.000755515		75.5967			0.000746201
82.6787	71.4806	118.585	90.9148	82.6037	84.8786	104.561	90.6811	164.873	87.9381	96.0559	116.289	113.767	59.8278	109.803	94.466	124.529	137.318	123.595	128.481	149.39	106.539	69.1823	108.37		78.1832			0.00176599		75.6613			0.000730871		77.4935			0.000679683		76.227			0.00075625		75.5995			0.000746596
71.1249	109.513	115.869	98.8356	111.172	89.824	96.2181	99.0712	170.785	77.8667	101.105	116.586	110.615	108.616	142.931	120.721	77.868	122.573	136.88	112.441	172.556	104.814	95.6458	124.339		78.1848			0.0017672		75.6767			0.000734708		77.4964			0.000680225		76.2323			0.000757128		75.6132			0.00074856
100.871	114.752	102.078	105.9	98.6673	110.701	107.19	105.52	157.397	91.4137	96.1522	114.987	106.506	71.8683	84.156	87.51	107.532	144.538	97.8722	116.648	153.063	112.011	76.6363	113.903		78.1922			0.00177246		75.6781			0.000735063		77.4968			0.000680303		76.2351			0.000757598		75.6145			0.000748739
101.607	107.517	119.074	109.399	100.848	118.422	110.565	109.945	167.129	83.8646	97.2466	116.08	120.521	129.968	106.771	119.087	113.709	93.6151	88.4087	98.5776	123.607	94.405	39.324	85.7788		78.2047			0.00178155		75.6951			0.000739297		77.5025			0.000681382		76.2395			0.000758322		75.6235			0.00075004
88.6557	103.483	122.372	104.837	98.3702	107.494	109.106	104.99	168.229	73.3586	108.592	116.726	114.701	134.694	100.036	116.477	85.109	123.999	106.425	105.178	151.315	109.629	90.3766	117.107		78.2127			0.00178731		75.7022			0.000741083		77.5097			0.000682744		76.2439			0.000759061		75.6292			0.000750851
100.571	98.9608	106.174	101.902	111.093	106.923	105.502	107.839	152.055	88.0353	96.8525	112.314	97.1445	135.598	129.867	120.87	117.903	126.284	129.335	124.507	135.392	118.382	88.9662	114.247		78.2237			0.00179534		75.7024			0.000741129		77.5102			0.000682851		76.2521			0.000760417		75.6364			0.000751889
95.4803	97.1095	97.1118	96.5672	111.96	90.7984	108.962	103.906	129.158	90.4245	101.146	106.909	113.81	115.855	121.818	117.161	140.783	151.002	89.7628	127.183	95.076	86.8628	88.882	90.2736		78.2291			0.00179924		75.7036			0.000741421		77.5129			0.000683365		76.2528			0.000760537		75.6398			0.000752377
103.906	110.622	114.376	109.634	102.535	53.5671	83.4955	79.866	90.8065	92.9467	102.042	95.2652	112.635	101.533	121.454	111.874	144.067	126.317	143.287	137.891	152.327	120.196	120.243	130.922		78.2371			0.00180509		75.7072			0.000742331		77.516			0.00068395		76.257			0.000761237		75.6446			0.000753069
75.7086	92.9418	95.4197	88.0234	106.099	125.283	99.9723	110.451	76.2315	107.752	98.6371	94.2069	91.9579	79.8902	68.75	80.1994	138.796	128.857	117.127	128.26	146.17	124.435	82.8986	117.834		78.2391			0.00180661		75.7083			0.000742598		77.5279			0.000686219		76.2605			0.000761825		75.6538			0.000754394
78.9333	103.464	109.877	97.4248	100.136	74.6905	94.1159	89.6473	147.276	107.859	96.4862	117.207	140.613	90.0454	98.3296	109.663	115.472	115.481	129.764	120.239	175.527	102.749	108.992	129.089		78.2521			0.00181615		75.7103			0.000743105		77.5292			0.000686462		76.2623			0.00076212		75.6605			0.000755365
103.917	93.0795	106.425	101.141	110.355	92.9574	113.421	105.578	131.437	96.1178	79.3455	102.3	123.769	113.121	146.191	127.694	114.727	108.507	112.833	112.022	159.195	128.032	90.4408	125.889		78.2656			0.00182609		75.7164			0.000744655		77.5473			0.000689914		76.2715			0.000763659		75.6757			0.000757572
113.706	84.4991	97.9674	98.7242	84.5966	88.8644	113.211	95.5574	146.564	81.3518	89.3285	105.748	109.42	116.99	95.9613	107.457	112.211	141.289	99.4638	117.655	116.989	45.3106	105.197	89.1654		78.2661			0.00182643		75.7325			0.000748704		77.5475			0.000689959		76.2734			0.000763985		75.6778			0.000757869
82.9808	104.127	104.298	97.1353	102.515	123.685	98.3265	108.176	151.233	97.7349	75.6509	108.206	92.9704	94.0863	85.9765	91.0111	129.34	151.782	147.795	142.972	85.0173	127.36	81.9244	98.1007		78.2672			0.00182727		75.7386			0.000750264		77.5516			0.000690752		76.2807			0.00076521		75.6881			0.000759368
108.426	85.1695	117.796	103.797	81.1706	89.1444	119.089	96.468	166.784	71.3141	99.3689	112.489	127.429	130.494	100.257	119.393	88.5596	145.193	89.0566	107.603	134.178	70.5748	113.304	106.019		78.268			0.00182783		75.7445			0.000751744		77.5525			0.000690909		76.2993			0.000768329		75.7242			0.000764621
117.584	99.5304	108.807	108.641	99.3339	81.7273	114.711	98.5906	170.704	96.9267	95.376	121.002	94.9141	102.302	99.1533	98.7899	116.573	130.338	116.076	120.996	153.824	67.3926	93.4313	104.883		78.2689			0.00182852		75.7501			0.000753176		77.5531			0.000691037		76.3429			0.000775689		75.7272			0.000765055
93.2475	93.3255	97.8049	94.7927	116.389	104.469	90.8519	103.903	158.769	82.0423	89.161	109.991	124.713	98.4773	113.134	112.108	101.566	134.469	147.084	127.706	155.178	105.568	92.3929	117.713		78.2732			0.00183174		75.7502			0.000753203		77.554			0.000691205		76.3462			0.000776257		75.7379			0.000766624
101.259	106.796	104.404	104.153	113.072	114.51	107.396	111.659	151.69	79.6336	99.3415	110.222	119.289	131.06	122.848	124.399	121.892	146.287	141.074	136.418	177.559	101.473	116.985	132.006		78.2775			0.00183488		75.7582			0.000755224		77.5562			0.000691634		76.355			0.000777753		75.7383			0.000766685
117.48	99.6094	106.46	107.85	89.1087	95.8899	81.0199	88.6728	131.932	80.7351	89.2832	100.65	55.9994	131.844	105.533	97.7919	104.418	116.389	115.693	112.167	157.45	78.9873	101.876	112.771		78.2912			0.00184512		75.7632			0.00075652		77.5724			0.000694735		76.3588			0.000778395		75.753			0.000768843
92.4302	103.348	112.347	102.708	110.643	58.6196	97.2849	88.8492	146.084	88.7998	68.2352	101.04	121.077	101.424	108.992	110.498	121.803	118.652	90.6932	110.383	178.257	120.311	82.1572	126.908		78.3031			0.00185399		75.7653			0.000757041		77.5734			0.000694927		76.3653			0.000779499		75.7571			0.000769437
102.966	84.655	79.0137	88.8783	98.2673	69.6286	96.7965	88.2308	165.864	93.2518	83.5226	114.213	114.432	113.981	73.1113	100.508	96.2078	123.105	122.321	113.878	133.228	62.9552	91.2664	95.8165		78.3076			0.00185741		75.7667			0.000757398		77.5872			0.000697595		76.3829			0.000782501		75.7571			0.000769443
87.2527	108.7	86.0365	93.9965	90.5081	123.482	92.1467	102.046	175.198	84.7355	91.1646	117.033	111.164	111.008	121.796	114.656	130.892	102.29	97.5077	110.23	144.925	90.2336	85.0927	106.751		78.3077			0.00185742		75.7686			0.0007579		77.5886			0.000697874		76.3881			0.000783397		75.7623			0.000770206
92.0903	97.364	93.0179	94.1574	104.134	104.161	109.478	105.924	175.258	80.435	97.6806	117.791	103.406	79.7247	135.417	106.183	102.284	126.636	136.171	121.697	151.02	94.4806	71.9964	105.832		78.3148			0.00186275		75.7755			0.000759648		77.5987			0.000699833		76.3947			0.000784524		75.7739			0.00077191
94.6653	92.0454	80.1993	88.97	107.908	95.456	94.8314	99.3985	152.064	86.1658	79.029	105.753	104.425	144.943	138.854	129.407	114.702	73.165	110.521	99.4627	167.318	120.758	60.1826	116.086		78.3176			0.00186489		75.7774			0.000760152		77.5994			0.000699966		76.3977			0.000785046		75.7769			0.000772352
101.27	97.3125	102.738	100.44	113.794	104.927	88.2474	102.323	167.278	86.5976	86.9856	113.62	118.269	122.179	140.557	127.002	136.088	121.325	158.971	138.795	143.988	72.9513	88.5585	101.833		78.327			0.00187195		75.7865			0.000762492		77.6115			0.000702324		76.3995			0.000785354		75.7811			0.000772968
102.985	111.763	107.233	107.327	118.892	99.8466	100.547	106.428	131.313	90.3175	73.9818	98.5373	111.544	119.21	128.304	119.686	115.493	84.5914	110.76	103.615	145.785	68.7802	78.0294	97.5315		78.3272			0.00187214		75.7873			0.000762683		77.6133			0.00070266		76.424			0.000789565		75.7845			0.000773471
106.109	100.764	94.7406	100.538	69.607	120.551	84.2349	91.4642	143.116	105.063	82.079	110.086	116.634	117.662	126.555	120.284	126.446	76.0363	127.837	110.107	172.229	101.131	94.7439	122.701		78.3415			0.001883		75.792			0.000763901		77.6144			0.000702878		76.4333			0.000791175		75.7883			0.000774035
117.421	108.365	99.5211	108.436	94.9681	110.498	113.914	106.46	99.2105	90.1886	85.2612	91.5534	87.2301	107.334	114.76	103.108	152.929	90.3457	140.248	127.841	118.051	74.5495	79.5947	90.7317		78.342			0.00188336		75.801			0.000766224		77.6301			0.000705936		76.4364			0.000791696		75.7887			0.000774096
105.776	124.796	89.3556	106.643	99.9092	70.1056	76.1613	82.0587	97.5282	84.841	79.3657	87.245	82.3673	103.36	108.173	97.9667	121.453	117.648	138.196	125.766	159.427	98.7381	94.3517	117.506		78.3451			0.0018857		75.8145			0.000769709		77.6377			0.000707438		76.4393			0.000792198		75.7912			0.000774459
110.122	117.472	99.3412	108.978	108.091	97.145	72.677	92.6377	123.744	72.4795	100.715	98.9795	100.921	128.992	104.595	111.503	115.358	104.771	89.7923	103.307	156.275	116.673	90.3443	121.097		78.3457			0.00188617		75.8266			0.00077285		77.6395			0.000707778		76.4428			0.000792805		75.8019			0.00077605
105.612	107.195	83.7687	98.8587	114.194	118.15	115.831	116.058	116.005	84.3089	79.5624	93.2922	86.4924	112.109	90.153	96.2513	111.721	105.186	108.587	108.498	144.484	95.9761	102.163	114.208		78.3473			0.00188738		75.839			0.000776074		77.6532			0.000710469		76.4497			0.000793997		75.8045			0.000776424
108.185	95.195	101.692	101.691	88.4029	103.247	108.11	99.9199	112.21	102.434	81.6581	98.7674	81.1679	128.998	121.283	110.483	124.929	151.233	72.4238	116.195	189.647	135.416	71.7064	132.256		78.3498			0.00188926		75.841			0.000776609		77.6592			0.000711651		76.4586			0.000795549		75.8221			0.000779039
101.334	86.3513	97.5478	95.0777	100.69	109.495	87.5205	99.235	104.574	101.139	79.0632	94.9254	136.32	116.631	104.373	119.108	85.4086	94.5826	77.5632	85.8515	180.524	103.482	80.9346	121.647		78.3593			0.0018965		75.8418			0.000776814		77.6599			0.000711783		76.4826			0.000799712		75.8244			0.000779382
96.5086	100.259	98.9175	98.5616	112.884	96.728	100.357	103.323	140.57	102.736	86.6452	109.984	73.6746	118.882	140.144	110.9	115.888	117.344	80.4984	104.577	165.536	85.4671	122.164	124.389		78.3707			0.00190522		75.8426			0.000777024		77.6629			0.000712375		76.4836			0.000799889		75.8427			0.000782092
95.3974	68.8614	87.7387	83.9992	117.676	105.356	106.34	109.791	143.683	93.1805	106.991	114.618	99.8895	131.01	89.4629	106.788	98.3558	135.589	85.1806	106.375	118.416	98.0098	115.34	110.589		78.3716			0.00190595		75.8589			0.000781307		77.6704			0.000713867		76.4853			0.000800196		75.8592			0.000784551
89.6453	98.442	96.5668	94.8847	104.889	80.0888	106.303	97.0936	124.82	92.9328	115.825	111.192	98.9952	130.436	130.925	120.119	131.483	130.473	101.435	121.13	167.533	88.3672	97.8816	117.927		78.3733			0.00190726		75.8597			0.000781511		77.6727			0.000714304		76.4892			0.000800866		75.8679			0.000785858
91.6984	95.028	97.971	94.8992	91.0456	106.681	122.508	106.745	91.3303	110.043	84.7093	95.3609	110.29	107.102	75.6038	97.6652	108.621	115.512	100.044	108.059	167.001	62.0004	108.374	112.458		78.3789			0.00191157		75.8605			0.000781714		77.6813			0.00071602		76.4941			0.000801723		75.8914			0.000789383
103.881	83.0437	107.611	98.1784	95.9604	120.638	103.182	106.593	76.2171	99.0909	105.492	93.6001	108.168	89.914	90.0517	96.0445	136.57	151.979	127.143	138.564	154.792	110.488	94.7879	120.023		78.3811			0.00191323		75.8805			0.000786983		77.682			0.000716145		76.4995			0.000802672		75.9032			0.000791151
81.7395	93.3698	104.214	93.1079	70.0422	109.525	121.477	100.348	71.7057	112.796	94.0094	92.8371	93.0794	134.69	133.696	120.489	110.073	86.5913	147.713	114.792	88.2026	123.587	95.3778	102.389		78.3818			0.0019138		75.8872			0.000788754		77.6995			0.000719616		76.5051			0.000803642		75.9068			0.000791697
89.9304	97.8024	104.253	97.3287	97.7144	120.408	115.414	111.179	108.759	79.2787	115.662	101.233	108.113	101.061	112.956	107.377	112.729	51.5058	115.694	93.3098	93.6267	134.104	97.7168	108.483		78.387			0.00191777		75.8915			0.000789904		77.7092			0.000721562		76.5181			0.000805927		75.9202			0.000793716
93.4887	117.409	100.308	103.735	115.384	106.34	93.409	105.044	146.423	86.2626	114.373	115.686	123.833	94.2263	137.763	118.607	126.58	57.1317	138.213	107.308	75.4361	111.608	130.699	105.914		78.3873			0.00191798		75.9064			0.000793851		77.7151			0.000722728		76.5241			0.000806976		75.9256			0.000794522
95.0189	89.4788	77.1088	87.2022	72.4855	83.1975	38.6438	64.7756	150.193	91.6381	105.281	115.704	114.187	114.663	96.7526	108.534	116.397	82.4971	108.052	102.315	112.564	120.164	131.49	121.406		78.3951			0.001924		75.9303			0.000800242		77.7259			0.000724893		76.5277			0.000807604		75.9301			0.000795204
93.1201	101.934	79.2141	91.4227	96.9438	88.045	122.316	102.435	146.417	101.776	107.508	118.567	91.9673	108.343	122.965	107.758	103.347	133.797	59.1428	98.7621	119.96	105.969	85.9129	103.947		78.4001			0.00192793		75.9386			0.000802492		77.7541			0.000730541		76.5325			0.00080846		75.9397			0.000796664
109.987	102.527	103.601	105.372	129.098	102.575	107.066	112.913	174.855	85.2567	107.263	122.458	127.917	97.7026	106.654	110.758	111.623	113.835	111.636	112.365	136.863	93.0485	74.0505	101.321		78.4037			0.0019307		75.9404			0.000802979		77.7605			0.000731846		76.5353			0.000808939		75.9406			0.000796797
108.632	105.009	90.7377	101.459	105.131	113.409	111.134	109.891	200.638	87.1699	116.861	134.89	116.927	102.773	107.314	109.005	87.2732	118.49	128.673	111.479	144.703	96.6993	86.9502	109.451		78.4042			0.00193105		75.9456			0.000804361		77.7626			0.000732255		76.5445			0.000810561		75.9432			0.000797194
82.3348	98.9386	79.7403	87.0046	111.553	110.911	113.891	112.119	167.897	91.0108	105.371	121.426	133.682	127.21	66.3966	109.096	137.075	131.31	131.822	133.402	165.942	84.1429	88.8524	112.979		78.4069			0.00193316		75.9462			0.000804519		77.7627			0.000732281		76.5537			0.000812187		75.9507			0.000798322
95.7769	109.367	91.9242	99.0226	106.269	109.698	98.3076	104.758	126.683	71.5951	77.0823	91.7869	73.7311	118.961	111.949	101.547	85.6839	147.19	145.464	126.112	162.323	102.18	112.247	125.584		78.4091			0.00193491		75.9478			0.000804967		77.7638			0.00073251		76.5608			0.000813443		75.9558			0.000799094
106.442	61.2409	76.1512	81.278	106.946	109.994	94.2663	103.735	181.942	84.3999	97.8268	121.39	130.889	81.6839	106.84	106.471	134.989	125.083	152.326	137.466	182.784	109.039	99.8033	130.542		78.4101			0.00193568		75.9497			0.000805477		77.7665			0.000733044		76.5713			0.000815304		75.9729			0.000801693
89.3495	110.23	89.1249	96.2349	86.2506	107.652	101.74	98.5474	162.318	73.8093	102.301	112.81	116.694	143.211	109.232	123.046	88.2006	80.0418	85.8522	84.6982	179.346	138.773	74.914	131.011		78.4189			0.0019425		75.951			0.000805823		77.7685			0.000733458		76.5755			0.000816051		75.9786			0.000802562
116.355	111.609	116.962	114.975	91.321	98.2941	99.4562	96.3571	120.473	74.5053	89.3188	94.7658	142.617	137.085	114.973	131.559	85.9605	94.6942	134.128	104.927	180.022	91.7485	109.279	127.017		78.4204			0.00194366		75.9553			0.000806992		77.7748			0.000734739		76.5853			0.00081778		75.9875			0.00080392
98.9865	97.3692	72.9712	89.7756	139.721	108.721	110.732	119.725	158.817	97.5801	87.0603	114.486	134.683	53.1659	102.625	96.8247	94.6625	112.039	89.9566	98.8859	148.363	123.744	62.0335	111.38		78.4249			0.00194719		75.9731			0.000811796		77.7761			0.000734993		76.6002			0.000820441		75.9979			0.000805506
107.088	71.9951	90.7217	89.9348	62.231	94.9941	93.6526	83.6259	121.315	75.4544	53.3199	83.3632	118.97	104.794	136.296	120.02	108.64	118.41	120.392	115.814	133.283	81.7328	123.207	112.741		78.4255			0.00194765		75.9743			0.000812132		77.7913			0.000738083		76.6223			0.000824383		76.0075			0.000806975
83.9361	85.8615	102.789	90.8623	99.1285	117.211	86.8521	101.064	136.834	81.6917	81.1302	99.8853	122.349	102.976	78.4375	101.254	145.213	109.264	96.994	117.157	113.947	79.8129	57.2317	83.6638		78.4255			0.00194769		75.9809			0.000813928		77.8093			0.000741737		76.6356			0.000826754		76.0103			0.000807396
90.5002	112.19	103.873	102.188	123.44	99.9773	83.4982	102.305	159.531	110.119	97.2616	122.304	140.345	125.912	99.2509	121.836	105.948	106.473	111.137	107.853	129.558	81.2153	78.0063	96.26		78.4286			0.00195006		75.9843			0.000814854		77.8216			0.000744255		76.6396			0.00082747		76.0127			0.000807771
93.2438	103.671	104.316	100.41	124.204	110.535	88.4437	107.728	91.6057	98.2663	109.53	99.8007	120.107	90.197	125.269	111.858	117.906	70.7022	60.9776	83.1954	145.859	107.913	93.5663	115.78		78.4291			0.00195045		75.9857			0.000815238		77.8239			0.000744733		76.6493			0.000829228		76.0128			0.000807782
87.6567	109.137	58.5762	85.1233	102.904	112.405	66.7118	94.0068	60.7783	94.6674	71.6502	75.6986	96.5929	126.689	64.9182	96.0667	147.949	137.255	125.885	137.03	151.465	111.224	83.2806	115.323		78.4354			0.00195544		75.9887			0.000816057		77.8245			0.000744852		76.6509			0.000829502		76.0142			0.000808003
94.6771	104.308	86.026	95.0038	99.0299	102.448	95.1889	98.8888	88.597	112.643	88.4456	96.5618	107.321	87.8756	127.248	107.482	126.925	122.43	116.407	121.92	154.776	114.015	72.2606	113.684		78.4411			0.00195988		76.0031			0.000820004		77.8249			0.000744933		76.6557			0.000830374		76.0223			0.000809243
67.8587	77.7011	75.3046	73.6215	97.1289	82.7639	113.89	97.9276	80.3202	104.919	96.1586	93.7991	106.548	138.976	118.273	121.266	132.846	115.245	116.602	121.564	192.685	135.422	109.906	146.005		78.4418			0.00196046		76.0205			0.000824766		77.8346			0.000746925		76.659			0.000830971		76.025			0.000809659
88.7388	114.288	94.6963	99.241	118.241	119.482	127.225	121.649	45.7587	81.0776	76.11	67.6488	114.093	132.102	125.479	123.891	94.3951	144.852	156.05	131.766	147.592	104.506	117.863	123.32		78.4438			0.00196199		76.0328			0.000828176		77.8567			0.000751471		76.6845			0.000835563		76.0271			0.000809979
97.4088	109.781	108.701	105.297	99.0008	89.6749	110.884	99.8532	108.008	96.5851	77.7006	94.0979	100.612	104.458	97.2445	100.772	105.464	117.996	120.506	114.656	140.571	95.8037	80.8301	105.735		78.4464			0.00196405		76.0333			0.0008283		77.8611			0.000752377		76.6854			0.000835727		76.0387			0.000811757
99.2672	106.551	88.5116	98.11	108.114	91.4224	91.2143	96.9169	112.529	84.9725	93.2914	96.9308	58.0996	85.0474	77.871	73.6727	128.356	125.597	81.8066	111.92	156.08	88.8035	71.4	105.428		78.447			0.00196451		76.0382			0.00082967		77.8636			0.00075289		76.6932			0.000837137		76.0619			0.000815326
92.8503	81.6215	95.5646	90.0121	116.571	134.307	122.916	124.598	110.348	100.433	90.6758	100.485	89.4657	110.173	122.882	107.507	122.171	108.916	123.331	118.14	156.113	79.8963	90.5991	108.869		78.4488			0.00196592		76.0757			0.000840095		77.8948			0.000759384		76.7043			0.000839151		76.0627			0.000815459
93.8066	96.8754	84.8489	91.8436	116.449	132.93	112.046	120.475	135.063	93.7961	94.3652	107.741	105.039	130.118	93.5944	109.584	130.616	131.293	113.692	125.2	155.969	86.922	86.4939	109.795		78.4538			0.00196988		76.0828			0.000842106		77.9011			0.000760686		76.7076			0.000839751		76.0709			0.000816718
95.7532	88.7928	79.0179	87.8546	108.964	116.192	106.388	110.515	130.073	106.569	111.716	116.119	86.9196	105.037	113.637	101.865	88.7572	66.6142	104.782	86.7178	170.269	90.8646	109.68	123.605		78.4542			0.00197017		76.0929			0.000844929		77.9054			0.000761593		76.7082			0.000839871		76.0714			0.000816795
101.662	89.3968	101.089	97.3827	120.699	109.346	60.4	96.8152	131.046	97.4957	57.0638	95.2018	84.517	95.8116	109.975	96.7677	110.188	72.9106	122.368	101.822	135.324	66.0867	97.8447	99.7519		78.455			0.00197083		76.0944			0.000845341		77.9093			0.000762409		76.7112			0.000840418		76.0753			0.000817406
89.8241	102.118	72.3511	88.0979	113.02	95.4217	72.3646	93.602	133.442	96.0686	90.7128	106.741	107.599	112.563	100.594	106.918	131.564	123.697	118.298	124.519	146.752	106.847	86.6317	113.41		78.4602			0.00197494		76.0957			0.00084571		77.9151			0.000763607		76.7152			0.000841143		76.0874			0.000819272
98.5584	100.352	87.7391	95.5497	115.176	90.1726	115.407	106.918	135.275	84.8346	92.5282	104.213	113.416	109.571	119.179	114.055	79.8064	108.004	144.505	110.772	165.271	85.0496	113.336	121.219		78.4748			0.00198649		76.1011			0.000847247		77.9159			0.000763792		76.7168			0.000841426		76.0896			0.00081962
97.1629	86.932	75.9254	86.6734	112.666	105.887	104.218	107.59	98.8167	94.7349	74.6075	89.3864	117.559	95.8153	88.373	100.582	111.398	142.375	145.175	132.983	131.606	73.5592	103.04	102.735		78.4753			0.00198692		76.1051			0.000848361		77.9179			0.000764211		76.7277			0.000843414		76.0989			0.000821062
83.6175	99.014	66.3883	83.0066	92.0751	109.378	101.853	101.102	117.953	97.5455	88.5005	101.333	102.186	125.643	65.5302	97.7864	116.993	128.021	111.628	118.881	158.502	110.226	99.6765	122.801		78.4773			0.00198848		76.1085			0.00084933		77.9231			0.000765296		76.7321			0.000844225		76.1023			0.000821583
106.363	87.104	68.31	87.2589	105.301	94.7947	88.9523	96.3492	132.577	80.8399	80.5617	97.9928	102.036	72.3852	109.322	94.5809	85.9726	107.656	135.044	109.558	162.975	66.0979	124.976	118.016		78.4775			0.0019887		76.1112			0.000850095		77.9257			0.000765839		76.7362			0.000844976		76.1042			0.000821878
93.8706	86.897	93.6587	91.4754	77.6847	74.7365	99.4097	83.9436	156.917	74.0247	97.0139	109.319	118.274	121.185	129.334	122.931	96.7397	115.096	75.9818	95.9393	140.731	107.341	68.791	105.621		78.4779			0.00198898		76.1136			0.000850779		77.9608			0.00077324		76.7431			0.000846236		76.1137			0.000823358
94.2811	104.615	102.562	100.486	96.6188	115.89	115.052	109.187	157.741	94.0993	93.5328	115.124	110.327	74.4059	123.432	102.722	140.307	95.735	132.157	122.733	146.837	130.256	30.9132	102.669		78.48			0.00199066		76.1154			0.000851272		77.9627			0.000773643		76.751			0.000847671		76.1176			0.000823971
83.2242	83.6763	72.0348	79.6451	114.153	98.5422	117.941	110.212	118.381	93.8036	78.222	96.8022	109.806	101.726	56.1926	89.2415	96.0355	122.836	136.161	118.344	172.008	95.894	92.6579	120.187		78.4867			0.00199596		76.1171			0.000851769		77.9736			0.000775949		76.754			0.000848224		76.1273			0.000825485
100.823	102.491	87.9494	97.0878	117.127	91.2556	105.274	104.552	97.3634	78.7541	79.4656	85.1944	120.373	80.8104	105.153	102.112	132.917	116.847	104.137	117.967	165.216	102.97	102.676	123.62		78.488			0.00199701		76.1607			0.000864206		77.9766			0.000776585		76.7631			0.0008499		76.1305			0.00082598
93.7452	100.671	79.5605	91.3257	97.5589	107.901	111.458	105.639	135.685	81.9405	79.282	98.969	118.246	109.574	124.021	117.281	153.092	110.982	113.148	125.741	189.448	76.7047	118.166	128.106		78.493			0.00200106		76.1622			0.00086462		77.9821			0.000777758		76.7651			0.000850259		76.1582			0.000830308
97.5437	90.6205	94.6937	94.286	104.964	73.2343	91.1343	89.7777	142.624	87.8928	86.9182	105.812	117.443	141.602	119.593	126.213	88.0425	126.316	145.249	119.869	152.021	90.1609	110.691	117.624		78.4936			0.00200147		76.1638			0.000865077		77.9849			0.000778351		76.7659			0.000850411		76.1617			0.000830853
82.4447	86.2497	89.6416	86.112	87.9644	100.523	112.885	100.458	135.35	81.5485	78.2412	98.38	145.748	123.438	136.616	135.268	69.7595	124.964	157.332	117.352	168.559	100.664	136.55	135.257		78.4971			0.00200433		76.1653			0.000865521		77.9974			0.000781014		76.7697			0.000851105		76.1801			0.000833751
92.5082	86.9303	95.0696	91.5027	99.8512	98.6408	107.375	101.956	154.835	65.0502	92.3666	104.084	71.6891	116.37	109.295	99.118	153.53	115.624	134.959	134.704	142.799	90.2871	92.8356	108.64		78.4972			0.0020044		76.1695			0.00086673		77.9991			0.000781375		76.7781			0.000852656		76.1811			0.000833906
115.024	94.4393	110.681	106.715	110.904	111.566	105.825	109.432	158.136	84.6291	81.1812	107.982	122.302	112.837	109.079	114.739	76.3786	87.6256	116.704	93.5693	197.832	106.736	98.3046	134.291		78.5008			0.00200728		76.1823			0.000870411		78.0572			0.000793866		76.78			0.000853007		76.1851			0.000834543
87.4534	94.758	82.8012	88.3375	94.9773	84.1245	105.917	95.0063	157.333	93.0371	88.2334	112.868	114.787	120.2	113.324	116.104	100.086	114.577	121.339	112.001	191.707	96.5208	104.256	130.828		78.5019			0.00200818		76.1846			0.000871082		78.0617			0.000794853		76.792			0.000855225		76.1897			0.00083527
87.6647	108.72	89.9456	95.4436	108.953	65.0405	88.0468	87.3467	153.537	87.7759	75.3825	105.565	95.3039	114.371	93.3826	101.019	115.902	80.2222	79.5275	91.8838	139.711	57.9384	92.3223	96.6571		78.5132			0.00201722		76.1879			0.000872026		78.0748			0.000797687		76.8001			0.000856716		76.2079			0.000838134
89.5427	98.6327	96.1843	94.7866	105.896	104.98	93.5419	101.472	164.753	93.1341	81.7932	113.227	121.627	103.809	52.52	92.6519	119.571	140.205	101.967	120.581	152.875	75.0807	82.5624	103.506		78.5135			0.00201744		76.1904			0.00087277		78.0755			0.000797853		76.8096			0.000858476		76.2206			0.00084015
89.4606	96.2754	94.7056	93.4805	93.445	97.4024	94.6507	95.1661	146.731	80.3116	79.331	102.124	95.8748	113.759	89.7183	99.784	139.991	123.838	145.837	136.555	181.953	119.439	79.5434	126.979		78.5149			0.00201864		76.1974			0.000874781		78.0762			0.00079801		76.8164			0.000859736		76.2221			0.000840386
92.0496	104.806	94.5315	97.1292	100.874	101.986	106.106	102.989	153.283	86.8376	82.9878	107.703	130.302	105.894	141.03	125.742	106.555	39.1322	140.809	95.4985	149.016	62.2678	98.451	103.245		78.5228			0.00202502		76.1975			0.000874816		78.0932			0.00080171		76.8191			0.000860234		76.2321			0.000841961
88.4472	101.055	92.1876	93.8966	98.1842	91.297	88.4125	92.6313	163.12	88.9244	80.0584	110.701	124.351	115.454	84.1768	107.994	135.725	152.315	142.693	143.578	196	84.3301	119.546	133.292		78.523			0.00202514		76.2007			0.00087573		78.0937			0.000801814		76.8198			0.00086036		76.2486			0.000844586
101.585	108.328	96.1899	102.034	106.477	87.5592	90.3963	94.8109	152.185	86.9543	88.3411	109.16	80.6456	120.988	115.975	105.869	111.004	136.054	118.571	121.877	174.767	98.7812	101.727	125.092		78.5234			0.0020255		76.2011			0.000875849		78.0975			0.000802649		76.8242			0.00086117		76.2529			0.000845267
87.2722	93.1558	84.046	88.158	68.4483	100.042	59.5195	76.0031	132.298	85.1986	87.8113	101.769	124.665	109.071	71.6474	101.795	140.576	154.642	92.5433	129.254	173.079	71.3628	123.59	122.677		78.5264			0.00202786		76.2052			0.000877063		78.0999			0.000803166		76.8285			0.000861973		76.2598			0.000846372
95.1417	86.0004	92.9371	91.3598	97.197	100.537	89.0688	95.6009	168.046	83.6414	87.6121	113.1	128.549	123.426	126.929	126.301	128.41	118.182	139.173	128.588	200.037	107.529	105.326	137.631		78.5266			0.00202804		76.2146			0.000879792		78.1054			0.00080438		76.8355			0.000863272		76.2616			0.000846662
82.7504	99.8411	97.93	93.5072	105.618	100.851	103.766	103.412	132.37	67.9799	78.2474	92.8657	73.6504	89.2935	124.98	95.9746	110.325	122.422	103.528	112.092	173.977	95.3657	124.014	131.119		78.5273			0.00202862		76.2175			0.000880645		78.1118			0.000805771		76.8362			0.000863411		76.2708			0.000848127
94.1951	81.8625	104.038	93.3653	76.6396	85.1488	98.2716	86.6867	152.4	77.7184	74.7602	101.626	139.916	104.619	64.0335	102.856	129.791	145.474	122.9	132.722	125.278	91.3892	80.4892	99.0521		78.5319			0.00203233		76.2178			0.000880707		78.1119			0.000805798		76.8468			0.000865375		76.2784			0.000849337
112.938	101.069	92.1663	102.058	89.7898	99.1724	105.065	98.0089	164.487	95.0055	76.7519	112.082	132.466	137.419	143.612	137.832	115.893	120.095	93.686	109.891	204.882	99.547	119.481	141.304		78.5322			0.00203255		76.2212			0.000881699		78.115			0.000806473		76.8523			0.000866406		76.2818			0.000849885
106.392	75.4004	80.0861	87.2927	114.977	77.7904	109.852	100.873	170.083	87.2361	91.2421	116.187	106.607	99.1472	115.566	107.107	85.8152	114.382	63.8905	88.0293	149.913	93.9847	60.7582	101.552		78.536			0.00203566		76.2212			0.000881707		78.1239			0.000808442		76.8706			0.000869829		76.2838			0.000850196
101.301	95.0987	95.8609	97.4201	84.3331	102.876	92.6661	93.2918	143.675	84.0685	79.3	102.348	127.651	120.099	101.337	116.362	94.6544	125.868	127.302	115.942	144.774	84.1401	105.569	111.495		78.5397			0.00203864		76.238			0.000886616		78.1254			0.000808778		76.8751			0.000870683		76.2989			0.000852629
106.174	116.154	74.2788	98.8687	85.7471	85.3947	85.2839	85.4752	155.963	86.3919	86.6057	109.653	135.744	131.428	94.134	120.435	100.859	113.481	142.05	118.796	153.194	89.0492	113.712	118.652		78.5447			0.00204273		76.2455			0.000888841		78.1256			0.000808805		76.8789			0.000871392		76.3003			0.000852847
102.047	102.78	91.7145	98.8472	97.4092	100.984	109.216	102.536	153.264	78.32	79.8642	103.816	129.04	70.8966	110.342	103.426	98.7449	96.4731	86.1683	93.7954	196.692	92.968	124.595	138.085		78.554			0.00205033		76.2614			0.000893506		78.1335			0.000810546		76.8857			0.000872672		76.3162			0.000855402
101.665	94.5864	89.6654	95.3055	87.0512	92.9119	72.7783	84.2472	172.958	81.6931	102.997	119.216	87.1523	131.436	111.933	110.174	122.597	134.95	88.4818	115.343	181.273	89.12	132.942	134.445		78.5585			0.00205398		76.2627			0.000893893		78.1345			0.000810777		76.9042			0.000876143		76.3202			0.000856042
96.8714	110.699	95.8477	101.139	106.901	114.381	95.832	105.705	153.494	98.0597	74.5501	108.701	143.15	115.571	136.053	131.591	135.802	116.463	121.665	124.643	135.459	105.309	98.4347	113.067		78.5644			0.00205879		76.2629			0.00089397		78.1379			0.000811515		76.908			0.00087687		76.3302			0.000857663
83.3283	97.5588	89.8835	90.2568	116.473	117.337	104.658	112.823	155.988	72.2521	91.2213	106.487	111.271	110.341	116.818	112.81	106.411	134.419	132.19	124.34	158.472	95.9344	116.117	123.508		78.5652			0.00205944		76.2722			0.000896728		78.1392			0.000811809		76.9184			0.000878831		76.3305			0.000857708
85.7707	104.004	88.2048	92.6598	114.194	64.9623	104.91	94.6888	158.566	92.8123	68.4236	106.601	109.051	112.344	142.394	121.263	146.27	93.9967	137.782	126.016	112.509	117.092	110.24	113.281		78.5666			0.00206064		76.2804			0.000899154		78.1439			0.000812841		76.9269			0.000880429		76.3497			0.000860798
93.9554	97.0667	85.5296	92.1839	106.617	99.3024	89.0422	98.3207	150.911	87.7583	65.3305	101.333	56.7534	89.9064	110.181	85.6135	130.518	117.101	95.1048	114.241	125.62	91.9266	134.211	117.253		78.572			0.0020651		76.29			0.000902006		78.1461			0.000813338		76.9398			0.000882886		76.3724			0.000864485
112.218	97.1502	73.5694	94.3126	115.577	97.9841	100.789	104.783	138.24	81.3803	82.2539	100.625	122.733	127.25	120.611	123.531	115.673	103.398	108.429	109.167	81.3603	91.705	79.851	84.3054		78.5748			0.00206734		76.2939			0.000903158		78.1487			0.00081392		76.9417			0.000883237		76.3827			0.000866161
99.4662	91.4889	95.217	95.3907	98.9263	107.107	93.9431	99.992	146.566	95.0064	81.3915	107.655	92.3903	108.683	123.358	108.144	97.9574	70.7458	143.644	104.116	91.9652	122.348	83.2354	99.1828		78.5786			0.00207051		76.2962			0.000903849		78.1487			0.00081392		76.9457			0.000883999		76.4078			0.000870237
98.8499	93.4167	93.3249	95.1972	104.02	101.285	98.0458	101.117	157.686	90.9313	77.4876	108.702	123.289	127.906	140.811	130.669	118.707	143.64	90.7767	117.708	146.411	118.173	115.854	126.812		78.5788			0.00207066		76.3064			0.000906894		78.1527			0.000814792		76.9529			0.000885369		76.4173			0.000871786
105.653	92.91	98.4296	98.9976	104.664	98.9134	84.6414	96.0731	172.612	81.1271	91.9844	115.241	128.926	141.719	118.878	129.841	112.188	140.648	115.345	122.727	168.101	104.175	102.227	124.834		78.5792			0.00207096		76.3173			0.00091016		78.166			0.000817752		76.9638			0.000887453		76.4226			0.000872653
107.539	94.1995	82.3107	94.683	103.449	90.8535	84.0059	92.7696	138.884	60.2765	79.67	92.9436	125.558	122.635	78.1931	108.795	121.274	94.1537	122.133	112.52	199.743	120.852	82.9465	134.514		78.5801			0.0020717		76.3204			0.000911092		78.1671			0.000817984		76.9642			0.000887517		76.4267			0.000873329
109.528	89.589	96.4362	98.5175	99.5762	95.5141	103.659	99.583	147.957	82.2151	79.4025	103.192	123.729	125.76	82.7794	110.756	128.041	115.005	103.758	115.601	167.06	74.1455	103.957	115.054		78.5814			0.00207279		76.3211			0.000911315		78.1979			0.000824862		76.9658			0.000887817		76.4438			0.000876131
106.711	81.4832	92.2652	93.4865	111.524	107.594	123.01	114.043	145.559	82.1642	73.9105	100.545	119.135	105.555	112.577	112.422	116.75	115.783	113.722	115.418	175.061	73.8305	102.405	117.099		78.5926			0.00208206		76.3226			0.000911772		78.1986			0.000825016		76.9682			0.000888284		76.4486			0.000876927
106.885	106.744	89.7834	101.137	88.1982	112.595	102.097	100.964	178.57	79.0066	102.322	119.966	118.039	57.7317	110.037	95.2691	111.836	94.9017	131.12	112.619	204.485	134.708	74.3704	137.854		78.5929			0.00208229		76.3247			0.000912389		78.2028			0.000825958		76.9755			0.000889666		76.4551			0.000877992
111.084	109.435	90.3343	103.618	111.025	85.9447	86.774	94.5811	158.675	73.5805	93.773	108.676	135.816	74.7237	135.956	115.498	127.957	148.88	122.899	133.245	154.233	89.7633	66.0317	103.343		78.6061			0.00209325		76.3332			0.000914945		78.2221			0.000830311		76.9793			0.000890392		76.4581			0.000878489
87.308	100.807	87.1397	91.7516	106.347	78.1854	111.089	98.5406	131.543	77.426	84.5442	97.8378	108.414	141.649	122.182	124.082	126.448	84.2242	117.38	109.351	168.237	115.824	54.9306	112.997		78.6091			0.00209576		76.3339			0.000915155		78.2309			0.000832272		76.9859			0.000891666		76.4836			0.000882683
110.163	104.488	94.5637	103.072	69.9215	87.2725	105.611	87.6015	128.85	107.51	98.3674	111.576	88.5585	139.718	100.306	109.528	142.139	123.314	94.4193	119.958	185.133	91.5414	118.965	131.88		78.6151			0.0021007		76.3446			0.000918395		78.2395			0.000834228		76.9909			0.000892616		76.4922			0.000884108
99.1892	100.914	90.0772	96.7269	100.885	102.627	97.417	100.31	121.102	78.3908	84.351	94.6145	111.514	66.7758	95.6227	91.304	133.157	119.906	86.1953	113.086	142.701	87.7711	114.587	115.02		78.6154			0.00210101		76.3476			0.000919296		78.249			0.000836377		76.9927			0.000892971		76.4923			0.000884129
94.844	88.9355	97.0853	93.6216	90.2742	84.8348	108.459	94.5225	104.313	97.1684	90.7655	97.4157	92.9123	64.473	77.5734	78.3196	95.7252	106.575	141.477	114.592	133.66	108.671	80.9487	107.76		78.6155			0.00210106		76.3629			0.000923965		78.253			0.000837284		77.0016			0.000894676		76.5082			0.000886762
104.047	105.412	92.3381	100.599	81.6794	105.495	111.147	99.4403	126.831	97.1715	76.4163	100.14	104.445	118.747	146.634	123.275	112.676	105.781	90.3939	102.95	135.719	109.357	82.7832	109.286		78.6238			0.00210797		76.3715			0.000926565		78.258			0.000838417		77.0079			0.000895885		76.5104			0.000887127
101.199	106.058	88.6644	98.6403	96.8129	87.801	115.198	99.9373	111.008	78.9387	73.3908	87.7793	104.867	95.7118	106.543	102.374	100.894	67.5644	118.806	95.7549	152.323	91.7391	100.022	114.695		78.6255			0.00210945		76.3765			0.000928109		78.2583			0.00083849		77.0089			0.000896073		76.5125			0.00088748
99.738	90.6502	98.4646	96.2843	100.167	94.0506	88.0004	94.0728	139.97	86.1201	72.7333	99.6079	115.815	70.8139	116.692	101.107	106.731	142.117	113.578	120.809	117.085	115.559	107.773	113.472		78.6256			0.00210948		76.3844			0.000930499		78.2661			0.000840262		77.0274			0.000899632		76.5354			0.000891291
99.5421	91.719	88.6614	93.3075	96.0197	105.376	95.9727	99.1227	120.557	83.4233	78.1937	94.058	111.725	104.554	134.845	117.041	70.8276	69.9667	113.218	84.6707	144.373	107.176	111.45	121		78.629			0.00211234		76.3871			0.000931343		78.2748			0.000842253		77.0305			0.00090023		76.538			0.000891715
100.488	89.9119	101.924	97.4414	122.268	115.793	109.823	115.961	130.338	86.7587	85.2649	100.787	103.807	121.694	132.694	119.398	124.481	75.8641	107.355	102.567	164.733	111.862	114.143	130.246		78.6497			0.00212978		76.3943			0.000933548		78.278			0.000842982		77.0325			0.000900625		76.5584			0.000895114
84.0873	93.0541	100.646	92.596	113.435	89.8417	91.7886	98.3551	126.366	81.8914	76.6831	94.9801	102.491	93.6549	139.182	111.776	106.521	134.529	128.06	123.037	177.444	112.205	108.405	132.684		78.6551			0.0021343		76.4068			0.000937393		78.2814			0.000843756		77.0326			0.000900633		76.5589			0.000895211
99.0258	92.9349	102.253	98.0713	133.025	81.3381	97.0502	103.804	132.323	101.976	100.357	111.552	101.313	119.53	88.1761	103.006	129.158	130.47	118.664	126.097	149.829	130.256	83.0901	121.058		78.6561			0.00213513		76.4083			0.000937843		78.2844			0.000844439		77.0373			0.000901553		76.5621			0.000895744
101.837	74.5129	77.9427	84.7644	114.568	93.4376	106.405	104.804	122.656	89.9487	93.1618	101.922	103.012	114.532	109.109	108.884	130.012	135.089	91.7875	118.963	142.299	116.83	66.032	108.387		78.6569			0.00213584		76.4217			0.000941977		78.286			0.0008448		77.0393			0.000901935		76.5666			0.0008965
103.474	104.375	103.602	103.817	112.727	119.267	100.606	110.867	130.87	99.516	88.2248	106.203	95.135	106.511	94.301	98.6491	123.87	118.757	106.627	116.418	156.976	116.976	86.661	120.204		78.6585			0.00213715		76.4237			0.000942623		78.2964			0.000847176		77.042			0.000902448		76.5773			0.000898293
77.2858	95.0517	98.4875	90.275	98.919	107.562	106.152	104.211	121.712	92.1709	81.4368	98.44	100.409	101.642	88.2963	96.7821	118.554	150.446	104.158	124.386	128.927	148.315	74.8898	117.378		78.6585			0.00213717		76.4456			0.000949401		78.2982			0.000847593		77.0435			0.000902755		76.5859			0.000899725
81.8812	92.3731	92.9167	89.057	112.002	102.441	96.9893	103.811	76.0564	87.7007	61.5062	75.0878	122.607	102.07	134.376	119.684	131.611	79.7622	109.149	106.841	130.642	122.182	75.4448	109.423		78.6586			0.0021373		76.4474			0.000949961		78.2985			0.000847672		77.0505			0.00090409		76.5867			0.000899865
97.7892	91.8376	87.8385	92.4884	81.7376	98.1947	88.8943	89.6088	107.147	86.0487	85.3536	92.8497	130.946	112.771	82.5609	108.759	120.921	82.7741	119.379	107.691	169.036	105.558	92.4805	122.358		78.6607			0.002139		76.4493			0.000950581		78.3028			0.000848639		77.0579			0.000905538		76.5988			0.000901898
94.7312	105.942	76.1405	92.2712	90.0374	69.8803	102.315	87.4108	127.289	102.911	106.747	112.316	106.437	153.671	135.769	131.959	128.916	131.05	94.6882	118.218	186.802	90.4849	116.38	131.222		78.6637			0.00214158		76.4586			0.000953474		78.3034			0.000848779		77.0719			0.000908251		76.6148			0.000904595
107.646	96.2047	103.111	102.32	116.788	90.5842	99.3616	102.244	127.881	84.3963	74.595	95.624	97.511	111.15	80.9762	96.5457	106.488	124.032	138.449	122.99	132.456	92.9931	83.8675	103.106		78.6656			0.00214315		76.463			0.00095484		78.3106			0.000850439		77.0796			0.000909754		76.6195			0.000905392
103.373	100.65	99.2551	101.092	103.342	114.673	112.617	110.21	168.328	86.5101	97.8108	117.55	93.0186	85.9374	103.123	94.0265	148.868	84.8966	105.823	113.196	126.125	103.054	107.671	112.283		78.6657			0.00214323		76.4728			0.000957917		78.3125			0.000850876		77.0873			0.000911253		76.6238			0.00090612
101.015	94.8072	95.9553	97.259	106.135	117.928	88.7937	104.286	139.468	97.2911	82.0159	106.258	125.82	129.769	124.468	126.685	97.4348	71.7224	132.973	100.71	149.552	130.513	78.9026	119.656		78.6659			0.00214348		76.4821			0.000960833		78.3129			0.00085097		77.0896			0.000911691		76.6281			0.000906843
100.183	90.3322	90.6041	93.7064	75.9578	111.612	88.047	91.8723	94.6092	92.7834	78.2785	88.557	107.285	92.8502	113.023	104.386	102.758	124.944	116.2	114.634	189.699	99.2379	115.023	134.653		78.6698			0.00214673		76.4878			0.00096263		78.3209			0.000852819		77.0974			0.000913213		76.6455			0.000909788
102.933	97.8132	94.9553	98.5673	119.335	111.891	67.8254	99.6838	123.445	93.1182	89.6868	102.083	119.361	118.663	101.047	113.023	109.245	100.682	109.757	106.561	159.931	92.4426	102.275	118.216		78.6728			0.00214932		76.493			0.000964288		78.3218			0.000853008		77.1026			0.000914247		76.6571			0.000911749
96.9814	94.7075	95.8802	95.8564	102.937	109.215	91.8641	101.339	118.245	79.597	85.7837	94.5418	104.743	71.7759	103.057	93.1922	74.7852	97.3555	115.957	96.0327	164.843	108.286	84.3883	119.173		78.6809			0.00215616		76.4946			0.000964775		78.3582			0.000861456		77.1152			0.000916706		76.6689			0.000913759
107.474	100.843	100.171	102.829	122.752	103.33	119.839	115.307	166.853	93.6459	75.3591	111.953	149.761	148.729	97.0301	131.84	100.475	119.112	121.026	113.538	196.923	99.7799	119.447	138.717		78.682			0.00215714		76.5037			0.000967673		78.3635			0.00086269		77.1212			0.00091789		76.6846			0.000916428
105.625	89.175	89.2813	94.6936	132.649	104.668	105.167	114.161	158.472	93.89	84.1889	112.184	83.7053	60.4532	106.134	83.4309	81.8871	129.63	139.812	117.11	203.318	78.5472	139.126	140.33		78.6845			0.00215926		76.536			0.000977929		78.3781			0.000866091		77.1322			0.000920046		76.685			0.000916502
93.1109	81.0622	85.8855	86.6862	79.0294	122.835	104.173	102.012	143.106	91.1825	78.8068	104.365	119.335	115.367	101.587	112.096	100.356	95.4197	108.302	101.359	199.059	109.699	102.076	136.945		78.6855			0.00216012		76.5497			0.000982319		78.3792			0.000866352		77.134			0.00092039		76.7295			0.000924125
98.83	97.6657	86.6887	94.3948	116.245	106.779	85.5679	102.864	127.273	88.8112	74.1415	96.7418	91.597	124.869	127.759	114.742	91.881	88.5663	91.5942	90.6805	143.505	130.184	117.624	130.438		78.6887			0.00216283		76.5618			0.000986209		78.3987			0.000870917		77.1638			0.000926271		76.7311			0.0009244
110.505	97.2595	92.3288	100.031	100.299	111.459	90.3814	100.713	151.234	73.1863	87.3893	103.937	131.993	141.31	90.2772	121.193	70.7842	76.4391	65.811	71.0114	108.275	70.1533	98.9864	92.4716		78.6894			0.00216343		76.5694			0.000988674		78.4067			0.00087278		77.1701			0.000927513		76.745			0.000926798
101.301	91.6844	72.3646	88.4502	76.6863	97.5907	101.197	91.8246	138.947	85.1049	74.9529	99.6682	112.611	131.934	79.9537	108.166	122.573	60.0541	119.947	100.858	146.924	86.2987	119.61	117.611		78.6936			0.00216708		76.5706			0.000989048		78.4113			0.000873883		77.1879			0.00093104		76.7479			0.000927295
72.702	77.9282	90.7252	80.4518	90.5579	107.864	103.541	100.654	133.503	104.56	68.9937	102.352	108.636	105.597	112.587	108.94	142.087	119.162	149.961	137.07	192.415	90.091	140.014	140.84		78.7008			0.00217318		76.5788			0.000991713		78.4346			0.000879371		77.1902			0.000931495		76.7595			0.000929291
107.23	91.7024	94.1306	97.6878	124.162	125.685	97.7656	115.871	162.962	95.2121	85.0177	114.397	83.1614	104.125	77.8165	88.3676	121.285	133.426	152.969	135.893	153.319	101.209	92.7593	115.763		78.7099			0.00218107		76.58			0.00099209		78.4421			0.00088114		77.1928			0.000932014		76.7784			0.000932564
95.467	84.6111	100.842	93.6399	109.109	112.879	119.643	113.877	160.008	92.7636	87.6835	113.485	124.825	93.0198	109.822	109.222	77.2089	100.203	124.618	100.677	160.397	126.63	100.436	129.154		78.7158			0.00218614		76.5807			0.000992335		78.4556			0.000884351		77.1985			0.00093315		76.7849			0.000933686
106.389	99.1589	93.5704	99.7059	113.556	94.915	111.188	106.553	162.957	87.7213	95.1781	115.285	105.753	88.0363	77.7213	90.5036	77.2938	135.291	111.742	108.109	133.148	89.3532	76.4835	99.6616		78.7244			0.00219352		76.5849			0.000993678		78.4569			0.000884664		77.1989			0.00093324		76.7971			0.000935807
96.5768	81.9991	92.5674	90.3811	103.784	107.566	96.2322	102.528	129.611	98.526	87.6933	105.277	98.3129	89.0956	82.7926	90.067	116.241	120.791	132.985	123.339	151.201	107.844	95.8278	118.291		78.7272			0.00219598		76.5924			0.000996105		78.4583			0.000884997		77.1995			0.000933352		76.8014			0.000936546
86.6507	98.4618	98.135	94.4159	103.443	85.5636	110.478	99.828	122.397	86.7623	75.7821	94.9805	97.0765	136.735	105.961	113.258	79.1859	134.226	109.474	107.629	163.745	103.495	92.5764	119.939		78.7328			0.00220086		76.5997			0.000998475		78.4598			0.000885348		77.2031			0.000934075		76.802			0.00093665
82.3726	75.7234	88.0931	82.063	104.604	86.1068	87.0328	92.5812	164.841	81.2759	86.0208	110.712	106.508	122.495	119.55	116.184	68.4678	130.129	153.07	117.222	186.321	102.027	100.073	129.474		78.7346			0.00220236		76.6057			0.00100044		78.4729			0.000888474		77.2164			0.000936719		76.8023			0.000936712
83.6377	98.2005	85.7837	89.2073	106.446	107.966	111.721	108.711	165.42	79.0485	102.606	115.692	120.595	37.2755	119.773	92.5479	100.724	123.746	100.476	108.315	167.697	98.1909	81.0373	115.642		78.7351			0.00220281		76.606			0.00100055		78.4807			0.000890348		77.229			0.000939248		76.8081			0.000937719
99.9124	96.3371	89.3729	95.2075	97.3729	102.325	98.4379	99.3785	142.308	76.7877	80.3222	99.8059	108.351	112.504	102.548	107.801	132.505	86.3471	138.121	118.991	175.444	99.9405	78.6133	117.999		78.7358			0.00220343		76.6131			0.00100285		78.4844			0.000891234		77.2402			0.000941476		76.8195			0.0009397
83.4657	100.285	93.0392	92.2633	110.889	97.9875	73.5122	94.1297	141.837	92.3212	84.9825	106.38	130.439	99.2702	113.753	114.487	117.202	140.56	138.203	131.988	156.809	68.8946	94.8306	106.845		78.738			0.0022053		76.618			0.00100445		78.487			0.000891866		77.2424			0.000941933		76.8387			0.000943041
96.8038	97.2578	89.5562	94.5393	112.365	118.231	111.327	113.974	147.306	93.328	88.5419	109.725	73.5896	135.37	121.736	110.232	112.685	139.955	55.5016	102.714	180.674	81.7489	103.577	122		78.7387			0.00220593		76.6291			0.00100809		78.4882			0.000892143		77.2475			0.000942943		76.8424			0.000943702
100.11	88.465	89.1656	92.5802	105.184	96.6441	89.9051	97.2444	147.573	93.6106	107.192	116.125	122.352	138.449	115.688	125.496	142.001	139.602	127.613	136.405	172.928	74.4601	121.806	123.065		78.7401			0.00220715		76.6305			0.00100854		78.4887			0.000892268		77.2536			0.000944181		76.8579			0.000946414
90.0693	84.1102	93.6797	89.2864	113.51	93.8376	98.5313	101.96	155.353	90.271	92.3254	112.65	128.034	118.837	101.087	115.986	126.271	147.067	106.116	126.485	154.123	73.6181	95.4824	107.741		78.7422			0.00220897		76.6404			0.00101182		78.5017			0.000895381		77.265			0.000946471		76.8849			0.000951158
94.5972	92.2541	88.267	91.7061	113.274	113.004	109.342	111.874	178.362	98.5035	93.0576	123.308	143.793	70.5081	139.018	117.773	132.754	127.867	161.585	140.735	143.892	105.857	103.844	117.864		78.7608			0.00222519		76.6423			0.00101244		78.5018			0.000895399		77.2855			0.000950609		76.885			0.00095118
103.373	110.448	95.5036	103.108	101.64	101.567	86.476	96.5608	129.613	104.12	65.4897	99.741	106.389	100.394	122.175	109.652	121.042	90.768	62.1508	91.3204	137.857	70.5659	91.5642	99.9956		78.7623			0.00222653		76.6502			0.00101503		78.5067			0.00089658		77.2871			0.000950925		76.8866			0.000951454
70.6173	92.3642	97.0908	86.6908	109.75	80.1977	66.4307	85.4594	148.937	86.031	84.6455	106.538	107.887	113.953	72.2625	98.0341	92.7622	112.711	132.932	112.802	183.576	73.6914	114.223	123.83		78.763			0.00222709		76.6681			0.00102096		78.511			0.000897624		77.3148			0.00095654		76.8908			0.000952197
96.9407	88.3964	95.265	93.534	86.1387	94.6577	101.359	94.0518	164.814	81.166	94.1046	113.361	89.4776	91.954	119.034	100.155	53.2301	111.797	135.389	100.139	134.401	70.2281	82.6736	95.7674		78.7702			0.00223345		76.6975			0.00103078		78.5126			0.000898001		77.3157			0.00095673		76.8917			0.000952349
102.58	90.1235	100.156	97.6198	74.7031	80.7485	103.914	86.4551	127.435	94.8899	106.544	109.623	111.321	77.2445	111.044	99.8699	108.626	108.299	107.123	108.016	145.304	98.5962	87.7075	110.536		78.777			0.00223942		76.7036			0.0010328		78.5167			0.000899006		77.3166			0.00095691		76.896			0.00095312
97.3	88.8441	82.8145	89.6529	100.522	96.7829	117.41	104.905	163.992	81.2486	105.821	117.02	114.847	91.7294	129.277	111.951	145.103	124.407	123.576	131.028	154.818	110.91	91.8515	119.193		78.7806			0.0022426		76.7074			0.00103407		78.5216			0.000900169		77.3177			0.000957143		76.8976			0.000953396
106.159	98.0478	105.763	103.323	125.14	78.899	113.908	105.982	165.506	81.603	105.519	117.543	92.3711	107.733	117.367	105.824	75.7339	87.5505	125.39	96.2249	176.505	99.2732	120.578	132.119		78.7814			0.00224326		76.7077			0.00103418		78.5234			0.000900627		77.3416			0.000962		76.8981			0.000953476
97.7608	86.5491	79.9658	88.0919	111.36	87.9503	98.3462	99.219	145.114	108.542	82.3506	112.002	93.5194	76.4679	102.364	90.7836	118.639	124.173	121.413	121.408	159.487	122.473	85.7172	122.559		78.7899			0.00225079		76.7115			0.00103546		78.5264			0.00090133		77.3416			0.000962006		76.9121			0.000955959
93.5634	89.2715	79.1947	87.3432	101.675	68.8801	91.2377	87.2642	143.579	118.006	75.0076	112.197	141.785	135.597	108.636	128.673	130.477	103.197	96.2413	109.971	120.41	81.0215	112.811	104.747		78.7916			0.0022523		76.7178			0.00103757		78.5416			0.000905033		77.3484			0.000963405		76.9124			0.000956004
86.6064	85.6829	100.043	90.7775	104.205	104.247	114.799	107.751	128.332	72.1259	75.6001	92.0193	112.719	108.744	104.59	108.684	94.8962	110.715	124.966	110.192	124.985	125.471	115.681	122.046		78.7984			0.00225833		76.7216			0.00103885		78.5492			0.000906862		77.3574			0.000965247		76.9152			0.000956512
100.791	85.9463	77.9078	88.215	100.41	97.9462	99.0704	99.1424	138.713	90.4167	89.6765	106.269	90.6767	122.063	64.5722	92.4373	129.704	146.51	96.1009	124.105	174.504	122.69	123.665	140.286		78.8			0.00225979		76.7286			0.00104122		78.5583			0.000909081		77.3583			0.000965429		76.9175			0.000956918
109.574	88.8393	97.6571	98.6902	119.024	77.7871	90.1224	95.6446	115.159	94.1377	64.7143	91.3371	123.112	110.373	144.882	126.122	102.262	104.907	134.509	113.893	130.058	74.5651	92.5995	99.0743		78.8004			0.00226006		76.729			0.00104136		78.5629			0.000910205		77.3757			0.000968984		76.9183			0.000957054
96.8173	89.5137	68.5924	84.9745	109.662	79.1929	107.209	98.6878	141.314	72.2342	94.3384	102.629	108.2	95.7768	118.3	107.426	125.384	117.845	119.928	121.052	157.091	136.432	125.524	139.682		78.8086			0.00226742		76.7293			0.00104147		78.5659			0.000910941		77.3759			0.000969043		76.9396			0.000960837
92.6439	90.2701	97.0374	93.3172	110.827	115.966	111.576	112.789	155.345	110.215	104.408	123.323	122.682	148.152	113.092	127.975	141.863	134.333	122.905	133.034	162.129	74.0215	97.8283	111.326		78.8107			0.00226926		76.7422			0.00104581		78.5691			0.00091173		77.376			0.000969064		76.9511			0.000962877
96.3112	103.701	61.9321	87.3148	113.109	116.2	86.3997	105.236	143.057	105.978	98.1014	115.712	94.0722	121.433	114.017	109.841	98.9783	108.186	97.9929	101.719	188.968	100.921	100.257	130.049		78.8108			0.00226935		76.7468			0.00104737		78.5747			0.000913096		77.3789			0.00096966		76.9516			0.000962964
103.447	89.1932	99.8287	97.4898	99.4993	78.4333	107.855	95.2625	146.475	91.0684	80.6479	106.064	122.792	106.088	128.082	118.988	133.428	139.348	126.746	133.174	141.21	57.0696	147.342	115.207		78.8135			0.00227175		76.7628			0.00105282		78.5803			0.00091445		77.3876			0.000971441		76.9522			0.000963077
108.466	85.623	102.889	98.9926	46.0841	94.5801	100.979	80.5476	149.554	96.3023	105.161	117.006	102.884	117.5	63.7511	94.7116	105.428	110.982	69.9076	95.4394	183.946	91.9248	121.525	132.465		78.817			0.00227487		76.7644			0.00105336		78.5828			0.000915082		77.3993			0.000973857		76.9589			0.000964271
104.093	82.4202	97.3877	94.6335	92.2245	63.3845	95.1201	83.5764	150.625	117.566	89.6212	119.271	106.856	57.4406	107.028	90.4416	114.433	123.667	140.843	126.314	199.081	59.6776	150.811	136.523		78.8185			0.00227625		76.7758			0.00105725		78.5833			0.000915201		77.4125			0.000976577		76.9648			0.000965308
103.399	101.622	79.6363	94.8857	94.4512	81.7757	96.5578	90.9282	166.492	93.8228	102.474	120.929	103.383	102.96	71.4989	92.6138	123.244	113.727	84.756	107.242	177.973	91.6533	95.1375	121.588		78.8194			0.00227699		76.7801			0.00105874		78.6144			0.000922855		77.4213			0.000978398		76.9728			0.000966734
106.164	82.484	109.955	99.5343	113.268	105.791	93.9052	104.321	170.224	87.03	96.3963	117.883	133.733	104.639	100.384	112.919	88.6368	111.945	119.462	106.681	180.677	83.5625	108.478	124.239		78.8247			0.00228171		76.7823			0.00105949		78.6155			0.000923114		77.427			0.00097958		76.9747			0.000967075
108.851	53.4864	102.96	88.4323	97.7613	108.687	117.647	108.032	139.88	84.4986	86.0907	103.49	99.6662	109.884	79.941	96.4971	114.934	108.886	106.482	110.1	148.664	122.662	110.616	127.314		78.8253			0.00228227		76.7839			0.00106002		78.6243			0.000925292		77.446			0.000983529		76.9807			0.000968153
87.4011	78.4081	100.409	88.7394	118.352	99.4968	92.257	103.368	169.699	95.0212	98.794	121.171	119.028	120.094	105.861	114.994	121.746	131.802	112.999	122.182	154.627	115.933	106.13	125.563		78.8329			0.00228911		76.7861			0.0010608		78.6428			0.000929871		77.4466			0.000983667		76.9814			0.000968285
100.546	118.174	86.6398	101.786	74.949	118.158	107.185	100.098	164.877	105.974	104.067	124.973	77.9947	94.2094	117.57	96.5913	117.421	128.278	138.354	128.018	190.221	91.3302	118.442	133.331		78.8386			0.00229423		76.7898			0.00106207		78.6614			0.000934517		77.4554			0.0009855		77.0169			0.000974644
100.439	97.8499	106.583	101.624	88.3835	126.519	112.199	109.034	181.633	89.1349	105.293	125.354	61.7051	123.757	117.253	100.905	97.2886	110.311	101.975	103.192	144.891	107.677	84.4989	112.356		78.8389			0.0022945		76.796			0.00106421		78.6614			0.000934519		77.4667			0.00098785		77.0193			0.000975069
113.887	95.9524	106.145	105.328	89.5836	92.1489	120.686	100.806	155.036	71.717	102.637	109.797	112.307	84.2834	98.7236	98.4382	126.815	129.517	128.124	128.152	162.423	96.6608	101.516	120.2		78.8403			0.00229571		76.8114			0.00106951		78.6741			0.000937678		77.473			0.000989177		77.0225			0.000975653
102.975	93.5098	84.6036	93.6962	92.4336	103.825	116.459	104.239	144.076	102.41	61.5061	102.664	74.4657	88.6739	76.8273	79.989	60.1226	81.5035	115.259	85.6284	91.3035	104.487	117.829	104.54		78.8426			0.00229779		76.8135			0.00107022		78.6795			0.00093903		77.4748			0.000989556		77.0341			0.000977742
102.364	104.859	86.262	97.8285	98.9394	78.968	122.898	100.268	158.717	89.1574	73.4124	107.096	109.248	133.525	129.474	124.082	108.81	102.139	103.651	104.867	98.2978	110.779	113.198	107.425		78.8441			0.00229914		76.8258			0.00107448		78.6805			0.000939295		77.4795			0.000990522		77.0369			0.000978244
90.2665	86.7391	94.5155	90.5071	120.262	103.688	108.955	110.968	182.818	92.1599	100.839	125.272	108.636	93.3959	110.239	104.09	68.0696	111.256	99.1466	92.8242	111.909	118.65	117.295	115.951		78.8496			0.00230415		76.828			0.00107524		78.6854			0.000940512		77.4836			0.000991395		77.047			0.00098007
107.917	74.1147	108.335	96.7889	105.321	95.5205	99.9133	100.252	173.495	106.024	72.1983	117.239	109.711	117.098	130.81	119.206	120.608	144.481	93.5331	119.541	111.705	99.379	86.9862	99.3568		78.8508			0.00230523		76.8436			0.00108069		78.7012			0.000944483		77.4997			0.000994761		77.0554			0.000981586
85.0112	79.9861	116.967	93.988	98.3822	103.345	92.3636	98.0304	160.751	91.4068	72.9768	108.378	146.241	106.945	95.318	116.168	113.542	97.2035	121.463	110.736	132.563	110.099	87.647	110.103		78.8513			0.00230563		76.8527			0.00108385		78.7014			0.000944536		77.5005			0.000994929		77.0576			0.000981982
96.8616	100.559	85.2534	94.2248	133.39	97.9473	67.0998	99.479	151.624	77.3484	80.8194	103.264	110.025	105.511	114.29	109.942	133.618	135.59	107.633	125.614	118.747	83.7422	88.1226	96.8706		78.8526			0.00230679		76.8661			0.00108856		78.7054			0.000945557		77.5008			0.000995004		77.0626			0.000982888
79.3826	88.6329	93.06	87.0251	94.874	109.666	100.899	101.813	153.162	95.4483	88.6892	112.433	84.661	78.4019	83.4677	82.1769	129.003	102.702	130.693	120.799	97.3985	109.443	117.965	108.269		78.8558			0.00230966		76.8694			0.0010897		78.7062			0.000945743		77.5024			0.000995331		77.0685			0.000983965
114.746	92.7159	93.3596	100.274	89.0295	115.775	45.6197	83.4746	150.243	106.685	81.7463	112.891	85.1696	99.812	54.4855	79.8224	114.037	86.4005	91.9989	97.4787	46.34	127.469	101.391	91.7333		78.8604			0.00231385		76.8779			0.00109271		78.7077			0.000946117		77.5025			0.000995367		77.0764			0.000985387
89.1297	93.4146	91.512	91.3521	95.1904	115.863	91.3079	100.787	151.863	86.2472	84.8846	107.665	114.385	136.264	119.499	123.383	124.612	98.3873	118.616	113.872	57.6291	83.3952	117.729	86.2511		78.8646			0.00231769		76.8829			0.00109445		78.7233			0.000950077		77.5026			0.000995372		77.0852			0.000986996
82.9074	97.9846	110.289	97.0605	109.107	99.2905	113.727	107.375	127.555	92.2289	82.0906	100.625	69.8379	110.413	120.763	100.338	125.171	136.463	87.8491	116.494	93.804	125.503	110.986	110.098		78.8656			0.00231857		76.883			0.0010945		78.7523			0.000957439		77.5117			0.000997285		77.0861			0.000987147
85.904	94.9169	71.8147	84.2119	99.3821	75.3902	110.452	95.0746	161.731	84.746	90.6701	112.383	112.371	132.416	130.374	125.054	92.7276	121.156	125.505	113.13	130.129	108.966	120.834	119.976		78.8676			0.00232034		76.8898			0.00109689		78.7665			0.000961063		77.5141			0.000997798		77.0942			0.00098862
86.1366	97.6981	104.222	96.0188	92.5523	103.478	86.5018	94.1773	173.205	84.2882	101.235	119.576	126.694	112.961	113.238	117.631	91.9814	137.802	127.982	119.255	92.421	102.65	90.2953	95.122		78.8679			0.00232063		76.8916			0.00109751		78.7715			0.000962347		77.5229			0.000999662		77.0962			0.000988989
93.9115	89.4473	77.0126	86.7905	115.767	129.414	108.502	117.894	152.623	69.4648	87.6278	103.238	123.695	107.81	97.0926	109.533	134.78	97.9212	111.715	114.805	179.404	103.77	155.484	146.22		78.8701			0.00232263		76.8964			0.00109922		78.7774			0.000963859		77.5293			0.001001		77.1011			0.000989878
99.2839	120.105	125.969	115.119	29.2819	116.496	99.7078	81.8287	154.705	73.1134	82.7837	103.534	115.156	137.754	114.002	122.304	124.672	127.325	102.426	118.141	163.638	90.2573	94.3551	116.083		78.872			0.00232435		76.8988			0.00110007		78.7809			0.000964757		77.5421			0.00100372		77.1061			0.000990793
83.7523	109.337	123.483	105.524	112.645	112.889	80.0227	101.852	173.671	94.926	92.6151	120.404	124.747	139.691	124.584	129.674	136.469	118.348	132.496	129.104	172.142	112.759	98.2718	127.724		78.875			0.00232711		76.901			0.00110085		78.7906			0.000967227		77.5485			0.00100507		77.1205			0.000993432
86.5837	104.907	100.006	97.1657	98.7085	81.5718	115.285	98.5218	168.222	97.342	88.0101	117.858	111.622	108.286	90.9058	103.605	86.7743	122.659	98.6945	102.709	165.957	99.1751	72.9258	112.686		78.8786			0.00233042		76.9052			0.00110233		78.7912			0.000967399		77.5586			0.00100722		77.1299			0.000995145
109.154	56.2118	116.231	93.8656	97.3827	112.579	102.142	104.035	177.885	80.1869	103.716	120.596	119.023	108.68	81.1157	102.939	95.8253	138.01	80.4516	104.762	199.454	97.7531	143.232	146.813		78.8789			0.00233067		76.91			0.00110404		78.7924			0.000967691		77.5622			0.00100797		77.1346			0.000996002
106.883	78.154	108.807	97.9479	100.149	99.1307	108.506	102.595	179.654	96.839	99.9703	125.488	120.274	114.742	118.123	117.713	124.213	122.238	135.171	127.207	131.015	107.405	82.7091	107.043		78.8842			0.00233546		76.9157			0.00110607		78.794			0.000968101		77.5866			0.00101317		77.1361			0.000996281
92.8861	99.3989	79.1395	90.4748	105.788	103.219	123.86	110.956	141.783	104.241	83.5079	109.844	130.088	70.6586	135.406	112.051	131.757	104.658	127.391	121.268	161.328	90.5765	77.6924	109.866		78.8869			0.00233794		76.9252			0.00110947		78.7977			0.000969059		77.5907			0.00101405		77.1485			0.00099856
86.7298	87.1163	74.2384	82.6949	98.1232	116.276	108.362	107.587	157.947	76.2573	100.249	111.484	123.5	128.928	61.6297	104.686	158.534	112.889	91.8391	121.088	178.832	96.666	124.244	133.247		78.8909			0.00234161		76.9322			0.00111196		78.7982			0.000969194		77.6074			0.00101764		77.1582			0.00100033
84.9358	103.415	81.8229	90.0579	108.437	123.357	107.097	112.963	160.315	79.8029	97.3917	112.503	120.672	121.78	65.8815	102.778	113.072	120.319	64.1389	99.1766	170.11	80.9414	95.4586	115.503		78.8931			0.0023436		76.9366			0.00111354		78.7999			0.000969631		77.6303			0.00102254		77.1735			0.00100315
87.3366	75.3311	80.7127	81.1268	108.387	104.196	91.2396	101.274	132.889	88.3802	88.6965	103.322	123.643	114.656	106.965	115.088	101.757	113.08	159.008	124.615	184.741	84.7512	110.216	126.569		78.8934			0.00234387		76.9399			0.00111472		78.8096			0.000972142		77.6321			0.00102294		77.1784			0.00100406
92.8764	90.2879	94.6372	92.6005	112.994	106.378	102.086	107.152	107.065	116.132	85.1235	102.773	93.8444	95.9107	90.0284	93.2612	111.967	115.17	116.186	114.441	180.324	75.3248	130.593	128.747		78.898			0.00234812		76.9595			0.00112175		78.8108			0.000972452		77.6324			0.00102301		77.1814			0.00100461
100.054	90.5699	84.0817	91.5684	98.2328	84.0242	73.5901	85.2824	125.867	122.235	91.4182	113.173	116.617	117.046	121.557	118.407	47.1048	97.1611	106.569	83.6116	182.232	96.8338	107.581	128.882		78.9194			0.00236778		76.9745			0.00112717		78.8115			0.000972613		77.6355			0.00102367		77.1876			0.00100575
94.8821	104.612	95.6158	98.3701	101.088	98.9754	76.3613	92.1416	94.7668	90.6344	54.1072	79.8361	124.245	90.4987	83.8081	99.5172	101.45	113.885	154.404	123.246	169.421	118.8	64.0598	117.427		78.9231			0.00237123		76.9762			0.00112778		78.8159			0.000973766		77.6383			0.00102428		77.1897			0.00100614
85.0787	81.3644	96.5454	87.6628	98.7316	86.9496	81.2658	88.9823	136.941	102.896	98.6878	112.841	124.362	129.367	107.166	120.298	146.479	117.063	125.612	129.718	146.339	96.3722	86.3233	109.678		78.9278			0.00237549		76.982			0.00112986		78.8209			0.000975065		77.6401			0.00102466		77.1921			0.00100658
106.871	99.9494	98.1796	101.667	81.4693	93.2037	96.8594	90.5108	162.924	83.2525	91.5707	112.582	115.278	116.643	119.469	117.13	120.845	105.498	128.761	118.368	169.613	48.1598	144.847	120.873		78.9292			0.00237679		76.983			0.00113022		78.8364			0.000979079		77.6502			0.00102684		77.1989			0.00100784
104.093	87.2913	108.123	99.8359	92.5447	108.7	91.9001	97.715	153.514	93.2738	82.9226	109.904	63.6042	97.3753	89.8099	83.5964	121.402	117.994	127.579	122.325	168.654	125.265	93.6066	129.175		78.9295			0.00237709		76.99			0.00113279		78.8411			0.000980293		77.6513			0.00102708		77.2005			0.00100814
104.979	77.7272	83.3188	88.6748	98.4156	108.504	86.9071	97.9423	156.186	106.592	86.4042	116.394	48.4783	84.7342	87.5952	73.6025	73.1779	98.5153	117.313	96.3356	142.061	116.706	103.628	120.798		78.9338			0.00238107		76.9924			0.00113366		78.8451			0.000981344		77.6529			0.00102742		77.2011			0.00100825
100.628	117.152	94.8836	104.221	102.544	98.7315	104.789	102.022	160.513	94.4901	88.4006	114.468	121.075	121.407	105.512	115.998	131.982	133.339	101.067	122.129	137.275	102.591	70.666	103.511		78.9373			0.00238438		77.0011			0.00113681		78.8458			0.000981523		77.6851			0.00103441		77.2062			0.00100918
97.0849	82.0588	88.5277	89.2238	70.4384	110.482	94.5954	91.8388	156.551	73.9432	84.1128	104.869	90.9248	119.653	105.564	105.38	113.147	115.391	67.6655	98.7345	132.884	94.7456	95.9553	107.862		78.9375			0.00238451		77.005			0.00113822		78.8599			0.0009852		77.6905			0.00103557		77.2076			0.00100946
105.068	79.3026	111.501	98.6241	110.712	107.526	95.6449	104.628	144.399	80.3452	95.5441	106.763	102.978	70.2717	49.1301	74.1266	98.2935	126.478	88.9201	104.564	171.392	105.727	121.143	132.754		78.9389			0.00238581		77.0101			0.00114011		78.875			0.000989138		77.7007			0.00103778		77.2127			0.0010104
94.1951	107.995	101.523	101.238	116.127	98.2384	104.387	106.251	165.013	78.7562	89.8118	111.194	110.056	134.63	75.0261	106.57	85.5251	94.4996	114.588	98.2041	144.851	99.1698	46.9338	96.985		78.9411			0.00238782		77.0108			0.00114035		78.8796			0.000990366		77.7133			0.00104054		77.2173			0.00101126
103.855	97.3665	89.4697	96.8971	113.024	112.862	102.047	109.311	168.665	96.181	91.6644	118.837	118.146	127.714	132.536	126.132	122.923	128.762	104.097	118.594	154.237	67.9226	91.3115	104.49		78.9424			0.00238912		77.0148			0.00114182		78.8801			0.000990489		77.7181			0.0010416		77.2203			0.00101181
93.8445	105.874	97.0352	98.9179	95.0327	121.655	111.652	109.447	153.993	76.7892	86.0205	105.601	87.7668	107.124	130.317	108.403	120.297	128.116	90.3921	112.935	179.146	77.3501	128.089	128.195		78.9433			0.0023899		77.0307			0.00114764		78.8803			0.000990552		77.7216			0.00104237		77.2229			0.00101229
82.2292	99.5776	102.991	94.9327	112.435	83.378	120.889	105.567	139.894	113.689	88.4166	114	110.384	136.451	110.165	119	108.94	116.262	135.482	120.228	153.883	92.4442	78.3629	108.23		78.9522			0.0023982		77.0347			0.00114912		78.885			0.000991776		77.7335			0.00104496		77.2309			0.00101377
109.473	102.76	108.749	106.994	105.138	90.1764	102.56	99.2914	86.9217	108.074	102.979	99.3246	122.826	87.9927	130.533	113.784	122.235	123.365	119.272	121.624	194.873	91.7031	118.845	135.14		78.9551			0.00240089		77.0357			0.00114946		78.8864			0.000992148		77.7361			0.00104553		77.2312			0.00101382
87.8584	104.844	96.9368	96.5462	95.9298	101.629	109.39	102.316	126.141	98.0241	90.5051	104.89	72.661	112.01	72.5471	85.7393	151.831	95.6567	146.812	131.433	150.275	95.7927	93.6556	113.241		78.9636			0.00240887		77.0433			0.00115226		78.8894			0.000992919		77.7407			0.00104655		77.2329			0.00101414
93.7386	101.542	102.801	99.3605	110.403	95.3045	101.818	102.508	123.541	62.0155	77.8553	87.8038	116.959	128.505	122.856	122.773	125.061	103.12	93.4785	107.22	161.526	94.0432	99.9973	118.522		78.9653			0.00241047		77.0484			0.00115418		78.899			0.000995457		77.748			0.00104815		77.2394			0.00101535
92.2653	101.601	101.255	98.3739	108.753	78.004	127.788	104.848	144.868	76.4553	74.8999	98.7411	133.691	114.082	131.576	126.45	58.4043	88.5716	89.2336	78.7365	209.669	72.7703	161.098	147.846		78.9655			0.00241066		77.0548			0.00115652		78.9041			0.0009968		77.7502			0.00104863		77.2432			0.00101606
99.3599	105.281	98.6934	101.111	105.191	108.871	98.7674	104.276	145.899	97.4687	65.2076	102.858	121.13	107.445	107.598	112.058	116.857	120.269	107.04	114.722	198.745	89.1901	116.917	134.951		78.969			0.00241387		77.0861			0.00116814		78.9087			0.00099802		77.7526			0.00104917		77.2552			0.00101831
115.021	95.658	83.7053	98.1282	88.7861	115.91	116.064	106.92	165.345	103.903	83.6149	117.621	122.388	135.297	139.339	132.342	135.266	141.402	126.745	134.471	181.24	88.7158	126.955	132.304		78.9708			0.00241558		77.095			0.00117149		78.9099			0.000998336		77.7604			0.00105088		77.258			0.00101882
102.755	64.5149	92.2136	86.4944	109.574	110.229	114.952	111.585	135.48	84.5939	66.9458	95.6731	101.093	87.762	118.988	102.615	125.111	111.724	127.81	121.548	193.267	91.925	129.765	138.319		78.9735			0.0024181		77.0954			0.0011716		78.9112			0.000998682		77.7621			0.00105125		77.29			0.00102482
89.671	108.11	64.6608	87.4805	94.5552	92.9825	105.848	97.7952	161.807	94.3105	112.539	122.885	119.523	120.317	124.626	121.489	117.158	150.169	101.904	123.077	183.106	98.192	100.236	127.178		78.9748			0.00241933		77.1085			0.00117653		78.9167			0.00100012		77.7653			0.00105197		77.2905			0.00102491
79.4253	118.113	89.5619	95.7001	93.3802	83.0254	62.7865	79.7307	151.994	67.9092	86.5445	102.149	130.35	116.87	154.729	133.983	114.516	62.4832	121.919	99.6394	170.187	114.271	98.5653	127.674		78.9785			0.00242286		77.1087			0.00117661		78.9192			0.00100079		77.7833			0.00105594		77.2978			0.00102628
88.252	93.0624	89.8037	90.3727	111.215	100.082	111.128	107.475	171.095	98.9831	84.3857	118.155	124.669	121.788	105.686	117.381	166.031	149.187	150.7	155.306	139.06	99.1325	103.208	113.8		78.9785			0.00242288		77.1153			0.00117906		78.9303			0.00100374		77.7926			0.00105799		77.2998			0.00102666
107.342	97.1025	105.466	103.304	111.138	93.993	123.136	109.422	162.959	83.0824	90.2435	112.095	103.068	138.055	111.517	117.547	111.441	92.8195	111.673	105.311	145.521	65.4851	89.1319	100.046		78.9793			0.00242361		77.1262			0.00118318		78.9418			0.0010068		77.7927			0.001058		77.3016			0.00102699
85.8122	100.209	105.241	97.0874	110.392	111.81	111.65	111.284	158.586	97.4055	91.2624	115.751	101.299	124.972	104.037	110.103	132.044	119.853	121.102	124.333	148.077	89.8714	105.094	114.347		78.9804			0.00242462		77.1407			0.00118865		78.9518			0.00100945		77.7987			0.00105934		77.3029			0.00102724
83.9637	93.2079	100.158	92.4432	101.338	112.323	115.828	109.83	138.149	82.8175	84.5294	101.832	105.053	117.168	132.464	118.228	148.287	146.655	75.9888	123.644	161.832	109.666	63.9007	111.799		78.984			0.00242798		77.1507			0.00119246		78.967			0.00101353		77.7988			0.00105937		77.3161			0.00102972
83.46	81.4444	97.8606	87.5883	71.5862	95.1761	105.823	90.8617	153.451	93.09	88.1149	111.552	121.122	87.9153	139.288	116.109	59.1587	91.8227	96.0337	82.3384	139.837	100.632	45.9839	95.4844		78.984			0.00242802		77.1511			0.00119259		78.9754			0.00101578		77.7994			0.0010595		77.3168			0.00102985
86.0224	99.1906	108.507	97.9067	99.8405	103.117	123.422	108.793	175.173	89.0648	104.966	123.068	139.389	126.454	107.461	124.434	122.144	121.17	107.664	116.993	203.35	92.4848	126.089	140.641		78.9896			0.0024333		77.1617			0.00119662		78.9798			0.00101694		77.8044			0.00106062		77.3187			0.00103022
121.098	110.082	105.058	112.079	119.54	77.1538	92.465	96.3862	156.489	80.581	85.9295	107.666	155.763	98.4606	120.519	124.914	111.579	133.71	133.928	126.406	166.483	91.8391	89.1662	115.829		78.9946			0.00243802		77.1632			0.00119721		78.9853			0.00101843		77.8116			0.0010622		77.3211			0.00103066
113.042	94.6806	98.8911	102.205	123.461	96.7505	103.661	107.958	150.468	86.6102	66.9878	101.355	107.601	68.3617	91.4956	89.1526	122.663	131.163	98.926	117.584	190.37	80.2649	124.778	131.804		78.9967			0.00243999		77.1817			0.00120427		78.9868			0.00101883		77.8223			0.0010646		77.3326			0.00103283
96.9042	94.2244	102.974	98.0342	103.055	114.941	109.552	109.183	164.511	92.633	84.4897	113.878	120.955	95.4612	68.8194	95.0786	92.4874	65.3716	126.824	94.8945	124.552	90.9778	91.9603	102.497		79.0037			0.00244665		77.192			0.00120822		78.9903			0.00101978		77.8248			0.00106515		77.3338			0.00103307
105.811	94.7579	113.061	104.543	102.365	103.18	81.1549	95.5666	151.506	90.2168	89.5273	110.417	120.859	109.805	118.38	116.348	114.579	109.779	156.248	126.869	158.44	86.6096	100.413	115.155		79.0111			0.00245363		77.1979			0.00121049		78.9945			0.00102091		77.8265			0.00106552		77.3361			0.0010335
114.436	88.1591	79.5263	94.0405	125.174	104.244	102.864	110.761	196.163	90.8867	110.609	132.553	73.3311	84.0998	102.209	86.5466	133.99	71.8909	115.496	107.126	145.969	104.277	110.117	120.121		79.0181			0.00246033		77.199			0.00121091		79.0184			0.00102735		77.8281			0.00106587		77.3885			0.00104345
82.5378	94.455	95.231	90.7412	107.42	73.6432	118.338	99.8005	126.024	70.4539	88.8602	95.1126	123.312	129.792	116.739	123.281	124.321	91.2391	90.5727	102.044	160.063	96.0798	105.435	120.526		79.0185			0.00246074		77.2094			0.00121491		79.0238			0.00102883		77.8281			0.00106588		77.3888			0.0010435
100.143	97.9455	111.521	103.203	89.7132	68.488	96.0184	84.7399	133.209	107.183	97.717	112.703	90.3549	149.756	127.941	122.684	129.556	107.152	137.528	124.746	175.686	91.5977	119.608	128.964		79.0221			0.00246412		77.2233			0.00122031		79.0422			0.00103383		77.8444			0.00106951		77.3912			0.00104395
94.1247	108.341	84.0804	95.5155	117.515	103.451	119.102	113.356	124.049	90.7537	88.6997	101.167	99.7923	121.624	113.733	111.716	113.656	90.5357	85.9571	96.7161	186.31	124.254	101.083	137.216		79.0222			0.00246422		77.2263			0.00122147		79.0557			0.00103752		77.8524			0.00107131		77.3954			0.00104476
99.9779	106.566	94.0574	100.2	94.997	76.095	99.3954	90.1625	137.421	102.609	91.6233	110.551	109.457	117.39	106.633	111.16	120.038	92.4781	105.735	106.084	180.532	59.0316	126.613	122.059		79.0283			0.00247008		77.2313			0.00122339		79.072			0.00104196		77.8532			0.00107149		77.4018			0.00104597
111.569	104.957	94.5966	103.707	60.0897	94.0393	111.006	88.3784	165.693	100.013	82.9086	116.205	128.79	124.626	122.943	125.453	75.5715	97.5717	125.451	99.5315	149.251	75.1441	79.3121	101.236		79.0294			0.0024711		77.2481			0.00122993		79.0778			0.00104355		77.8543			0.00107174		77.4026			0.00104612
95.255	80.3716	85.1875	86.938	78.6785	98.8935	95.7275	91.0998	122.561	99.5447	75.8689	99.3249	102.678	134.036	120.157	118.957	119.409	133.993	130.544	127.982	211.069	109.138	115.172	145.126		79.0297			0.00247143		77.2515			0.00123124		79.0824			0.00104483		77.862			0.00107347		77.4096			0.00104747
121.171	106.818	91.4495	106.479	114.976	88.8286	87.1271	96.9772	130.191	101.663	70.0981	100.651	99.3723	116.78	111.782	109.311	76.3847	118.112	142.429	112.309	161.184	100.322	88.5542	116.687		79.0336			0.00247514		77.2519			0.00123141		79.0859			0.00104578		77.8642			0.00107395		77.4147			0.00104844
90.4884	95.5618	110.921	98.9905	97.3751	104.028	79.1443	93.5158	117.552	112.952	67.4723	99.3257	120.364	104.496	126.688	117.183	92.013	111.321	120.325	107.886	195.962	112.712	93.1915	133.955		79.0345			0.00247599		77.2551			0.00123269		79.0926			0.00104762		77.8805			0.00107762		77.4278			0.00105095
121.302	101.321	93.3338	105.319	114.428	103.263	102.779	106.823	149.88	94.6393	76.8518	107.124	122.33	137.945	131.888	130.721	110.265	104.707	131.727	115.567	188.311	74.4637	116.015	126.263		79.0396			0.00248086		77.2669			0.00123729		79.0992			0.00104944		77.8821			0.00107798		77.4292			0.00105122
85.2827	88.1109	94.7035	89.3657	112.173	95.3247	107.289	104.929	171.781	99.5964	84.2467	118.541	110.806	97.2534	116.667	108.242	117.306	93.9207	105.943	105.723	183.276	100.766	105.857	129.966		79.0401			0.00248135		77.2752			0.00124054		79.1082			0.00105193		77.8845			0.00107852		77.4359			0.00105251
95.9431	84.6075	90.3708	90.3071	108.867	113.954	112.975	111.932	163.316	89.5883	79.1661	110.69	130.197	120.05	130.448	126.898	121.726	122.34	109.175	117.747	152.368	92.337	66.5987	103.768		79.0416			0.00248284		77.2769			0.00124121		79.1089			0.00105212		77.8861			0.00107889		77.436			0.00105251
81.1649	98.6154	72.9801	84.2535	121.241	124.359	98.0543	114.552	131.316	97.2914	80.6257	103.078	126.974	105.185	119.068	117.076	132.29	85.2219	133.105	116.872	157.922	92.7846	84.9298	111.879		79.0444			0.00248548		77.2816			0.00124306		79.1168			0.00105432		77.8884			0.00107941		77.4517			0.00105553
60.5693	74.5732	101.039	78.7272	114.816	94.2806	115.145	108.08	169.567	101.195	84.6073	118.457	116.716	134.094	63.0741	104.628	85.0465	136.801	89.0861	103.645	174.839	96.5963	128.377	133.271		79.0524			0.00249322		77.2854			0.00124454		79.1248			0.00105652		77.8983			0.00108163		77.4647			0.00105804
107.953	94.9177	83.6136	95.4947	129.795	87.3576	90.5454	102.566	168.491	96.0751	90.5471	118.371	104.359	119.743	73.7511	99.2841	72.9888	74.167	109.198	85.4512	185.194	73.5361	115.989	124.907		79.0557			0.00249639		77.2854			0.00124454		79.1248			0.00105654		77.9125			0.00108483		77.4753			0.00106008
112.007	89.7091	98.6177	100.111	104.458	96.0296	73.3027	91.2634	145.27	109.06	72.7801	109.037	115.949	138.373	74.7396	109.687	87.3548	126.959	118.147	110.82	162.939	130.768	105.263	132.99		79.056			0.00249668		77.2984			0.00124967		79.1303			0.00105805		77.9162			0.00108569		77.4878			0.00106249
118.734	105.22	104.805	109.586	95.0477	101.305	96.0922	97.4816	124.177	96.8204	94.3009	105.1	111.163	100.823	117.544	109.844	111.986	129.789	126.725	122.833	168.898	57.9767	136.806	121.227		79.0566			0.00249722		77.3117			0.00125494		79.1392			0.00106054		77.9364			0.00109027		77.5153			0.00106783
97.411	105.435	105.031	102.626	92.9538	118.074	134.256	115.095	158.345	84.0964	101.319	114.587	127.412	123.021	119.935	123.456	123.796	127.722	97.3041	116.274	189.051	88.7418	101.363	126.385		79.0566			0.00249727		77.3204			0.00125841		79.1434			0.00106169		77.9525			0.00109393		77.5175			0.00106826
100.604	97.2415	82.7166	93.5207	109.638	88.8306	102.841	100.436	181.814	85.1897	102.941	123.315	98.3551	107.069	105.743	103.722	103.079	122.435	114.238	113.25	200.71	87.1834	118.022	135.305		79.0587			0.00249924		77.3207			0.00125853		79.1438			0.0010618		77.9572			0.00109501		77.5214			0.00106902
97.8874	102.461	103.951	101.433	98.7623	120.146	118.402	112.437	168.985	118.887	77.7506	121.874	130.014	126.579	129.409	128.667	115.998	100.441	108.664	108.368	199.55	85.3052	121.416	135.424		79.0602			0.00250076		77.3378			0.00126533		79.1582			0.00106585		77.9598			0.00109559		77.5273			0.00107017
98.9509	97.9877	112.17	103.036	99.3537	87.8596	99.378	95.5304	176.983	81.8903	101.923	120.265	73.9585	76.6891	116.247	88.9648	134.982	99.3855	129.32	121.229	172.206	89.9591	115.875	126.013		79.0625			0.00250299		77.3455			0.00126842		79.1633			0.00106727		77.9607			0.0010958		77.5616			0.00107686
95.2313	88.9134	104.142	96.0955	85.7487	85.2325	90.4993	87.1601	178.348	111.494	90.3416	126.728	126.528	117.146	92.7711	112.148	165.22	132.961	144.43	147.537	173.797	103.45	73.0385	116.762		79.0652			0.0025056		77.346			0.00126861		79.1635			0.00106732		77.9627			0.00109626		77.5645			0.00107742
86.6972	81.5613	106.617	91.6253	92.7627	98.5103	101.78	97.6843	171.005	80.5114	90.6035	114.04	118.354	126.342	140.051	128.249	102.565	167.43	141.533	137.176	197.587	113.231	91.6091	134.142		79.0675			0.00250785		77.3476			0.00126925		79.1659			0.00106798		77.968			0.00109748		77.5655			0.00107763
96.4545	100.253	88.5041	95.0705	128.993	121.008	106.478	118.826	152.93	65.4236	107.312	108.555	102.681	128.337	83.381	104.8	87.3	118.231	107.46	104.33	175.371	96.2624	90.9911	120.875		79.0687			0.00250896		77.3482			0.00126949		79.2003			0.00107767		77.9748			0.00109903		77.5678			0.00107809
106.935	98.2861	107.923	104.381	105.973	114.516	116.302	112.264	120.808	91.6578	83.2725	98.5796	94.9688	92.2249	105.107	97.4337	96.8612	82.7727	110.185	96.6063	164.748	112.191	104.589	127.176		79.0697			0.00250991		77.3529			0.0012714		79.2108			0.00108062		77.9781			0.00109977		77.574			0.0010793
98.3366	90.9282	92.9629	94.0759	87.5505	111.238	114.178	104.322	63.7351	70.9591	80.945	71.8797	149.276	87.6385	141.547	126.154	62.9378	125.319	106.271	98.176	162.388	91.538	89.764	114.563		79.0707			0.00251092		77.3534			0.00127161		79.2135			0.0010814		77.9811			0.00110046		77.5788			0.00108024
108.805	95.2614	83.5211	95.8625	102.054	91.9465	86.5418	93.5142	95.1082	103.405	74.9589	91.1575	81.0063	99.0633	142.741	107.604	109.097	110.643	109.091	109.61	201.365	94.4926	111.476	135.778		79.0819			0.00252176		77.3553			0.00127234		79.2138			0.00108149		77.989			0.00110228		77.5823			0.00108092
96.2851	84.6316	94.026	91.6476	101.972	73.7018	95.2085	90.294	138.41	78.1252	72.2123	96.2493	110.777	111.882	60.116	94.2583	111.807	103.149	113.6	109.519	139.352	102.55	104.592	115.498		79.0896			0.00252924		77.3587			0.00127371		79.2151			0.00108184		77.9946			0.00110357		77.5829			0.00108104
101.139	96.5893	93.7506	97.1598	107.686	118.649	109.819	112.051	144.595	70.1506	100.258	105.001	86.1189	104.976	140.62	110.572	116.322	130.991	117.399	121.571	145.902	77.4396	107.939	110.427		79.0919			0.00253149		77.3717			0.00127896		79.2178			0.00108262		78.0017			0.0011052		77.6019			0.00108478
98.1856	95.9521	84.8157	92.9845	118.332	104.316	129.873	117.507	167.913	96.2626	84.6145	116.263	95.3157	90.1052	114.359	99.9267	72.7968	84.7527	106.699	88.0829	147.624	95.9412	91.6362	111.734		79.0932			0.00253278		77.3749			0.00128026		79.2233			0.00108416		78.0025			0.00110538		77.6037			0.00108513
101.003	81.8406	93.0813	91.9751	100.662	72.6625	93.9674	89.0974	151.151	86.519	88.1248	108.598	100.625	119.946	102.138	107.57	109.658	101.928	103.677	105.088	141.447	89.6712	56.1048	95.7408		79.0971			0.00253662		77.3776			0.00128135		79.237			0.00108806		78.0057			0.00110611		77.6136			0.00108708
117.502	96.6802	104.565	106.249	104.453	93.9657	88.822	95.747	130.223	109.652	73.4729	104.449	83.7237	132.666	125.709	114.033	93.7726	107.191	145.524	115.496	162.804	115.445	69.4946	115.915		79.1008			0.00254028		77.3788			0.00128183		79.2398			0.00108886		78.0155			0.00110836		77.6175			0.00108785
102.43	92.9175	70.0465	88.4648	92.7858	97.8958	98.7897	96.4905	149.282	97.4307	84.6532	110.455	107.648	123.901	145.956	125.835	106.309	105.79	121.285	111.128	139.323	105.735	104.105	116.388		79.1065			0.00254579		77.3791			0.00128193		79.2469			0.00109088		78.0167			0.00110866		77.6215			0.00108865
90.4238	84.5826	95.9041	90.3035	105.683	117.226	114.865	112.591	157.92	80.8537	84.6382	107.804	105.547	106.447	142.977	118.324	145.818	114.412	122.24	127.49	161.18	68.4876	109.677	113.115		79.1135			0.00255271		77.3806			0.00128255		79.261			0.0010949		78.0217			0.0011098		77.624			0.00108913
92.7888	80.5257	104.147	92.4871	92.3508	100.408	126.931	106.563	156.058	81.1394	92.1102	109.769	101.492	101.377	115.315	106.061	123.191	87.1012	88.8697	99.7207	160.374	110.738	80.4677	117.193		79.115			0.00255416		77.3869			0.00128509		79.2639			0.00109573		78.0248			0.00111052		77.6279			0.0010899
103.044	96.8624	87.6584	95.8548	99.0557	112.664	112.989	108.236	167.695	82.0132	97.4562	115.722	110.659	114.887	135.972	120.506	108.72	86.0291	94.8302	96.5266	179.43	103.521	89.8501	124.267		79.1155			0.00255466		77.3917			0.00128706		79.274			0.00109865		78.0282			0.00111131		77.6408			0.00109246
114.486	94.1844	95.5349	101.402	101.419	86.1439	85.1475	90.9034	171.887	82.1041	103.669	119.22	121.693	136.227	143.1	133.673	116.79	68.3382	129.615	104.914	137.356	98.9238	120.62	118.967		79.1232			0.00256228		77.3935			0.00128777		79.2764			0.00109931		78.0284			0.00111134		77.6413			0.00109255
101.743	108.63	119.244	109.872	73.9762	94.5055	104.065	90.849	180.263	73.3598	115.896	123.173	101.809	127.175	141.228	123.404	85.2832	97.6206	102.606	95.17	144.401	117.885	67.6666	109.984		79.1239			0.00256296		77.3936			0.00128782		79.2784			0.0010999		78.041			0.00111427		77.6442			0.00109313
102.659	88.6778	94.4067	95.248	88.498	85.5338	109.396	94.4759	149.633	74.7694	98.4181	107.607	123.179	133.259	89.1915	115.21	107.444	115.483	133.06	118.663	66.9742	122.477	110.599	100.017		79.1293			0.00256823		77.4003			0.00129053		79.2887			0.00110285		78.0436			0.00111487		77.6791			0.00110006
111.313	88.857	103.149	101.106	111.844	117.637	111.805	113.762	145.616	79.8648	78.5696	101.35	101.747	106.04	126.044	111.277	117.121	92.5155	91.3221	100.32	50.7427	102.062	88.5675	80.4575		79.1374			0.00257625		77.4086			0.00129393		79.294			0.00110439		78.0535			0.00111716		77.681			0.00110045
87.2151	89.3025	77.2468	84.5881	93.8179	105.494	78.5643	92.6253	137.543	84.1572	79.2255	100.309	124.497	73.3494	139.92	112.589	137.936	110.148	143.747	130.61	44.7463	104.613	96.07	81.8097		79.1376			0.00257647		77.4116			0.00129514		79.2959			0.00110494		78.0577			0.00111813		77.6812			0.00110049
92.9179	98.1689	101.418	97.5016	84.7947	96.773	102.105	94.5577	164.896	73.0611	103.43	113.796	101.84	134.248	93.362	109.817	98.0467	139.231	109.566	115.614	52.7332	81.4225	44.9242	59.6933		79.1467			0.00258552		77.4267			0.00130129		79.2965			0.0011051		78.0621			0.00111915		77.6825			0.00110075
84.4831	99.5516	93.2688	92.4345	97.3466	132.89	89.1846	106.474	130.96	120.131	80.9058	110.666	89.4405	135.984	140.982	122.136	122.771	93.3295	148.19	121.43	53.3922	99.2797	129.318	93.9966		79.1493			0.00258805		77.4289			0.00130221		79.2978			0.00110548		78.0696			0.00112091		77.6926			0.00110276
99.4897	96.8326	75.8757	90.7327	105.802	127.071	104.438	112.437	145.962	110.063	99.3675	118.464	126.126	88.6086	127.557	114.097	115.288	86.4046	152.645	118.113	108.183	127.129	109.345	114.885		79.1499			0.00258866		77.4326			0.00130372		79.3269			0.0011139		78.0859			0.0011247		77.6987			0.00110398
94.4162	100.717	66.9696	87.3677	105.614	128.021	107.477	113.704	130.035	76.5364	102.402	102.991	109.684	134.579	120.726	121.663	138.855	97.2301	102.011	112.698	54.0221	103.341	99.0744	85.4791		79.1505			0.00258927		77.4376			0.00130577		79.3298			0.00111474		78.0861			0.00112474		77.7			0.00110423
80.5449	77.3846	75.4441	77.7912	82.737	93.6325	123.537	99.9689	126.897	99.0645	105.142	110.368	93.3405	87.0803	117.882	99.4343	115.001	55.7123	106.721	92.4781	109.624	62.0446	104.102	91.9236		79.1531			0.00259186		77.4429			0.00130794		79.3334			0.00111579		78.0961			0.0011271		77.7039			0.00110502
87.8565	83.5555	100.978	90.7968	99.5492	101.876	99.3098	100.245	137.748	96.0832	101.943	111.925	101.582	98.519	122.469	107.523	121.839	100.54	134.947	119.109	122.417	96.5092	95.3922	104.773		79.1536			0.00259239		77.4479			0.00131002		79.3352			0.0011163		78.1028			0.00112867		77.7073			0.00110569
88.0854	94.4297	111.349	97.9549	88.7284	123.093	121.406	111.076	161.37	90.3666	91.6835	114.473	140.083	84.5429	102.14	108.922	118.103	66.0591	93.6398	92.6008	116.202	134.147	96.1686	115.506		79.1577			0.00259645		77.4497			0.00131076		79.3372			0.00111689		78.1099			0.00113033		77.7232			0.00110887
88.0002	95.9707	92.7479	92.2396	92.6819	107.14	89.6109	96.4777	182.303	80.9067	113.418	125.542	112.05	82.3708	129.104	107.842	115.713	53.9553	117.47	95.7128	117.359	92.7108	94.2268	101.432		79.159			0.00259776		77.4593			0.0013147		79.3528			0.00112145		78.111			0.00113056		77.729			0.00111005
92.4704	85.0264	93.3068	90.2679	103.99	125.77	118.235	115.998	126.831	72.7347	82.5761	94.0472	100.491	112.16	124.445	112.365	127.681	78.5894	124.209	110.16	143.785	93.9976	99.7298	112.504		79.1598			0.00259856		77.4711			0.0013196		79.3554			0.00112221		78.1128			0.00113099		77.7292			0.00111008
91.2149	107.353	89.6567	96.075	104.172	96.4199	92.5671	97.7196	165.442	124.18	78.209	122.611	88.3173	107.26	64.1684	86.582	144.877	95.8504	134.894	125.207	108.399	108.552	92.2486	103.066		79.1626			0.00260131		77.4863			0.00132588		79.3596			0.00112345		78.1129			0.00113103		77.7313			0.00111051
93.3787	99.8778	100.91	98.0554	115.757	112.88	104.961	111.199	131.275	96.5215	88.5682	105.455	138.877	124.545	110.708	124.71	128.358	110.328	90.6615	109.783	93.8174	132.336	94.0868	106.747		79.1636			0.00260233		77.5167			0.00133861		79.3647			0.00112491		78.1243			0.0011337		77.7327			0.00111079
88.7141	77.9114	83.3124	83.3126	110.373	107.793	111.458	109.875	155.081	97.5033	78.9445	110.51	124.161	113.012	95.5894	110.921	108.881	115.944	139.5	121.442	107.43	142.151	125.132	124.904		79.1772			0.00261592		77.5222			0.00134092		79.3683			0.00112598		78.1289			0.00113477		77.7338			0.00111101
100.505	102.554	94.4167	99.1584	92.9737	63.8381	102.168	86.3267	159.246	76.8654	93.7995	109.97	117.036	126.007	119.722	120.922	150.981	95.6798	103.259	116.64	84.7549	124.746	105.02	104.84		79.1817			0.00262045		77.5235			0.00134144		79.3684			0.00112602		78.131			0.00113528		77.7444			0.00111315
80.5716	81.1555	85.8242	82.5171	101.908	87.6297	110.88	100.139	145.474	78.4229	83.1263	102.341	109.481	79.9048	116.18	101.855	106.727	112.221	113.203	110.717	99.6633	122.381	142.154	121.4		79.1833			0.00262215		77.529			0.00134378		79.3837			0.00113051		78.1325			0.00113563		77.7618			0.00111664
82.2205	97.1241	100.354	93.233	104.327	105.682	108.012	106.007	153.72	80.3239	78.0076	104.017	112.753	107.105	117.964	112.607	106.064	111.337	110.706	109.369	140.778	138.031	97.422	125.41		79.1849			0.00262368		77.532			0.00134504		79.406			0.00113706		78.1388			0.0011371		77.7706			0.00111843
90.9734	103.429	88.2789	94.2273	74.6457	92.3389	110.003	92.3293	170.678	77.4851	98.1772	115.447	132.962	126.982	116.844	125.596	125.809	126.589	160.979	137.792	144.651	96.6625	88.8474	110.054		79.1877			0.00262656		77.5399			0.00134835		79.4068			0.00113732		78.1392			0.0011372		77.7816			0.00112066
89.8649	80.2971	85.5976	85.2532	86.0048	108.171	97.8827	97.3528	144.953	97.7207	100.09	114.255	116.475	119.463	104.094	113.344	121.48	134.796	139.059	131.778	149.513	63.3422	102.566	105.141		79.1882			0.00262704		77.567			0.00135983		79.4155			0.00113989		78.1395			0.00113728		77.7831			0.00112095
97.2621	65.4472	96.4378	86.3824	88.3215	103.745	98.2229	96.7632	120.638	83.9547	86.4672	97.0199	100.49	110.285	130.746	113.84	111.984	114.338	119.959	115.427	164.651	85.5924	91.0347	113.759		79.1905			0.0026294		77.5813			0.00136592		79.4185			0.00114077		78.1407			0.00113755		77.8017			0.00112473
93.3705	101.165	103.351	99.2956	98.4323	88.3077	99.112	95.284	142.329	102.852	92.541	112.574	107.054	94.2818	125.043	108.793	116.464	91.9514	100.119	102.845	169.567	71.0769	101.27	113.971		79.1913			0.00263014		77.5914			0.00137025		79.4326			0.00114496		78.1446			0.00113847		77.8031			0.00112502
88.8819	71.8809	92.8901	84.551	109.229	105.737	99.178	104.714	107.619	91.7862	111.8	103.735	119.021	91.9658	106.862	105.95	120.06	115.649	104.445	113.385	158.007	93.0592	103.79	118.285		79.1933			0.00263217		77.5925			0.00137072		79.4333			0.00114517		78.1459			0.00113878		77.8109			0.0011266
92.2893	92.514	104.279	96.3608	117.045	94.7951	90.2239	100.688	100.902	94.9961	71.7985	89.2321	105.401	88.4096	135.739	109.85	153.625	157.508	137.895	149.676	149.136	89.4339	98.4412	112.337		79.1972			0.00263608		77.6345			0.00138878		79.4342			0.00114545		78.1544			0.00114079		77.8259			0.00112964
93.1622	95.9021	89.6875	92.9173	105.573	106.181	101.288	104.347	104.206	94.0577	83.536	93.9332	122.357	117.554	141.312	127.074	56.7743	111.885	88.6031	85.7541	179.535	98.5346	97.3894	125.153		79.1992			0.00263811		77.6385			0.00139055		79.441			0.00114746		78.171			0.00114472		77.8281			0.0011301
96.1192	87.1928	107.031	96.7811	84.7057	124.245	113.301	107.417	158.355	101.321	93.2831	117.653	94.3503	81.0146	86.5952	87.32	115.755	137.645	142.467	131.956	133.228	128.654	98.6282	120.17		79.1992			0.00263815		77.6386			0.00139058		79.4428			0.001148		78.1771			0.00114617		77.8305			0.00113059
106.203	102.574	114.957	107.911	90.251	86.4217	101.111	92.5945	148.367	91.608	85.365	108.447	111.052	107.77	138.737	119.186	123.082	119.555	123.571	122.069	159.745	93.0623	118.399	123.736		79.2024			0.00264138		77.6396			0.00139101		79.4592			0.00115289		78.1795			0.00114673		77.8309			0.00113067
106.691	92.9266	95.475	98.3643	108.107	93.3923	88.866	96.7886	135.879	112.951	99.387	116.072	117.045	71.3743	103.124	97.181	117.935	127.805	120.304	122.015	169.577	110.741	75.4389	118.586		79.204			0.00264302		77.6401			0.00139121		79.4605			0.0011533		78.1908			0.00114943		77.8351			0.00113152
79.6406	83.9859	98.6153	87.4139	102.667	80.8501	95.3034	92.9401	119.185	108.053	110.1	112.446	109.794	118.838	105.588	111.407	97.3866	119.872	112.959	110.073	180.971	100.226	93.0753	124.758		79.2074			0.00264647		77.6423			0.00139216		79.4698			0.00115608		78.1944			0.00115027		77.8373			0.00113196
101.122	100.123	90.6844	97.3099	113.463	78.8953	112.293	101.551	134.998	99.4968	94.5572	109.684	137.678	131.146	101.72	123.515	137.439	146.702	98.6489	127.597	199.189	103.527	98.9098	133.875		79.2145			0.00265368		77.6476			0.00139448		79.4783			0.00115863		78.1953			0.0011505		77.8426			0.00113307
103.323	105.406	96.288	101.672	114.647	110.861	119.272	114.927	155.904	104.887	89.7996	116.864	112.538	98.2288	129.876	113.548	140.561	135.956	122.425	132.98	184.336	87.3775	128.872	133.529		79.2152			0.00265438		77.6549			0.00139764		79.4834			0.00116015		78.2048			0.00115276		77.8436			0.00113325
100.76	85.0016	57.7033	81.155	107.718	100.139	65.5736	91.1436	150.379	104.55	76.0821	110.337	121.227	115.18	124.041	120.149	97.0878	117.982	148.703	121.257	84.2933	80.2544	122.564	95.7038		79.2162			0.00265532		77.6553			0.00139782		79.4836			0.00116023		78.2134			0.0011548		77.8505			0.00113467
113.61	72.9936	98.4202	95.008	128.096	86.721	98.5599	104.459	121.31	77.0697	55.233	84.5377	121.931	116.206	122.573	120.237	138.612	110.523	93.4264	114.187	56.1132	96.44	130.609	94.3875		79.2236			0.00266285		77.6809			0.00140901		79.4954			0.00116376		78.2197			0.0011563		77.8581			0.00113623
101.988	105.74	96.9045	101.544	122.816	100.327	72.6632	98.6022	127.565	85.0742	85.4843	99.3744	108.091	107.209	86.428	100.576	90.9517	110.982	119.712	107.215	67.9676	128.945	113.497	103.47		79.2251			0.00266443		77.6833			0.00141007		79.4977			0.00116445		78.2207			0.00115654		77.8582			0.00113624
98.5869	105.776	112.233	105.532	95.6046	106.952	115.005	105.854	130.169	102.989	81.9012	105.02	96.7691	72.6556	74.4457	81.2901	129.653	125.311	109.904	121.623	97.4672	106.113	110.147	104.576		79.2258			0.0026651		77.6857			0.00141113		79.4988			0.0011648		78.221			0.00115662		77.8637			0.00113738
102.22	81.9032	92.7835	92.3022	74.7304	105.764	72.5061	84.3335	93.5572	96.1135	82.8034	90.8247	75.7096	101.011	115.015	97.2452	143.191	152.257	143.543	146.331	100.654	109.08	133.532	114.422		79.2285			0.0026679		77.6889			0.00141252		79.5006			0.00116534		78.2278			0.00115825		77.865			0.00113764
95.6399	97.5544	65.9273	86.3739	85.6116	105.374	89.0457	93.3437	101.513	92.2113	90.1027	94.6091	124.17	94.4957	107.567	108.744	122.647	92.9719	111.492	109.037	139.206	78.6156	115.014	110.945		79.2356			0.00267519		77.7027			0.00141861		79.5027			0.00116598		78.2281			0.00115831		77.8696			0.00113857
97.5793	82.8003	95.9767	92.1188	78.0208	90.0269	108.235	92.0941	146.381	93.4438	91.8623	110.562	88.6952	125.979	140.757	118.477	115.534	112.49	101.103	109.709	119.494	56.3916	97.2724	91.0527		79.2358			0.00267537		77.703			0.00141871		79.5091			0.00116791		78.2392			0.00116097		77.8878			0.00114233
105.189	90.8258	94.5469	96.8539	95.3238	103.248	114.15	104.241	133.595	87.0621	104.323	108.327	117.08	154.117	150.442	140.546	134.379	145.252	128.716	136.116	174.832	125.747	71.4571	124.012		79.2389			0.00267857		77.7079			0.00142087		79.519			0.00117091		78.2423			0.00116171		77.8907			0.00114292
99.2827	72.3311	102.844	91.486	95.7353	112.914	97.6423	102.097	135.571	68.0916	97.9776	100.547	120.599	129.951	107.785	119.445	151.187	114.82	89.1313	118.379	152.664	89.2335	73.9856	105.294		79.241			0.00268069		77.7088			0.00142127		79.5266			0.0011732		78.2428			0.00116185		77.9045			0.00114576
95.9574	83.0667	90.3408	89.7883	107.391	96.9481	102.051	102.13	170.1	98.3558	94.6008	121.019	132.198	104.152	118.883	118.411	107.13	153.31	137.524	132.655	185.471	98.0935	94.7579	126.107		79.2415			0.00268123		77.716			0.00142448		79.5276			0.00117351		78.2437			0.00116204		77.9084			0.00114656
92.3333	96.185	108.483	99.0005	112.641	93.0065	85.7173	97.1215	146.451	65.4919	94.0216	101.988	97.5954	84.7649	113.612	98.6575	87.9906	141.413	94.2277	107.877	196.902	93.7151	115.258	135.292		79.2417			0.00268136		77.7232			0.00142765		79.5289			0.00117392		78.2522			0.00116409		77.9087			0.00114663
100.237	109.584	100.585	103.469	83.3848	111.497	90.1523	95.0113	163.614	68.1134	100.501	110.743	113.526	95.5596	90.7728	99.9528	128.136	131.552	115.115	124.934	185.25	121.689	116.953	141.297		79.2462			0.00268597		77.731			0.00143113		79.5308			0.00117449		78.2547			0.00116469		77.9137			0.00114766
88.9629	91.3213	83.5988	87.961	103.16	110.982	115.269	109.804	153.772	83.3706	80.7714	105.971	76.4045	102.073	56.0357	78.171	123.313	134.228	91.0473	116.196	164.029	76.3465	108.06	116.145		79.2548			0.00269488		77.7519			0.00144042		79.5308			0.00117449		78.256			0.00116502		77.9296			0.00115095
94.6665	99.0616	80.3259	91.3514	100.816	104.965	122.249	109.343	168.288	73.8428	99.3635	113.831	38.8954	102.444	126.812	89.3839	127.008	111.953	106.627	115.196	175.54	109.417	93.6502	126.202		79.2577			0.00269786		77.7536			0.00144117		79.5498			0.00118026		78.2584			0.00116559		77.9315			0.00115133
80.5734	95.234	95.0625	90.2899	80.5226	98.4621	93.6181	90.8676	137.802	91.281	76.9487	102.01	105.406	100.959	99.3631	101.909	92.4445	79.21	72.9328	81.5291	154.371	88.6175	86.2319	109.74		79.2593			0.00269945		77.7613			0.00144461		79.5518			0.00118087		78.2709			0.00116859		77.9334			0.00115174
93.0841	92.637	82.6587	89.4599	114.13	94.7922	101.45	103.458	152.23	93.6738	68.5078	104.804	81.4557	117.613	92.9586	97.3424	139.385	130.323	99.6754	123.128	145.058	80.3442	116.753	114.052		79.26			0.00270018		77.7783			0.00145227		79.5564			0.00118229		78.2765			0.00116996		77.9472			0.00115459
102.795	95.3556	96.8486	98.3329	108.447	88.2174	85.3978	94.0207	172.653	94.631	100.539	122.608	106.345	103.696	112.114	107.385	99.4401	135.482	116.387	117.103	138.61	99.4075	69.3663	102.461		79.2608			0.00270102		77.7932			0.00145896		79.5618			0.00118395		78.2787			0.00117047		77.9473			0.00115461
108.17	102.007	100.253	103.477	105.236	93.7867	115.646	104.89	141.792	81.605	78.8161	100.738	113.761	110.752	121.368	115.294	102.922	112.655	129.715	115.098	198.438	146.963	72.3108	139.237		79.2618			0.002702		77.796			0.00146025		79.5624			0.00118412		78.2791			0.00117057		77.9554			0.0011563
104.116	95.1783	98.9205	99.4051	112.319	66.0933	113.744	97.3855	161.664	84.5535	98.7296	114.982	96.1555	137.517	121.248	118.307	134.535	128.983	99.0759	120.865	161.554	115.104	81.5843	119.414		79.2647			0.00270501		77.8106			0.00146683		79.5633			0.00118439		78.2829			0.0011715		77.9609			0.00115744
96.6846	94.3048	82.9174	91.3023	100.871	64.4129	104.087	89.7903	178.808	97.5258	113.458	129.931	128.684	125.349	125.938	126.657	110.232	110.204	134.575	118.337	174.752	130.269	86.6074	130.543		79.2648			0.00270519		77.8111			0.00146708		79.57			0.00118644		78.2894			0.00117306		77.9671			0.00115873
102.117	96.1292	108.092	102.113	102.079	112.828	119.567	111.491	149.843	91.6789	107.124	116.215	71.5938	105.732	105.769	94.3649	132.574	107.215	111.571	117.12	166.513	101.014	122.29	129.939		79.2654			0.00270571		77.8129			0.00146787		79.5728			0.00118732		78.2918			0.00117365		77.9714			0.00115962
98.9318	86.7142	89.5626	91.7362	110.251	102.015	100.055	104.107	129.006	58.4944	90.4675	92.656	137.29	108.999	104.195	116.828	118.859	97.647	103.232	106.579	181.788	86.9779	126.56	131.775		79.2772			0.00271792		77.8159			0.00146927		79.5838			0.0011907		78.2965			0.00117479		77.9731			0.00115998
98.489	103.057	103.486	101.677	105.412	96.2043	107.758	103.125	146.962	101.458	84.6391	111.02	140.033	117.818	132.532	130.127	66.149	75.3032	84.3774	75.2765	176.482	110.072	111.747	132.767		79.2802			0.00272109		77.8222			0.00147211		79.5871			0.00119169		78.301			0.00117587		77.975			0.00116037
91.2375	98.6772	72.2101	87.375	120.883	95.4195	111.082	109.128	160.419	88.33	118.226	122.325	113.571	110.766	126.047	116.794	74.2414	81.7138	70.3585	75.4379	146.067	112.701	97.1105	118.626		79.284			0.00272501		77.8223			0.00147216		79.5872			0.00119174		78.3196			0.00118039		77.9789			0.00116118
97.0877	98.9706	103.656	99.9047	92.7857	90.7253	106.202	96.571	103.369	92.4347	73.0793	89.6275	115.029	99.3801	139.716	118.042	54.3725	129.046	146.361	109.926	173.697	63.3299	145.264	127.43		79.2844			0.00272545		77.8268			0.00147423		79.5877			0.00119189		78.3212			0.00118078		77.9896			0.00116343
97.0348	121.068	105.496	107.866	94.3485	88.2838	119.845	100.826	136.011	85.0624	97.3978	106.157	128.983	98.0336	84.1121	103.71	121.639	121.476	125.879	122.998	165.22	110.662	103.013	126.298		79.286			0.00272713		77.8282			0.00147483		79.5886			0.00119216		78.3249			0.00118167		77.9998			0.00116556
86.4928	97.8265	103.418	95.9124	105.518	96.2928	115.356	105.722	167.75	85.1095	98.3723	117.077	119.324	122.747	109.229	117.1	119.272	130.717	154.543	134.844	140.567	84.8624	94.3683	106.599		79.2866			0.00272771		77.8368			0.00147875		79.592			0.00119322		78.3249			0.00118169		78.0099			0.00116767
88.1432	108.555	103.758	100.152	86.4472	101.982	102.604	97.0109	151.926	85.1347	94.5334	110.531	119.274	92.3696	113.55	108.398	127.371	132.806	115.49	125.222	125.963	82.1199	52.1336	86.739		79.2898			0.00273102		77.8425			0.0014814		79.5936			0.00119371		78.3301			0.00118295		78.0106			0.00116781
106.66	101.401	94.2209	100.761	108.693	110.823	126.616	115.377	137.192	79.4273	83.8175	100.146	118.926	110.441	125.452	118.273	103.416	126.192	117.371	115.66	179.924	101.654	100.795	127.458		79.2941			0.00273555		77.8435			0.00148185		79.6001			0.00119571		78.3349			0.00118411		78.0145			0.00116865
109.446	102.01	97.873	103.109	105.287	105.985	119.436	110.236	173.439	76.0782	97.7899	115.769	90.2207	96.0732	115.618	100.637	143.034	144.042	95.3965	127.491	146.717	103.523	97.8506	116.03		79.2958			0.00273729		77.8474			0.00148362		79.6007			0.00119589		78.337			0.00118462		78.0303			0.00117196
110.941	99.4051	112.374	107.573	85.9964	86.7008	109.709	94.1353	149.487	80.0085	82.2771	103.924	102.489	116.032	122.958	113.826	123.432	132.242	156.488	137.387	126.676	58.3366	129.963	104.992		79.2965			0.00273802		77.8703			0.00149413		79.6014			0.00119611		78.3388			0.00118508		78.0376			0.00117349
101.47	104.423	94.4098	100.101	93.0977	103.924	102.71	99.9105	150.304	80.0537	88.795	106.384	102.995	100.629	118.915	107.513	85.6535	101.862	92.6549	93.3903	141.59	116.723	59.2148	105.842		79.2971			0.00273864		77.8723			0.00149508		79.6044			0.00119704		78.3625			0.00119087		78.0441			0.00117485
91.3604	93.1253	101.059	95.1816	66.1869	118.546	108.845	97.8592	152.731	88.2672	79.234	106.744	112.717	103.448	80.6374	98.934	110.123	103.965	115.963	110.017	73.3238	109.881	77.7767	86.9937		79.2988			0.00274039		77.8803			0.00149877		79.6094			0.00119857		78.3626			0.00119089		78.0699			0.0011803
102.942	99.2978	91.4797	97.9064	103.79	112.94	125.247	113.992	170.086	102.927	92.0267	121.68	109.309	81.6362	104.155	98.3668	94.1085	115.442	120.075	109.875	116.914	142.154	98.0993	119.056		79.3082			0.00275029		77.8863			0.00150154		79.6182			0.00120131		78.3718			0.00119316		78.0867			0.00118387
96.642	103.603	99.6078	99.9508	102.39	100.72	81.7857	94.9652	151.534	93.9833	97.7436	114.42	113.353	121.559	91.9437	108.952	77.7982	91.1344	96.0146	88.3157	62.4352	110.428	86.8365	86.5666		79.3092			0.00275131		77.8878			0.00150223		79.6201			0.00120189		78.3789			0.00119489		78.1022			0.00118716
75.3392	94.7007	112.576	94.2053	104.853	97.5869	114.033	105.491	146.642	86.9737	77.6634	103.76	120.933	90.7901	94.2557	101.993	144.977	109.089	135.244	129.77	111.814	116.283	90.7044	106.267		79.3096			0.00275171		77.8933			0.00150478		79.6263			0.00120382		78.3842			0.00119618		78.11			0.00118882
105.026	104.449	94.4505	101.309	94.7145	104.527	90.8727	96.7046	135.19	83.8348	74.6923	97.9056	62.5245	117.689	131.665	103.959	119.605	110.965	75.5198	102.03	112.044	92.5713	90.9793	98.5317		79.3275			0.0027705		77.8965			0.00150625		79.6296			0.00120484		78.3867			0.0011968		78.114			0.00118966
104.387	79.8669	90.2328	91.4955	99.1397	105.188	110.159	104.829	139.215	78.8169	87.5836	101.872	110.047	161.018	107.992	126.352	124.041	123.158	121.196	122.798	84.2192	127.598	91.5009	101.106		79.3323			0.00277563		77.8996			0.00150771		79.6319			0.00120554		78.3873			0.00119694		78.1157			0.00119002
91.274	84.3484	105.257	93.6265	107.614	92.2873	88.7804	96.2273	157.741	79.6294	92.4233	109.931	91.6675	101.201	65.2667	86.045	131.758	110.626	125.855	122.746	122.772	99.0695	89.8781	103.907		79.3324			0.00277573		77.9063			0.00151084		79.6343			0.00120629		78.3896			0.00119751		78.1252			0.00119204
85.5137	95.3394	78.9413	86.5981	105.842	98.59	104.469	102.967	175.547	76.6537	106.62	119.607	127.597	92.0301	135.624	118.417	125.166	122.024	138.695	128.628	118.399	134.182	70.0049	107.529		79.3423			0.0027862		77.9078			0.00151151		79.6398			0.00120802		78.3945			0.00119872		78.1444			0.00119614
101.994	121.059	100.17	107.741	91.0562	111.439	62.8577	88.451	158.08	99.7583	79.6978	112.512	112.201	99.1448	146.012	119.119	128.914	84.1	117.05	110.021	169.509	126.488	138.028	144.675		79.3426			0.00278648		77.9095			0.00151232		79.6403			0.00120816		78.3949			0.00119882		78.1453			0.00119634
102.524	109.983	125.999	112.835	109.406	112.047	104.238	108.564	151.696	83.422	92.1503	109.09	72.9398	88.4161	106.335	89.2302	85.3626	91.0741	61.793	79.4099	147.811	137.894	98.434	128.046		79.3429			0.00278678		77.9158			0.00151525		79.6403			0.00120816		78.3963			0.00119917		78.1602			0.00119953
89.714	118.838	105.088	104.547	97.9175	86.0129	110.273	98.0677	138.64	74.797	71.7073	95.048	130.097	105.604	85.1728	106.958	135.091	124.639	126.607	128.779	159.045	112.687	92.6764	121.469		79.3439			0.00278788		77.9167			0.00151564		79.6405			0.00120822		78.3971			0.00119936		78.1606			0.00119962
98.773	98.9776	108.001	101.917	107.919	93.6645	97.6204	99.7347	167.527	97.7283	77.4765	114.244	72.2292	112.298	118.908	101.145	155.151	150.01	109.416	138.193	153.418	103.97	104.951	120.78		79.3453			0.00278929		77.9196			0.00151702		79.65			0.00121118		78.3984			0.00119969		78.1756			0.00120283
80.1649	92.4605	98.9985	90.5413	76.7603	112.11	92.7602	93.8768	164.643	99.4784	85.9342	116.685	97.8534	119.794	118.426	112.024	143.127	124.278	115.638	127.681	173.713	97.9375	130.939	134.196		79.3516			0.00279597		77.925			0.00151952		79.6699			0.0012174		78.4			0.0012001		78.1907			0.00120609
95.3454	95.4687	96.0781	95.6307	87.1339	81.135	98.4109	88.8933	112.31	90.7961	62.489	88.5317	117.526	89.2196	120.217	108.988	105.198	112.506	110.867	109.523	151.052	128.743	115.489	131.761		79.3539			0.00279841		77.9276			0.00152076		79.6722			0.00121813		78.4055			0.00120143		78.2212			0.00121267
97.1876	97.0521	72.2616	88.8338	105.86	105.901	100.859	104.207	103.091	83.2447	86.3623	90.8992	111.34	74.8231	100.834	95.6655	155.398	72.5518	105.768	111.239	136.586	95.2451	121.068	117.633		79.3551			0.0027997		77.9288			0.00152133		79.6726			0.00121827		78.4146			0.00120369		78.2221			0.00121286
89.0567	104.685	96.5839	96.7753	109.103	78.9617	88.2215	92.0953	63.9689	120.592	102.68	95.747	136.301	94.6704	134.908	121.96	112.524	69.5177	115.874	99.3052	128.804	61.1187	91.8946	93.939		79.3619			0.00280697		77.9432			0.00152805		79.681			0.0012209		78.4192			0.00120482		78.2457			0.00121798
90.5185	94.1131	109.789	98.1403	107.283	97.2888	86.3515	96.9746	127.782	104.421	90.3123	107.505	137.735	100.201	104.993	114.31	110.327	116.631	131.469	119.476	141.671	122.313	85.4917	116.492		79.362			0.00280706		77.9437			0.00152832		79.6827			0.00122143		78.4207			0.0012052		78.2497			0.00121885
92.5823	88.945	93.7164	91.7479	101.638	89.9721	110.722	100.777	134.19	96.1439	58.7831	96.3724	135.403	90.4504	113.988	113.28	97.7117	106.407	120.496	108.205	122.457	136.71	117.091	125.419		79.37			0.00281562		77.9517			0.00153209		79.6949			0.00122526		78.4218			0.00120547		78.2629			0.00122171
82.9675	103.373	89.7323	92.0241	98.2969	80.7307	101.092	93.3733	160.676	84.5622	91.0082	112.082	120.572	123.083	118.213	120.623	142.077	161.089	116.727	139.965	131.861	101.616	114.531	116.003		79.3705			0.00281609		77.9538			0.00153306		79.697			0.00122592		78.4243			0.00120608		78.2718			0.00122365
95.5835	111.622	91.5583	99.5879	90.6853	96.8752	80.8305	89.4637	160.49	78.939	92.6782	110.703	85.9396	111.996	133.29	110.409	132.52	125.191	108.425	122.045	207.281	68.5887	167.295	147.722		79.3708			0.00281643		77.9546			0.00153341		79.6971			0.00122596		78.4262			0.00120657		78.2842			0.00122636
97.1299	91.4033	89.3758	92.6363	97.9506	105.708	91.4583	98.3723	143.131	88.6197	73.5113	101.754	88.6758	124.718	134.978	116.124	98.1365	135.206	94.2463	109.196	184.171	64.137	127.734	125.347		79.3718			0.00281752		77.9554			0.00153381		79.6989			0.00122652		78.4401			0.00121001		78.2844			0.0012264
97.8785	113.481	83.8068	98.3887	102.66	91.7551	115.641	103.352	161.052	59.3099	106.098	108.82	98.0509	127.55	120.876	115.492	84.7857	86.7199	97.5498	89.6851	169.716	88.7829	118.305	125.601		79.3734			0.00281926		77.9723			0.00154178		79.7004			0.00122699		78.4514			0.00121282		78.2933			0.00122835
93.9112	82.4445	89.3169	88.5576	110.772	90.6334	106.013	102.473	155.154	100.241	72.2573	109.217	100.222	117.055	120.006	112.428	126.562	121.804	126.127	124.831	204.887	84.0497	138.704	142.547		79.3795			0.00282573		77.9727			0.00154196		79.7028			0.00122776		78.458			0.00121446		78.2982			0.00122941
88.718	96.467	92.9687	92.7179	97.2354	106.385	87.6641	97.0949	144.734	117.365	84.0026	115.367	118.416	127.68	135.294	127.13	151.141	91.8708	153.151	132.054	161.662	105.423	95.8853	120.99		79.3797			0.00282599		77.9737			0.00154247		79.7081			0.00122942		78.4587			0.00121463		78.3087			0.00123173
92.9641	90.1615	91.7622	91.6293	104.377	79.7619	111.039	98.3925	116.594	84.2683	78.8841	93.2488	114.364	142.977	76.5249	111.289	110.499	114.868	111.525	112.298	145.135	99.4378	55.3933	99.9888		79.3871			0.00283388		77.9776			0.0015443		79.7128			0.00123092		78.4616			0.00121536		78.3183			0.00123382
93.9056	94.6609	96.3892	94.9852	102.195	102.356	84.9848	96.5119	150.883	98.1131	91.1487	113.382	138.968	139.32	131.152	136.48	122.701	116.583	115.427	118.237	131.604	134.607	96.4384	120.883		79.3872			0.00283404		77.979			0.00154498		79.7146			0.00123148		78.4717			0.00121787		78.3204			0.00123429
89.3428	90.4179	91.853	90.5379	111.797	105.764	97.2515	104.937	161.327	96.015	104.34	120.561	93.1523	80.7201	84.451	86.1078	98.6625	123.528	89.057	103.749	97.9821	120.673	118.141	112.265		79.3894			0.00283641		77.9828			0.00154679		79.7152			0.00123168		78.4727			0.00121813		78.3209			0.00123439
80.741	97.0691	79.7424	85.8508	75.4337	76.8301	99.8217	84.0285	168.04	76.2386	95.2624	113.18	95.0566	129.458	141.996	122.17	125.288	115.962	111.223	117.491	127.878	104.085	111.967	114.644		79.3973			0.00284487		77.9868			0.00154869		79.7248			0.00123472		78.4778			0.00121939		78.3212			0.00123446
75.0055	86.0147	91.2447	84.0883	128.294	93.7653	101.382	107.814	184.804	95.8539	107.441	129.366	103.437	95.356	128.233	109.009	125.073	137.808	106.173	123.018	96.8001	89.1317	111.658	99.1966		79.3992			0.00284686		77.9895			0.00154997		79.7327			0.00123722		78.4823			0.00122054		78.3215			0.00123453
89.811	83.9095	95.7984	89.8396	116.87	108.237	107.642	110.916	175.433	92.2869	86.4466	118.055	118.642	112.892	117.156	116.23	91.1152	99.9078	107.777	99.6	64.7512	88.5997	109.013	87.4548		79.3992			0.00284693		77.9935			0.00155188		79.7391			0.00123927		78.4827			0.00122062		78.3223			0.00123471
70.1604	87.1707	83.6377	80.3229	106.373	109.162	115.396	110.311	177.659	110.811	78.7686	122.413	125.411	127.701	72.7835	108.632	91.2787	132.663	54.7082	92.8832	130.633	117.727	62.2097	103.523		79.4022			0.00285012		77.9976			0.00155379		79.7411			0.00123991		78.4858			0.0012214		78.3254			0.00123539
88.6308	110.028	89.8674	96.1752	91.0018	117.684	109.261	105.982	181.55	90.127	95.4855	122.387	131.081	114.38	84.913	110.124	118.387	152.731	104.562	125.227	164.688	55.2048	157.096	125.663		79.4069			0.00285525		77.9986			0.00155429		79.7453			0.00124123		78.49			0.00122247		78.3337			0.0012372
103.657	110.008	83.4614	99.0422	88.3074	102.407	113.472	101.395	150.147	82.9662	78.3399	103.818	111.893	127.738	100.22	113.284	93.2504	92.7918	104.757	96.933	142.355	85.3543	82.847	103.519		79.4073			0.00285562		78.0015			0.00155565		79.7601			0.00124597		78.4903			0.00122254		78.3462			0.00123996
98.1398	70.7877	91.4718	86.7998	111.912	114.632	114.731	113.758	162.97	113.899	91.7757	122.881	119.813	103.897	89.0569	104.255	102.726	111.14	110.789	108.218	192.519	104.065	99.8582	132.147		79.4092			0.00285765		78.0034			0.00155659		79.7665			0.001248		78.4954			0.00122382		78.3493			0.00124066
99.4675	97.7077	81.1512	92.7755	99.681	84.216	82.3307	88.7426	131.892	104.536	98.2192	111.549	124.332	135.061	105.769	121.721	136.713	129.015	58.712	108.147	192.37	138.381	86.2683	139.006		79.4099			0.00285847		78.0053			0.00155749		79.7714			0.00124958		78.4961			0.00122399		78.3512			0.00124106
96.8549	110.597	98.0111	101.821	98.8702	101.141	105.228	101.746	154.502	97.515	100.784	117.6	129.999	110.365	121.976	120.78	134.9	115.074	86.9297	112.301	165.146	79.8152	124.196	123.052		79.4111			0.00285975		78.0059			0.00155779		79.772			0.00124978		78.4963			0.00122404		78.3538			0.00124164
94.5822	114.259	76.2034	95.015	112.759	110.5	111.691	111.65	140.538	100.894	107.987	116.473	66.2303	132.264	131.124	109.873	119.829	95.2558	43.1712	86.0854	178.519	114.12	88.37	127.003		79.4115			0.00286019		78.0064			0.001558		79.7752			0.00125078		78.4975			0.00122433		78.3565			0.00124224
90.7906	107.202	87.0296	95.0073	85.3969	104.034	120.559	103.33	165.875	106.206	80.3194	117.467	120.421	84.3387	88.3246	97.6947	153.322	127.131	133.18	137.878	159.358	108.15	72.2867	113.265		79.4128			0.00286156		78.0211			0.00156502		79.7771			0.0012514		78.5163			0.00122905		78.359			0.00124278
87.3246	122.734	92.6526	100.904	103.348	84.3945	98.9079	95.55	141.252	94.014	74.7202	103.329	151.064	116.643	140.559	136.089	101.579	108.844	127.373	112.599	185.148	143.882	107.795	145.608		79.4131			0.0028619		78.025			0.00156691		79.778			0.0012517		78.5172			0.00122928		78.3634			0.00124376
90.8634	95.259	104.863	96.995	121.775	101.636	91.6869	105.033	175.128	101.473	90.9291	122.51	118.087	116.35	95.8836	110.107	137.69	138.23	122.399	132.773	164.128	83.367	120.129	122.541		79.4244			0.0028742		78.0408			0.00157453		79.781			0.00125264		78.5229			0.00123071		78.3649			0.0012441
101.3	104.546	86.8654	97.5706	111.641	119.593	98.6632	109.966	152.164	85.2375	89.7168	109.039	122.73	103.567	123.349	116.549	102.204	112.635	103.357	106.066	210.743	78.6927	138.616	142.684		79.4265			0.00287646		78.0443			0.00157621		79.7857			0.00125417		78.5286			0.00123217		78.3689			0.00124498
84.9462	102.4	98.8721	95.406	103.383	96.9675	77.7252	92.6917	178.191	78.8429	100.43	119.155	128.437	111.135	107.555	115.709	113.459	126.399	119.549	119.802	182.52	94.9477	94.8673	124.112		79.4279			0.00287796		78.0468			0.00157739		79.7897			0.00125544		78.5385			0.00123466		78.381			0.00124765
100.696	99.8469	92.568	97.7037	115.291	98.9938	99.818	104.701	172.392	92.8759	88.3143	117.861	101.286	70.3313	111.85	94.4891	110.028	129.69	111.51	117.076	157.618	101.753	102.328	120.567		79.4317			0.00288213		78.0483			0.00157812		79.8096			0.00126185		78.5652			0.00124141		78.387			0.00124899
112.751	97.1628	92.8656	100.926	94.302	96.1475	102.454	97.6345	168.79	93.6856	90.1104	117.529	148.013	122.533	73.8583	114.801	97.3849	107.309	69.3999	91.3645	149.613	107.743	52.4341	103.263		79.4475			0.00289937		78.054			0.00158089		79.8119			0.00126262		78.5669			0.00124186		78.395			0.00125076
86.99	103.533	101.108	97.2104	97.354	110.788	110.69	106.277	160.439	82.9852	98.2871	113.904	111.407	96.5666	118.97	108.981	113.577	123.334	150.635	129.182	186.054	81.0821	118.471	128.536		79.4499			0.00290198		78.0699			0.00158861		79.8146			0.00126347		78.5852			0.0012465		78.4073			0.00125349
82.6087	98.3245	104.113	95.0154	111.003	96.6486	93.8985	100.517	146.724	99.5854	86.0661	110.792	86.6942	97.3423	89.1282	91.0549	111.818	127.814	141.442	127.025	163.952	76.4911	99.5654	113.336		79.4504			0.00290257		78.0752			0.00159118		79.8223			0.00126597		78.592			0.00124823		78.4121			0.00125455
91.6914	96.0353	96.6322	94.7863	109.336	79.7083	74.688	87.9107	129.794	101.504	62.0312	97.7763	63.8654	127.011	88.6285	93.1682	130.769	147.346	81.8016	119.972	169.393	99.8934	111.125	126.804		79.4512			0.00290338		78.0782			0.00159261		79.8296			0.00126835		78.595			0.001249		78.4215			0.00125666
82.6765	90.359	81.3696	84.8017	99.6838	89.8985	97.4081	95.6634	133.175	99.6059	70.3339	101.038	105.385	89.5966	90.8559	95.279	100.959	81.4269	97.0508	93.1455	177.603	62.7225	121.992	120.772		79.4523			0.00290457		78.0802			0.00159359		79.8361			0.00127047		78.5996			0.00125016		78.4263			0.00125773
70.0363	80.3742	69.8845	73.4317	99.484	103.132	99.4637	100.693	126.815	85.3929	74.8817	95.6964	94.6495	124.017	145.646	121.437	109.633	135.084	113.241	119.319	183.318	72.3463	117.729	124.465		79.4729			0.00292721		78.0811			0.00159405		79.8411			0.00127208		78.6025			0.00125091		78.4275			0.00125799
63.5276	86.9809	110.401	86.9698	112.58	98.2223	120.455	110.419	142.755	85.3653	87.1128	105.078	137.967	123.257	107.536	122.92	116.872	130.814	130.565	126.084	195.716	96.7646	110.813	134.431		79.4741			0.00292856		78.0838			0.00159534		79.8486			0.00127453		78.6076			0.00125222		78.4322			0.00125903
71.2531	99.8065	103.234	91.4311	111.47	111.688	84.4333	102.53	94.366	107.297	77.8159	93.1596	101.833	85.0745	103.022	96.6432	109.352	103.394	106.984	106.577	165.216	115.833	51.3228	110.791		79.4772			0.00293199		78.0862			0.00159651		79.8496			0.00127485		78.6242			0.00125647		78.4402			0.00126083
94.4189	92.129	94.06	93.536	70.7574	88.808	91.9481	83.8379	69.2136	107.796	82.5591	86.5228	105.207	130.654	90.894	108.918	111.058	135.628	147.844	131.51	140.425	117.864	29.686	95.9917		79.4777			0.0029326		78.0875			0.00159715		79.8547			0.00127651		78.6295			0.00125784		78.4439			0.00126165
76.8709	98.8122	91.0593	88.9141	76.5658	120.612	106.381	101.186	92.9863	98.2375	92.0663	94.43	134.568	133.521	105.01	124.366	103.503	156.051	126.172	128.575	198.747	87.5134	143.771	143.344		79.4789			0.00293391		78.0886			0.00159769		79.8564			0.00127708		78.637			0.00125975		78.4504			0.00126312
121.247	95.9658	113.674	110.296	96.7782	97.1327	97.5749	97.162	134.859	110.974	113.242	119.692	102.779	112.531	150.663	121.991	121.129	107.012	130.148	119.43	183.9	99.1954	123.219	135.438		79.4823			0.00293764		78.0936			0.00160014		79.8592			0.00127799		78.6398			0.00126047		78.4629			0.00126591
93.9086	95.0697	111.734	100.237	124.19	88.9972	115.557	109.582	130.106	115.965	87.0897	111.053	130.565	99.3483	129.375	119.763	99.8416	108.554	90.6911	99.6957	189.639	74.0475	121.825	128.504		79.4836			0.00293907		78.0968			0.0016017		79.8615			0.00127874		78.6492			0.0012629		78.4696			0.00126742
98.5205	78.3871	96.0575	90.9884	100.628	114.6	96.0007	103.743	122.429	117.426	115.124	118.326	132.74	105.662	139.516	125.973	128.681	129.6	134.24	130.841	206.585	115.926	118.775	147.095		79.4842			0.00293969		78.1112			0.00160877		79.8629			0.0012792		78.6498			0.00126306		78.4756			0.00126876
80.9375	101.682	103.252	95.2907	107.078	107.179	107.166	107.141	111.493	101.271	104.819	105.861	110.106	108.975	122.313	113.798	102.413	128.89	64.7746	98.6925	216.776	106.652	122.304	148.577		79.4854			0.00294108		78.114			0.00161013		79.8636			0.00127944		78.6604			0.00126577		78.4918			0.00127242
85.2435	108.648	101.614	98.5018	92.9636	63.7062	99.1326	85.2675	154.801	88.5626	128.374	123.913	138.189	100.688	121.052	119.976	165.836	127.155	128.328	140.44	188.69	95.2841	118.519	134.164		79.4878			0.00294373		78.1184			0.00161228		79.8669			0.0012805		78.6605			0.0012658		78.4943			0.00127296
105.385	74.7031	81.0163	87.0349	98.2485	117.347	105.751	107.115	162.063	78.4969	106.995	115.852	131.436	83.6407	118.348	111.142	117.761	100.803	113.641	110.735	140.524	80.9236	75.1698	98.8724		79.4884			0.0029444		78.1213			0.00161374		79.8676			0.00128072		78.6635			0.00126658		78.4982			0.00127384
95.9623	105.308	92.7308	98.0003	102.74	118.621	104.02	108.46	161.306	86.5136	89.1341	112.318	81.6999	119.385	80.6633	93.9161	115.696	99.9023	115.16	110.253	133.689	67.116	104.416	101.74		79.4948			0.00295146		78.1396			0.00162274		79.8692			0.00128124		78.6654			0.00126706		78.515			0.00127765
97.8028	114.531	66.8077	93.047	99.6291	98.1213	107.547	101.766	158.229	91.9906	107.212	119.144	123.714	84.1399	120.852	109.569	66.216	109.264	81.5167	85.6656	199.897	96.5187	116.299	137.572		79.4955			0.00295231		78.1411			0.00162349		79.8722			0.00128224		78.6693			0.00126808		78.5166			0.00127799
110.75	96.3882	98.3032	101.814	96.9925	100.933	69.6271	89.1841	127.2	100.503	97.4622	108.388	76.4866	114.659	65.9024	85.6827	61.9072	107.464	109.67	93.0136	181.154	131.206	85.6869	132.683		79.5			0.00295728		78.1519			0.00162884		79.8747			0.00128305		78.6803			0.00127094		78.5188			0.0012785
98.8236	83.3689	92.5257	91.5728	89.9545	89.7362	107.794	95.8283	92.0529	102.451	99.6685	98.0575	92.3606	102.585	49.0511	81.3323	66.396	85.424	115.892	89.2374	153.098	94.2208	70.2953	105.871		79.5022			0.00295971		78.1582			0.00163197		79.8926			0.00128894		78.6807			0.00127103		78.5212			0.00127905
101.669	118.296	95.9231	105.296	101.623	89.8133	103.062	98.1661	71.8025	92.9229	101.643	88.7895	124.764	125.165	96.9303	115.62	111.752	135.316	129.901	125.656	202.831	103.32	116.01	140.72		79.5025			0.00296003		78.1588			0.00163228		79.8961			0.00129007		78.6851			0.00127217		78.5227			0.00127939
113.555	114.486	95.821	107.954	97.1297	108.611	111.646	105.796	81.8111	79.7897	91.3955	84.3321	43.1064	77.7447	89.0292	69.9601	96.4834	101.523	119.487	105.831	168.651	72.241	98.5592	113.151		79.5027			0.00296029		78.1633			0.00163449		79.9123			0.00129542		78.7052			0.00127739		78.5292			0.00128086
87.5201	89.0975	102.181	92.9327	100.395	87.9085	72.9023	87.0687	118.591	100.551	92.9949	104.046	124.572	132.561	117.7	124.944	140.408	85.8431	161.156	129.136	208.926	109.947	136.496	151.79		79.5066			0.00296463		78.1679			0.00163678		79.9127			0.00129556		78.7063			0.00127768		78.5331			0.00128173
90.1151	108.058	97.7696	98.6476	117.685	79.1653	105.458	100.769	101.657	79.096	105.2	95.3177	139.631	65.823	115.59	107.015	119.627	120.604	122.713	120.982	118.036	118.881	132.693	123.203		79.5187			0.00297811		78.1689			0.00163729		79.9132			0.00129572		78.7108			0.00127884		78.5489			0.00128532
99.2955	103.835	83.4551	95.5285	108.822	100.724	114.202	107.916	116.698	101.971	93.2671	103.979	116.723	128.119	105.77	116.871	62.4981	111.964	125.166	99.8762	160.962	81.4094	90.1284	110.833		79.5237			0.00298378		78.1736			0.00163962		79.9144			0.00129614		78.7118			0.0012791		78.5504			0.00128566
93.3306	91.5286	77.6804	87.5132	88.7825	107.329	106.219	100.777	171.521	96.0104	92.9821	120.171	105.399	125.688	64.0959	98.3943	55.3851	131.573	115.506	100.822	186.824	104.097	92.2761	127.733		79.524			0.00298407		78.1743			0.00163998		79.917			0.001297		78.7134			0.00127951		78.5633			0.00128861
99.901	102.564	98.6478	100.371	100.332	94.9671	122.531	105.943	150.063	98.8755	68.8705	105.936	133.872	144.839	89.3674	122.693	96.3694	96.3284	104.391	99.0295	156.827	81.5129	86.7172	108.352		79.5263			0.00298663		78.1802			0.00164293		79.9238			0.00129923		78.7224			0.00128186		78.5664			0.00128929
95.4459	105.513	99.2609	100.073	89.0602	75.559	92.575	85.7314	157.92	93.0525	95.3278	115.433	101.129	116.429	99.6278	105.729	104.598	138.562	127.166	123.442	198.392	82.6539	130.88	137.309		79.5265			0.00298688		78.1811			0.00164337		79.9265			0.00130012		78.7252			0.0012826		78.5901			0.00129472
91.8242	104.845	84.3436	93.6709	119.25	100.573	98.7509	106.191	143.231	73.6084	71.8303	96.2231	88.6809	127.306	135.434	117.14	87.3725	130.816	97.9849	105.391	169.97	99.5484	75.9405	115.153		79.5394			0.00300138		78.1834			0.00164455		79.9296			0.00130117		78.7296			0.00128375		78.6051			0.00129813
88.5625	120.708	100.097	103.123	100.969	130.242	106.425	112.545	177.268	78.3028	101.754	119.108	98.6666	95.3512	104.296	99.4379	109.895	98.732	85.1657	97.931	155.5	86.211	94.7233	112.145		79.5399			0.00300193		78.1867			0.00164617		79.9358			0.00130321		78.7382			0.00128599		78.6282			0.00130345
93.9735	124.108	99.3901	105.824	94.4196	118.283	93.4414	102.048	166.81	94.5472	77.1277	112.828	126.876	108.184	105.688	113.583	114.423	143.643	157.33	138.466	130.865	85.1664	105.171	107.068		79.5409			0.00300305		78.1968			0.00165127		79.9358			0.00130322		78.7471			0.00128832		78.636			0.00130524
97.6632	95.5986	85.4668	92.9096	95.0106	122.656	104.388	107.352	177.347	101.253	96.5147	125.038	70.5312	100.68	103.932	91.7144	128.115	110.526	103.738	114.126	141.434	74.4015	119.966	111.934		79.5476			0.0030106		78.2029			0.00165429		79.9448			0.00130622		78.7481			0.00128859		78.6552			0.00130966
102.493	88.498	99.09	96.6937	90.6987	105.217	101.89	99.2684	170.387	88.6581	96.6892	118.578	85.4211	89.6102	85.0429	86.6914	106.21	97.9789	85.1743	96.4545	174.276	94.1067	89.9442	119.442		79.5514			0.00301495		78.2035			0.00165463		79.9479			0.00130724		78.7482			0.0012886		78.661			0.00131101
83.6737	68.5955	93.6859	81.985	104.699	113.15	102.593	106.814	189.737	85.5446	106.104	127.128	125.001	114.308	68.2021	102.504	134.261	137.754	137.824	136.613	158.86	118.571	52.6906	110.04		79.555			0.00301895		78.2054			0.00165557		79.9548			0.00130953		78.7552			0.00129045		78.6688			0.0013128
78.4636	89.7217	100.169	89.4514	104.681	101.337	110.344	105.454	128.231	86.8709	91.8178	102.307	143.743	100.41	117.933	120.696	100.355	121.903	104.168	108.808	137.096	72.9702	64.8421	91.6361		79.5581			0.00302246		78.2084			0.0016571		79.9613			0.0013117		78.7575			0.00129105		78.6744			0.00131409
105.777	109.205	90.8967	101.959	102.719	102.614	108.822	104.718	136.554	83.6006	100.744	106.966	113.844	114.085	142.546	123.491	148.115	127.215	110.336	128.555	178.459	92.8978	101.44	124.266		79.5597			0.00302426		78.2123			0.00165902		79.9666			0.00131348		78.7577			0.00129111		78.6816			0.00131576
93.1635	96.998	89.5266	93.2294	101.585	88.1715	105.279	98.3452	106.106	92.7444	84.127	94.3258	132.442	116.908	89.5928	112.981	104.491	110.662	100.648	105.267	145.694	113.686	115.598	124.993		79.5626			0.00302755		78.2162			0.00166102		79.9686			0.00131415		78.7586			0.00129134		78.7014			0.00132037
86.2727	94.0369	93.1304	91.1467	116.78	71.0756	115.685	101.18	130.103	81.7974	92.5806	101.494	117.131	127.372	95.0913	113.198	122.064	89.6721	106.453	106.063	111.971	110.517	84.3396	102.276		79.5723			0.00303856		78.2199			0.00166288		79.9701			0.00131466		78.759			0.00129145		78.7163			0.00132383
112.706	86.7803	98.7643	99.4169	99.7254	100.292	126.768	108.929	167.008	90.0747	91.8318	116.305	136.373	115.056	101.532	117.653	139.424	101.765	117.848	119.679	160.399	111.9	89.9471	120.749		79.5727			0.00303907		78.2222			0.00166405		79.9781			0.00131731		78.7616			0.00129212		78.7169			0.00132396
90.4178	82.7444	77.2125	83.4582	92.5178	80.5034	119.017	97.3461	109.143	86.7539	77.4044	91.1004	109.946	101.271	135.985	115.734	94.4828	81.3113	131.495	102.43	126.622	50.736	88.2737	88.5441		79.5763			0.0030431		78.2232			0.00166454		79.9785			0.00131747		78.7653			0.00129309		78.7225			0.00132527
95.5408	110.272	71.9014	92.5713	109.596	118.569	70.0145	99.393	116.416	92.2923	98.746	102.485	127.405	113.102	135.292	125.267	123.494	136.053	147.477	135.675	110.704	82.0661	93.9613	95.5773		79.5821			0.00304976		78.2297			0.00166782		79.9795			0.00131781		78.7655			0.00129315		78.7357			0.00132834
100.63	113.543	85.2406	99.8046	99.9644	90.8401	105.869	98.8911	136.888	88.1102	88.4861	104.495	115.095	88.0098	76.6109	93.2387	92.9144	84.9083	53.7464	77.1897	195.85	88.6749	107.608	130.711		79.5971			0.00306691		78.232			0.00166897		79.9796			0.00131784		78.7734			0.00129521		78.7365			0.00132853
98.2752	119.444	94.4451	104.055	100.844	112.197	107.442	106.828	135.882	89.7318	88.9878	104.867	112.71	117.642	128.731	119.694	121.878	124.727	82.9442	109.85	177.479	75.1193	111.091	121.23		79.598			0.00306796		78.232			0.00166901		79.98			0.00131796		78.7745			0.00129551		78.7398			0.00132931
101.486	97.8423	93.4887	97.6056	123.528	89.2983	98.2705	103.699	129.477	78.4506	82.9657	96.9645	119.407	119.997	130.108	123.171	142.29	119.077	102.754	121.374	199.842	99.2006	102.161	133.734		79.6014			0.00307187		78.2522			0.00167925		79.9852			0.0013197		78.7763			0.00129599		78.7428			0.00133001
88.6666	107.478	91.9688	96.0379	109.913	96.473	87.1978	97.8613	130.228	79.6465	91.8953	100.59	84.4164	120.294	131.073	111.928	96.6338	134.184	116.019	115.612	181.955	88.139	102.881	124.325		79.608			0.00307949		78.2582			0.00168231		79.9866			0.00132018		78.7781			0.00129645		78.7445			0.0013304
75.6745	87.3243	102	88.3328	103.653	96.0448	111.493	103.73	136.376	95.2272	96.9792	109.528	76.1721	89.7102	104.343	90.075	108.22	111.883	133.804	117.969	166.357	94.2523	106.763	122.457		79.6118			0.00308377		78.2628			0.00168468		79.9872			0.00132037		78.7916			0.00130003		78.7535			0.00133251
97.0896	106.901	103.937	102.642	112.05	100.688	122.527	111.755	145.48	102.122	80.0164	109.206	80.6551	118.769	102.69	100.705	81.4229	72.158	120.524	91.3682	165.247	87.9971	114.393	122.546		79.6128			0.00308499		78.2694			0.001688		80.001			0.00132503		78.8049			0.00130354		78.7621			0.00133452
95.9717	89.7153	94.1783	93.2884	71.876	66.5115	101.055	79.8141	150.028	90.3116	89.8461	110.062	150.136	118.571	92.3503	120.352	76.6786	115.241	96.6322	96.1838	168.891	86.2682	127.596	127.585		79.614			0.00308635		78.276			0.00169139		80.0032			0.00132578		78.8049			0.00130354		78.7747			0.00133748
83.7733	86.4436	76.544	82.2536	119.404	107.139	90.6821	105.742	93.664	78.9861	96.5857	89.7453	87.42	130.522	139.42	119.121	141.406	114.48	98.3774	118.088	144.321	109.962	112.231	122.171		79.6169			0.00308964		78.2848			0.00169592		80.01			0.00132804		78.8206			0.00130769		78.7764			0.00133787
98.6311	97.5077	93.009	96.3826	117.253	117.332	123.064	119.216	85.8761	95.1264	97.7843	92.9289	117.819	118.895	125.955	120.89	140.77	138.931	133.463	137.721	156.915	119.522	99.6328	125.357		79.6192			0.0030923		78.2887			0.00169792		80.0128			0.00132899		78.8252			0.00130891		78.7778			0.00133821
76.1024	96.3687	114.046	95.5057	107.592	114.682	87.5116	103.262	83.6334	106.561	104.47	98.2212	109.241	126.33	90.4503	108.674	121.387	100.838	118.449	113.558	173.738	86.0716	94.4563	118.089		79.6334			0.00310876		78.2918			0.00169951		80.0237			0.00133268		78.8456			0.00131433		78.7821			0.00133922
86.9885	92.8872	78.419	86.0982	111.129	97.0054	106.708	104.947	104.018	105.777	73.5257	94.4403	130.462	84.2493	98.2569	104.323	105.502	127.945	114.331	115.926	164.317	99.3671	77.5163	113.733		79.6365			0.00311234		78.2922			0.00169974		80.0276			0.00133402		78.8458			0.00131438		78.7887			0.00134078
93.2698	94.3152	97.1932	94.9261	69.1876	118.681	127.682	105.184	119.34	85.7572	80.3954	95.1641	131.486	123.578	117.81	124.291	128.896	135.352	142.338	135.529	140.168	76.9439	76.4524	97.8546		79.6397			0.00311614		78.298			0.00170273		80.0279			0.00133412		78.8458			0.00131439		78.7945			0.00134214
79.7063	96.0308	102.539	92.7587	107.08	107.052	110.884	108.339	111.023	91.813	73.8888	92.2414	95.7242	69.5983	115.147	93.4897	97.7792	124.944	91.3061	104.677	141.03	95.3382	77.4794	104.616		79.6442			0.0031213		78.2994			0.00170341		80.0318			0.00133543		78.852			0.00131603		78.7977			0.0013429
113.399	106.894	107.25	109.181	100.635	85.1327	103.107	96.2915	150.264	84.6408	91.8507	108.919	122.022	122.937	129.98	124.98	130.955	108.165	118.984	119.368	209.87	126.04	116.704	150.871		79.6451			0.00312237		78.3019			0.00170471		80.0328			0.00133577		78.8572			0.00131744		78.8021			0.00134393
89.1517	83.7055	92.3445	88.4005	110.556	92.6128	113.156	105.442	157.46	105.96	97.2875	120.236	114.342	90.8947	107.516	104.251	92.0386	116.787	97.4556	102.094	176.105	78.343	101.617	118.688		79.6459			0.00312327		78.3111			0.00170947		80.0372			0.00133728		78.8594			0.00131803		78.8051			0.00134464
95.3802	87.5371	94.4252	92.4475	103.532	95.7647	114.607	104.635	144.911	101.115	100.405	115.477	55.7757	99.1581	123.609	92.8476	118.235	128.419	123.903	123.519	172.878	115.165	65.8583	117.967		79.647			0.00312458		78.3153			0.00171164		80.0465			0.00134043		78.8688			0.00132053		78.8054			0.0013447
112.988	105.09	88.7747	102.284	116.856	106.532	90.8424	104.744	89.0956	89.4995	96.5352	91.7101	120.438	92.196	102.976	105.203	123.822	129.822	115.062	122.902	177.976	78.1767	135.418	130.524		79.6533			0.00313195		78.3156			0.00171182		80.0489			0.00134125		78.8706			0.00132102		78.8056			0.00134476
114.352	91.9127	84.8886	97.051	113.297	113.619	118.113	115.01	89.0246	98.2001	106.045	97.7567	86.6945	121.645	122.515	110.285	107.354	94.5347	129.593	110.494	173.552	111.761	110.826	132.046		79.6547			0.00313353		78.3168			0.00171243		80.0496			0.0013415		78.8845			0.00132474		78.8085			0.00134543
109.204	101.15	89.5316	99.9617	108.162	100.386	96.7965	101.781	93.6009	95.9014	86.2937	91.932	152.041	131.881	117.235	133.719	119.643	118.631	121.871	120.048	174.065	102.825	129.001	135.297		79.6568			0.003136		78.33			0.00171924		80.0519			0.00134228		78.8849			0.00132485		78.8177			0.00134763
96.7898	101.941	107.28	102.003	97.7844	128.445	101.499	109.243	124.621	94.3331	87.561	102.172	121.446	105.444	134.224	120.372	148.384	81.9146	117.127	115.808	145.464	69.5317	119.568	111.521		79.6576			0.00313699		78.3315			0.00172005		80.0667			0.0013473		78.8881			0.00132571		78.8224			0.00134872
99.7804	84.4804	94.9891	93.0833	111.792	105.162	82.3085	99.7542	148.633	110.407	84.8142	114.618	113.747	95.5194	95.4086	101.558	92.408	69.5166	115.883	92.6024	200.129	109.715	109.038	139.627		79.6603			0.00314013		78.3326			0.0017206		80.0715			0.00134895		78.8907			0.00132639		78.8261			0.00134961
73.3922	94.3168	96.3891	88.0327	90.7126	124.137	102.073	105.641	139.238	60.1498	100.782	100.056	114.349	136.852	89.4909	113.564	92.7907	94.8316	100.451	96.0244	168.282	115.927	99.4896	127.899		79.663			0.00314326		78.3353			0.00172201		80.0737			0.00134973		78.892			0.00132676		78.8294			0.00135038
94.3787	95.4162	92.2975	94.0308	109.624	87.0794	83.2441	93.316	151.625	102.33	81.1844	111.713	110.284	130.411	117.19	119.295	115.951	94.8229	112.748	107.841	145.757	69.2911	93.7425	102.93		79.6675			0.00314849		78.3429			0.00172594		80.0807			0.00135211		78.8972			0.00132815		78.8368			0.00135213
103.519	99.4124	91.9019	98.2777	88.4683	89.9354	81.5617	86.6551	141.45	98.4671	91.4152	110.444	67.6427	105.672	130.224	101.18	146.459	128.878	136.324	137.22	173.43	103.733	101.969	126.377		79.6701			0.00315162		78.3635			0.00173671		80.0825			0.00135273		78.9026			0.00132959		78.8375			0.00135231
75.8507	87.0734	86.7523	83.2255	96.9294	100.743	103.158	100.277	117.887	91.8249	79.0303	96.2473	126.756	130.804	128.071	128.544	115.355	101.325	137.85	118.176	180.648	86.6736	104.159	123.827		79.6745			0.00315669		78.3722			0.00174131		80.0926			0.00135619		78.9063			0.00133059		78.8429			0.00135359
79.1974	83.5962	90.0331	84.2755	100.952	80.9817	90.3684	90.7672	112.961	101.028	76.1465	96.7118	77.4968	67.252	89.6698	78.1395	119.671	137.44	86.9739	114.695	190.483	100.483	110.728	133.898		79.6753			0.00315764		78.3768			0.00174371		80.0953			0.00135712		78.9237			0.00133528		78.8447			0.00135401
97.6989	100.38	90.138	96.0723	110.665	101.794	107.459	106.639	136.851	84.009	75.189	98.683	109.758	134.373	110.96	118.364	122.646	133.36	34.0577	96.6878	189.179	100.216	89.7862	126.394		79.6775			0.00316031		78.3787			0.0017447		80.1072			0.00136122		78.9241			0.0013354		78.8525			0.00135587
87.7656	93.5938	91.6951	91.0181	95.85	98.6427	97.0329	97.1752	142.548	74.5874	88.6475	101.928	123.879	110.698	91.5035	108.694	96.802	97.0729	96.8557	96.9102	157.254	76.5212	111.056	114.944		79.6776			0.00316035		78.379			0.00174485		80.1147			0.00136381		78.9272			0.00133622		78.8591			0.00135743
94.779	96.1313	83.7973	91.5692	92.2552	96.4666	109.139	99.2871	159.707	83.4484	84.1068	109.087	149.281	125.953	94.0403	123.091	103.451	106.994	76.7175	95.7208	186.618	123.937	72.6028	127.719		79.6784			0.00316138		78.3817			0.00174629		80.1182			0.001365		78.932			0.00133752		78.8601			0.00135766
97.0768	107.577	97.2426	100.632	98.2143	107.679	112.591	106.161	135.807	69.6382	75.5641	93.6699	100.955	98.6511	124.281	107.962	144.543	134.203	123.045	133.93	164.199	56.6406	114.539	111.793		79.6859			0.00317011		78.3963			0.00175398		80.1248			0.00136729		78.9473			0.00134166		78.8623			0.00135819
99.9017	85.3971	89.139	91.4792	93.7691	118.146	97.469	103.128	160.26	96.7114	78.876	111.949	110.309	83.963	123.109	105.793	128.932	75.6789	137.27	113.96	205.085	91.7864	117.182	138.018		79.686			0.00317028		78.3965			0.00175412		80.1338			0.00137042		78.9636			0.00134609		78.8631			0.00135838
97.3784	110.433	96.45	101.42	78.3378	79.2803	103.869	87.1625	167.53	95.5339	84.9388	116.001	58.0766	78.9731	72.0059	69.6852	136.718	57.5073	123.636	105.954	190.844	61.6941	158.268	136.936		79.6869			0.00317138		78.3981			0.00175495		80.1358			0.0013711		78.9837			0.00135156		78.8683			0.00135963
123.133	83.4707	86.336	97.6466	83.508	90.1544	113.989	95.8837	140.385	94.8193	83.6282	106.278	123.758	134.191	78.8797	112.276	88.237	126.536	58.2678	91.0135	193.763	80.4701	118.05	130.761		79.6899			0.00317482		78.4115			0.00176201		80.1372			0.0013716		78.9871			0.00135249		78.8701			0.00136004
86.7281	82.1918	99.3574	89.4258	106.631	105.215	108.759	106.868	88.8002	83.843	77.8109	83.4847	91.6914	114.755	80.5273	95.658	90.1042	131.038	138.684	119.942	172.5	92.9192	90.3348	118.585		79.6904			0.00317542		78.412			0.00176232		80.1438			0.00137388		78.9907			0.00135346		78.8727			0.00136066
95.3195	98.9774	93.3036	95.8668	104.578	107.986	99.2776	103.947	130.711	87.8556	73.6283	97.3983	95.188	130.507	117.974	114.556	81.2696	108.967	93.5801	94.6055	178.17	112.378	74.5571	121.702		79.6917			0.00317697		78.4206			0.00176687		80.1543			0.00137754		78.9983			0.00135555		78.8734			0.00136083
101.544	91.4738	102.784	98.6006	100.674	116.84	98.7731	105.429	148.398	90.7961	78.9321	106.042	72.9992	122.982	80.8441	92.2752	125.376	136.619	110.639	124.211	138.353	127.511	81.9745	115.946		79.693			0.00317858		78.4243			0.00176882		80.1568			0.00137839		79.003			0.00135683		78.8802			0.00136245
89.5173	106.646	102.822	99.6618	109.006	112.386	91.8246	104.405	140.792	101.86	86.5832	109.745	113.495	120.54	78.7524	104.263	89.2376	99.369	136.439	108.349	162.307	99.9731	69.7872	110.689		79.6948			0.00318069		78.425			0.00176923		80.1575			0.00137863		79.0081			0.00135821		78.8817			0.00136281
100.388	96.3572	107.083	101.276	65.8734	109.256	86.5691	87.2329	112.103	71.6004	89.057	90.9203	102.134	100.532	98.4712	100.379	107.335	141.56	113.646	120.847	160.156	68.9294	93.8716	107.652		79.6957			0.00318176		78.4284			0.001771		80.1591			0.0013792		79.0182			0.00136099		78.8837			0.00136329
97.7693	92.7336	100.146	96.883	85.2928	111.58	92.1002	96.3245	116.288	84.898	82.0061	94.3974	84.2632	87.2565	125.003	98.8408	85.8567	120.526	106.526	104.303	149.235	79.0982	114.055	114.13		79.6989			0.00318548		78.4314			0.0017726		80.16			0.00137953		79.0206			0.00136166		78.8998			0.00136714
100.777	96.6579	116.477	104.637	108.383	103.508	117.318	109.736	177.302	108.752	84.406	123.487	128.678	147.513	121.329	132.507	122.095	108.864	137.471	122.81	188.941	92.5344	115.111	132.196		79.7052			0.00319298		78.4318			0.00177281		80.1659			0.00138157		79.0239			0.00136256		78.9026			0.00136781
96.7141	111.829	103.106	103.883	89.7099	73.4029	79.7403	80.9511	175.101	87.9311	107.256	123.429	61.0036	104.915	110.069	91.9959	142.083	135.454	75.512	117.683	183.272	87.8171	125.379	132.156		79.7056			0.00319346		78.4345			0.00177425		80.1665			0.0013818		79.0301			0.00136427		78.9029			0.00136788
107.506	110.582	126.244	114.777	117.529	81.8846	105.128	101.514	183.893	100.473	93.8218	126.063	146.264	125.371	104.927	125.521	76.7003	133.704	95.7288	102.044	223.473	129.994	106.96	153.476		79.7059			0.00319376		78.4429			0.00177874		80.1749			0.00138472		79.0532			0.00137062		78.9061			0.00136864
80.6936	95.5387	95.6884	90.6402	114.012	74.6889	86.4899	91.7301	140.521	68.2918	76.8261	95.2128	108.524	123.14	77.2054	102.957	103.009	95.471	84.6288	94.3696	171.555	97.3407	81.4773	116.791		79.7089			0.00319742		78.4449			0.00177984		80.1824			0.00138733		79.0596			0.00137239		78.9084			0.0013692
80.7903	96.0112	90.9452	89.2489	110.151	106.236	86.0329	100.807	158.11	98.6095	74.7282	110.483	129.746	123.428	120.213	124.462	117.19	101.508	117.078	111.925	164.705	73.2703	99.6813	112.552		79.7092			0.00319772		78.4471			0.00178098		80.1887			0.00138954		79.0634			0.00137344		78.9088			0.00136929
103.923	67.7736	85.6704	85.789	109.862	108.444	86.0808	101.462	135.078	89.4198	83.293	102.597	98.6934	112.531	74.7617	95.3287	80.1639	138.498	130.864	116.509	191.99	72.7864	129.074	131.283		79.7093			0.00319786		78.4513			0.00178323		80.1899			0.00138996		79.0724			0.00137592		78.9265			0.00137354
75.7771	93.2946	93.1224	87.398	106.692	101.457	89.3565	99.1685	144.463	86.8653	96.0067	109.112	121.508	136.333	155.719	137.853	103.614	93.4516	139.277	112.114	156.711	77.4836	102.925	112.373		79.7108			0.00319961		78.4524			0.00178386		80.1902			0.00139007		79.0746			0.00137654		78.93			0.00137437
83.7904	101.855	96.2498	93.9652	91.1015	110.489	91.9053	97.8318	151.164	72.8996	94.2623	106.109	100.812	140.093	96.8368	112.581	117.739	145.174	88.1773	117.03	188.467	78.4348	122.841	129.914		79.7116			0.00320054		78.4551			0.00178528		80.1946			0.00139164		79.0777			0.0013774		78.9332			0.00137515
94.4983	95.8939	112.54	100.977	91.6803	109.993	60.2885	87.3206	155.344	94.0181	89.9075	113.09	118.517	102.019	79.2617	99.9326	96.6184	146.064	107.904	116.862	197.382	93.8664	103.568	131.606		79.7117			0.00320067		78.4571			0.00178634		80.2108			0.00139733		79.0873			0.00138005		78.9389			0.0013765
103.544	97.5757	111.803	104.307	119.92	110.376	128.255	119.517	125.741	82.0055	88.3397	98.6953	142.654	103.528	135.785	127.322	128.731	128.986	76.5979	111.438	145.243	85.9944	65.7899	99.0091		79.7136			0.00320289		78.4634			0.00178974		80.2172			0.0013996		79.0944			0.00138202		78.9428			0.00137744
89.125	97.6156	122.522	103.088	105.873	109.61	75.3529	96.9455	136.084	87.0965	86.0935	103.091	73.608	45.7503	92.4289	70.5957	133.038	71.7274	134.364	113.043	143.796	86.256	93.5849	107.879		79.7136			0.00320295		78.4673			0.00179185		80.2221			0.00140132		79.1021			0.00138417		78.9435			0.00137763
94.1032	100.88	99.734	98.2391	116.767	110.956	118.383	115.369	170.221	80.0122	97.5771	115.937	109.998	112.255	109.936	110.73	107.374	103.827	106.771	105.99	83.5113	63.5194	100.589	82.5398		79.72			0.00321054		78.4688			0.00179262		80.2367			0.00140647		79.1023			0.00138423		78.946			0.00137823
93.0051	88.1685	71.7063	84.2933	98.968	114.98	79.443	97.797	157.826	87.6478	85.4185	110.297	139.769	96.9223	116.689	117.793	134.724	102.294	99.1963	112.072	126.355	86.3592	120.044	110.919		79.7312			0.00322393		78.481			0.00179923		80.2394			0.00140742		79.1033			0.00138452		78.9523			0.00137975
102.314	93.7429	109.932	101.996	97.9261	91.3619	118.859	102.716	168.94	78.6148	90.8341	112.796	115.3	130.833	101.948	116.027	116.928	99.733	47.9508	88.204	166.197	108.137	119.095	131.143		79.7334			0.0032265		78.4927			0.00180556		80.2429			0.00140868		79.1093			0.00138618		78.9578			0.00138107
103.733	88.1314	108.181	100.015	90.8006	100.36	104.531	98.5637	143.728	82.688	66.6833	97.6998	125.953	132.91	143.195	134.019	132.24	135.494	73.0181	113.584	136.334	91.1689	86.5586	104.687		79.7425			0.0032375		78.4939			0.00180621		80.2578			0.00141399		79.1139			0.00138745		78.9602			0.00138164
81.3091	111.263	95.2093	95.9272	110.713	95.9145	106.684	104.437	159.193	80.3435	97.2054	112.247	113.751	85.6008	146.979	115.444	117.583	89.9982	78.249	95.2768	163.407	129.549	57.3432	116.766		79.7451			0.00324063		78.5086			0.00181415		80.266			0.00141691		79.1205			0.00138931		78.9612			0.00138188
92.623	92.3753	96.7423	93.9135	97.715	95.5361	108.645	100.632	159.683	75.4602	103.314	112.819	136.279	133.802	118.952	129.678	125.645	112.379	109.058	115.694	175.553	108.187	119.038	134.259		79.7458			0.00324146		78.5087			0.0018142		80.2788			0.00142149		79.1413			0.00139511		78.9647			0.00138273
100.605	101.779	92.3268	98.237	99.1776	57.8489	109.658	88.8947	151.877	69.7841	88.9162	103.526	93.8357	125.274	130.462	116.524	116.776	94.5311	124.483	111.93	178.842	86.214	145.857	136.971		79.747			0.00324281		78.5108			0.00181539		80.2932			0.00142663		79.1425			0.00139544		78.9656			0.00138294
83.1483	90.5785	91.9805	88.5691	82.7443	109.375	119.53	103.883	115.708	73.591	78.1745	89.1579	132.687	112.328	104.495	116.503	143.812	115.73	120.384	126.642	156.364	98.0287	113.84	122.744		79.7495			0.00324583		78.5162			0.00181831		80.3071			0.00143161		79.1495			0.00139741		78.9684			0.00138362
94.6069	94.5192	89.7636	92.9632	93.2137	104.166	89.8385	95.7396	143.273	73.977	93.2765	103.509	94.0885	118.56	100.575	104.408	115.271	81.7246	100.847	99.2808	158.226	116.734	88.7719	121.244		79.7498			0.00324618		78.5191			0.00181988		80.3071			0.00143164		79.1726			0.00140391		78.9737			0.0013849
93.8684	102.23	90.7931	95.6305	85.4124	108.215	122.502	105.376	142.327	66.1336	89.1273	99.196	117.57	120.178	105.786	114.511	95.644	94.467	84.5866	91.5659	186.679	95.1833	116.704	132.855		79.7527			0.00324974		78.521			0.00182091		80.3105			0.00143284		79.1803			0.00140607		78.9766			0.00138562
88.4446	85.7534	98.1389	90.779	77.6044	109.113	115.096	100.604	149.79	65.7068	105.753	107.083	120.102	90.0345	100.28	103.472	72.536	115.976	126.59	105.034	153.421	80.0859	100.471	111.326		79.7588			0.00325707		78.5211			0.00182096		80.3124			0.00143355		79.1812			0.00140633		78.9806			0.00138658
93.9866	89.7651	94.6436	92.7984	86.2806	89.7958	116.719	97.5986	118.055	72.657	90.1346	93.6156	129.96	117.38	95.884	114.408	123.437	117.968	77.4863	106.297	157.429	81.7487	99.5386	112.905		79.7639			0.00326317		78.524			0.00182255		80.3149			0.00143444		79.1825			0.00140668		79.0025			0.00139189
83.4059	102.351	101.762	95.8395	99.7808	79.0486	129.863	102.897	90.279	85.2943	79.0273	84.8669	114.595	111.176	126.677	117.483	110.155	84.5415	121.457	105.384	129.406	95.9315	74.6479	99.9951		79.7695			0.00326997		78.5241			0.0018226		80.3154			0.00143462		79.1847			0.0014073		79.0146			0.00139482
98.5759	99.5204	88.579	95.5585	100.346	73.2826	62.3706	78.6665	140.351	111.549	86.597	112.832	74.1221	119.127	89.8699	94.373	61.0674	63.4638	89.9371	71.4894	191.724	98.087	108.267	132.693		79.7712			0.00327205		78.5258			0.00182352		80.3195			0.0014361		79.1905			0.00140895		79.0156			0.00139508
97.0399	105.697	102.964	101.9	114.226	75.4932	94.9637	94.8945	143.576	86.458	115.654	115.229	109.068	138.207	140.487	129.254	137.852	109.396	121.724	122.991	168.514	99.2809	116.358	128.051		79.7722			0.00327326		78.5267			0.00182404		80.3251			0.00143812		79.1947			0.00141014		79.0256			0.00139751
105.994	98.1054	96.8476	100.316	102.006	118.111	92.6379	104.251	88.6798	99.9925	104.026	97.566	107.545	82.627	97.1845	95.7857	110.669	122.8	134.873	122.781	148.782	100.742	83.9684	111.164		79.7729			0.00327404		78.5272			0.00182432		80.3314			0.00144038		79.196			0.0014105		79.026			0.00139759
86.687	107.301	98.9502	97.646	82.2261	118.68	75.9404	92.282	132.131	99.8955	86.238	106.088	120.445	95.3082	130.11	115.288	83.0705	107.823	77.448	89.4472	188.042	82.2584	108.232	126.177		79.7758			0.00327762		78.5307			0.00182621		80.3316			0.00144046		79.1979			0.00141103		79.026			0.00139761
89.9906	85.7596	82.855	86.2017	79.0759	121.377	83.1726	94.5419	154.217	82.3418	82.6584	106.406	140.358	121.954	157.428	139.913	68.0827	121.862	132.393	107.446	194.179	101.25	101.112	132.18		79.7886			0.00329312		78.5389			0.00183068		80.3489			0.00144674		79.2015			0.00141205		79.0389			0.00140076
95.6652	77.1042	79.7618	84.1771	98.8844	93.3626	94.7936	95.6802	156.576	85.0245	96.2191	112.606	122.625	96.9279	56.2578	91.9369	136.313	93.5205	93.6779	107.837	129.818	128.718	120.455	126.33		79.7913			0.00329641		78.539			0.00183078		80.3633			0.00145196		79.2068			0.00141357		79.0456			0.00140238
95.2725	100.616	87.3321	94.4068	117.45	103.829	100.772	107.351	141.833	87.4958	73.3509	100.893	130.287	126.664	124.778	127.243	143.069	91.6616	120.681	118.471	73.0767	80.1631	67.0476	73.4291		79.7927			0.00329811		78.5423			0.00183257		80.3681			0.0014537		79.2077			0.00141381		79.0489			0.0014032
107.277	98.0478	91.6916	99.0055	81.5857	102.755	103.516	95.9522	115.981	85.0412	85.1913	95.4047	128.891	113.35	75.7125	105.984	126.768	98.9491	89.4515	105.056	206.449	90.6202	122.064	139.711		79.7932			0.00329873		78.5429			0.00183293		80.3693			0.00145414		79.2209			0.00141755		79.0642			0.00140694
97.0692	97.8062	99.7377	98.2044	111.568	101.179	95.1704	102.639	64.5171	95.2421	86.987	82.2487	97.9347	110.215	130.391	112.847	144.079	132.788	89.4053	122.091	182.609	96.7567	121.203	133.523		79.7961			0.00330222		78.5467			0.00183499		80.3702			0.00145449		79.2233			0.00141824		79.0693			0.00140819
93.7758	100.205	108.175	100.719	113.939	96.5284	105.361	105.276	133.65	113.854	95.1017	114.202	135.023	99.4175	116.748	117.063	87.0148	114.918	106.541	102.824	166.875	116.046	53.2816	112.067		79.7975			0.00330397		78.5482			0.00183579		80.3735			0.0014557		79.2299			0.0014201		79.0722			0.00140889
100.801	107.092	96.9995	101.631	95.109	75.3516	83.1366	84.5324	116.896	92.9925	120.197	110.029	124.224	77.2707	109.638	103.711	92.9849	77.3074	116.043	95.4451	121.891	87.8602	37.0447	82.2653		79.7975			0.00330402		78.5496			0.00183655		80.3814			0.00145857		79.2347			0.00142147		79.0733			0.00140918
84.7399	108.326	94.2868	95.7844	117.37	97.0023	104.261	106.211	106.422	85.5564	96.572	96.1834	103.174	91.7251	78.91	91.2698	124.079	114.502	114.438	117.673	146.512	107.635	66.5952	106.914		79.8024			0.00330998		78.55			0.00183678		80.3819			0.00145876		79.2417			0.00142348		79.0917			0.0014137
81.7264	89.598	117.408	96.244	115.518	104.929	85.4064	101.951	81.5805	87.8379	100.258	89.8923	82.2026	92.316	113.783	96.1006	87.2465	137.73	111.774	112.25	118.418	89.3478	69.4165	92.3941		79.8051			0.00331322		78.5527			0.00183827		80.3827			0.00145903		79.2525			0.00142654		79.1066			0.00141735
93.6093	107.971	84.9174	95.4994	116.779	108.575	101.811	109.055	90.8888	89.3394	91.0301	90.4195	117.027	147.255	140.788	135.023	87.7597	113.86	111.148	104.256	156.444	75.9605	92.819	108.408		79.8052			0.00331338		78.5643			0.00184467		80.3846			0.00145972		79.254			0.00142697		79.1066			0.00141736
88.1963	115.966	99.228	101.13	98.9545	97.2341	92.4933	96.2273	109.22	91.151	96.1516	98.8408	127.926	133.016	97.2301	119.391	127.348	111.171	139.31	125.943	140.573	84.0499	67.0246	97.216		79.8063			0.00331467		78.579			0.00185279		80.3858			0.00146017		79.2555			0.00142741		79.1097			0.00141813
102.319	88.5775	91.924	94.2736	111.794	111.561	119.423	114.259	112.259	91.2092	96.8304	100.099	102.937	125.841	89.4261	106.068	89.7747	124.706	66.6354	93.7053	179.689	89.2516	93.1539	120.698		79.8097			0.00331885		78.5794			0.00185302		80.3865			0.00146042		79.2567			0.00142775		79.1121			0.00141872
86.5284	92.6342	105.228	94.7968	91.4167	100.604	106.598	99.5397	143.634	94.2449	100.973	112.951	82.065	100.924	87.7294	90.2394	96.1516	126.909	72.6369	98.5658	161.517	88.5372	73.2026	107.752		79.8118			0.00332149		78.5851			0.00185617		80.3957			0.0014638		79.2575			0.00142799		79.1159			0.00141966
94.5523	100.945	94.4474	96.6481	101.593	90.089	78.1147	89.9322	129.103	83.5289	97.0862	103.239	144.666	112.154	142.265	133.028	108.258	130.366	60.3222	99.6487	195.772	101.715	111.722	136.403		79.8153			0.0033257		78.5926			0.00186032		80.3999			0.00146536		79.26			0.00142869		79.1169			0.00141989
80.9936	90.812	105.336	92.3805	115.705	116.805	90.6803	107.73	141.359	104.965	92.9123	113.079	118.732	131.373	72.7261	107.61	123.716	71.9345	87.417	94.3557	177.894	83.7963	154.295	138.661		79.8218			0.00333374		78.5956			0.001862		80.401			0.00146576		79.2622			0.00142933		79.118			0.00142016
96.2313	85.1782	95.4231	92.2775	104.368	102.596	117.241	108.068	148.991	89.1367	88.8628	108.997	74.9918	133.06	94.5979	100.883	79.6622	116.169	135.676	110.502	178.542	89.8459	128.894	132.427		79.8222			0.00333425		78.6053			0.00186738		80.4028			0.0014664		79.2716			0.00143201		79.1187			0.00142035
94.388	101.34	74.2146	89.981	90.7648	109.024	87.73	95.8395	172.957	83.6405	92.3301	116.309	130.29	115.418	130.395	125.368	62.7231	97.089	135.775	98.5291	154.407	111.473	103.716	123.199		79.8246			0.00333722		78.6086			0.00186924		80.409			0.0014687		79.2787			0.00143404		79.1285			0.00142276
98.8246	96.3192	88.7416	94.6285	83.307	113.93	93.4713	96.9028	155.197	71.5545	89.2088	105.32	107.533	116.793	98.8614	107.729	87.1538	141.418	113.352	113.975	172.124	87.0483	120.855	126.676		79.8248			0.00333744		78.6098			0.00186992		80.4109			0.0014694		79.2831			0.00143531		79.1342			0.00142418
96.1556	96.1265	105.223	99.1685	100.216	107.178	62.579	89.9909	185.029	91.3503	100.763	125.714	75.9966	99.8042	123.866	99.8891	98.6488	123.713	111.82	111.394	160.911	92.6716	122.112	125.232		79.8277			0.00334101		78.6143			0.00187242		80.4213			0.0014732		79.2865			0.00143628		79.1344			0.00142423
99.4896	87.4062	107.896	98.2638	89.3898	106.398	111.653	102.48	147.351	99.0658	90.0391	112.152	98.8061	102.101	73.7095	91.539	93.7448	104.982	131.082	109.936	140.238	107.776	41.0692	96.3611		79.8291			0.0033427		78.6152			0.00187291		80.4369			0.00147899		79.288			0.00143672		79.1399			0.00142559
100.722	89.3237	94.2747	94.7735	108.181	64.6077	93.3541	88.7142	151.394	90.4117	84.8847	108.897	102.704	89.54	134.595	108.946	84.4821	130.16	83.2726	99.3048	166.883	92.0832	78.986	112.651		79.8366			0.00335195		78.6153			0.00187298		80.4561			0.00148608		79.2882			0.00143677		79.142			0.00142611
90.0075	87.3353	87.2489	88.1972	88.6651	110.947	102.286	100.633	152.895	99.9275	74.939	109.254	135.679	107.408	119.722	120.936	113.523	96.9871	93.1392	101.216	184.016	97.2017	118.733	133.317		79.8386			0.00335447		78.618			0.00187447		80.4688			0.0014908		79.2889			0.00143696		79.1462			0.00142714
90.4986	76.3314	107.291	91.3737	96.2958	108.437	103.12	102.617	107.197	88.7915	85.547	93.8451	95.2672	115.566	134.161	114.998	109.843	91.7476	87.7662	96.4524	184.156	91.9782	94.716	123.617		79.8387			0.00335459		78.6211			0.00187621		80.4701			0.00149128		79.3019			0.00144072		79.1537			0.001429
92.932	85.0367	108.687	95.5519	107.288	92.7958	104.885	101.656	110.255	87.8993	78.6748	92.2762	119.074	111.732	116.451	115.752	124.105	105.621	84.1545	104.627	164.73	92.3894	108.733	121.951		79.8401			0.00335621		78.6258			0.00187886		80.4716			0.00149187		79.3049			0.00144158		79.1558			0.00142953
103.101	98.5104	87.4133	96.3416	115.573	111.304	100.725	109.201	142.087	74.6562	92.1267	102.957	95.6684	103.324	98.8182	99.27	98.6534	104.6	117.704	106.986	142.397	108.452	55.661	102.17		79.8412			0.00335764		78.6392			0.00188633		80.4736			0.00149259		79.3053			0.00144169		79.166			0.00143207
93.6202	107.035	106.113	102.256	75.1889	93.5366	99.616	89.4472	151.242	76.6208	83.5723	103.812	132.155	105.408	101.558	113.04	112.966	138.155	126.049	125.723	151.106	89.0569	84.0081	108.057		79.8526			0.00337175		78.6509			0.00189293		80.4751			0.00149317		79.3057			0.00144179		79.171			0.00143331
100.948	88.794	118.666	102.803	100.708	103.598	101.694	102	168.381	83.9137	92.8296	115.041	121.517	116.284	106.787	114.863	121.007	102.525	142.637	122.056	153.626	57.3365	112.031	107.665		79.8531			0.00337238		78.6522			0.00189366		80.4888			0.00149826		79.306			0.00144189		79.1747			0.00143423
95.1023	114.63	108.095	105.942	108.04	117.46	99.3363	108.279	168.739	103.999	80.2486	117.662	115.793	134.569	95.8795	115.414	132.312	136.022	146.025	138.12	175.521	82.9718	96.1275	118.207		79.8563			0.00337636		78.6567			0.00189623		80.4914			0.00149925		79.3202			0.00144599		79.1777			0.00143496
105.444	107.81	114.41	109.221	88.8604	115.608	105.784	103.417	177.811	98.61	81.9691	119.463	100.486	113.32	75.1024	96.3026	103.308	124.02	133.766	120.365	96.6158	94.5472	81.6208	90.9279		79.8623			0.00338375		78.6664			0.00190172		80.4924			0.00149964		79.3209			0.00144618		79.1782			0.0014351
109.569	100.291	104.9	104.92	115.556	121.834	103.678	113.689	169.478	104.104	76.4752	116.686	89.0625	110.85	123.511	107.808	101.757	78.7543	118.508	99.6733	134.965	105.867	114.541	118.458		79.8662			0.00338871		78.6665			0.00190172		80.4933			0.00149997		79.3255			0.0014475		79.1786			0.00143519
97.8347	97.8035	80.19	91.9427	109.986	90.7863	103.067	101.28	147.667	88.6517	95.7116	110.677	95.8261	104.011	105.311	101.716	100.792	112.419	125.805	113.005	161.904	133.787	100.717	132.136		79.875			0.0033996		78.6708			0.00190415		80.4971			0.00150138		79.3301			0.00144883		79.1884			0.00143765
90.6079	102.393	88.7585	93.9199	89.9155	103.67	110.557	101.381	128.668	112.83	77.7693	106.422	113.537	102.936	126.058	114.177	140.682	123.158	111.816	125.218	182.773	107.856	106.112	132.247		79.8761			0.00340095		78.6774			0.00190793		80.5058			0.00150463		79.331			0.0014491		79.1897			0.00143798
105.148	78.7934	111.781	98.5742	79.4567	96.1745	107.2	94.2771	102.321	100.641	83.8237	95.5952	106.489	87.2553	89.9379	94.5606	101.034	116.33	97.4949	104.953	138.286	90.9075	104.729	111.307		79.8773			0.00340251		78.6805			0.0019097		80.5243			0.00151159		79.3385			0.00145126		79.1906			0.00143818
99.9878	94.2308	109.547	101.255	84.0284	111.031	79.9065	91.6552	67.6156	98.7767	79.9299	82.1074	97.3288	98.3855	85.263	93.6591	78.8325	92.3938	106.044	92.4235	140.133	116.523	130.848	129.168		79.8791			0.00340477		78.6823			0.00191072		80.5297			0.00151365		79.3445			0.00145301		79.1921			0.00143856
87.9519	93.011	85.8642	88.9424	98.969	122.534	114.425	111.976	75.3085	105.685	86.4925	89.1621	114.726	89.5762	117.554	107.285	114.333	162.631	80.1304	119.032	136.731	100.822	93.0885	110.214		79.8847			0.00341173		78.6827			0.00191091		80.5343			0.00151537		79.3474			0.00145386		79.2021			0.00144107
86.3705	99.2458	75.552	87.0561	97.446	92.9191	102.351	97.5719	115.932	101.007	101.593	106.178	107.034	123.598	103.529	111.387	150.519	100.652	120.187	123.786	171.977	108.114	68.2406	116.11		79.885			0.00341212		78.6847			0.00191206		80.5571			0.00152402		79.3641			0.00145869		79.208			0.00144254
104.956	118.517	106.968	110.147	98.8574	108.752	107.791	105.134	129.704	83.3023	66.044	93.0168	130.363	118.295	108.373	119.01	130.16	139.585	65.1576	111.634	171.34	100.753	95.5118	122.535		79.8874			0.00341518		78.688			0.00191396		80.5664			0.00152755		79.3652			0.00145901		79.2107			0.0014432
86.8125	102.115	84.7408	91.2229	93.0084	125.273	96.9591	105.08	129.811	71.4193	76.7084	92.6462	109.488	141.336	86.3804	112.401	117.019	130.844	133.931	127.265	154.189	117.49	66.7218	112.801		79.8933			0.00342258		78.6883			0.00191409		80.5769			0.00153154		79.3665			0.0014594		79.2149			0.00144426
92.5691	115.724	98.8311	102.375	92.2644	95.0274	94.5165	93.9361	159.301	79.6799	82.6505	107.211	95.8665	108.574	102.144	102.195	74.8802	104.69	102.881	94.1502	160.82	75.4982	108.573	114.964		79.8991			0.00342989		78.6901			0.00191512		80.58			0.00153271		79.3929			0.00146709		79.217			0.00144479
96.7997	118.378	106.168	107.115	100.752	105.315	94.2042	100.09	158.546	78.8436	88.5128	108.634	129.259	117.246	118.158	121.554	130.277	108.419	143.849	127.515	184.312	119.71	109.54	137.854		79.9005			0.00343164		78.6913			0.0019158		80.5819			0.00153342		79.3944			0.00146753		79.2385			0.00145017
101.45	100.043	121.108	107.534	103.445	123.314	78.3674	101.709	167.476	86.9564	87.1644	113.866	118.78	98.4	130.865	116.015	126.377	96.2992	98.1793	106.952	173.955	103.471	105.476	127.634		79.9015			0.00343286		78.7076			0.00192511		80.591			0.00153693		79.4099			0.00147208		79.2454			0.00145192
92.0213	107.847	96.2856	98.7179	113.198	102.382	99.1277	104.903	177.158	89.9339	119.823	128.972	106.214	86.0424	123.6	105.286	130.229	116.155	85.4761	110.62	120.578	84.3956	69.9704	91.6481		79.9019			0.00343331		78.7145			0.00192908		80.5914			0.00153704		79.41			0.0014721		79.2477			0.00145251
89.0355	98.523	94.6468	94.0684	95.5271	116.483	90.1925	100.734	148.896	90.27	93.1242	110.763	118.468	73.903	114.25	102.207	126.492	135.16	78.2997	113.317	135.99	86.0902	94.5737	105.551		79.9062			0.00343882		78.715			0.00192934		80.598			0.00153959		79.4107			0.00147231		79.262			0.0014561
73.6517	86.115	76.8301	78.8656	121.491	118.891	100.227	113.536	154.241	57.0536	99.5456	103.613	111.05	92.5509	85.1738	96.2584	116.808	100.847	149.771	122.475	161.719	114.007	92.6316	122.786		79.9074			0.00344029		78.7186			0.00193139		80.6118			0.00154487		79.4204			0.00147513		79.2632			0.0014564
88.8653	105.222	89.5829	94.5567	119.619	92.5037	108.417	106.846	116.794	83.6297	73.1205	91.1815	111.423	134.469	88.6618	111.518	80.456	107.789	101.959	96.7346	176.755	133.142	87.0922	132.33		79.9079			0.00344087		78.7221			0.00193341		80.6145			0.00154589		79.4281			0.0014774		79.2724			0.00145872
94.5268	110.857	83.9574	96.4472	97.4687	85.502	100.383	94.4512	103.283	88.0527	107.054	99.4632	133.636	106.309	127.954	122.633	140.867	104.847	123.118	122.944	176.813	102.135	91.878	123.609		79.9084			0.00344152		78.7258			0.00193552		80.6208			0.00154831		79.4324			0.00147866		79.28			0.00146063
96.8259	114.048	92.2698	101.048	109.995	93.8507	92.2526	98.6995	136.052	85.4714	89.4165	103.647	89.8264	137.872	131.851	119.85	112.817	136.336	104.619	117.924	137.05	96.3097	78.3078	103.889		79.9177			0.00345337		78.7258			0.00193554		80.6255			0.00155014		79.4512			0.00148421		79.2821			0.00146118
103.945	121.135	92.7306	105.937	127.851	113.472	84.0617	108.462	130.384	79.4024	113.648	107.811	116.161	129.437	111.214	118.937	127.742	106.261	118.766	117.59	169.408	111.108	75.9868	118.834		79.9194			0.00345546		78.7262			0.00193575		80.6504			0.00155973		79.4656			0.00148847		79.2837			0.00146159
106.482	103.819	93.1335	101.145	117.755	92.9231	105.6	105.426	163.328	67.9704	95.7305	109.01	104.937	123.63	114.982	114.516	89.2958	106.158	109.148	101.534	181.421	87.1113	114.911	127.814		79.9226			0.00345951		78.729			0.00193739		80.6551			0.00156158		79.4697			0.00148967		79.2839			0.00146162
93.4613	100.748	111.104	101.771	63.047	97.9979	113.632	91.5591	152.997	79.6225	82.5144	105.045	90.7351	120.256	82.6952	97.8953	142.484	116.514	118.602	125.866	158.82	101.297	76.653	112.256		79.9231			0.00346014		78.7369			0.00194189		80.6589			0.00156305		79.4784			0.00149224		79.2921			0.0014637
98.403	85.5116	89.4685	91.1277	101.656	99.9217	114.228	105.269	137.059	77.0676	66.5534	93.5602	128.617	111.584	116.396	118.866	122.806	125.955	134.423	127.728	154.033	74.6528	117.136	115.274		79.9258			0.00346354		78.746			0.00194719		80.6667			0.00156608		79.479			0.00149242		79.2973			0.00146503
109.526	116.561	96.0022	107.363	98.9066	77.3288	92.6595	89.6316	159.162	66.6204	93.5595	106.447	94.1595	104.365	78.3542	92.2929	89.6127	99.1569	97.1714	95.3136	175.754	107.708	96.6921	126.718		79.9264			0.00346435		78.7595			0.00195498		80.6674			0.00156635		79.4822			0.00149337		79.3014			0.00146606
101.689	76.8164	83.9821	87.4959	94.5836	114.772	108.132	105.829	175.61	84.4644	93.38	117.818	108.619	147.403	94.4617	116.828	113.554	96.833	100.338	103.575	183.419	97.2837	136.929	139.211		79.9278			0.00346616		78.7646			0.00195795		80.678			0.00157045		79.4892			0.00149545		79.3023			0.00146629
84.2797	106.695	83.0878	91.3543	108.992	115.189	94.1582	106.113	170.005	79.9056	93.3114	114.407	126.396	120.645	96.9955	114.679	146.577	124.607	95.036	122.074	185.152	76.4534	120.47	127.359		79.9288			0.00346738		78.769			0.00196046		80.6839			0.00157275		79.4954			0.00149731		79.3076			0.00146764
77.2457	95.9018	94.2343	89.1273	102.422	84.7979	100.123	95.7811	164.2	80.0734	87.5013	110.592	83.6632	126.647	123.316	111.209	129.331	129.286	107.4	122.006	180.587	96.7174	101.355	126.22		79.9324			0.00347194		78.7709			0.00196159		80.6853			0.00157331		79.4991			0.00149839		79.3078			0.00146769
104.89	107.475	90.5555	100.974	99.3089	88.2345	95.1095	94.2176	129.585	79.4385	58.1861	89.0699	114.522	76.2435	84.3358	91.7003	92.9085	122.367	79.2342	98.17	196.278	99.336	114.892	136.835		79.9449			0.00348782		78.7879			0.00197145		80.6919			0.00157587		79.4996			0.00149853		79.3166			0.00146993
95.6211	74.7398	90.7978	87.0529	103.562	128.243	103.993	111.933	152.881	81.2308	99.1508	111.088	122.763	84.2864	119.349	108.799	124.395	126.152	93.2723	114.606	186.416	102.758	108.987	132.72		79.949			0.00349304		78.8062			0.00198218		80.6953			0.00157719		79.5005			0.0014988		79.3171			0.00147004
109.227	103.088	100.07	104.128	103.995	102.986	88.4498	98.4771	173.287	75.7217	99.6258	116.211	75.0518	82.363	110.906	89.4402	118.579	133.085	60.6144	104.093	165.641	84.7621	126.463	125.622		79.9498			0.00349413		78.8108			0.00198486		80.7001			0.00157907		79.5037			0.00149978		79.3306			0.00147347
100.784	94.3573	90.0009	95.0474	90.4911	123.438	113.839	109.256	149.324	82.0694	79.7523	103.715	77.6943	98.056	126.333	100.694	137.405	120.412	98.948	118.922	170.816	120.207	109.54	133.521		79.9565			0.00350271		78.8136			0.00198649		80.7012			0.00157952		79.5044			0.00149996		79.3324			0.00147393
102.309	84.6213	87.3804	91.4368	103.125	81.312	89.4281	91.2882	116.897	84.7471	89.8383	97.1607	111.411	93.4513	103.034	102.632	127.258	93.0299	112.468	110.919	149.078	99.5273	118.363	122.323		79.9568			0.00350301		78.8188			0.00198956		80.7057			0.00158127		79.5063			0.00150054		79.3384			0.00147547
106.998	96.9301	94.8537	99.594	110.82	135.972	111.608	119.466	155.393	78.0569	77.7454	103.732	100.886	72.9153	111.42	95.0739	126.924	88.8727	108.611	108.136	139.454	65.425	128.95	111.276		79.9578			0.00350432		78.8208			0.00199076		80.7059			0.00158134		79.5075			0.00150089		79.3431			0.00147667
109.476	100.01	95.0027	101.496	92.4634	109.14	97.0958	99.5663	139.048	54.2802	85.5835	92.9705	124.694	132.988	74.8049	110.829	134.297	90.1575	119.736	114.73	184.296	94.5449	109.988	129.61		79.9598			0.00350693		78.8234			0.00199229		80.7059			0.00158135		79.5077			0.00150095		79.3496			0.00147832
76.3383	76.288	89.8233	80.8166	111.002	123.404	120.339	118.248	142.609	69.6267	92.5067	101.581	117.196	126.23	105.676	116.368	122.584	101.425	172.973	132.327	195.665	97.2528	109.98	134.299		79.9622			0.00350996		78.8259			0.00199376		80.7074			0.00158194		79.509			0.00150134		79.3612			0.00148129
102.196	80.6743	90.0018	90.9575	96.1992	101.169	97.1846	98.1841	154.832	82.8863	83.1011	106.94	88.0145	114.103	108.816	103.644	97.0089	137.438	134.312	122.92	184.85	93.9269	119.56	132.779		79.963			0.00351102		78.8287			0.00199538		80.7114			0.00158351		79.5132			0.00150258		79.3656			0.00148241
98.4835	100.666	103.519	100.889	116.235	97.5113	118.889	110.879	149.708	80.3249	79.2332	103.089	109.824	129.338	103.544	114.235	133.767	89.0687	145.554	122.797	193.472	87.6603	120.5	133.877		79.9737			0.00352481		78.8288			0.00199546		80.7167			0.00158557		79.5159			0.00150339		79.3685			0.00148317
93.9165	110.678	112.227	105.607	125.833	109.588	103.399	112.94	179.292	84.4659	98.3624	120.707	140.629	126.516	132.718	133.288	129.778	137.346	128.619	131.914	173.029	93.4381	89.7834	118.75		79.976			0.00352772		78.8374			0.00200053		80.7182			0.00158616		79.5338			0.00150875		79.3802			0.00148616
101.88	115.503	91.6492	103.011	78.721	110.879	88.212	92.6038	142.911	71.7683	89.4798	101.386	135.667	101.456	122.324	119.816	75.7686	122.856	107.633	102.086	210.607	103.949	121.938	145.498		79.9819			0.00353529		78.8379			0.00200083		80.7216			0.0015875		79.5431			0.00151154		79.3806			0.00148625
106.968	107.533	103.645	106.048	123.436	93.6918	122.451	113.193	166.251	79.0245	87.9187	111.065	80.6926	108.844	143.393	110.977	91.6201	131.904	145.308	122.944	176.025	122.783	103.34	134.049		79.9846			0.00353881		78.8564			0.00201177		80.7242			0.00158852		79.5503			0.00151367		79.3829			0.00148684
75.7847	88.6041	79.8615	81.4168	89.3034	86.9153	102.369	92.8626	147.867	71.7737	81.2713	100.304	75.812	114.55	78.101	89.4876	110.57	111.702	115.242	112.505	141.89	78.8502	88.3732	103.038		79.9847			0.00353893		78.8605			0.00201419		80.7256			0.00158905		79.551			0.00151388		79.384			0.00148712
93.367	83.2753	80.3878	85.6767	114.126	93.4975	102.286	103.303	162.775	85.7298	101.149	116.551	130.242	134.194	117.64	127.359	121.031	83.4908	104.114	102.878	164.518	88.7149	82.8593	112.031		79.9889			0.00354441		78.8636			0.00201604		80.7307			0.00159107		79.5595			0.00151645		79.385			0.00148738
108.181	101.791	93.3341	101.102	96.8152	92.1485	102.555	97.1728	144.2	68.7234	75.7693	96.231	80.4721	87.9535	91.1951	86.5402	107.983	125.448	130.847	121.426	186.728	83.2309	110.213	126.724		79.9894			0.00354501		78.8643			0.00201648		80.7351			0.00159281		79.5747			0.001521		79.3862			0.0014877
99.4806	84.6718	85.5377	89.8967	115.068	102.242	114.774	110.694	153.203	87.3648	92.8482	111.139	119.512	61.1965	120.901	100.537	130.619	137.541	145.094	137.751	169.916	61.2347	124.858	118.669		79.9918			0.00354813		78.8657			0.0020173		80.7465			0.0015973		79.5864			0.00152454		79.3904			0.00148877
97.5818	91.5182	98.1552	95.7517	122.031	107.088	113.249	114.123	144.272	96.7162	76.4454	105.811	133.745	135.008	111.246	126.666	88.0226	102.018	67.3556	85.7988	159.628	80.3028	135.645	125.192		79.992			0.00354835		78.8789			0.00202512		80.7487			0.00159818		79.5872			0.00152478		79.3942			0.00148976
89.826	97.0295	94.5749	93.8102	89.5966	117.581	102.429	103.202	138.096	74.6505	83.364	98.7034	84.6914	122.315	84.9211	97.309	106.08	132.566	111.162	116.603	153.013	92.2137	72.0831	105.77		79.9941			0.00355111		78.8822			0.00202711		80.7529			0.00159983		79.5905			0.00152576		79.3968			0.00149042
105.923	91.5966	63.847	87.1223	74.5232	103.351	112.139	96.6711	141.568	68.0654	93.6739	101.103	118.486	106.269	118.028	114.261	112.013	128.026	137.102	125.714	195.341	105.379	117.549	139.423		79.9995			0.00355814		78.8918			0.00203287		80.7532			0.00159995		79.6102			0.00153173		79.4009			0.00149146
84.3372	89.6289	99.5132	91.1598	108.118	66.8135	90.1176	88.3495	147.741	99.6458	97.2302	114.872	87.8914	92.3644	106.245	95.5001	129.712	131.044	119.622	126.793	188.433	86.4122	115.601	130.149		80.0001			0.0035589		78.896			0.00203534		80.7547			0.00160055		79.612			0.00153228		79.4038			0.00149221
104.776	96.7451	77.4509	92.9908	78.2607	114.316	118.653	103.743	131.421	88.4639	102.084	107.323	103.643	116.802	111.171	110.539	100.321	126.926	123.297	116.848	180.991	97.6275	122.414	133.677		80.0079			0.00356901		78.9017			0.00203876		80.7621			0.00160347		79.6306			0.00153794		79.4099			0.00149378
89.9951	96.3092	110.354	98.886	113.618	127.697	83.1856	108.167	150.131	81.4084	97.684	109.741	118.834	108.21	120.645	115.896	116.723	132.146	149.996	132.955	108.128	105.012	69.7848	94.3086		80.0098			0.0035715		78.9033			0.00203973		80.7628			0.00160375		79.6308			0.00153798		79.4126			0.00149448
116.49	102.079	103.769	107.446	107.474	118.9	130.921	119.098	181.155	72.7886	109.982	121.308	121.011	106.901	129.839	119.25	130.001	109.426	120.731	120.053	90.7511	139.704	122.96	117.805		80.0141			0.003577		78.9092			0.00204326		80.7653			0.00160473		79.6315			0.0015382		79.4173			0.00149568
94.8287	96.7655	94.3665	95.3202	88.9358	80.8654	123.681	97.8275	81.2228	40.8472	102.344	74.8048	125.957	113.806	132.452	124.072	117.029	102.019	131.255	116.768	141.171	114.372	125.74	127.095		80.0233			0.00358902		78.9109			0.00204429		80.7679			0.00160578		79.6318			0.00153828		79.4181			0.0014959
105.787	89.0221	83.476	92.7618	91.5406	102.657	122.367	105.521	160.246	61.514	101.604	107.788	111.332	130.827	130.445	124.201	119.675	99.734	90.7646	103.391	161.218	108.69	118.254	129.387		80.0334			0.00360228		78.9138			0.00204606		80.7712			0.00160708		79.6413			0.00154117		79.4192			0.00149618
110.401	106.222	90.6643	102.429	105.77	88.8078	104.39	99.656	165.331	82.0158	84.7044	110.684	122.664	73.3592	115.656	103.893	96.1432	60.8723	119.757	92.2574	147.35	107.784	105.932	120.356		80.0407			0.00361189		78.9188			0.00204907		80.7742			0.00160826		79.6519			0.0015444		79.4237			0.00149735
96.2662	83.7819	107.377	95.8085	95.2923	106.127	101.349	100.923	169.748	110.926	83.0464	121.24	106.128	105.134	109.495	106.919	68.3265	120.243	108.814	99.1279	147.882	89.4477	107.43	114.92		80.0444			0.00361673		78.9211			0.00205047		80.7752			0.00160868		79.6584			0.00154638		79.4255			0.0014978
87.0838	93.994	104.11	95.0627	107.279	113.481	93.8189	104.859	134.411	73.3162	62.5466	90.0913	113.561	109.312	96.6053	106.493	107.288	150.776	98.0782	118.714	177.679	115.515	82.018	125.071		80.0495			0.00362346		78.9224			0.00205124		80.7819			0.00161134		79.6629			0.00154777		79.4271			0.00149821
79.2914	76.7514	88.2532	81.432	110.892	94.8008	101.293	102.328	141.527	99.0399	86.6249	109.064	109.19	129.866	90.9965	110.018	112.998	100.622	110.494	108.038	150.962	113.115	92.8299	118.969		80.0528			0.00362775		78.932			0.00205702		80.785			0.00161256		79.6662			0.00154877		79.4376			0.00150093
87.5464	101.955	96.6458	95.3823	101.129	113.276	67.1439	93.8498	171.695	85.9912	90.3562	116.014	77.613	99.9847	135.365	104.321	122.217	114.164	79.269	105.217	150.21	95.3476	83.484	109.681		80.0648			0.00364364		78.937			0.00206006		80.7855			0.00161275		79.6684			0.00154946		79.441			0.00150181
100.695	87.4497	107.719	98.6211	91.7455	108.086	86.9949	95.6089	108.718	94.9259	83.2704	95.6381	123.194	129.182	119.626	124.001	130.723	119.538	111.517	120.592	145.981	85.4933	70.342	100.606		80.0742			0.003656		78.9386			0.00206102		80.7882			0.00161382		79.6726			0.00155074		79.4421			0.00150208
78.0415	97.0182	92.1514	89.0704	113.89	123.186	104.251	113.776	142.924	113.273	90.1275	115.441	94.2136	116.91	104.498	105.207	151.792	109.701	129.387	130.293	175.969	80.912	101.125	119.335		80.078			0.00366102		78.9393			0.00206143		80.789			0.00161415		79.68			0.00155301		79.4585			0.00150634
89.3635	86.4518	109.938	95.2511	114.574	122.783	108.51	115.289	134.591	104.926	66.6369	102.051	103.805	93.6456	136.02	111.157	136.17	119.961	102.67	119.6	209.173	118.257	105.19	144.207		80.0792			0.00366267		78.9409			0.00206241		80.7895			0.00161435		79.6863			0.00155494		79.4921			0.00151507
96.7875	102.724	107.247	102.253	85.6798	105.062	102.384	97.7084	76.8928	101.502	73.7422	84.0455	74.3224	117.813	128.263	106.8	71.8568	132.617	106.459	103.644	111.879	115.693	50.1735	92.5819		80.0795			0.00366301		78.9412			0.0020626		80.7906			0.00161478		79.6917			0.0015566		79.4967			0.00151627
93.0817	92.8735	96.8788	94.278	86.443	104.778	109.635	100.285	131.299	104.685	75.1782	103.721	116.194	117.959	118.192	117.448	106.269	106.58	131.442	114.764	160.1	110.678	77.3823	116.053		80.0881			0.00367444		78.9486			0.00206705		80.7908			0.00161488		79.6919			0.00155664		79.4969			0.00151632
79.2674	94.2557	72.3284	81.9505	78.3342	102.939	95.681	92.3182	123.927	112.115	98.7635	111.602	133.22	142.57	94.9076	123.566	125.306	118.846	118.09	120.747	148.245	112.603	92.541	117.796		80.0936			0.00368187		78.9591			0.00207347		80.7947			0.00161643		79.6929			0.00155695		79.5031			0.00151796
77.9382	111.874	113.476	101.096	93.6264	91.0076	103.089	95.9076	66.9885	99.7783	88.8777	85.2148	121.565	122.278	128.863	124.235	120.375	133.389	111.084	121.616	154.99	56.2528	142.018	117.753		80.1019			0.00369298		78.9637			0.00207628		80.81			0.00162255		79.7004			0.00155925		79.5127			0.00152046
88.5962	92.0643	83.3517	88.0041	87.8694	102.161	100.739	96.9232	113.045	110.966	75.4649	99.8253	115.17	99.6893	123.092	112.65	117.126	151.067	89.5737	119.256	184.36	79.8129	108.713	124.295		80.102			0.00369312		78.9639			0.00207639		80.8116			0.00162316		79.7029			0.00156004		79.5388			0.0015273
87.1777	97.0317	102.28	95.4964	84.169	93.5622	96.2894	91.3402	117.754	93.5515	82.0997	97.8018	52.3879	114.505	115.389	94.0941	110.816	121.6	46.8504	93.0888	131.385	67.2467	83.2259	93.9526		80.1029			0.00369425		78.9678			0.00207876		80.8126			0.00162358		79.7036			0.00156024		79.5389			0.0015273
92.5901	76.7072	114.184	94.4939	91.3249	109.412	101.924	100.887	130.89	83.6292	83.9846	99.5012	116.477	110.068	124.171	116.906	154.96	110.216	136.882	134.019	187.346	98.8407	98.491	128.226		80.1065			0.0036991		78.9739			0.00208248		80.8206			0.00162678		79.706			0.00156097		79.5459			0.00152916
93.2922	89.7408	109.461	97.4981	96.4303	109.739	98.2911	101.487	135.445	118.543	89.1839	114.391	64.6781	111.008	115.518	97.068	107.478	137.925	104.822	116.741	169.837	89.5497	94.0542	117.814		80.1071			0.00369992		78.9756			0.00208354		80.8232			0.00162784		79.7178			0.00156463		79.5491			0.00153
81.761	91.5882	113.667	95.6721	109.732	96.7772	118.409	108.306	153.84	107.32	99.1396	120.1	114.207	124.579	136.617	125.134	98.5703	102.625	98.3718	99.8557	169.341	74.235	109.311	117.629		80.1079			0.00370096		78.9775			0.0020847		80.8279			0.00162969		79.7212			0.00156567		79.5496			0.00153012
85.3195	84.7099	90.3768	86.8021	116.878	90.247	112.101	106.409	143.477	109.554	93.6789	115.57	137.145	112.166	114.158	121.156	126.475	158.611	71.8264	118.971	182.693	105.966	82.7553	123.805		80.1105			0.00370441		78.9893			0.00209188		80.83			0.00163057		79.7432			0.00157245		79.5502			0.00153028
91.483	87.5923	80.5663	86.5472	105.849	100.382	97.5465	101.259	139.714	97.0033	88.5119	108.41	108.884	107.654	90.5337	102.357	131.189	119.742	120.854	123.928	191.828	101.685	96.9499	130.154		80.1137			0.00370877		78.9904			0.0020926		80.8363			0.00163307		79.7477			0.00157387		79.5532			0.00153108
83.1316	92.1132	102.284	92.5095	74.4485	85.6284	92.4646	84.1805	155.723	75.7663	80.116	103.868	93.4543	136.591	96.8622	108.969	115.867	120.557	113.269	116.564	139.135	70.4269	78.31	95.9574		80.1138			0.0037089		78.9963			0.00209617		80.8378			0.0016337		79.7581			0.00157707		79.5649			0.00153415
94.4022	91.861	116.197	100.82	72.3981	68.8781	109.682	83.6528	147.026	98.2734	101.848	115.716	119.258	115.821	100.804	111.961	133.073	114.37	142.47	129.971	169.172	110.447	125.367	134.996		80.1141			0.00370925		78.9978			0.0020971		80.841			0.00163498		79.7602			0.00157772		79.5681			0.00153498
88.0637	102.476	96.3554	95.6316	99.0008	110.963	96.5649	102.176	120.534	77.3935	112.138	103.355	113.648	113.854	105.854	111.119	94.7834	96.244	99.2716	96.7663	154.902	76.104	104.668	111.891		80.1177			0.00371408		78.9994			0.00209809		80.8476			0.00163765		79.7635			0.00157874		79.5696			0.00153537
106.825	100.133	81.6448	96.2011	104.703	106.373	108.97	106.682	121.23	81.4851	86.159	96.2915	88.0332	80.6534	100.454	89.7134	99.8129	118.384	112.504	110.234	188.005	93.4628	97.0581	126.175		80.1288			0.00372907		79.0053			0.00210173		80.8479			0.00163774		79.7659			0.00157952		79.5696			0.00153538
85.0907	105.587	106.546	99.0747	107.679	92.0261	107.353	102.352	97.6827	75.6846	81.5174	84.9615	71.1688	100.734	67.4839	79.7956	102.418	123.829	133.768	120.005	198.84	115.38	105.31	139.843		80.1332			0.00373502		79.0106			0.00210501		80.85			0.00163862		79.7762			0.00158272		79.5741			0.00153658
104.192	88.3267	100.638	97.7192	100.904	78.2419	98.1438	92.4298	82.31	88.7742	73.3964	81.4935	135.298	117.244	107.183	119.908	123.049	113.763	147.876	128.229	162.401	78.9184	108.124	116.481		80.1374			0.00374064		79.0212			0.00211152		80.8515			0.00163919		79.7786			0.00158347		79.5839			0.00153915
97.8414	93.463	109.082	100.129	105.148	97.5509	94.0799	98.9261	44.408	112.272	76.2099	77.6301	93.5579	121.238	118.241	111.012	105.652	133.173	79.204	106.01	164.442	94.4056	97.791	118.88		80.1374			0.00374065		79.0247			0.00211371		80.86			0.00164264		79.7792			0.00158365		79.5845			0.00153932
121.475	105.74	106.227	111.147	103.2	91.5381	96.8451	97.1944	83.8277	113.529	75.9299	91.0955	130.448	119.097	122.928	124.158	114.724	93.6334	105.785	104.714	157.438	100.456	65.2692	107.721		80.1461			0.00375236		79.0312			0.00211773		80.8614			0.00164319		79.7864			0.00158587		79.5853			0.00153952
109.519	94.8513	98.1044	100.825	90.6078	110.279	101.886	100.924	132.467	91.9062	92.0374	105.47	123.237	106.822	104.518	111.526	148.504	83.1177	96.5801	109.401	165.116	89.1244	88.6028	114.281		80.1469			0.00375349		79.032			0.00211822		80.8671			0.00164549		79.7894			0.00158682		79.586			0.0015397
92.9024	90.0091	87.2966	90.0694	105.29	92.5308	105.418	101.08	181.578	90.2973	98.6465	123.507	109.112	127.162	96.2281	110.834	120.396	77.0563	98.1187	98.5236	174.058	100.386	75.7038	116.716		80.1485			0.00375566		79.0334			0.00211908		80.8707			0.00164698		79.7922			0.0015877		79.5885			0.00154038
82.5694	92.8359	69.4637	81.623	103.156	98.0222	102.025	101.068	155.078	86.783	93.7301	111.864	129.497	136.854	59.2762	108.543	71.8722	78.8965	104.344	85.0375	170.279	120.25	73.9671	121.499		80.15			0.00375766		79.0394			0.0021228		80.8762			0.0016492		79.794			0.00158827		79.5908			0.00154099
105.856	95.093	98.6459	99.8649	113.817	83.0472	92.7987	96.5542	160.963	96.0096	73.427	110.133	90.7556	110.7	77.9208	93.1255	123.366	132.708	105.965	120.68	151.951	107.696	93.5812	117.743		80.1511			0.00375925		79.043			0.00212503		80.8818			0.00165147		79.7956			0.00158875		79.5965			0.00154249
87.1214	82.4593	115.282	94.9543	111.151	97.2084	103.472	103.944	154.993	94.0752	93.1508	114.073	112.171	118.375	142.658	124.401	131.224	107.365	97.4325	112.007	173.144	64.7996	129.352	122.432		80.1513			0.0037595		79.0486			0.00212854		80.9164			0.00166557		79.8003			0.00159023		79.599			0.00154315
110.577	78.3403	94.0369	94.3182	97.4085	80.2692	98.1439	91.9405	149.026	79.4247	85.5929	104.681	96.1812	97.629	116.14	103.317	87.8212	111.719	97.3368	98.9589	153.887	107.671	93.8238	118.461		80.1562			0.00376606		79.0525			0.00213097		80.9203			0.00166716		79.8091			0.00159297		79.599			0.00154315
90.8145	89.3056	105.064	95.0613	101.121	80.1531	86.5683	89.2809	168.929	87.4301	84.0333	113.464	120.677	150.301	135.447	135.475	99.6183	102.181	124.722	108.84	148.671	106.172	93.1809	116.008		80.1625			0.00377468		79.0526			0.00213099		80.9217			0.00166772		79.8113			0.00159368		79.6022			0.00154399
95.2887	93.3073	108.392	98.9959	93.8253	91.3019	106.436	97.1878	171.164	71.0386	100.469	114.224	94.5032	155.312	149.052	132.956	119.138	102.119	110.975	110.744	184.608	72.0153	120.421	125.681		80.163			0.00377541		79.0603			0.00213578		80.9263			0.00166963		79.8119			0.00159384		79.6176			0.00154807
103.176	99.7898	101.69	101.552	109.851	113.061	95.8972	106.27	174.12	116.233	69.8689	120.074	105.982	85.8125	108.981	100.258	123.776	132.162	63.6107	106.516	146.366	50.8065	118.771	105.314		80.1659			0.00377932		79.0669			0.0021399		80.932			0.00167197		79.8204			0.00159652		79.6205			0.00154885
93.0781	92.545	98.9436	94.8556	114.421	93.8265	112.404	106.884	184.39	106.336	86.4331	125.72	99.0283	109.235	126.043	111.435	79.6519	116.686	107.644	101.327	189.119	98.5112	101.14	129.59		80.1683			0.00378264		79.0676			0.00214033		80.9382			0.0016745		79.821			0.00159671		79.6275			0.0015507
96.7669	95.0934	100.064	97.308	108.911	120.9	124.568	118.126	176.727	86.3671	93.5223	118.872	100.739	117.233	134.374	117.448	79.3821	99.0238	114.448	97.6179	210.589	109.631	122.413	147.545		80.1693			0.00378391		79.0688			0.0021411		80.9407			0.00167554		79.8217			0.00159693		79.631			0.00155164
[truncated: 88,691 more rows]
[truncated: 4 more columns]

## Sheet: Figure 5d
	README:
[truncated: 4,502 more rows]

## Sheet: Fgure 5e
	README:
[truncated: 7 more rows]

## Sheet: Figure 5g
	README:
	The source data for Fig. 5h is provided here. It represents fluorescence intensity spectral scans (x-axis: Wavelength (nm), y-axis: Fluorescence Intensity (AU)) of sMEDUSA m1 and m2
[truncated: 48 more rows]

[truncated: 3 more sheets: Figure 5h, Figure 5i, Figure 5j]
