# Supplementary material for: Evolution of multivalent supramolecular assemblies of aptamers with target-defined spatial organization
Source: Nat Nanotechnol. 2025 Jun 6;20(8):1087–97. doi: 10.1038/s41565-025-01939-8 (PMC12373506; doi:10.1038/s41565-025-01939-8)
Supplement: Supplementary file 2 — Source Data Fig. 1. Numerical source data for panels b–d. Source Data Fig. 2. Full-length, unprocessed image of the gel in panels c and d. Source Data Fig. 3. Numerical source data for panels a, c–e. Source Data Fig. 4. Numerical source data for panels a–f. Source Data Fig. 5. Numerical source data for panels c–e, g–j. [file 41565_2025_1939_MOESM2_ESM.zip › Source data/Source data Figure 1/medusa source data Fig 1.xlsx]

## Sheet: Figure 1b
	README:
	Source Data for Fig. 1b: -Top: Initial PDF (probability density function) of dissociation constants at the single-ligand level, used as the starting distribution for the selection simulations. -Bottom: Initial PDF of linker lengths, used as the starting distribution for the selection simulations.
Top:			Bottom:
kD [10^x M]	Cycle 0		Linker length [nm]	Cycle 0
-14	0		0.5	0
-13.9	0		0.6	0
-13.8	0		0.7	0
-13.7	0		0.8	0
-13.6	0		0.9	0
-13.5	0		1	0
-13.4	0		1.1	0.122129
-13.3	0		1.2	0.160581
-13.2	0		1.3	0.189182
-13.1	0		1.4	0.220248
-13	0		1.5	0.252916
-12.9	0		1.6	0.286104
-12.8	0		1.7	0.321429
-12.7	0		1.8	0.355402
-12.6	0		1.9	0.387603
-12.5	0		2	0.416642
-12.4	0		2.1	0.444086
-12.3	0		2.2	0.465981
-12.2	0		2.3	0.482754
-12.1	0		2.4	0.49421
-12	0		2.5	0.499954
-11.9	0		2.6	0.498097
-11.8	0		2.7	0.490724
-11.7	0		2.8	0.477011
-11.6	0		2.9	0.456985
-11.5	0		3	0.434176
-11.4	0		3.1	0.40578
-11.3	0		3.2	0.37518
-11.2	0		3.3	0.341617
-11.1	0		3.4	0.307753
-11	0		3.5	0.273265
-10.9	0		3.6	0.239602
-10.8	0		3.7	0.207462
-10.7	0		3.8	0.177742
-10.6	0		3.9	0.150095
-10.5	0		4	0.0652927
-10.4	0		4.1	0
-10.3	0		4.2	0
-10.2	0		4.3	0
-10.1	0		4.4	0
-10	0		4.5	0
-9.9	0
-9.8	0
-9.7	0
-9.6	0
-9.5	0
-9.4	0
-9.3	0
-9.2	0
-9.1	0
-9	0
-8.9	0
-8.8	0
-8.7	0
-8.6	0
-8.5	0
-8.4	0
-8.3	0
-8.2	0
-8.1	0
-8	0
-7.9	0
-7.8	0
-7.7	0
-7.6	0
-7.5	0
-7.4	0
-7.3	0
-7.2	0
-7.1	0
-7	0
-6.9	0
-6.8	0
-6.7	0
-6.6	0
-6.5	0
-6.4	0
-6.3	1e-06
-6.2	4.33333e-06
-6.1	1.56667e-05
-6	4.73333e-05
-5.9	0.000162667
-5.8	0.000473
-5.7	0.00131533
-5.6	0.003389
-5.5	0.008097
-5.4	0.0182403
-5.3	0.0380147
-5.2	0.0738123
-5.1	0.133595
-5	0.223501
-4.9	0.347835
-4.8	0.501942
-4.7	0.676763
-4.6	0.846464
-4.5	0.984945
-4.4	1.0636
-4.3	1.07089
-4.2	0.998831
-4.1	0.868545
-4	0.701637
-3.9	0.52804
-3.8	0.368076
-3.7	0.238807
-3.6	0.14406
-3.5	0.0807883
-3.4	0.0422807
-3.3	0.0205363
-3.2	0.00917967
-3.1	0.00382867
-3	0.00147833

## Sheet: Figure 1c
	README:
	Source Data for Fig. 1c: This sheet shows the PDF (probability density function) of avidities for surviving particles across selection cycles (columns), derived by averaging 10 replicas. Cases include monovalent (Mono) and x+y systems (y∈Z), matching the figure.
mono	Average	Average	Average	Average	Average	Average	Average	Average		Cycle 0	Cycle 0	Cycle 0	Cycle 0	Cycle 0	Cycle 0	Cycle 0	Cycle 0	Cycle 0	Cycle 0	Cycle 1	Cycle 1	Cycle 1	Cycle 1	Cycle 1	Cycle 1	Cycle 1	Cycle 1	Cycle 1	Cycle 1	Cycle 2	Cycle 2	Cycle 2	Cycle 2	Cycle 2	Cycle 2	Cycle 2	Cycle 2	Cycle 2	Cycle 2	Cycle 3	Cycle 3	Cycle 3	Cycle 3	Cycle 3	Cycle 3	Cycle 3	Cycle 3	Cycle 3	Cycle 3
x axis	Cycle 0	Cycle 1	Cycle 2	Cycle 3	Cycle 4	Cycle 5	Cycle 6	Cycle 7		Replica 0	Replica 1	Replica 2	Replica 3	Replica 4	Replica 5	Replica 6	Replica 7	Replica 8	Replica 9	Replica 0	Replica 1	Replica 2	Replica 3	Replica 4	Replica 5	Replica 6	Replica 7	Replica 8	Replica 9	Replica 0	Replica 1	Replica 2	Replica 3	Replica 4	Replica 5	Replica 6	Replica 7	Replica 8	Replica 9	Replica 0	Replica 1	Replica 2	Replica 3	Replica 4	Replica 5	Replica 6	Replica 7	Replica 8	Replica 9
kD [10^x M]	0	0	0	0	0	0	0	0		0	0	0	0	0	0	0	0	0	0	0	0	0	0	0	0	0	0	0	0	0	0	0	0	0	0	0	0	0	0	0	0	0	0	0	0	0	0	0	0
-14	0	0	0	0	0	0	0	0		0	0	0	0	0	0	0	0	0	0	0	0	0	0	0	0	0	0	0	0	0	0	0	0	0	0	0	0	0	0	0	0	0	0	0	0	0	0	0	0
-13.9	0	0	0	0	0	0	0	0		0	0	0	0	0	0	0	0	0	0	0	0	0	0	0	0	0	0	0	0	0	0	0	0	0	0	0	0	0	0	0	0	0	0	0	0	0	0	0	0
-13.8	0	0	0	0	0	0	0	0		0	0	0	0	0	0	0	0	0	0	0	0	0	0	0	0	0	0	0	0	0	0	0	0	0	0	0	0	0	0	0	0	0	0	0	0	0	0	0	0
-13.7	0	0	0	0	0	0	0	0		0	0	0	0	0	0	0	0	0	0	0	0	0	0	0	0	0	0	0	0	0	0	0	0	0	0	0	0	0	0	0	0	0	0	0	0	0	0	0	0
-13.6	0	0	0	0	0	0	0	0		0	0	0	0	0	0	0	0	0	0	0	0	0	0	0	0	0	0	0	0	0	0	0	0	0	0	0	0	0	0	0	0	0	0	0	0	0	0	0	0
-13.5	0	0	0	0	0	0	0	0		0	0	0	0	0	0	0	0	0	0	0	0	0	0	0	0	0	0	0	0	0	0	0	0	0	0	0	0	0	0	0	0	0	0	0	0	0	0	0	0
-13.4	0	0	0	0	0	0	0	0		0	0	0	0	0	0	0	0	0	0	0	0	0	0	0	0	0	0	0	0	0	0	0	0	0	0	0	0	0	0	0	0	0	0	0	0	0	0	0	0
-13.3	0	0	0	0	0	0	0	0		0	0	0	0	0	0	0	0	0	0	0	0	0	0	0	0	0	0	0	0	0	0	0	0	0	0	0	0	0	0	0	0	0	0	0	0	0	0	0	0
-13.2	0	0	0	0	0	0	0	0		0	0	0	0	0	0	0	0	0	0	0	0	0	0	0	0	0	0	0	0	0	0	0	0	0	0	0	0	0	0	0	0	0	0	0	0	0	0	0	0
-13.1	0	0	0	0	0	0	0	0		0	0	0	0	0	0	0	0	0	0	0	0	0	0	0	0	0	0	0	0	0	0	0	0	0	0	0	0	0	0	0	0	0	0	0	0	0	0	0	0
-13	0	0	0	0	0	0	0	0		0	0	0	0	0	0	0	0	0	0	0	0	0	0	0	0	0	0	0	0	0	0	0	0	0	0	0	0	0	0	0	0	0	0	0	0	0	0	0	0
-12.9	0	0	0	0	0	0	0	0		0	0	0	0	0	0	0	0	0	0	0	0	0	0	0	0	0	0	0	0	0	0	0	0	0	0	0	0	0	0	0	0	0	0	0	0	0	0	0	0
-12.8	0	0	0	0	0	0	0	0		0	0	0	0	0	0	0	0	0	0	0	0	0	0	0	0	0	0	0	0	0	0	0	0	0	0	0	0	0	0	0	0	0	0	0	0	0	0	0	0
-12.7	0	0	0	0	0	0	0	0		0	0	0	0	0	0	0	0	0	0	0	0	0	0	0	0	0	0	0	0	0	0	0	0	0	0	0	0	0	0	0	0	0	0	0	0	0	0	0	0
-12.6	0	0	0	0	0	0	0	0		0	0	0	0	0	0	0	0	0	0	0	0	0	0	0	0	0	0	0	0	0	0	0	0	0	0	0	0	0	0	0	0	0	0	0	0	0	0	0	0
-12.5	0	0	0	0	0	0	0	0		0	0	0	0	0	0	0	0	0	0	0	0	0	0	0	0	0	0	0	0	0	0	0	0	0	0	0	0	0	0	0	0	0	0	0	0	0	0	0	0
-12.4	0	0	0	0	0	0	0	0		0	0	0	0	0	0	0	0	0	0	0	0	0	0	0	0	0	0	0	0	0	0	0	0	0	0	0	0	0	0	0	0	0	0	0	0	0	0	0	0
-12.3	0	0	0	0	0	0	0	0		0	0	0	0	0	0	0	0	0	0	0	0	0	0	0	0	0	0	0	0	0	0	0	0	0	0	0	0	0	0	0	0	0	0	0	0	0	0	0	0
-12.2	0	0	0	0	0	0	0	0		0	0	0	0	0	0	0	0	0	0	0	0	0	0	0	0	0	0	0	0	0	0	0	0	0	0	0	0	0	0	0	0	0	0	0	0	0	0	0	0
-12.1	0	0	0	0	0	0	0	0		0	0	0	0	0	0	0	0	0	0	0	0	0	0	0	0	0	0	0	0	0	0	0	0	0	0	0	0	0	0	0	0	0	0	0	0	0	0	0	0
-12	0	0	0	0	0	0	0	0		0	0	0	0	0	0	0	0	0	0	0	0	0	0	0	0	0	0	0	0	0	0	0	0	0	0	0	0	0	0	0	0	0	0	0	0	0	0	0	0
-11.9	0	0	0	0	0	0	0	0		0	0	0	0	0	0	0	0	0	0	0	0	0	0	0	0	0	0	0	0	0	0	0	0	0	0	0	0	0	0	0	0	0	0	0	0	0	0	0	0
-11.8	0	0	0	0	0	0	0	0		0	0	0	0	0	0	0	0	0	0	0	0	0	0	0	0	0	0	0	0	0	0	0	0	0	0	0	0	0	0	0	0	0	0	0	0	0	0	0	0
-11.7	0	0	0	0	0	0	0	0		0	0	0	0	0	0	0	0	0	0	0	0	0	0	0	0	0	0	0	0	0	0	0	0	0	0	0	0	0	0	0	0	0	0	0	0	0	0	0	0
-11.6	0	0	0	0	0	0	0	0		0	0	0	0	0	0	0	0	0	0	0	0	0	0	0	0	0	0	0	0	0	0	0	0	0	0	0	0	0	0	0	0	0	0	0	0	0	0	0	0
-11.5	0	0	0	0	0	0	0	0		0	0	0	0	0	0	0	0	0	0	0	0	0	0	0	0	0	0	0	0	0	0	0	0	0	0	0	0	0	0	0	0	0	0	0	0	0	0	0	0
-11.4	0	0	0	0	0	0	0	0		0	0	0	0	0	0	0	0	0	0	0	0	0	0	0	0	0	0	0	0	0	0	0	0	0	0	0	0	0	0	0	0	0	0	0	0	0	0	0	0
-11.3	0	0	0	0	0	0	0	0		0	0	0	0	0	0	0	0	0	0	0	0	0	0	0	0	0	0	0	0	0	0	0	0	0	0	0	0	0	0	0	0	0	0	0	0	0	0	0	0
-11.2	0	0	0	0	0	0	0	0		0	0	0	0	0	0	0	0	0	0	0	0	0	0	0	0	0	0	0	0	0	0	0	0	0	0	0	0	0	0	0	0	0	0	0	0	0	0	0	0
-11.1	0	0	0	0	0	0	0	0		0	0	0	0	0	0	0	0	0	0	0	0	0	0	0	0	0	0	0	0	0	0	0	0	0	0	0	0	0	0	0	0	0	0	0	0	0	0	0	0
-11	0	0	0	0	0	0	0	0		0	0	0	0	0	0	0	0	0	0	0	0	0	0	0	0	0	0	0	0	0	0	0	0	0	0	0	0	0	0	0	0	0	0	0	0	0	0	0	0
-10.9	0	0	0	0	0	0	0	0		0	0	0	0	0	0	0	0	0	0	0	0	0	0	0	0	0	0	0	0	0	0	0	0	0	0	0	0	0	0	0	0	0	0	0	0	0	0	0	0
-10.8	0	0	0	0	0	0	0	0		0	0	0	0	0	0	0	0	0	0	0	0	0	0	0	0	0	0	0	0	0	0	0	0	0	0	0	0	0	0	0	0	0	0	0	0	0	0	0	0
-10.7	0	0	0	0	0	0	0	0		0	0	0	0	0	0	0	0	0	0	0	0	0	0	0	0	0	0	0	0	0	0	0	0	0	0	0	0	0	0	0	0	0	0	0	0	0	0	0	0
-10.6	0	0	0	0	0	0	0	0		0	0	0	0	0	0	0	0	0	0	0	0	0	0	0	0	0	0	0	0	0	0	0	0	0	0	0	0	0	0	0	0	0	0	0	0	0	0	0	0
-10.5	0	0	0	0	0	0	0	0		0	0	0	0	0	0	0	0	0	0	0	0	0	0	0	0	0	0	0	0	0	0	0	0	0	0	0	0	0	0	0	0	0	0	0	0	0	0	0	0
-10.4	0	0	0	0	0	0	0	0		0	0	0	0	0	0	0	0	0	0	0	0	0	0	0	0	0	0	0	0	0	0	0	0	0	0	0	0	0	0	0	0	0	0	0	0	0	0	0	0
-10.3	0	0	0	0	0	0	0	0		0	0	0	0	0	0	0	0	0	0	0	0	0	0	0	0	0	0	0	0	0	0	0	0	0	0	0	0	0	0	0	0	0	0	0	0	0	0	0	0
-10.2	0	0	0	0	0	0	0	0		0	0	0	0	0	0	0	0	0	0	0	0	0	0	0	0	0	0	0	0	0	0	0	0	0	0	0	0	0	0	0	0	0	0	0	0	0	0	0	0
-10.1	0	0	0	0	0	0	0	0		0	0	0	0	0	0	0	0	0	0	0	0	0	0	0	0	0	0	0	0	0	0	0	0	0	0	0	0	0	0	0	0	0	0	0	0	0	0	0	0
-10	0	0	0	0	0	0	0	0		0	0	0	0	0	0	0	0	0	0	0	0	0	0	0	0	0	0	0	0	0	0	0	0	0	0	0	0	0	0	0	0	0	0	0	0	0	0	0	0
-9.9	0	0	0	0	0	0	0	0		0	0	0	0	0	0	0	0	0	0	0	0	0	0	0	0	0	0	0	0	0	0	0	0	0	0	0	0	0	0	0	0	0	0	0	0	0	0	0	0
-9.8	0	0	0	0	0	0	0	0		0	0	0	0	0	0	0	0	0	0	0	0	0	0	0	0	0	0	0	0	0	0	0	0	0	0	0	0	0	0	0	0	0	0	0	0	0	0	0	0
-9.7	0	0	0	0	0	0	0	0		0	0	0	0	0	0	0	0	0	0	0	0	0	0	0	0	0	0	0	0	0	0	0	0	0	0	0	0	0	0	0	0	0	0	0	0	0	0	0	0
-9.6	0	0	0	0	0	0	0	0		0	0	0	0	0	0	0	0	0	0	0	0	0	0	0	0	0	0	0	0	0	0	0	0	0	0	0	0	0	0	0	0	0	0	0	0	0	0	0	0
-9.5	0	0	0	0	0	0	0	0		0	0	0	0	0	0	0	0	0	0	0	0	0	0	0	0	0	0	0	0	0	0	0	0	0	0	0	0	0	0	0	0	0	0	0	0	0	0	0	0
-9.4	0	0	0	0	0	0	0	0		0	0	0	0	0	0	0	0	0	0	0	0	0	0	0	0	0	0	0	0	0	0	0	0	0	0	0	0	0	0	0	0	0	0	0	0	0	0	0	0
-9.3	0	0	0	0	0	0	0	0		0	0	0	0	0	0	0	0	0	0	0	0	0	0	0	0	0	0	0	0	0	0	0	0	0	0	0	0	0	0	0	0	0	0	0	0	0	0	0	0
-9.2	0	0	0	0	0	0	0	0		0	0	0	0	0	0	0	0	0	0	0	0	0	0	0	0	0	0	0	0	0	0	0	0	0	0	0	0	0	0	0	0	0	0	0	0	0	0	0	0
-9.1	0	0	0	0	0	0	0	0		0	0	0	0	0	0	0	0	0	0	0	0	0	0	0	0	0	0	0	0	0	0	0	0	0	0	0	0	0	0	0	0	0	0	0	0	0	0	0	0
-9	0	0	0	0	0	0	0	0		0	0	0	0	0	0	0	0	0	0	0	0	0	0	0	0	0	0	0	0	0	0	0	0	0	0	0	0	0	0	0	0	0	0	0	0	0	0	0	0
-8.9	0	0	0	0	0	0	0	0		0	0	0	0	0	0	0	0	0	0	0	0	0	0	0	0	0	0	0	0	0	0	0	0	0	0	0	0	0	0	0	0	0	0	0	0	0	0	0	0
-8.8	0	0	0	0	0	0	0	0		0	0	0	0	0	0	0	0	0	0	0	0	0	0	0	0	0	0	0	0	0	0	0	0	0	0	0	0	0	0	0	0	0	0	0	0	0	0	0	0
-8.7	0	0	0	0	0	0	0	0		0	0	0	0	0	0	0	0	0	0	0	0	0	0	0	0	0	0	0	0	0	0	0	0	0	0	0	0	0	0	0	0	0	0	0	0	0	0	0	0
-8.6	0	0	0	0	0	0	0	0		0	0	0	0	0	0	0	0	0	0	0	0	0	0	0	0	0	0	0	0	0	0	0	0	0	0	0	0	0	0	0	0	0	0	0	0	0	0	0	0
-8.5	0	0	0	0	0	0	0	0		0	0	0	0	0	0	0	0	0	0	0	0	0	0	0	0	0	0	0	0	0	0	0	0	0	0	0	0	0	0	0	0	0	0	0	0	0	0	0	0
-8.4	0	0	0	0	0	0	0	0		0	0	0	0	0	0	0	0	0	0	0	0	0	0	0	0	0	0	0	0	0	0	0	0	0	0	0	0	0	0	0	0	0	0	0	0	0	0	0	0
-8.3	0	0	0	0	0	0	0	0		0	0	0	0	0	0	0	0	0	0	0	0	0	0	0	0	0	0	0	0	0	0	0	0	0	0	0	0	0	0	0	0	0	0	0	0	0	0	0	0
-8.2	0	0	0	0	0	0	0	0		0	0	0	0	0	0	0	0	0	0	0	0	0	0	0	0	0	0	0	0	0	0	0	0	0	0	0	0	0	0	0	0	0	0	0	0	0	0	0	0
-8.1	0	0	0	0	0	0	0	0		0	0	0	0	0	0	0	0	0	0	0	0	0	0	0	0	0	0	0	0	0	0	0	0	0	0	0	0	0	0	0	0	0	0	0	0	0	0	0	0
-8	0	0	0	0	0	0	0	0		0	0	0	0	0	0	0	0	0	0	0	0	0	0	0	0	0	0	0	0	0	0	0	0	0	0	0	0	0	0	0	0	0	0	0	0	0	0	0	0
-7.9	0	0	0	0	0	0	0	0		0	0	0	0	0	0	0	0	0	0	0	0	0	0	0	0	0	0	0	0	0	0	0	0	0	0	0	0	0	0	0	0	0	0	0	0	0	0	0	0
-7.8	0	0	0	0	0	0	0	0		0	0	0	0	0	0	0	0	0	0	0	0	0	0	0	0	0	0	0	0	0	0	0	0	0	0	0	0	0	0	0	0	0	0	0	0	0	0	0	0
-7.7	0	0	0	0	0	0	0	0		0	0	0	0	0	0	0	0	0	0	0	0	0	0	0	0	0	0	0	0	0	0	0	0	0	0	0	0	0	0	0	0	0	0	0	0	0	0	0	0
-7.6	0	0	0	0	0	0	0	0		0	0	0	0	0	0	0	0	0	0	0	0	0	0	0	0	0	0	0	0	0	0	0	0	0	0	0	0	0	0	0	0	0	0	0	0	0	0	0	0
-7.5	0	0	0	0	0	0	0	0		0	0	0	0	0	0	0	0	0	0	0	0	0	0	0	0	0	0	0	0	0	0	0	0	0	0	0	0	0	0	0	0	0	0	0	0	0	0	0	0
-7.4	0	0	0	0	0	0	0	0		0	0	0	0	0	0	0	0	0	0	0	0	0	0	0	0	0	0	0	0	0	0	0	0	0	0	0	0	0	0	0	0	0	0	0	0	0	0	0	0
-7.3	0	0	0	0	0	0	0	0		0	0	0	0	0	0	0	0	0	0	0	0	0	0	0	0	0	0	0	0	0	0	0	0	0	0	0	0	0	0	0	0	0	0	0	0	0	0	0	0
-7.2	0	0	0	0	0	0	0	0		0	0	0	0	0	0	0	0	0	0	0	0	0	0	0	0	0	0	0	0	0	0	0	0	0	0	0	0	0	0	0	0	0	0	0	0	0	0	0	0
-7.1	0	0	0	0	0	0	0	0		0	0	0	0	0	0	0	0	0	0	0	0	0	0	0	0	0	0	0	0	0	0	0	0	0	0	0	0	0	0	0	0	0	0	0	0	0	0	0	0
-7	0	0	0	0	0	0	0	0		0	0	0	0	0	0	0	0	0	0	0	0	0	0	0	0	0	0	0	0	0	0	0	0	0	0	0	0	0	0	0	0	0	0	0	0	0	0	0	0
-6.9	0	0	0	0	0	0	0	0		0	0	0	0	0	0	0	0	0	0	0	0	0	0	0	0	0	0	0	0	0	0	0	0	0	0	0	0	0	0	0	0	0	0	0	0	0	0	0	0
-6.8	0	0	0	0	0	0	0	0		0	0	0	0	0	0	0	0	0	0	0	0	0	0	0	0	0	0	0	0	0	0	0	0	0	0	0	0	0	0	0	0	0	0	0	0	0	0	0	0
-6.7	0	0	0	0	0	0	0	0		0	0	0	0	0	0	0	0	0	0	0	0	0	0	0	0	0	0	0	0	0	0	0	0	0	0	0	0	0	0	0	0	0	0	0	0	0	0	0	0
-6.6	0	0	0	0	0	0	0	0		0	0	0	0	0	0	0	0	0	0	0	0	0	0	0	0	0	0	0	0	0	0	0	0	0	0	0	0	0	0	0	0	0	0	0	0	0	0	0	0
-6.5	0	0	0	0	0	0	0	0		0	0	0	0	0	0	0	0	0	0	0	0	0	0	0	0	0	0	0	0	0	0	0	0	0	0	0	0	0	0	0	0	0	0	0	0	0	0	0	0
-6.4	0	0	0	0	0	0	0	0		0	0	0	0	0	0	0	0	0	0	0	0	0	0	0	0	0	0	0	0	0	0	0	0	0	0	0	0	0	0	0	0	0	0	0	0	0	0	0	0
-6.3	0	0	0	0	0	0	0	0		0	0	0	0	0	0	0	0	0	0	0	0	0	0	0	0	0	0	0	0	0	0	0	0	0	0	0	0	0	0	0	0	0	0	0	0	0	0	0	0
-6.2	1e-05	0	0	0	0	0	0	0		2e-05	1e-05	1e-05	2e-05	1e-05	1e-05	0	0	0	2e-05	0	0	0	0	0	0	0	0	0	0	0	0	0	0	0	0	0	0	0	0	0	0	0	0	0	0	0	0	0	0
-6.1	4.2e-05	0.000964	0.009223	0.049484	0.142384	0.240763	0.33477	0.428168		5e-05	2e-05	7e-05	2e-05	5e-05	4e-05	4e-05	3e-05	4e-05	6e-05	0	0	0	0.00964	0	0	0	0	0	0	0	0	0	0.09223	0	0	0	0	0	0	0	0	0	0.49484	0	0	0	0	0	0
-6	0.000161	0.001761	0.022207	0.101219	0.226365	0.314068	0.348965	0.352593		9e-05	0.00015	0.00013	0.00023	0.00018	0.00022	0.00012	0.00021	0.00013	0.00015	0	0	0	0.01761	0	0	0	0	0	0	0	0	0	0.22207	0	0	0	0	0	0	0	0	0	1.01219	0	0	0	0	0	0
-5.9	0.000488	0.002804	0.025004	0.103782	0.204554	0.266571	0.305659	0.326038		0.00047	0.00033	0.00064	0.0005	0.00052	0.00043	0.00054	0.0004	0.00056	0.00049	0	0	0	0.02208	0	0	0	0	0.00596	0	0	0	0	0.18992	0	0	0	0	0.06012	0	0	0	0	0.79585	0	0	0	0	0.24197	0
-5.8	0.001326	0.008056	0.058254	0.208811	0.390816	0.520595	0.604169	0.66646		0.00125	0.00131	0.00127	0.00139	0.00147	0.00128	0.00158	0.00121	0.00126	0.00124	0	0	0.00804	0.03911	0	0	0	0	0.03341	0	0	0	0.05946	0.29465	0	0	0	0	0.22843	0	0	0	0.19327	1.05996	0	0	0	0	0.83488	0
-5.7	0.003445	0.016793	0.091768	0.276977	0.479638	0.621761	0.703033	0.745885		0.00347	0.00355	0.00335	0.00323	0.00348	0.00363	0.00356	0.00357	0.00334	0.00327	0	0	0.09823	0.02817	0	0	0	0	0.04153	0	0	0	0.54037	0.14416	0	0	0	0	0.23315	0	0	0	1.71632	0.35162	0	0	0	0	0.70183	0
-5.6	0.008131	0.274449	0.706566	1.22676	1.37057	1.3734	1.33621	1.27737		0.00805	0.00802	0.00826	0.00835	0.00799	0.00769	0.00784	0.00786	0.00844	0.00881	0	0	0.07486	0.06132	0	0	2.50039	0	0.10792	0	0	0	0.35648	0.3302	0	0	5.83669	0	0.54229	0	0	0	0.94435	0.6496	0	0	9.37702	0	1.29666	0
-5.5	0.018227	0.051604	0.189835	0.343977	0.372585	0.290524	0.208754	0.132374		0.01827	0.01839	0.01768	0.0186	0.01779	0.01819	0.01795	0.01894	0.01849	0.01797	0	0	0.22629	0.11747	0	0	0	0	0.17228	0	0	0	0.74373	0.45007	0	0	0	0	0.70455	0	0	0	1.47165	0.73537	0	0	0	0	1.23275	0
-5.4	0.037967	0.568006	1.02353	1.25199	1.23363	1.14647	1.07911	1.04137		0.03818	0.03816	0.03784	0.03758	0.03821	0.03801	0.03869	0.03715	0.03816	0.03769	0	5.00017	0.21676	0.23399	0	0	0	0	0.22914	0	0	8.17878	0.58096	0.77071	0	0	0	0	0.70485	0	0	9.54353	0.91573	1.06129	0	0	0	0	0.99933	0
-5.3	0.07343	0.925428	1.78805	1.86617	1.84414	1.73532	1.7484	1.73809		0.07253	0.07271	0.07424	0.07292	0.07406	0.07349	0.0739	0.07453	0.07237	0.07355	3.06459	0	0.39164	0.34505	0	0	2.50975	0	0.44976	2.49349	6.59684	0	0.91563	0.79514	0	0	2.71307	0	1.13829	5.7215	6.19539	0	1.09542	0.80375	0	0	0.34991	0	1.32557	8.89162
-5.2	0.132735	0.431825	0.675861	0.653919	0.512908	0.435078	0.31873	0.288108		0.133	0.13278	0.13173	0.13573	0.13195	0.13317	0.13121	0.13329	0.13186	0.13263	1.94514	0	0.40701	0.45338	0	0	0.91353	0	0.59919	0	3.40316	0	0.79668	0.88007	0	0	0.57057	0	1.10813	0	3.80461	0	0.78934	0.69872	0	0	0.20542	0	1.0411	0
-5.1	0.223319	0.751195	0.548516	0.415169	0.25861	0.33188	0.310077	0.297658		0.22247	0.22335	0.22187	0.22476	0.22174	0.22329	0.22255	0.22306	0.22581	0.22429	0	0	0.77537	0.63619	0	0	1.58401	1.41556	0.59423	2.50659	0	0.04075	1.10527	0.98753	0	0	0.60209	1.16558	0.87086	0.71308	0	0.00092	0.85581	0.62256	0	0	0.06765	1.37212	0.6779	0.55473
-5	0.346756	1.64768	1.62416	1.15241	0.891515	0.712477	0.70012	0.705616		0.34825	0.3472	0.34619	0.3469	0.34762	0.34545	0.34535	0.34722	0.34707	0.34631	0	4.99983	1.09533	0.8998	0	0	0	3.58216	0.89979	4.99992	0	1.78047	1.14549	1.19337	0	0	0	7.58963	0.96724	3.56542	0	0.45555	0.70311	0.63555	0	0	0	8.62788	0.54839	0.55365
-4.9	0.503761	0.7792	0.789077	1.13107	1.03663	1.00672	1.0014	1.0001		0.50589	0.50411	0.50332	0.50357	0.50341	0.50177	0.50423	0.50224	0.50397	0.5051	0	0	0.9097	0.92657	5.00169	0	0	0	0.95404	0	0	0	0.97399	0.9666	5.00637	0	0	0	0.94381	0	0	0	0.46558	0.40094	10	0	0	0	0.44422	0
-4.8	0.677339	1.31912	0.862465	1.08982	1.0191	1.00288	1.00037	1.00015		0.67419	0.67822	0.67833	0.67843	0.67636	0.67721	0.68219	0.67633	0.67376	0.67837	0	0	1.15617	1.01417	0	5.00396	0	5.00228	1.01467	0	0	0	0.91597	0.72558	0	5.00957	0	1.24479	0.72874	0	0	0	0.3944	0.22335	0	10	0	0	0.28041	0
-4.7	0.845172	0.300709	0.185311	0.054947	0.008085	0.001214	0.000239	2e-05		0.8462	0.84632	0.84641	0.83808	0.84374	0.8526	0.84603	0.8449	0.84191	0.84553	0	0	0.93374	1.15148	0	0	0	0	0.92187	0	0	0	0.62031	0.67967	0	0	0	0	0.55313	0	0	0	0.20555	0.19551	0	0	0	0	0.14841	0
-4.6	0.986135	0.810852	0.646555	0.042566	0.006035	0.000156	0	0		0.98152	0.98488	0.98451	0.98548	0.9913	0.98196	0.992	0.98844	0.98534	0.98592	0	0	1.02163	1.11137	0	4.99604	0	0	0.97948	0	0	0	0.53807	0.48872	0	4.99043	0	0	0.44833	0	0	0	0.16592	0.13694	0	0	0	0	0.1228	0
-4.5	1.06445	0.754244	0.588255	0.01665	0.001665	8.4e-05	0	0		1.06458	1.06809	1.06697	1.06125	1.06312	1.06529	1.06497	1.0623	1.06627	1.06164	0	0	0.77174	0.96285	4.99831	0	0	0	0.80954	0	0	0	0.30664	0.29119	4.99363	0	0	0	0.29109	0	0	0	0.04773	0.05832	0	0	0	0	0.06045	0
-4.4	1.0725	0.450925	0.086192	0.008354	0.000536	3.1e-05	0	0		1.07237	1.07357	1.06936	1.07772	1.07154	1.0757	1.06901	1.07072	1.07268	1.07231	0	0	0.67997	0.60817	0	0	2.49232	0	0.72879	0	0	0	0.1795	0.21494	0	0	0.27758	0	0.1899	0	0	0	0.02128	0.04225	0	0	0	0	0.02001	0
-4.3	0.999584	0.648112	0.035642	0.003992	0.000232	0	0	0		1.00243	0.9939	1.00228	0.99881	0.99873	0.99831	0.99777	1.00099	1.00155	1.00107	4.99027	0	0.41868	0.57058	0	0	0	0	0.50159	0	0	0	0.08525	0.14822	0	0	0	0	0.12295	0	0	0	0.01139	0.01427	0	0	0	0	0.01426	0
-4.2	0.868181	0.114279	0.024086	0.001335	0	0	0	0		0.86832	0.86515	0.86699	0.86812	0.86902	0.86523	0.86815	0.87317	0.87086	0.8668	0	0	0.38333	0.3338	0	0	0	0	0.42566	0	0	0	0.06363	0.0673	0	0	0	0	0.10993	0	0	0	0.00315	0.00326	0	0	0	0	0.00694	0
-4.1	0.702094	0.06297	0.01178	0.000212	0	0	0	0		0.70474	0.7043	0.70488	0.70435	0.70332	0.70399	0.6988	0.70282	0.6981	0.69564	0	0	0.19216	0.19608	0	0	0	0	0.24146	0	0	0	0.03787	0.0358	0	0	0	0	0.04413	0	0	0	0	0	0	0	0	0	0.00212	0
-4	0.526347	0.028919	0.002398	0	0	0	0	0		0.52681	0.52996	0.52786	0.52572	0.52793	0.52504	0.52114	0.52501	0.52746	0.52654	0	0	0.10113	0.10974	0	0	0	0	0.07832	0	0	0	0.01414	0.00918	0	0	0	0	0.00066	0	0	0	0	0	0	0	0	0	0	0
-3.9	0.366705	0.027698	0.003034	0.000209	0	0	0	0		0.36554	0.36495	0.36479	0.36774	0.36669	0.36822	0.37006	0.36509	0.36714	0.36683	0	0	0.0853	0.0917	0	0	0	0	0.09998	0	0	0	0.0117	0.01384	0	0	0	0	0.0048	0	0	0	0	0.00209	0	0	0	0	0	0
-3.8	0.238449	0.015077	0.001049	0.000177	0	0	0	0		0.23775	0.23822	0.23778	0.23907	0.24032	0.23644	0.23978	0.23574	0.23838	0.24101	0	0	0.03986	0.03131	0	0	0	0	0.0796	0	0	0	0.00856	0.00193	0	0	0	0	0	0	0	0	0	0.00177	0	0	0	0	0	0
-3.7	0.144511	0.007322	0.001183	0	0	0	0	0		0.14442	0.14533	0.14341	0.14354	0.14194	0.14437	0.14378	0.14597	0.14567	0.14668	0	0	0.01306	0.02837	0	0	0	0	0.03179	0	0	0	0.0003	0.00691	0	0	0	0	0.00462	0	0	0	0	0	0	0	0	0	0	0
-3.6	0.081117	0	0	0	0	0	0	0		0.08	0.08107	0.08157	0.08123	0.08002	0.08105	0.08054	0.08116	0.0817	0.08283	0	0	0	0	0	0	0	0	0	0	0	0	0	0	0	0	0	0	0	0	0	0	0	0	0	0	0	0	0	0
-3.5	0.041991	0	0	0	0	0	0	0		0.04253	0.04068	0.04255	0.04138	0.04196	0.04246	0.04206	0.04225	0.04233	0.04171	0	0	0	0	0	0	0	0	0	0	0	0	0	0	0	0	0	0	0	0	0	0	0	0	0	0	0	0	0	0
-3.4	0.020279	0	0	0	0	0	0	0		0.02095	0.02039	0.02037	0.01951	0.02077	0.02018	0.02071	0.0201	0.01979	0.02002	0	0	0	0	0	0	0	0	0	0	0	0	0	0	0	0	0	0	0	0	0	0	0	0	0	0	0	0	0	0
-3.3	0.009184	0	0	0	0	0	0	0		0.00953	0.00898	0.00924	0.00925	0.0092	0.00905	0.00876	0.00908	0.00923	0.00952	0	0	0	0	0	0	0	0	0	0	0	0	0	0	0	0	0	0	0	0	0	0	0	0	0	0	0	0	0	0
-3.2	0.003805	0	0	0	0	0	0	0		0.004	0.00365	0.00363	0.00418	0.00323	0.00393	0.00416	0.0037	0.00374	0.00383	0	0	0	0	0	0	0	0	0	0	0	0	0	0	0	0	0	0	0	0	0	0	0	0	0	0	0	0	0	0
-3.1	0.001526	0	0	0	0	0	0	0		0.00145	0.00155	0.00152	0.00144	0.00153	0.00145	0.00168	0.00154	0.00171	0.00139	0	0	0	0	0	0	0	0	0	0	0	0	0	0	0	0	0	0	0	0	0	0	0	0	0	0	0	0	0	0
-3
x-10 nm	Average	Average	Average	Average	Average	Average	Average	Average		Cycle 0	Cycle 0	Cycle 0	Cycle 0	Cycle 0	Cycle 0	Cycle 0	Cycle 0	Cycle 0	Cycle 0	Cycle 1	Cycle 1	Cycle 1	Cycle 1	Cycle 1	Cycle 1	Cycle 1	Cycle 1	Cycle 1	Cycle 1	Cycle 2	Cycle 2	Cycle 2	Cycle 2	Cycle 2	Cycle 2	Cycle 2	Cycle 2	Cycle 2	Cycle 2	Cycle 3	Cycle 3	Cycle 3	Cycle 3	Cycle 3	Cycle 3	Cycle 3	Cycle 3	Cycle 3	Cycle 3
x axis	Cycle 0	Cycle 1	Cycle 2	Cycle 3	Cycle 4	Cycle 5	Cycle 6	Cycle 7		Replica 0	Replica 1	Replica 2	Replica 3	Replica 4	Replica 5	Replica 6	Replica 7	Replica 8	Replica 9	Replica 0	Replica 1	Replica 2	Replica 3	Replica 4	Replica 5	Replica 6	Replica 7	Replica 8	Replica 9	Replica 0	Replica 1	Replica 2	Replica 3	Replica 4	Replica 5	Replica 6	Replica 7	Replica 8	Replica 9	Replica 0	Replica 1	Replica 2	Replica 3	Replica 4	Replica 5	Replica 6	Replica 7	Replica 8	Replica 9
Avidity [10^x M]	0	0	0	0	0	0	0	0		0	0	0	0	0	0	0	0	0	0	0	0	0	0	0	0	0	0	0	0	0	0	0	0	0	0	0	0	0	0	0	0	0	0	0	0	0	0	0	0
-14	0	0	0	0	0	0	0	0		0	0	0	0	0	0	0	0	0	0	0	0	0	0	0	0	0	0	0	0	0	0	0	0	0	0	0	0	0	0	0	0	0	0	0	0	0	0	0	0
-13.9	0	0	0	0	0	0	0	0		0	0	0	0	0	0	0	0	0	0	0	0	0	0	0	0	0	0	0	0	0	0	0	0	0	0	0	0	0	0	0	0	0	0	0	0	0	0	0	0
-13.8	0	0	0	0	0	0	0	0		0	0	0	0	0	0	0	0	0	0	0	0	0	0	0	0	0	0	0	0	0	0	0	0	0	0	0	0	0	0	0	0	0	0	0	0	0	0	0	0
-13.7	0	0	0	0	0	0	0	0		0	0	0	0	0	0	0	0	0	0	0	0	0	0	0	0	0	0	0	0	0	0	0	0	0	0	0	0	0	0	0	0	0	0	0	0	0	0	0	0
-13.6	0	0	0	0	0	0	0	0		0	0	0	0	0	0	0	0	0	0	0	0	0	0	0	0	0	0	0	0	0	0	0	0	0	0	0	0	0	0	0	0	0	0	0	0	0	0	0	0
-13.5	0	0	0	0	0	0	0	0		0	0	0	0	0	0	0	0	0	0	0	0	0	0	0	0	0	0	0	0	0	0	0	0	0	0	0	0	0	0	0	0	0	0	0	0	0	0	0	0
-13.4	0	0	0	0	0	0	0	0		0	0	0	0	0	0	0	0	0	0	0	0	0	0	0	0	0	0	0	0	0	0	0	0	0	0	0	0	0	0	0	0	0	0	0	0	0	0	0	0
-13.3	0	0	0	0	0	0	0	0		0	0	0	0	0	0	0	0	0	0	0	0	0	0	0	0	0	0	0	0	0	0	0	0	0	0	0	0	0	0	0	0	0	0	0	0	0	0	0	0
-13.2	0	0	0	0	0	0	0	0		0	0	0	0	0	0	0	0	0	0	0	0	0	0	0	0	0	0	0	0	0	0	0	0	0	0	0	0	0	0	0	0	0	0	0	0	0	0	0	0
-13.1	0	0	0	0	0	0	0	0		0	0	0	0	0	0	0	0	0	0	0	0	0	0	0	0	0	0	0	0	0	0	0	0	0	0	0	0	0	0	0	0	0	0	0	0	0	0	0	0
-13	0	0	0	0	0	0	0	0		0	0	0	0	0	0	0	0	0	0	0	0	0	0	0	0	0	0	0	0	0	0	0	0	0	0	0	0	0	0	0	0	0	0	0	0	0	0	0	0
-12.9	0	0	0	0	0	0	0	0		0	0	0	0	0	0	0	0	0	0	0	0	0	0	0	0	0	0	0	0	0	0	0	0	0	0	0	0	0	0	0	0	0	0	0	0	0	0	0	0
-12.8	0	0	0	0	0	0	0	0		0	0	0	0	0	0	0	0	0	0	0	0	0	0	0	0	0	0	0	0	0	0	0	0	0	0	0	0	0	0	0	0	0	0	0	0	0	0	0	0
-12.7	0	0	0	0	0	0	0	0		0	0	0	0	0	0	0	0	0	0	0	0	0	0	0	0	0	0	0	0	0	0	0	0	0	0	0	0	0	0	0	0	0	0	0	0	0	0	0	0
-12.6	0	0	0	0	0	0	0	0		0	0	0	0	0	0	0	0	0	0	0	0	0	0	0	0	0	0	0	0	0	0	0	0	0	0	0	0	0	0	0	0	0	0	0	0	0	0	0	0
-12.5	0	0	0	0	0	0	0	0		0	0	0	0	0	0	0	0	0	0	0	0	0	0	0	0	0	0	0	0	0	0	0	0	0	0	0	0	0	0	0	0	0	0	0	0	0	0	0	0
-12.4	0	0	0	0	0	0	0	0		0	0	0	0	0	0	0	0	0	0	0	0	0	0	0	0	0	0	0	0	0	0	0	0	0	0	0	0	0	0	0	0	0	0	0	0	0	0	0	0
-12.3	0	0	0	0	0	0	0	0		0	0	0	0	0	0	0	0	0	0	0	0	0	0	0	0	0	0	0	0	0	0	0	0	0	0	0	0	0	0	0	0	0	0	0	0	0	0	0	0
-12.2	0	0	0	0	0	0	0	0		0	0	0	0	0	0	0	0	0	0	0	0	0	0	0	0	0	0	0	0	0	0	0	0	0	0	0	0	0	0	0	0	0	0	0	0	0	0	0	0
-12.1	0	0	0	0	0	0	0	0		0	0	0	0	0	0	0	0	0	0	0	0	0	0	0	0	0	0	0	0	0	0	0	0	0	0	0	0	0	0	0	0	0	0	0	0	0	0	0	0
-12	0	0	0	0	0	0	0	0		0	0	0	0	0	0	0	0	0	0	0	0	0	0	0	0	0	0	0	0	0	0	0	0	0	0	0	0	0	0	0	0	0	0	0	0	0	0	0	0
-11.9	0	0	0	0	0	0	0	0		0	0	0	0	0	0	0	0	0	0	0	0	0	0	0	0	0	0	0	0	0	0	0	0	0	0	0	0	0	0	0	0	0	0	0	0	0	0	0	0
-11.8	0	0	0	0	0	0	0	0		0	0	0	0	0	0	0	0	0	0	0	0	0	0	0	0	0	0	0	0	0	0	0	0	0	0	0	0	0	0	0	0	0	0	0	0	0	0	0	0
-11.7	0	0	0	0	0	0	0	0		0	0	0	0	0	0	0	0	0	0	0	0	0	0	0	0	0	0	0	0	0	0	0	0	0	0	0	0	0	0	0	0	0	0	0	0	0	0	0	0
-11.6	0	0	0	0	0	0	0	0		0	0	0	0	0	0	0	0	0	0	0	0	0	0	0	0	0	0	0	0	0	0	0	0	0	0	0	0	0	0	0	0	0	0	0	0	0	0	0	0
-11.5	0	0	0	0	0	0	0	0		0	0	0	0	0	0	0	0	0	0	0	0	0	0	0	0	0	0	0	0	0	0	0	0	0	0	0	0	0	0	0	0	0	0	0	0	0	0	0	0
-11.4	0	0	0	0	0	0	0	0		0	0	0	0	0	0	0	0	0	0	0	0	0	0	0	0	0	0	0	0	0	0	0	0	0	0	0	0	0	0	0	0	0	0	0	0	0	0	0	0
-11.3	0	0	0	0	0	0	0	0		0	0	0	0	0	0	0	0	0	0	0	0	0	0	0	0	0	0	0	0	0	0	0	0	0	0	0	0	0	0	0	0	0	0	0	0	0	0	0	0
-11.2	0	0	0	0	0	0	0	0		0	0	0	0	0	0	0	0	0	0	0	0	0	0	0	0	0	0	0	0	0	0	0	0	0	0	0	0	0	0	0	0	0	0	0	0	0	0	0	0
-11.1	0	0	0	0	0	0	0	0		0	0	0	0	0	0	0	0	0	0	0	0	0	0	0	0	0	0	0	0	0	0	0	0	0	0	0	0	0	0	0	0	0	0	0	0	0	0	0	0
-11	0	0	0	0	0	0	0	0		0	0	0	0	0	0	0	0	0	0	0	0	0	0	0	0	0	0	0	0	0	0	0	0	0	0	0	0	0	0	0	0	0	0	0	0	0	0	0	0
-10.9	0	0	0	0	0	0	0	0		0	0	0	0	0	0	0	0	0	0	0	0	0	0	0	0	0	0	0	0	0	0	0	0	0	0	0	0	0	0	0	0	0	0	0	0	0	0	0	0
-10.8	0	0	0	0	0	0	0	0		0	0	0	0	0	0	0	0	0	0	0	0	0	0	0	0	0	0	0	0	0	0	0	0	0	0	0	0	0	0	0	0	0	0	0	0	0	0	0	0
-10.7	0	0	0	0	0	0	0	0		0	0	0	0	0	0	0	0	0	0	0	0	0	0	0	0	0	0	0	0	0	0	0	0	0	0	0	0	0	0	0	0	0	0	0	0	0	0	0	0
-10.6	0	0	0	0	0	0	0	0		0	0	0	0	0	0	0	0	0	0	0	0	0	0	0	0	0	0	0	0	0	0	0	0	0	0	0	0	0	0	0	0	0	0	0	0	0	0	0	0
-10.5	0	0	0	0	0	0	0	0		0	0	0	0	0	0	0	0	0	0	0	0	0	0	0	0	0	0	0	0	0	0	0	0	0	0	0	0	0	0	0	0	0	0	0	0	0	0	0	0
-10.4	0	0	0	0	0	0	0	0		0	0	0	0	0	0	0	0	0	0	0	0	0	0	0	0	0	0	0	0	0	0	0	0	0	0	0	0	0	0	0	0	0	0	0	0	0	0	0	0
-10.3	0	0	0	0	0	0	0	0		0	0	0	0	0	0	0	0	0	0	0	0	0	0	0	0	0	0	0	0	0	0	0	0	0	0	0	0	0	0	0	0	0	0	0	0	0	0	0	0
-10.2	0	0	0	0	0	0	0	0		0	0	0	0	0	0	0	0	0	0	0	0	0	0	0	0	0	0	0	0	0	0	0	0	0	0	0	0	0	0	0	0	0	0	0	0	0	0	0	0
-10.1	0	0	0	0	0	0	0	0		0	0	0	0	0	0	0	0	0	0	0	0	0	0	0	0	0	0	0	0	0	0	0	0	0	0	0	0	0	0	0	0	0	0	0	0	0	0	0	0
-10	0	0	0	0	0	0	0	0		0	0	0	0	0	0	0	0	0	0	0	0	0	0	0	0	0	0	0	0	0	0	0	0	0	0	0	0	0	0	0	0	0	0	0	0	0	0	0	0
-9.9	0	0	0	0	0	0	0	0		0	0	0	0	0	0	0	0	0	0	0	0	0	0	0	0	0	0	0	0	0	0	0	0	0	0	0	0	0	0	0	0	0	0	0	0	0	0	0	0
-9.8	0	0	0	0	0	0	0	0		0	0	0	0	0	0	0	0	0	0	0	0	0	0	0	0	0	0	0	0	0	0	0	0	0	0	0	0	0	0	0	0	0	0	0	0	0	0	0	0
-9.7	0	0	0	0	0	0	0	0		0	0	0	0	0	0	0	0	0	0	0	0	0	0	0	0	0	0	0	0	0	0	0	0	0	0	0	0	0	0	0	0	0	0	0	0	0	0	0	0
-9.6	0	0	0	0	0	0	0	0		0	0	0	0	0	0	0	0	0	0	0	0	0	0	0	0	0	0	0	0	0	0	0	0	0	0	0	0	0	0	0	0	0	0	0	0	0	0	0	0
-9.5	0	0	0	0	0	0	0	0		0	0	0	0	0	0	0	0	0	0	0	0	0	0	0	0	0	0	0	0	0	0	0	0	0	0	0	0	0	0	0	0	0	0	0	0	0	0	0	0
-9.4	0	0	0	0	0	0	0	0		0	0	0	0	0	0	0	0	0	0	0	0	0	0	0	0	0	0	0	0	0	0	0	0	0	0	0	0	0	0	0	0	0	0	0	0	0	0	0	0
-9.3	0	0	0	0	0	0	0	0		0	0	0	0	0	0	0	0	0	0	0	0	0	0	0	0	0	0	0	0	0	0	0	0	0	0	0	0	0	0	0	0	0	0	0	0	0	0	0	0
-9.2	0	0	0	0	0	0	0	0		0	0	0	0	0	0	0	0	0	0	0	0	0	0	0	0	0	0	0	0	0	0	0	0	0	0	0	0	0	0	0	0	0	0	0	0	0	0	0	0
-9.1	0	0	0	0	0	0	0	0		0	0	0	0	0	0	0	0	0	0	0	0	0	0	0	0	0	0	0	0	0	0	0	0	0	0	0	0	0	0	0	0	0	0	0	0	0	0	0	0
-9	0	0	0	0	0	0	0	0		0	0	0	0	0	0	0	0	0	0	0	0	0	0	0	0	0	0	0	0	0	0	0	0	0	0	0	0	0	0	0	0	0	0	0	0	0	0	0	0
-8.9	0	0	0	0	0	0	0	0		0	0	0	0	0	0	0	0	0	0	0	0	0	0	0	0	0	0	0	0	0	0	0	0	0	0	0	0	0	0	0	0	0	0	0	0	0	0	0	0
-8.8	0	0	0	0	0	0	0	0		0	0	0	0	0	0	0	0	0	0	0	0	0	0	0	0	0	0	0	0	0	0	0	0	0	0	0	0	0	0	0	0	0	0	0	0	0	0	0	0
-8.7	0	0	0	0	0	0	0	0		0	0	0	0	0	0	0	0	0	0	0	0	0	0	0	0	0	0	0	0	0	0	0	0	0	0	0	0	0	0	0	0	0	0	0	0	0	0	0	0
-8.6	0	0	0	0	0	0	0	0		0	0	0	0	0	0	0	0	0	0	0	0	0	0	0	0	0	0	0	0	0	0	0	0	0	0	0	0	0	0	0	0	0	0	0	0	0	0	0	0
-8.5	0	0	0	0	0	0	0	0		0	0	0	0	0	0	0	0	0	0	0	0	0	0	0	0	0	0	0	0	0	0	0	0	0	0	0	0	0	0	0	0	0	0	0	0	0	0	0	0
-8.4	0	0	0	0	0	0	0	0		0	0	0	0	0	0	0	0	0	0	0	0	0	0	0	0	0	0	0	0	0	0	0	0	0	0	0	0	0	0	0	0	0	0	0	0	0	0	0	0
-8.3	0	0	0	0	0	0	0	0		0	0	0	0	0	0	0	0	0	0	0	0	0	0	0	0	0	0	0	0	0	0	0	0	0	0	0	0	0	0	0	0	0	0	0	0	0	0	0	0
-8.2	0	0	0	0	0	0	0	0		0	0	0	0	0	0	0	0	0	0	0	0	0	0	0	0	0	0	0	0	0	0	0	0	0	0	0	0	0	0	0	0	0	0	0	0	0	0	0	0
-8.1	0	0	0	0	0	0	0	0		0	0	0	0	0	0	0	0	0	0	0	0	0	0	0	0	0	0	0	0	0	0	0	0	0	0	0	0	0	0	0	0	0	0	0	0	0	0	0	0
-8	0	0	0	0	0	0	0	0		0	0	0	0	0	0	0	0	0	0	0	0	0	0	0	0	0	0	0	0	0	0	0	0	0	0	0	0	0	0	0	0	0	0	0	0	0	0	0	0
-7.9	0	0	0	0	0	0	0	0		0	0	0	0	0	0	0	0	0	0	0	0	0	0	0	0	0	0	0	0	0	0	0	0	0	0	0	0	0	0	0	0	0	0	0	0	0	0	0	0
-7.8	0	0	0	0	0	0	0	0		0	0	0	0	0	0	0	0	0	0	0	0	0	0	0	0	0	0	0	0	0	0	0	0	0	0	0	0	0	0	0	0	0	0	0	0	0	0	0	0
-7.7	0	0	0	0	0	0	0	0		0	0	0	0	0	0	0	0	0	0	0	0	0	0	0	0	0	0	0	0	0	0	0	0	0	0	0	0	0	0	0	0	0	0	0	0	0	0	0	0
-7.6	0	0	0	0	0	0	0	0		0	0	0	0	0	0	0	0	0	0	0	0	0	0	0	0	0	0	0	0	0	0	0	0	0	0	0	0	0	0	0	0	0	0	0	0	0	0	0	0
-7.5	0	0	0	0	0	0	0	0		0	0	0	0	0	0	0	0	0	0	0	0	0	0	0	0	0	0	0	0	0	0	0	0	0	0	0	0	0	0	0	0	0	0	0	0	0	0	0	0
-7.4	0	0	0	0	0	0	0	0		0	0	0	0	0	0	0	0	0	0	0	0	0	0	0	0	0	0	0	0	0	0	0	0	0	0	0	0	0	0	0	0	0	0	0	0	0	0	0	0
-7.3	0	0	0	0	0	0	0	0		0	0	0	0	0	0	0	0	0	0	0	0	0	0	0	0	0	0	0	0	0	0	0	0	0	0	0	0	0	0	0	0	0	0	0	0	0	0	0	0
-7.2	0	0	0	0	0	0	0	0		0	0	0	0	0	0	0	0	0	0	0	0	0	0	0	0	0	0	0	0	0	0	0	0	0	0	0	0	0	0	0	0	0	0	0	0	0	0	0	0
-7.1	0	0	0	0	0	0	0	0		0	0	0	0	0	0	0	0	0	0	0	0	0	0	0	0	0	0	0	0	0	0	0	0	0	0	0	0	0	0	0	0	0	0	0	0	0	0	0	0
-7	3e-06	0	2e-06	3e-05	0.000116	0.000211	0.000386	0.000601		1e-05	0	0	0	2e-05	0	0	0	0	0	0	0	0	0	0	0	0	0	0	0	0	0	0	0	0	0	2e-05	0	0	0	0	0	0	0	0	0	0.0003	0	0	0
-6.9	2e-06	8e-05	0.011164	0.102494	0.291611	0.525116	0.755678	0.976473		1e-05	0	0	0	0	1e-05	0	0	0	0	0.00015	0	0	0.00015	0	6e-05	0.00034	5e-05	0	5e-05	0.02732	0	0	0.01267	0	0.0105	0.04681	0.00298	0	0.01136	0.18968	0	0	0.08288	0	0.08719	0.42068	0.04658	3e-05	0.1979
-6.8	3.4e-05	0.000825	0.079697	0.501083	1.09075	1.59822	1.9661	2.21071		5e-05	3e-05	4e-05	2e-05	9e-05	2e-05	2e-05	4e-05	3e-05	0	0.00202	0	1e-05	0.00246	0	0.00103	0.0008	0.00041	2e-05	0.0015	0.21145	0	0.00097	0.16077	0	0.09571	0.11388	0.05444	0.00431	0.15544	1.11217	0	0.01215	0.915	0	0.57773	0.70639	0.47292	0.12653	1.08794
-6.7	0.000117	0.004638	0.201826	0.893745	1.62783	2.10814	2.36841	2.4775		0.00012	0.00011	0.00011	0.00016	0.00015	8e-05	0.00012	0.00012	9e-05	0.00011	0.0075	0	0.00088	0.00964	0	0.0062	0.00968	0.00482	0.00067	0.00699	0.36278	0.00023	0.0465	0.34704	4e-05	0.27319	0.37733	0.20163	0.04909	0.36043	1.25607	0.00358	0.37655	1.45485	0.00065	1.11215	1.64412	1.05636	0.52829	1.50483
-6.6	0.000379	0.038833	0.560749	1.4763	1.96689	2.06962	2.03223	1.97283		0.00033	0.00039	0.00045	0.00043	0.00045	0.00032	0.00034	0.0003	0.00036	0.00042	0.08275	0.00012	0.00701	0.08438	7e-05	0.05247	0.0764	0.03352	0.00546	0.04615	1.0753	0.01924	0.20335	0.94909	0.00783	0.78556	1.02147	0.56826	0.18878	0.78861	2.34421	0.19191	1.03605	2.15223	0.07471	2.04395	2.30493	1.76652	1.10396	1.74451
-6.5	0.0013	0.095046	0.832408	1.54314	1.64682	1.54112	1.43107	1.35374		0.00112	0.00112	0.00143	0.0014	0.0013	0.00134	0.00124	0.00133	0.00132	0.0014	0.16095	0.00433	0.05175	0.2006	0.00334	0.11867	0.09503	0.10943	0.03079	0.17557	1.32042	0.16622	0.6106	1.30169	0.09567	1.12706	0.9351	0.97087	0.44383	1.35262	1.78665	0.8601	1.84106	1.89666	0.50061	1.92942	1.4034	1.92025	1.3806	1.91269
-6.4	0.003823	0.144765	0.881518	1.30462	1.2145	1.01076	0.800206	0.616529		0.00389	0.00375	0.00393	0.00381	0.00391	0.00402	0.0038	0.00393	0.00357	0.00362	0.19714	0.02475	0.15669	0.22088	0.02653	0.19809	0.11149	0.18162	0.13284	0.19762	1.07627	0.48337	1.02854	1.04815	0.39697	1.14168	0.75224	1.01855	0.87436	0.99505	1.0056	1.60598	1.98435	1.0338	1.28717	1.30093	0.77667	1.33984	1.71636	0.99549
-6.3	0.010688	0.226095	0.94667	1.09265	0.833759	0.560505	0.361501	0.234589		0.01021	0.0103	0.01054	0.01085	0.01064	0.01058	0.01038	0.01086	0.0115	0.01102	0.18293	0.12309	0.27824	0.29835	0.12666	0.25573	0.19401	0.3313	0.24836	0.22228	0.68799	1.01606	1.13933	0.92085	0.94221	1.00554	0.78281	1.09009	1.11174	0.77008	0.47517	1.98105	1.43945	0.64642	1.94809	0.7726	0.5837	0.98084	1.53468	0.56453
-6.2	0.029315	0.380278	1.02354	0.87903	0.525428	0.280059	0.146926	0.081364		0.02858	0.03011	0.02951	0.02942	0.02887	0.02912	0.0292	0.02931	0.02938	0.02965	0.23717	0.33299	0.45925	0.36914	0.36184	0.40582	0.32251	0.53983	0.37307	0.40116	0.5142	1.46484	1.19883	0.74822	1.46822	0.93472	0.81138	1.09405	1.1076	0.89335	0.25702	1.83033	1.03731	0.39117	2.04825	0.53265	0.45296	0.71184	1.02739	0.50138
-6.1	0.073371	0.582069	1.02465	0.653584	0.301911	0.126911	0.055392	0.027306		0.07402	0.07412	0.07445	0.07307	0.07218	0.07497	0.07316	0.07319	0.07291	0.07164	0.47702	0.51833	0.67649	0.53593	0.62599	0.58713	0.54784	0.66376	0.58697	0.60123	0.64266	1.44211	1.19379	0.74271	1.57834	0.78367	0.88291	0.95375	1.17517	0.85135	0.27881	1.30884	0.72575	0.30922	1.54665	0.36587	0.38938	0.45873	0.77872	0.37387
-6	0.169494	0.808269	0.94294	0.455789	0.169533	0.061716	0.026381	0.014065		0.16988	0.17015	0.16909	0.17145	0.16842	0.16749	0.17102	0.1708	0.16887	0.16777	0.73275	0.66626	0.81965	0.73101	0.93374	0.75322	0.8957	0.83433	0.81832	0.89771	0.71689	1.17898	0.93693	0.68438	1.48912	0.68873	0.92258	0.84357	1.1056	0.86262	0.2768	0.74701	0.42564	0.23647	1.04127	0.27064	0.35881	0.3333	0.54651	0.32144
-5.9	0.349819	1.02862	0.834051	0.327178	0.106063	0.03685	0.016265	0.009652		0.35142	0.35137	0.34849	0.3501	0.35194	0.35106	0.34955	0.34513	0.34717	0.35196	0.91613	0.98973	1.10644	0.9263	1.1606	0.98431	1.11051	1.04804	1.03507	1.00912	0.67958	1.07223	0.86815	0.62065	1.20123	0.67666	0.78664	0.76941	0.96607	0.69989	0.23158	0.50719	0.33251	0.19217	0.633	0.24631	0.26547	0.26191	0.38315	0.21849
-5.8	0.641097	1.23297	0.733583	0.243828	0.073216	0.025361	0.011824	0.006965		0.63895	0.64081	0.63949	0.64156	0.64155	0.64166	0.64263	0.64375	0.63992	0.64065	1.18773	1.3297	1.41731	1.13445	1.24018	1.1745	1.24326	1.20366	1.24351	1.15538	0.65423	0.97778	0.85359	0.58528	0.8663	0.62369	0.66156	0.67824	0.84111	0.59405	0.20123	0.35728	0.281	0.17181	0.36241	0.21247	0.19152	0.20608	0.28837	0.16611
-5.7	1.02377	1.31812	0.608049	0.180051	0.051883	0.018227	0.008786	0.005604		1.02748	1.02575	1.02357	1.02466	1.02168	1.02306	1.02193	1.02628	1.01912	1.02412	1.37036	1.44397	1.50035	1.34876	1.30385	1.19129	1.36756	1.23302	1.25883	1.16321	0.60142	0.7438	0.72075	0.56532	0.66269	0.51957	0.59665	0.54909	0.66849	0.45271	0.18138	0.2286	0.21038	0.16068	0.226	0.15971	0.16305	0.15401	0.19992	0.11678
-5.6	1.40066	1.24867	0.473905	0.12899	0.036627	0.012981	0.00646	0.004019		1.39746	1.40064	1.40258	1.39772	1.39849	1.40121	1.40096	1.40154	1.40174	1.40422	1.33098	1.37723	1.27542	1.32496	1.1699	1.12898	1.308	1.21201	1.22833	1.13093	0.49152	0.53291	0.51243	0.46789	0.48559	0.40782	0.48965	0.43742	0.52982	0.384	0.13858	0.1491	0.13443	0.1259	0.14084	0.12098	0.12953	0.11098	0.14498	0.09458
-5.5	1.63063	1.0549	0.345058	0.091082	0.025884	0.009333	0.004776	0.003056		1.63687	1.62768	1.62872	1.62819	1.63445	1.63281	1.62582	1.63189	1.62859	1.63129	1.14021	1.17054	0.91352	1.08545	1.01969	0.99281	1.09391	1.00469	1.12279	1.00537	0.38041	0.37399	0.30819	0.34348	0.35307	0.31249	0.36237	0.3151	0.39855	0.30293	0.10453	0.10343	0.07694	0.09166	0.09203	0.09432	0.09487	0.07441	0.10593	0.0727
-5.4	1.59777	0.783741	0.230307	0.058296	0.016913	0.006262	0.00321	0.002092		1.59798	1.59721	1.59944	1.60072	1.59828	1.59684	1.60088	1.59771	1.59937	1.58932	0.83711	0.88455	0.61629	0.76724	0.83228	0.7863	0.77294	0.70026	0.84951	0.79093	0.25512	0.253	0.19011	0.22756	0.22923	0.23927	0.22475	0.2045	0.26032	0.21921	0.06985	0.06444	0.0428	0.06312	0.05362	0.06785	0.05603	0.0461	0.06711	0.05204
-5.3	1.30903	0.521398	0.139304	0.034879	0.01001	0.004016	0.001949	0.00129		1.308	1.30866	1.30965	1.31099	1.3106	1.30615	1.31151	1.3071	1.30531	1.31236	0.55159	0.58478	0.38114	0.48346	0.57598	0.6074	0.45852	0.4561	0.55502	0.55999	0.14658	0.14997	0.10583	0.13848	0.12622	0.17378	0.12797	0.12564	0.15062	0.14795	0.04052	0.03555	0.02345	0.03847	0.02671	0.04857	0.0322	0.02896	0.03856	0.0358
-5.2	0.892278	0.300905	0.075899	0.019067	0.00564	0.002471	0.001246	0.000804		0.89151	0.89388	0.89122	0.89072	0.88985	0.89635	0.89268	0.88888	0.89466	0.89303	0.326	0.32619	0.20307	0.26648	0.34708	0.41045	0.23362	0.25676	0.29923	0.34017	0.08352	0.07668	0.05044	0.07741	0.0619	0.11318	0.06394	0.06896	0.0761	0.08686	0.0265	0.01691	0.01188	0.02151	0.0115	0.03112	0.01597	0.01626	0.01804	0.02098
-5.1	0.50416	0.146121	0.034518	0.008887	0.002771	0.00118	0.000646	0.000417		0.50049	0.50192	0.50372	0.50322	0.50528	0.49957	0.50107	0.50778	0.5133	0.50525	0.1668	0.15102	0.08844	0.13011	0.17283	0.21869	0.10292	0.11942	0.1355	0.17548	0.04377	0.03216	0.02103	0.03567	0.02342	0.05449	0.027	0.03307	0.0322	0.04237	0.0138	0.00613	0.00546	0.0098	0.00476	0.01557	0.00656	0.00838	0.00759	0.01082
-5	0.234814	0.05775	0.013865	0.003597	0.001232	0.000601	0.000351	0.000245		0.23447	0.23476	0.23647	0.23369	0.23489	0.23537	0.2356	0.23248	0.23682	0.23359	0.06801	0.0531	0.03386	0.05392	0.06805	0.08839	0.03854	0.04603	0.05142	0.07618	0.01975	0.01126	0.00772	0.0151	0.00884	0.02263	0.00936	0.01318	0.01183	0.01898	0.00653	0.00198	0.00193	0.00417	0.00122	0.00658	0.00258	0.00385	0.0023	0.00483
-4.9	0.089903	0.019231	0.00461	0.001265	0.000443	0.000257	0.000156	0.000107		0.08967	0.09004	0.08908	0.09038	0.08862	0.09069	0.09074	0.0907	0.08888	0.09023	0.02088	0.01533	0.01066	0.01871	0.02317	0.02888	0.01217	0.01535	0.01709	0.03007	0.00751	0.00377	0.00239	0.00507	0.00237	0.00721	0.0027	0.00475	0.00321	0.00712	0.00283	0.00048	0.00066	0.00134	0.00044	0.00249	0.00065	0.00131	0.00077	0.00168
-4.8	0.028414	0.005214	0.00135	0.000327	0.000135	8.3e-05	3.2e-05	3.1e-05		0.02869	0.02799	0.02911	0.02851	0.02854	0.02825	0.02853	0.0281	0.02747	0.02895	0.00368	0.00346	0.00279	0.00582	0.00613	0.00745	0.00338	0.00428	0.00525	0.0099	0.00128	0.00111	0.00041	0.00211	0.00059	0.00212	0.00079	0.00183	0.00091	0.00235	0.00046	8e-05	0.00014	0.00055	6e-05	0.00072	0.00019	0.00043	0.00015	0.00049
-4.7	0.007262	0.001157	0.000282	7.4e-05	2.4e-05	5e-06	8e-06	9e-06		0.00715	0.00731	0.00699	0.00694	0.00793	0.00726	0.00698	0.00682	0.00761	0.00763	0.00013	0.0005	0.00065	0.00139	0.00155	0.00175	0.00076	0.00096	0.00147	0.00241	2e-05	0.00027	0.0001	0.00037	0.00014	0.00056	7e-05	0.00049	0.00021	0.00059	3e-05	3e-05	8e-05	0.00012	1e-05	0.00015	3e-05	0.00013	4e-05	0.00012
-4.6	0.00155	0.000235	4.7e-05	9e-06	7e-06	4e-06	1e-06	0		0.00135	0.00152	0.00163	0.00169	0.00163	0.0015	0.00149	0.00161	0.00161	0.00147	1e-05	3e-05	7e-05	0.00034	0.00037	0.00031	9e-05	0.0003	0.00032	0.00051	1e-05	2e-05	2e-05	4e-05	1e-05	0.00013	2e-05	8e-05	6e-05	8e-05	0	0	3e-05	0	0	3e-05	1e-05	0	2e-05	0
-4.5	0.000272	4.5e-05	8e-06	0	1e-06	0	0	1e-06		0.00024	0.00027	0.00025	0.00024	0.00022	0.00024	0.00033	0.00029	0.00038	0.00026	0	0	0	7e-05	0.00013	2e-05	1e-05	3e-05	0.0001	9e-05	0	0	0	0	0	2e-05	0	4e-05	2e-05	0	0	0	0	0	0	0	0	0	0	0
-4.4	3.8e-05	1.6e-05	3e-06	1e-06	0	0	0	0		4e-05	9e-05	3e-05	5e-05	2e-05	3e-05	1e-05	6e-05	2e-05	3e-05	0	0	2e-05	0	3e-05	4e-05	1e-05	2e-05	4e-05	0	0	0	0	0	0	2e-05	0	1e-05	0	0	0	0	0	0	0	0	0	1e-05	0	0
-4.3	6e-06	2e-06	0	0	0	0	0	0		1e-05	2e-05	1e-05	1e-05	0	0	0	0	0	1e-05	0	0	0	0	1e-05	0	0	0	1e-05	0	0	0	0	0	0	0	0	0	0	0	0	0	0	0	0	0	0	0	0	0
-4.2	1e-06	1e-06	0	0	0	0	0	0		0	0	0	0	0	0	1e-05	0	0	0	0	0	0	0	0	1e-05	0	0	0	0	0	0	0	0	0	0	0	0	0	0	0	0	0	0	0	0	0	0	0	0
-4.1	0	1e-06	0	0	0	0	0	0		0	0	0	0	0	0	0	0	0	0	0	0	0	0	0	0	0	0	1e-05	0	0	0	0	0	0	0	0	0	0	0	0	0	0	0	0	0	0	0	0	0
-4	0	0	0	0	0	0	0	0		0	0	0	0	0	0	0	0	0	0	0	0	0	0	0	0	0	0	0	0	0	0	0	0	0	0	0	0	0	0	0	0	0	0	0	0	0	0	0	0
-3.9	0	0	0	0	0	0	0	0		0	0	0	0	0	0	0	0	0	0	0	0	0	0	0	0	0	0	0	0	0	0	0	0	0	0	0	0	0	0	0	0	0	0	0	0	0	0	0	0
-3.8	0	0	0	0	0	0	0	0		0	0	0	0	0	0	0	0	0	0	0	0	0	0	0	0	0	0	0	0	0	0	0	0	0	0	0	0	0	0	0	0	0	0	0	0	0	0	0	0
-3.7	0	0	0	0	0	0	0	0		0	0	0	0	0	0	0	0	0	0	0	0	0	0	0	0	0	0	0	0	0	0	0	0	0	0	0	0	0	0	0	0	0	0	0	0	0	0	0	0
-3.6	0	0	0	0	0	0	0	0		0	0	0	0	0	0	0	0	0	0	0	0	0	0	0	0	0	0	0	0	0	0	0	0	0	0	0	0	0	0	0	0	0	0	0	0	0	0	0	0
-3.5	0	0	0	0	0	0	0	0		0	0	0	0	0	0	0	0	0	0	0	0	0	0	0	0	0	0	0	0	0	0	0	0	0	0	0	0	0	0	0	0	0	0	0	0	0	0	0	0
-3.4	0	0	0	0	0	0	0	0		0	0	0	0	0	0	0	0	0	0	0	0	0	0	0	0	0	0	0	0	0	0	0	0	0	0	0	0	0	0	0	0	0	0	0	0	0	0	0	0
-3.3	0	0	0	0	0	0	0	0		0	0	0	0	0	0	0	0	0	0	0	0	0	0	0	0	0	0	0	0	0	0	0	0	0	0	0	0	0	0	0	0	0	0	0	0	0	0	0	0
-3.2	0	0	0	0	0	0	0	0		0	0	0	0	0	0	0	0	0	0	0	0	0	0	0	0	0	0	0	0	0	0	0	0	0	0	0	0	0	0	0	0	0	0	0	0	0	0	0	0
-3.1	0	0	0	0	0	0	0	0		0	0	0	0	0	0	0	0	0	0	0	0	0	0	0	0	0	0	0	0	0	0	0	0	0	0	0	0	0	0	0	0	0	0	0	0	0	0	0	0
-3
x-5 nm	Average	Average	Average	Average	Average	Average	Average	Average		Cycle 0	Cycle 0	Cycle 0	Cycle 0	Cycle 0	Cycle 0	Cycle 0	Cycle 0	Cycle 0	Cycle 0	Cycle 1	Cycle 1	Cycle 1	Cycle 1	Cycle 1	Cycle 1	Cycle 1	Cycle 1	Cycle 1	Cycle 1	Cycle 2	Cycle 2	Cycle 2	Cycle 2	Cycle 2	Cycle 2	Cycle 2	Cycle 2	Cycle 2	Cycle 2	Cycle 3	Cycle 3	Cycle 3	Cycle 3	Cycle 3	Cycle 3	Cycle 3	Cycle 3	Cycle 3	Cycle 3
x axis	Cycle 0	Cycle 1	Cycle 2	Cycle 3	Cycle 4	Cycle 5	Cycle 6	Cycle 7		Replica 0	Replica 1	Replica 2	Replica 3	Replica 4	Replica 5	Replica 6	Replica 7	Replica 8	Replica 9	Replica 0	Replica 1	Replica 2	Replica 3	Replica 4	Replica 5	Replica 6	Replica 7	Replica 8	Replica 9	Replica 0	Replica 1	Replica 2	Replica 3	Replica 4	Replica 5	Replica 6	Replica 7	Replica 8	Replica 9	Replica 0	Replica 1	Replica 2	Replica 3	Replica 4	Replica 5	Replica 6	Replica 7	Replica 8	Replica 9
Avidity [10^x M]	0	0	0	0	0	0	0	0		0	0	0	0	0	0	0	0	0	0	0	0	0	0	0	0	0	0	0	0	0	0	0	0	0	0	0	0	0	0	0	0	0	0	0	0	0	0	0	0
-14	0	0	0	0	0	0	0	0		0	0	0	0	0	0	0	0	0	0	0	0	0	0	0	0	0	0	0	0	0	0	0	0	0	0	0	0	0	0	0	0	0	0	0	0	0	0	0	0
-13.9	0	0	0	0	0	0	0	0		0	0	0	0	0	0	0	0	0	0	0	0	0	0	0	0	0	0	0	0	0	0	0	0	0	0	0	0	0	0	0	0	0	0	0	0	0	0	0	0
-13.8	0	0	0	0	0	0	0	0		0	0	0	0	0	0	0	0	0	0	0	0	0	0	0	0	0	0	0	0	0	0	0	0	0	0	0	0	0	0	0	0	0	0	0	0	0	0	0	0
-13.7	0	0	0	0	0	0	0	0		0	0	0	0	0	0	0	0	0	0	0	0	0	0	0	0	0	0	0	0	0	0	0	0	0	0	0	0	0	0	0	0	0	0	0	0	0	0	0	0
-13.6	0	0	0	0	0	0	0	0		0	0	0	0	0	0	0	0	0	0	0	0	0	0	0	0	0	0	0	0	0	0	0	0	0	0	0	0	0	0	0	0	0	0	0	0	0	0	0	0
-13.5	0	0	0	0	0	0	0	0		0	0	0	0	0	0	0	0	0	0	0	0	0	0	0	0	0	0	0	0	0	0	0	0	0	0	0	0	0	0	0	0	0	0	0	0	0	0	0	0
-13.4	0	0	0	0	0	0	0	0		0	0	0	0	0	0	0	0	0	0	0	0	0	0	0	0	0	0	0	0	0	0	0	0	0	0	0	0	0	0	0	0	0	0	0	0	0	0	0	0
-13.3	0	0	0	0	0	0	0	0		0	0	0	0	0	0	0	0	0	0	0	0	0	0	0	0	0	0	0	0	0	0	0	0	0	0	0	0	0	0	0	0	0	0	0	0	0	0	0	0
-13.2	0	0	0	0	0	0	0	0		0	0	0	0	0	0	0	0	0	0	0	0	0	0	0	0	0	0	0	0	0	0	0	0	0	0	0	0	0	0	0	0	0	0	0	0	0	0	0	0
-13.1	0	0	0	0	0	0	0	0		0	0	0	0	0	0	0	0	0	0	0	0	0	0	0	0	0	0	0	0	0	0	0	0	0	0	0	0	0	0	0	0	0	0	0	0	0	0	0	0
-13	0	0	0	0	0	0	0	0		0	0	0	0	0	0	0	0	0	0	0	0	0	0	0	0	0	0	0	0	0	0	0	0	0	0	0	0	0	0	0	0	0	0	0	0	0	0	0	0
-12.9	0	0	0	0	0	0	0	0		0	0	0	0	0	0	0	0	0	0	0	0	0	0	0	0	0	0	0	0	0	0	0	0	0	0	0	0	0	0	0	0	0	0	0	0	0	0	0	0
-12.8	0	0	0	0	0	0	0	0		0	0	0	0	0	0	0	0	0	0	0	0	0	0	0	0	0	0	0	0	0	0	0	0	0	0	0	0	0	0	0	0	0	0	0	0	0	0	0	0
-12.7	0	0	0	0	0	0	0	0		0	0	0	0	0	0	0	0	0	0	0	0	0	0	0	0	0	0	0	0	0	0	0	0	0	0	0	0	0	0	0	0	0	0	0	0	0	0	0	0
-12.6	0	0	0	0	0	0	0	0		0	0	0	0	0	0	0	0	0	0	0	0	0	0	0	0	0	0	0	0	0	0	0	0	0	0	0	0	0	0	0	0	0	0	0	0	0	0	0	0
-12.5	0	0	0	0	0	0	0	0		0	0	0	0	0	0	0	0	0	0	0	0	0	0	0	0	0	0	0	0	0	0	0	0	0	0	0	0	0	0	0	0	0	0	0	0	0	0	0	0
-12.4	0	0	0	0	0	0	0	0		0	0	0	0	0	0	0	0	0	0	0	0	0	0	0	0	0	0	0	0	0	0	0	0	0	0	0	0	0	0	0	0	0	0	0	0	0	0	0	0
-12.3	0	0	0	0	0	0	0	0		0	0	0	0	0	0	0	0	0	0	0	0	0	0	0	0	0	0	0	0	0	0	0	0	0	0	0	0	0	0	0	0	0	0	0	0	0	0	0	0
-12.2	0	0	0	0	0	0	0	0		0	0	0	0	0	0	0	0	0	0	0	0	0	0	0	0	0	0	0	0	0	0	0	0	0	0	0	0	0	0	0	0	0	0	0	0	0	0	0	0
-12.1	0	0	0	0	0	0	0	0		0	0	0	0	0	0	0	0	0	0	0	0	0	0	0	0	0	0	0	0	0	0	0	0	0	0	0	0	0	0	0	0	0	0	0	0	0	0	0	0
-12	0	0	0	0	0	0	0	0		0	0	0	0	0	0	0	0	0	0	0	0	0	0	0	0	0	0	0	0	0	0	0	0	0	0	0	0	0	0	0	0	0	0	0	0	0	0	0	0
-11.9	0	0	0	0	0	0	0	0		0	0	0	0	0	0	0	0	0	0	0	0	0	0	0	0	0	0	0	0	0	0	0	0	0	0	0	0	0	0	0	0	0	0	0	0	0	0	0	0
-11.8	0	0	0	0	0	0	0	0		0	0	0	0	0	0	0	0	0	0	0	0	0	0	0	0	0	0	0	0	0	0	0	0	0	0	0	0	0	0	0	0	0	0	0	0	0	0	0	0
-11.7	0	0	0	0	0	0	0	0		0	0	0	0	0	0	0	0	0	0	0	0	0	0	0	0	0	0	0	0	0	0	0	0	0	0	0	0	0	0	0	0	0	0	0	0	0	0	0	0
-11.6	0	0	0	0	0	0	0	0		0	0	0	0	0	0	0	0	0	0	0	0	0	0	0	0	0	0	0	0	0	0	0	0	0	0	0	0	0	0	0	0	0	0	0	0	0	0	0	0
-11.5	0	0	0	0	0	0	0	0		0	0	0	0	0	0	0	0	0	0	0	0	0	0	0	0	0	0	0	0	0	0	0	0	0	0	0	0	0	0	0	0	0	0	0	0	0	0	0	0
-11.4	0	0	0	0	0	0	0	0		0	0	0	0	0	0	0	0	0	0	0	0	0	0	0	0	0	0	0	0	0	0	0	0	0	0	0	0	0	0	0	0	0	0	0	0	0	0	0	0
-11.3	0	0	0	0	0	0	0	0		0	0	0	0	0	0	0	0	0	0	0	0	0	0	0	0	0	0	0	0	0	0	0	0	0	0	0	0	0	0	0	0	0	0	0	0	0	0	0	0
-11.2	0	0	0	0	0	0	0	0		0	0	0	0	0	0	0	0	0	0	0	0	0	0	0	0	0	0	0	0	0	0	0	0	0	0	0	0	0	0	0	0	0	0	0	0	0	0	0	0
-11.1	0	0	0	0	0	0	0	0		0	0	0	0	0	0	0	0	0	0	0	0	0	0	0	0	0	0	0	0	0	0	0	0	0	0	0	0	0	0	0	0	0	0	0	0	0	0	0	0
-11	0	0	0	0	0	0	0	0		0	0	0	0	0	0	0	0	0	0	0	0	0	0	0	0	0	0	0	0	0	0	0	0	0	0	0	0	0	0	0	0	0	0	0	0	0	0	0	0
-10.9	0	0	0	0	0	0	0	0		0	0	0	0	0	0	0	0	0	0	0	0	0	0	0	0	0	0	0	0	0	0	0	0	0	0	0	0	0	0	0	0	0	0	0	0	0	0	0	0
-10.8	0	0	0	0	0	0	0	0		0	0	0	0	0	0	0	0	0	0	0	0	0	0	0	0	0	0	0	0	0	0	0	0	0	0	0	0	0	0	0	0	0	0	0	0	0	0	0	0
-10.7	0	0	0	0	0	0	0	0		0	0	0	0	0	0	0	0	0	0	0	0	0	0	0	0	0	0	0	0	0	0	0	0	0	0	0	0	0	0	0	0	0	0	0	0	0	0	0	0
-10.6	0	0	0	0	0	0	0	0		0	0	0	0	0	0	0	0	0	0	0	0	0	0	0	0	0	0	0	0	0	0	0	0	0	0	0	0	0	0	0	0	0	0	0	0	0	0	0	0
-10.5	0	0	0	0	0	0	0	0		0	0	0	0	0	0	0	0	0	0	0	0	0	0	0	0	0	0	0	0	0	0	0	0	0	0	0	0	0	0	0	0	0	0	0	0	0	0	0	0
-10.4	0	0	0	0	0	0	0	0		0	0	0	0	0	0	0	0	0	0	0	0	0	0	0	0	0	0	0	0	0	0	0	0	0	0	0	0	0	0	0	0	0	0	0	0	0	0	0	0
-10.3	0	0	0	0	0	0	0	0		0	0	0	0	0	0	0	0	0	0	0	0	0	0	0	0	0	0	0	0	0	0	0	0	0	0	0	0	0	0	0	0	0	0	0	0	0	0	0	0
-10.2	0	0	0	0	0	0	0	0		0	0	0	0	0	0	0	0	0	0	0	0	0	0	0	0	0	0	0	0	0	0	0	0	0	0	0	0	0	0	0	0	0	0	0	0	0	0	0	0
-10.1	0	0	0	0	0	0	0	0		0	0	0	0	0	0	0	0	0	0	0	0	0	0	0	0	0	0	0	0	0	0	0	0	0	0	0	0	0	0	0	0	0	0	0	0	0	0	0	0
-10	0	0	0	0	0	0	0	0		0	0	0	0	0	0	0	0	0	0	0	0	0	0	0	0	0	0	0	0	0	0	0	0	0	0	0	0	0	0	0	0	0	0	0	0	0	0	0	0
-9.9	0	0	0	0	0	0	0	0		0	0	0	0	0	0	0	0	0	0	0	0	0	0	0	0	0	0	0	0	0	0	0	0	0	0	0	0	0	0	0	0	0	0	0	0	0	0	0	0
-9.8	0	0	0	0	0	0	0	0		0	0	0	0	0	0	0	0	0	0	0	0	0	0	0	0	0	0	0	0	0	0	0	0	0	0	0	0	0	0	0	0	0	0	0	0	0	0	0	0
-9.7	0	0	0	0	0	0	0	0		0	0	0	0	0	0	0	0	0	0	0	0	0	0	0	0	0	0	0	0	0	0	0	0	0	0	0	0	0	0	0	0	0	0	0	0	0	0	0	0
-9.6	0	0	0	0	0	0	0	0		0	0	0	0	0	0	0	0	0	0	0	0	0	0	0	0	0	0	0	0	0	0	0	0	0	0	0	0	0	0	0	0	0	0	0	0	0	0	0	0
-9.5	0	0	0	0	0	0	0	0		0	0	0	0	0	0	0	0	0	0	0	0	0	0	0	0	0	0	0	0	0	0	0	0	0	0	0	0	0	0	0	0	0	0	0	0	0	0	0	0
-9.4	0	0	0	0	0	0	0	0		0	0	0	0	0	0	0	0	0	0	0	0	0	0	0	0	0	0	0	0	0	0	0	0	0	0	0	0	0	0	0	0	0	0	0	0	0	0	0	0
-9.3	0	0	0	0	0	0	0	0		0	0	0	0	0	0	0	0	0	0	0	0	0	0	0	0	0	0	0	0	0	0	0	0	0	0	0	0	0	0	0	0	0	0	0	0	0	0	0	0
-9.2	0	0	0	0	0	0	0	0		0	0	0	0	0	0	0	0	0	0	0	0	0	0	0	0	0	0	0	0	0	0	0	0	0	0	0	0	0	0	0	0	0	0	0	0	0	0	0	0
-9.1	0	0	0	0	0	0	0	0		0	0	0	0	0	0	0	0	0	0	0	0	0	0	0	0	0	0	0	0	0	0	0	0	0	0	0	0	0	0	0	0	0	0	0	0	0	0	0	0
-9	0	0	0	0	0	0	0	0		0	0	0	0	0	0	0	0	0	0	0	0	0	0	0	0	0	0	0	0	0	0	0	0	0	0	0	0	0	0	0	0	0	0	0	0	0	0	0	0
-8.9	0	0	0	0	0	0	0	0		0	0	0	0	0	0	0	0	0	0	0	0	0	0	0	0	0	0	0	0	0	0	0	0	0	0	0	0	0	0	0	0	0	0	0	0	0	0	0	0
-8.8	0	0	0	0	0	0	0	0		0	0	0	0	0	0	0	0	0	0	0	0	0	0	0	0	0	0	0	0	0	0	0	0	0	0	0	0	0	0	0	0	0	0	0	0	0	0	0	0
-8.7	0	0	0	0	0	0	0	0		0	0	0	0	0	0	0	0	0	0	0	0	0	0	0	0	0	0	0	0	0	0	0	0	0	0	0	0	0	0	0	0	0	0	0	0	0	0	0	0
-8.6	0	0	0	0	0	0	0	0		0	0	0	0	0	0	0	0	0	0	0	0	0	0	0	0	0	0	0	0	0	0	0	0	0	0	0	0	0	0	0	0	0	0	0	0	0	0	0	0
-8.5	0	0	0	0	0	0	0	0		0	0	0	0	0	0	0	0	0	0	0	0	0	0	0	0	0	0	0	0	0	0	0	0	0	0	0	0	0	0	0	0	0	0	0	0	0	0	0	0
-8.4	0	0	0	0	0	0	0	0		0	0	0	0	0	0	0	0	0	0	0	0	0	0	0	0	0	0	0	0	0	0	0	0	0	0	0	0	0	0	0	0	0	0	0	0	0	0	0	0
-8.3	0	0	0	0	0	0	0	0		0	0	0	0	0	0	0	0	0	0	0	0	0	0	0	0	0	0	0	0	0	0	0	0	0	0	0	0	0	0	0	0	0	0	0	0	0	0	0	0
-8.2	0	0	0	0	0	0	0	0		0	0	0	0	0	0	0	0	0	0	0	0	0	0	0	0	0	0	0	0	0	0	0	0	0	0	0	0	0	0	0	0	0	0	0	0	0	0	0	0
-8.1	0	0	0	0	0	0	0	0		0	0	0	0	0	0	0	0	0	0	0	0	0	0	0	0	0	0	0	0	0	0	0	0	0	0	0	0	0	0	0	0	0	0	0	0	0	0	0	0
-8	0	0	0	0	0	0	0	0		0	0	0	0	0	0	0	0	0	0	0	0	0	0	0	0	0	0	0	0	0	0	0	0	0	0	0	0	0	0	0	0	0	0	0	0	0	0	0	0
-7.9	0	0	0	0	0	0	0	0		0	0	0	0	0	0	0	0	0	0	0	0	0	0	0	0	0	0	0	0	0	0	0	0	0	0	0	0	0	0	0	0	0	0	0	0	0	0	0	0
-7.8	0	0	0	0	0	0	0	0		0	0	0	0	0	0	0	0	0	0	0	0	0	0	0	0	0	0	0	0	0	0	0	0	0	0	0	0	0	0	0	0	0	0	0	0	0	0	0	0
-7.7	0	0	0	0	0	0	0	0		0	0	0	0	0	0	0	0	0	0	0	0	0	0	0	0	0	0	0	0	0	0	0	0	0	0	0	0	0	0	0	0	0	0	0	0	0	0	0	0
-7.6	0	0	0	0	0	0	0	0		0	0	0	0	0	0	0	0	0	0	0	0	0	0	0	0	0	0	0	0	0	0	0	0	0	0	0	0	0	0	0	0	0	0	0	0	0	0	0	0
-7.5	0	0	0	0	0	0	0	0		0	0	0	0	0	0	0	0	0	0	0	0	0	0	0	0	0	0	0	0	0	0	0	0	0	0	0	0	0	0	0	0	0	0	0	0	0	0	0	0
-7.4	0	0	0	0	0	0	0	0		0	0	0	0	0	0	0	0	0	0	0	0	0	0	0	0	0	0	0	0	0	0	0	0	0	0	0	0	0	0	0	0	0	0	0	0	0	0	0	0
-7.3	0	0	0	0	0	0	0	0		0	0	0	0	0	0	0	0	0	0	0	0	0	0	0	0	0	0	0	0	0	0	0	0	0	0	0	0	0	0	0	0	0	0	0	0	0	0	0	0
-7.2	0	0	0	0	0	0	0	0		0	0	0	0	0	0	0	0	0	0	0	0	0	0	0	0	0	0	0	0	0	0	0	0	0	0	0	0	0	0	0	0	0	0	0	0	0	0	0	0
-7.1	0	2e-06	0.001329	0.015239	0.043926	0.076731	0.107308	0.138916		0	0	0	0	0	0	0	0	0	0	0	0	0	0	0	0	0	0	0	2e-05	0	0	0.00039	0	2e-05	0	0	0	0	0.01288	0	0	0.00316	0	0.0001	0	0	0	0	0.14913
-7	1e-06	7e-05	0.013995	0.123626	0.331772	0.551824	0.767185	0.980923		0	0	0	0	0	1e-05	0	0	0	0	0	2e-05	0.00037	0	2e-05	0	0	0	1e-05	0.00028	0	0.00561	0.06154	0	0.00053	0	0	0	0.00173	0.07054	0	0.10827	0.42097	0	0.01041	0	0	0	0.02928	0.66733
-6.9	3e-06	0.000431	0.046877	0.306383	0.710553	1.09781	1.44046	1.70159		0	0	1e-05	0	0	1e-05	0	1e-05	0	0	0	0.00016	0.00243	2e-05	1e-05	0	0	0.00012	0.00027	0.0013	0	0.03023	0.20441	0.00169	0.01059	0	0	0.01007	0.04564	0.16614	0	0.34007	0.96126	0.04441	0.15551	1e-05	0	0.10087	0.42086	1.04084
-6.8	2.2e-05	0.004427	0.158065	0.660811	1.22116	1.65685	1.98269	2.22285		5e-05	2e-05	2e-05	2e-05	4e-05	2e-05	0	2e-05	0	3e-05	1e-05	0.00186	0.01576	0.00022	0.00096	5e-05	0	0.00063	0.00179	0.02299	0.00155	0.14204	0.48191	0.01977	0.07421	0.00262	0.00772	0.06724	0.13693	0.64666	0.0276	0.88114	1.44862	0.27536	0.52773	0.04962	0.11035	0.47818	0.83171	1.9778
-6.7	0.000133	0.020725	0.359897	1.14918	1.89249	2.36188	2.5566	2.58646		0.00016	0.0001	0.00013	0.00015	0.00014	0.00018	5e-05	0.00014	8e-05	0.0002	0.00078	0.02409	0.097	0.00291	0.00695	0.00054	0.0011	0.00409	0.01329	0.0565	0.04705	0.48482	1.11814	0.10256	0.27005	0.036	0.06571	0.21456	0.39987	0.86021	0.43022	1.73135	2.2273	0.75337	1.12686	0.32735	0.55021	1.06675	1.58766	1.69076
-6.6	0.000404	0.042706	0.549022	1.39256	1.79764	1.75849	1.52045	1.24704		0.00047	0.00039	0.0004	0.00043	0.00038	0.0004	0.00036	0.00044	0.00038	0.00039	0.00577	0.03714	0.11094	0.01813	0.03303	0.00484	0.00798	0.04751	0.08323	0.07849	0.20308	0.58494	0.97899	0.31716	0.5645	0.15248	0.2366	0.70096	0.96704	0.78447	1.09603	1.50216	1.38727	1.32123	1.50817	0.79927	1.12158	1.947	2.16792	1.07493
-6.5	0.001283	0.089553	0.765966	1.43426	1.45082	1.18264	0.903696	0.692916		0.00129	0.00123	0.00126	0.00109	0.00122	0.00132	0.00129	0.00134	0.0015	0.00129	0.03307	0.07429	0.19795	0.06734	0.12136	0.03378	0.05406	0.09115	0.12133	0.1012	0.50432	0.76815	1.10071	0.62887	0.99295	0.45783	0.64463	0.92283	0.93115	0.70822	1.53292	1.27798	1.03832	1.60132	1.84988	1.50855	1.70288	1.76887	1.3731	0.68882
-6.4	0.00375	0.164524	0.928273	1.28368	1.00931	0.661276	0.414707	0.26473		0.00398	0.0038	0.00343	0.00394	0.00369	0.00363	0.00391	0.0037	0.00378	0.00364	0.14659	0.16988	0.30815	0.134	0.18296	0.10735	0.13451	0.14059	0.17038	0.15083	1.03777	0.98949	1.05114	0.86492	1.10741	0.83618	0.94432	0.90776	0.88734	0.6564	1.97315	1.08199	0.73655	1.49847	1.44083	1.83793	1.71541	1.21043	0.8767	0.46538
-6.3	0.010564	0.279873	1.01993	1.01346	0.596654	0.290349	0.139872	0.070038		0.01063	0.01038	0.01072	0.0104	0.01108	0.01009	0.01036	0.01098	0.0108	0.0102	0.2515	0.30621	0.34948	0.29377	0.37187	0.1984	0.28581	0.28805	0.22228	0.23136	1.09128	1.08971	0.71946	1.18276	1.30975	1.05738	1.20654	1.10517	0.79536	0.64191	1.47972	0.8397	0.36596	1.36271	1.16116	1.53562	1.48023	0.97189	0.58705	0.35053
-6.2	0.0288	0.431372	1.03379	0.738387	0.334129	0.135638	0.059348	0.030817		0.02865	0.02879	0.02871	0.028	0.02898	0.02913	0.02794	0.02937	0.02969	0.02874	0.3762	0.46934	0.44813	0.52062	0.5366	0.36205	0.39118	0.38019	0.34743	0.48198	1.12443	1.08748	0.60525	1.29463	1.19682	1.21897	1.17625	0.94889	0.82054	0.86466	1.04331	0.62599	0.23917	1.05066	0.77814	1.19221	0.9708	0.61873	0.47017	0.39469
-6.1	0.071912	0.617255	0.966692	0.5234	0.195471	0.071315	0.031041	0.016915		0.07215	0.07274	0.07117	0.0705	0.0723	0.0714	0.07307	0.07168	0.07219	0.07192	0.52724	0.61541	0.63298	0.75975	0.62604	0.65049	0.55612	0.53389	0.56313	0.7075	1.04229	0.93746	0.5934	1.21317	0.88976	1.29186	1.13894	0.85783	0.85951	0.8427	0.68896	0.42971	0.20758	0.73632	0.42226	0.8857	0.71102	0.44051	0.38412	0.32782
-6	0.165436	0.830998	0.881249	0.374528	0.12121	0.042433	0.018774	0.01007		0.16582	0.16572	0.16398	0.16673	0.16497	0.16563	0.16421	0.16508	0.16651	0.16571	0.78881	0.73354	0.82097	0.96058	0.75908	0.96074	0.82713	0.77185	0.87415	0.81313	1.00939	0.76989	0.55681	1.05393	0.78248	1.24029	1.03721	0.78883	0.87978	0.69388	0.50452	0.28949	0.17827	0.45767	0.29361	0.64895	0.48986	0.32781	0.32107	0.23403
-5.9	0.341448	1.06782	0.804006	0.287159	0.086799	0.031144	0.014617	0.00861		0.33984	0.34081	0.33993	0.3421	0.34188	0.34227	0.34304	0.3446	0.34072	0.33929	1.08227	0.97564	1.03633	1.20216	0.84503	1.14499	1.10463	1.02594	1.23845	1.02272	0.98081	0.70443	0.56567	0.9333	0.63221	1.02454	0.91892	0.73301	0.88132	0.66585	0.3914	0.23444	0.18179	0.32101	0.19757	0.41858	0.3603	0.26794	0.28616	0.2124
-5.8	0.624379	1.23244	0.694858	0.219067	0.06533	0.024426	0.012337	0.00773		0.62128	0.62855	0.62374	0.62232	0.62555	0.62477	0.62568	0.62231	0.62565	0.62394	1.31187	1.23594	1.16263	1.29635	0.98187	1.23836	1.23389	1.28881	1.3701	1.20456	0.854	0.66407	0.51933	0.75015	0.53439	0.80882	0.73472	0.71546	0.73543	0.63221	0.29225	0.19859	0.16143	0.21342	0.14637	0.28994	0.25199	0.22993	0.2128	0.19395
-5.7	0.997715	1.27788	0.572187	0.165479	0.048719	0.018581	0.009564	0.006199		0.99838	0.99831	0.99414	1.00078	0.99593	0.99783	0.99718	0.99737	0.99936	0.99787	1.38759	1.34732	1.19723	1.25924	1.17851	1.2846	1.27306	1.32966	1.29833	1.22321	0.70896	0.57654	0.45125	0.56789	0.49415	0.64118	0.61984	0.59122	0.54719	0.52365	0.21117	0.16313	0.13936	0.14165	0.12667	0.20038	0.18809	0.17478	0.15151	0.15805
-5.6	1.37001	1.20583	0.441402	0.119243	0.034961	0.01366	0.007122	0.004642		1.36524	1.37259	1.37186	1.36487	1.36832	1.37065	1.37034	1.37191	1.37299	1.37137	1.29354	1.2714	1.11556	1.11947	1.23474	1.20122	1.31818	1.21603	1.14935	1.13877	0.5307	0.44166	0.36249	0.41397	0.41659	0.45418	0.51741	0.47836	0.38984	0.40882	0.13963	0.11769	0.10978	0.0936	0.10077	0.12328	0.14911	0.13297	0.10524	0.12036
-5.5	1.61055	0.997899	0.310438	0.079619	0.023846	0.00945	0.00525	0.003477		1.61577	1.61045	1.61137	1.61179	1.60649	1.61066	1.60567	1.61293	1.60881	1.61156	1.05341	1.01936	0.8991	0.88789	1.06522	1.01992	1.12654	1.00737	0.93583	0.96435	0.35709	0.30214	0.25469	0.27394	0.30335	0.30526	0.36434	0.36284	0.27864	0.30209	0.08436	0.07757	0.07524	0.05754	0.06695	0.07307	0.09786	0.10025	0.07354	0.08981
-5.4	1.59624	0.741121	0.20654	0.052205	0.015933	0.006696	0.0038	0.002579		1.59057	1.59422	1.59804	1.59987	1.59931	1.59817	1.60202	1.58898	1.59409	1.59718	0.77658	0.74786	0.66413	0.63328	0.80011	0.77249	0.80717	0.76856	0.69749	0.74354	0.23184	0.1995	0.1697	0.17649	0.19466	0.20655	0.20872	0.25981	0.19888	0.21925	0.05059	0.04878	0.05166	0.03423	0.04245	0.04871	0.05462	0.06977	0.05349	0.06775
-5.3	1.32795	0.482647	0.123173	0.031007	0.009524	0.004318	0.002419	0.001674		1.33217	1.32493	1.32755	1.33193	1.33483	1.3281	1.32587	1.32838	1.32468	1.32104	0.4918	0.48661	0.43771	0.39968	0.53299	0.50608	0.48091	0.52524	0.45541	0.51004	0.14387	0.11713	0.09925	0.09881	0.10852	0.12916	0.10271	0.167	0.12301	0.14227	0.02896	0.02832	0.03122	0.01793	0.02271	0.02899	0.02619	0.04664	0.03415	0.04496
-5.2	0.922601	0.278655	0.067777	0.016765	0.005237	0.002353	0.001442	0.000991		0.92473	0.92043	0.92553	0.92042	0.92062	0.91893	0.92467	0.92506	0.91886	0.92676	0.27063	0.27586	0.25557	0.23407	0.35322	0.28768	0.24686	0.31221	0.25161	0.29884	0.07636	0.0612	0.05411	0.05605	0.06331	0.07261	0.04686	0.09496	0.06886	0.08345	0.01475	0.01372	0.0175	0.00984	0.01222	0.0167	0.01208	0.02577	0.01909	0.02598
-5.1	0.532071	0.141241	0.033288	0.00826	0.002591	0.001181	0.000729	0.000476		0.5356	0.53173	0.53442	0.52954	0.53194	0.53096	0.53026	0.53127	0.53301	0.53198	0.12892	0.1307	0.13425	0.12608	0.21079	0.14198	0.10211	0.16232	0.12527	0.14999	0.03602	0.02802	0.0279	0.03091	0.03162	0.03932	0.01889	0.04459	0.03371	0.0419	0.0069	0.00637	0.01009	0.00533	0.00553	0.00894	0.00449	0.01217	0.00915	0.01363
-5	0.252621	0.060978	0.014162	0.003686	0.001253	0.000609	0.000358	0.00022		0.24972	0.2544	0.25166	0.25267	0.25011	0.25369	0.25258	0.2532	0.25441	0.25377	0.0515	0.05249	0.06513	0.05624	0.10172	0.05735	0.0351	0.07067	0.05348	0.0661	0.01353	0.01057	0.01378	0.01261	0.01464	0.01776	0.00679	0.01839	0.0131	0.02045	0.00236	0.00234	0.00441	0.00253	0.00278	0.00449	0.00202	0.00544	0.00368	0.00681
-4.9	0.099156	0.02237	0.00512	0.001372	0.000471	0.000217	0.00016	9.8e-05		0.10011	0.09839	0.09946	0.09877	0.09934	0.0993	0.09968	0.09797	0.09921	0.09933	0.01622	0.01782	0.02977	0.02026	0.03982	0.02043	0.01043	0.02551	0.01936	0.02408	0.00431	0.00342	0.00629	0.00482	0.00542	0.0055	0.00213	0.00704	0.00423	0.00804	0.0009	0.00079	0.00191	0.00095	0.00093	0.00137	0.00069	0.0022	0.00116	0.00282
-4.8	0.032159	0.0069	0.001486	0.000458	0.000152	9.8e-05	5e-05	3.1e-05		0.03243	0.03097	0.03177	0.03276	0.03214	0.0316	0.03157	0.03265	0.03253	0.03317	0.00442	0.00532	0.01222	0.00597	0.01315	0.00516	0.00265	0.00723	0.00618	0.0067	0.0011	0.00104	0.00247	0.00116	0.00155	0.00135	0.00061	0.00223	0.0008	0.00255	0.00022	0.00028	0.00083	0.00036	0.0003	0.0003	0.00017	0.00073	0.00032	0.00107
-4.7	0.008595	0.001827	0.00035	0.000136	4.4e-05	1.7e-05	1.6e-05	5e-06		0.00874	0.00855	0.00854	0.00875	0.00851	0.00905	0.00836	0.0085	0.0084	0.00855	0.00111	0.00142	0.00461	0.00169	0.00312	0.00139	0.00054	0.0017	0.00147	0.00122	0.00017	0.00035	0.00072	0.00036	0.00041	0.00014	0.00012	0.00065	5e-05	0.00053	8e-05	8e-05	0.00033	7e-05	7e-05	4e-05	5e-05	0.00029	7e-05	0.00028
-4.6	0.001818	0.000382	0.000102	2.1e-05	7e-06	3e-06	3e-06	3e-06		0.00182	0.00208	0.00177	0.00174	0.00194	0.00186	0.0015	0.00171	0.00198	0.00178	0.00013	0.00025	0.00126	0.00022	0.00071	0.0001	4e-05	0.00052	0.00029	0.0003	8e-05	0.0001	0.00016	6e-05	0.00011	2e-05	2e-05	0.00016	4e-05	0.00027	0	4e-05	2e-05	2e-05	1e-05	0	0	6e-05	0	6e-05
-4.5	0.000313	7.2e-05	2e-05	3e-06	2e-06	2e-06	1e-06	0		0.00032	0.0004	0.00035	0.00037	0.00022	0.00027	0.00031	0.00033	0.0003	0.00026	4e-05	7e-05	0.0003	6e-05	9e-05	1e-05	0	7e-05	8e-05	0	0	1e-05	3e-05	2e-05	0	0	0	0.00014	0	0	0	0	0	0	1e-05	0	0	1e-05	0	1e-05
-4.4	5e-05	1.5e-05	2e-06	0	0	1e-06	1e-06	0		6e-05	2e-05	3e-05	6e-05	6e-05	5e-05	8e-05	5e-05	6e-05	3e-05	0	0	4e-05	0	1e-05	0	0	9e-05	1e-05	0	0	0	1e-05	0	0	0	0	0	1e-05	0	0	0	0	0	0	0	0	0	0	0
-4.3	7e-06	2e-06	0	1e-06	0	0	0	0		1e-05	0	1e-05	0	1e-05	2e-05	0	1e-05	1e-05	0	0	0	0	0	2e-05	0	0	0	0	0	0	0	0	0	0	0	0	0	0	0	0	1e-05	0	0	0	0	0	0	0	0
-4.2	2e-06	0	0	1e-06	0	0	0	0		1e-05	0	0	0	0	0	0	1e-05	0	0	0	0	0	0	0	0	0	0	0	0	0	0	0	0	0	0	0	0	0	0	0	0	0	0	0	0	0	1e-05	0	0
-4.1	0	0	0	0	0	0	0	0		0	0	0	0	0	0	0	0	0	0	0	0	0	0	0	0	0	0	0	0	0	0	0	0	0	0	0	0	0	0	0	0	0	0	0	0	0	0	0	0
-4	0	0	0	0	0	0	0	0		0	0	0	0	0	0	0	0	0	0	0	0	0	0	0	0	0	0	0	0	0	0	0	0	0	0	0	0	0	0	0	0	0	0	0	0	0	0	0	0
-3.9	0	0	0	0	0	0	0	0		0	0	0	0	0	0	0	0	0	0	0	0	0	0	0	0	0	0	0	0	0	0	0	0	0	0	0	0	0	0	0	0	0	0	0	0	0	0	0	0
-3.8	0	0	0	0	0	0	0	0		0	0	0	0	0	0	0	0	0	0	0	0	0	0	0	0	0	0	0	0	0	0	0	0	0	0	0	0	0	0	0	0	0	0	0	0	0	0	0	0
-3.7	0	0	0	0	0	0	0	0		0	0	0	0	0	0	0	0	0	0	0	0	0	0	0	0	0	0	0	0	0	0	0	0	0	0	0	0	0	0	0	0	0	0	0	0	0	0	0	0
-3.6	0	0	0	0	0	0	0	0		0	0	0	0	0	0	0	0	0	0	0	0	0	0	0	0	0	0	0	0	0	0	0	0	0	0	0	0	0	0	0	0	0	0	0	0	0	0	0	0
-3.5	0	0	0	0	0	0	0	0		0	0	0	0	0	0	0	0	0	0	0	0	0	0	0	0	0	0	0	0	0	0	0	0	0	0	0	0	0	0	0	0	0	0	0	0	0	0	0	0
-3.4	0	0	0	0	0	0	0	0		0	0	0	0	0	0	0	0	0	0	0	0	0	0	0	0	0	0	0	0	0	0	0	0	0	0	0	0	0	0	0	0	0	0	0	0	0	0	0	0
-3.3	0	0	0	0	0	0	0	0		0	0	0	0	0	0	0	0	0	0	0	0	0	0	0	0	0	0	0	0	0	0	0	0	0	0	0	0	0	0	0	0	0	0	0	0	0	0	0	0
-3.2	0	0	0	0	0	0	0	0		0	0	0	0	0	0	0	0	0	0	0	0	0	0	0	0	0	0	0	0	0	0	0	0	0	0	0	0	0	0	0	0	0	0	0	0	0	0	0	0
-3.1	0	0	0	0	0	0	0	0		0	0	0	0	0	0	0	0	0	0	0	0	0	0	0	0	0	0	0	0	0	0	0	0	0	0	0	0	0	0	0	0	0	0	0	0	0	0	0	0
-3
x-2 nm	Average	Average	Average	Average	Average	Average	Average	Average		Cycle 0	Cycle 0	Cycle 0	Cycle 0	Cycle 0	Cycle 0	Cycle 0	Cycle 0	Cycle 0	Cycle 0	Cycle 1	Cycle 1	Cycle 1	Cycle 1	Cycle 1	Cycle 1	Cycle 1	Cycle 1	Cycle 1	Cycle 1	Cycle 2	Cycle 2	Cycle 2	Cycle 2	Cycle 2	Cycle 2	Cycle 2	Cycle 2	Cycle 2	Cycle 2	Cycle 3	Cycle 3	Cycle 3	Cycle 3	Cycle 3	Cycle 3	Cycle 3	Cycle 3	Cycle 3	Cycle 3
x axis	Cycle 0	Cycle 1	Cycle 2	Cycle 3	Cycle 4	Cycle 5	Cycle 6	Cycle 7		Replica 0	Replica 1	Replica 2	Replica 3	Replica 4	Replica 5	Replica 6	Replica 7	Replica 8	Replica 9	Replica 0	Replica 1	Replica 2	Replica 3	Replica 4	Replica 5	Replica 6	Replica 7	Replica 8	Replica 9	Replica 0	Replica 1	Replica 2	Replica 3	Replica 4	Replica 5	Replica 6	Replica 7	Replica 8	Replica 9	Replica 0	Replica 1	Replica 2	Replica 3	Replica 4	Replica 5	Replica 6	Replica 7	Replica 8	Replica 9
Avidity [10^x M]	0	0	0	0	0	0	0	0		0	0	0	0	0	0	0	0	0	0	0	0	0	0	0	0	0	0	0	0	0	0	0	0	0	0	0	0	0	0	0	0	0	0	0	0	0	0	0	0
-14	0	0	0	0	0	0	0	0		0	0	0	0	0	0	0	0	0	0	0	0	0	0	0	0	0	0	0	0	0	0	0	0	0	0	0	0	0	0	0	0	0	0	0	0	0	0	0	0
-13.9	0	0	0	0	0	0	0	0		0	0	0	0	0	0	0	0	0	0	0	0	0	0	0	0	0	0	0	0	0	0	0	0	0	0	0	0	0	0	0	0	0	0	0	0	0	0	0	0
-13.8	0	0	0	0	0	0	0	0		0	0	0	0	0	0	0	0	0	0	0	0	0	0	0	0	0	0	0	0	0	0	0	0	0	0	0	0	0	0	0	0	0	0	0	0	0	0	0	0
-13.7	0	0	0	0	0	0	0	0		0	0	0	0	0	0	0	0	0	0	0	0	0	0	0	0	0	0	0	0	0	0	0	0	0	0	0	0	0	0	0	0	0	0	0	0	0	0	0	0
-13.6	0	0	0	0	0	0	0	0		0	0	0	0	0	0	0	0	0	0	0	0	0	0	0	0	0	0	0	0	0	0	0	0	0	0	0	0	0	0	0	0	0	0	0	0	0	0	0	0
-13.5	0	0	0	0	0	0	0	0		0	0	0	0	0	0	0	0	0	0	0	0	0	0	0	0	0	0	0	0	0	0	0	0	0	0	0	0	0	0	0	0	0	0	0	0	0	0	0	0
-13.4	0	0	0	0	0	0	0	0		0	0	0	0	0	0	0	0	0	0	0	0	0	0	0	0	0	0	0	0	0	0	0	0	0	0	0	0	0	0	0	0	0	0	0	0	0	0	0	0
-13.3	0	0	0	0	0	0	0	0		0	0	0	0	0	0	0	0	0	0	0	0	0	0	0	0	0	0	0	0	0	0	0	0	0	0	0	0	0	0	0	0	0	0	0	0	0	0	0	0
-13.2	0	0	0	0	0	0	0	0		0	0	0	0	0	0	0	0	0	0	0	0	0	0	0	0	0	0	0	0	0	0	0	0	0	0	0	0	0	0	0	0	0	0	0	0	0	0	0	0
-13.1	0	0	0	0	0	0	0	0		0	0	0	0	0	0	0	0	0	0	0	0	0	0	0	0	0	0	0	0	0	0	0	0	0	0	0	0	0	0	0	0	0	0	0	0	0	0	0	0
-13	0	0	0	0	0	0	0	0		0	0	0	0	0	0	0	0	0	0	0	0	0	0	0	0	0	0	0	0	0	0	0	0	0	0	0	0	0	0	0	0	0	0	0	0	0	0	0	0
-12.9	0	0	0	0	0	0	0	0		0	0	0	0	0	0	0	0	0	0	0	0	0	0	0	0	0	0	0	0	0	0	0	0	0	0	0	0	0	0	0	0	0	0	0	0	0	0	0	0
-12.8	0	0	0	0	0	0	0	0		0	0	0	0	0	0	0	0	0	0	0	0	0	0	0	0	0	0	0	0	0	0	0	0	0	0	0	0	0	0	0	0	0	0	0	0	0	0	0	0
-12.7	0	0	0	0	0	0	0	0		0	0	0	0	0	0	0	0	0	0	0	0	0	0	0	0	0	0	0	0	0	0	0	0	0	0	0	0	0	0	0	0	0	0	0	0	0	0	0	0
-12.6	0	0	0	0	0	0	0	0		0	0	0	0	0	0	0	0	0	0	0	0	0	0	0	0	0	0	0	0	0	0	0	0	0	0	0	0	0	0	0	0	0	0	0	0	0	0	0	0
-12.5	0	0	0	0	0	0	0	0		0	0	0	0	0	0	0	0	0	0	0	0	0	0	0	0	0	0	0	0	0	0	0	0	0	0	0	0	0	0	0	0	0	0	0	0	0	0	0	0
-12.4	0	0	0	0	0	0	0	0		0	0	0	0	0	0	0	0	0	0	0	0	0	0	0	0	0	0	0	0	0	0	0	0	0	0	0	0	0	0	0	0	0	0	0	0	0	0	0	0
-12.3	0	0	0	0	0	0	0	0		0	0	0	0	0	0	0	0	0	0	0	0	0	0	0	0	0	0	0	0	0	0	0	0	0	0	0	0	0	0	0	0	0	0	0	0	0	0	0	0
-12.2	0	0	0	0	0	0	0	0		0	0	0	0	0	0	0	0	0	0	0	0	0	0	0	0	0	0	0	0	0	0	0	0	0	0	0	0	0	0	0	0	0	0	0	0	0	0	0	0
-12.1	0	0	0	0	0	0	0	0		0	0	0	0	0	0	0	0	0	0	0	0	0	0	0	0	0	0	0	0	0	0	0	0	0	0	0	0	0	0	0	0	0	0	0	0	0	0	0	0
-12	0	0	0	0	0	0	0	0		0	0	0	0	0	0	0	0	0	0	0	0	0	0	0	0	0	0	0	0	0	0	0	0	0	0	0	0	0	0	0	0	0	0	0	0	0	0	0	0
-11.9	0	0	0	0	0	0	0	0		0	0	0	0	0	0	0	0	0	0	0	0	0	0	0	0	0	0	0	0	0	0	0	0	0	0	0	0	0	0	0	0	0	0	0	0	0	0	0	0
-11.8	0	0	0	0	0	0	0	0		0	0	0	0	0	0	0	0	0	0	0	0	0	0	0	0	0	0	0	0	0	0	0	0	0	0	0	0	0	0	0	0	0	0	0	0	0	0	0	0
-11.7	0	0	0	0	0	0	0	0		0	0	0	0	0	0	0	0	0	0	0	0	0	0	0	0	0	0	0	0	0	0	0	0	0	0	0	0	0	0	0	0	0	0	0	0	0	0	0	0
-11.6	0	0	0	0	0	0	0	0		0	0	0	0	0	0	0	0	0	0	0	0	0	0	0	0	0	0	0	0	0	0	0	0	0	0	0	0	0	0	0	0	0	0	0	0	0	0	0	0
-11.5	0	0	0	0	0	0	0	0		0	0	0	0	0	0	0	0	0	0	0	0	0	0	0	0	0	0	0	0	0	0	0	0	0	0	0	0	0	0	0	0	0	0	0	0	0	0	0	0
-11.4	0	0	0	0	0	0	0	0		0	0	0	0	0	0	0	0	0	0	0	0	0	0	0	0	0	0	0	0	0	0	0	0	0	0	0	0	0	0	0	0	0	0	0	0	0	0	0	0
-11.3	0	0	0	0	0	0	2e-06	9e-06		0	0	0	0	0	0	0	0	0	0	0	0	0	0	0	0	0	0	0	0	0	0	0	0	0	0	0	0	0	0	0	0	0	0	0	0	0	0	0	0
-11.2	0	0	0	0	0	9e-06	6.1e-05	0.00053		0	0	0	0	0	0	0	0	0	0	0	0	0	0	0	0	0	0	0	0	0	0	0	0	0	0	0	0	0	0	0	0	0	0	0	0	0	0	0	0
-11.1	0	0	0	0	1e-06	2e-05	0.000194	0.00136		0	0	0	0	0	0	0	0	0	0	0	0	0	0	0	0	0	0	0	0	0	0	0	0	0	0	0	0	0	0	0	0	0	0	0	0	0	0	0	0
-11	0	0	0	0	7e-06	9.7e-05	0.000763	0.004686		0	0	0	0	0	0	0	0	0	0	0	0	0	0	0	0	0	0	0	0	0	0	0	0	0	0	0	0	0	0	0	0	0	0	0	0	0	0	0	0
-10.9	0	0	0	1e-06	2.2e-05	0.0002	0.001692	0.009079		0	0	0	0	0	0	0	0	0	0	0	0	0	0	0	0	0	0	0	0	0	0	0	0	0	0	0	0	0	0	0	0	0	0	0	0	0	0	1e-05	0
-10.8	0	0	0	2e-06	4.4e-05	0.000601	0.004183	0.021059		0	0	0	0	0	0	0	0	0	0	0	0	0	0	0	0	0	0	0	0	0	0	0	0	0	0	0	0	0	0	0	0	0	0	0	0	0	0	1e-05	1e-05
-10.7	0	0	0	1.1e-05	0.000151	0.001334	0.008857	0.040541		0	0	0	0	0	0	0	0	0	0	0	0	0	0	0	0	0	0	0	0	0	0	0	0	0	0	0	0	0	0	2e-05	1e-05	2e-05	0	1e-05	1e-05	0	1e-05	2e-05	1e-05
-10.6	0	0	1e-06	1.9e-05	0.000313	0.002955	0.017939	0.073144		0	0	0	0	0	0	0	0	0	0	0	0	0	0	0	0	0	0	0	0	0	0	1e-05	0	0	0	0	0	0	0	1e-05	1e-05	0	0	6e-05	3e-05	0	1e-05	3e-05	4e-05
-10.5	0	0	1e-06	3.9e-05	0.000694	0.006138	0.033187	0.120898		0	0	0	0	0	0	0	0	0	0	0	0	0	0	0	0	0	0	0	0	0	0	0	0	0	0	0	0	0	1e-05	7e-05	6e-05	3e-05	0	6e-05	3e-05	0	3e-05	3e-05	8e-05
-10.4	0	0	4e-06	0.000116	0.001654	0.012168	0.058932	0.191621		0	0	0	0	0	0	0	0	0	0	0	0	0	0	0	0	0	0	0	0	0	0	0	0	0	0	1e-05	0	2e-05	1e-05	0.00013	9e-05	0.00022	2e-05	0.00014	0.00012	1e-05	4e-05	0.00016	0.00023
-10.3	0	0	6e-06	0.000263	0.003264	0.022447	0.096541	0.282475		0	0	0	0	0	0	0	0	0	0	0	0	0	0	0	0	0	0	0	0	0	2e-05	0	0	1e-05	0	0	1e-05	0	2e-05	0.00026	0.00021	0.00033	4e-05	0.00025	0.00034	0.00015	0.00021	0.00031	0.00053
-10.2	0	0	2.1e-05	0.000619	0.006514	0.03934	0.152056	0.394987		0	0	0	0	0	0	0	0	0	0	0	0	0	0	0	0	0	0	0	0	5e-05	3e-05	2e-05	0	4e-05	2e-05	1e-05	0	2e-05	2e-05	0.00089	0.00052	0.00062	0.00012	0.00081	0.00067	0.00029	0.00042	0.00064	0.00121
-10.1	0	1e-06	5.1e-05	0.001175	0.012095	0.066112	0.226078	0.519018		0	0	0	0	0	0	0	0	0	0	0	0	0	0	0	1e-05	0	0	0	0	0.0001	4e-05	6e-05	0	5e-05	9e-05	1e-05	5e-05	2e-05	9e-05	0.00155	0.00094	0.00116	0.00027	0.00164	0.00134	0.00087	0.00087	0.00113	0.00198
-10	0	0	0.000105	0.00228	0.021532	0.104933	0.318679	0.649931		0	0	0	0	0	0	0	0	0	0	0	0	0	0	0	0	0	0	0	0	0.00011	0.00013	8e-05	4e-05	0.00011	0.00016	4e-05	0.00011	0.00012	0.00015	0.00327	0.00229	0.00208	0.0006	0.00242	0.0026	0.00183	0.00186	0.0021	0.00375
-9.9	0	2e-06	0.000231	0.004587	0.036625	0.159467	0.430421	0.771238		0	0	0	0	0	0	0	0	0	0	1e-05	0	1e-05	0	0	0	0	0	0	0	0.00023	0.00023	0.00028	0.00012	0.00024	0.00031	0.00018	0.00018	0.00018	0.00036	0.00631	0.0042	0.00432	0.0019	0.00491	0.0052	0.00338	0.00409	0.00474	0.00682
-9.8	0	5e-06	0.000444	0.00834	0.059527	0.230402	0.547653	0.864348		0	0	0	0	0	0	0	0	0	0	0	2e-05	1e-05	0	0	1e-05	0	0	1e-05	0	0.00059	0.00046	0.00039	0.00016	0.00038	0.00055	0.00024	0.0004	0.0005	0.00077	0.0116	0.00778	0.00814	0.00378	0.00837	0.00961	0.00789	0.00726	0.00792	0.01105
-9.7	0	1.3e-05	0.000938	0.015093	0.094362	0.318925	0.666771	0.918005		0	0	0	0	0	0	0	0	0	0	2e-05	1e-05	0	0	1e-05	4e-05	2e-05	1e-05	0	2e-05	0.0012	0.00093	0.00087	0.00047	0.00089	0.00114	0.00089	0.00086	0.00082	0.00131	0.01981	0.01418	0.01479	0.00904	0.01414	0.01758	0.01383	0.01429	0.01292	0.02035
-9.6	0	1.5e-05	0.001822	0.025205	0.140346	0.419463	0.770086	0.922129		0	0	0	0	0	0	0	0	0	0	0	2e-05	4e-05	0	2e-05	2e-05	3e-05	1e-05	1e-05	0	0.00251	0.00175	0.00162	0.00122	0.00174	0.00213	0.00153	0.00179	0.00141	0.00252	0.03165	0.02392	0.02383	0.01673	0.02474	0.02909	0.02489	0.02294	0.02299	0.03127
-9.5	0	4.8e-05	0.003305	0.041561	0.201193	0.529562	0.847062	0.88063		0	0	0	0	0	0	0	0	0	0	6e-05	8e-05	6e-05	2e-05	7e-05	3e-05	3e-05	2e-05	8e-05	3e-05	0.00415	0.00335	0.00322	0.00228	0.00298	0.00374	0.00287	0.00298	0.00314	0.00434	0.0508	0.03916	0.04034	0.02969	0.03951	0.04688	0.04155	0.0391	0.03746	0.05112
-9.4	0	9.8e-05	0.006169	0.065037	0.278295	0.638563	0.886691	0.798242		0	0	0	0	0	0	0	0	0	0	0.00016	0.00011	6e-05	3e-05	0.00012	0.00017	0.00013	0.0001	3e-05	7e-05	0.00693	0.0063	0.00567	0.00451	0.00623	0.00715	0.00577	0.00616	0.00577	0.0072	0.07665	0.0629	0.06208	0.051	0.06123	0.07407	0.06712	0.06126	0.0593	0.07476
-9.3	1e-06	0.000207	0.010648	0.098427	0.368701	0.735577	0.882731	0.683597		0	0	0	0	1e-05	0	0	0	0	0	0.00017	0.00023	0.00018	0.0001	0.00018	0.00022	0.0002	0.00028	0.0002	0.00031	0.01272	0.01039	0.01009	0.00871	0.00948	0.01174	0.01088	0.01017	0.00933	0.01297	0.11379	0.09641	0.0942	0.08515	0.09176	0.10893	0.10037	0.09513	0.08992	0.10861
-9.2	1e-06	0.000391	0.017841	0.14342	0.466173	0.80605	0.836105	0.555786		0	0	0	0	0	0	0	0	0	1e-05	0.00041	0.00042	0.00036	0.00022	0.00041	0.00046	0.00036	0.00043	0.00036	0.00048	0.0204	0.01738	0.01731	0.01544	0.01683	0.02011	0.01849	0.01698	0.0156	0.01987	0.16209	0.14084	0.13865	0.1293	0.13416	0.15786	0.14987	0.13492	0.13026	0.15625
-9.1	0	0.000763	0.029243	0.201988	0.569114	0.847979	0.755254	0.427063		0	0	0	0	0	0	0	0	0	0	0.00092	0.00076	0.0008	0.00057	0.00069	0.00088	0.00067	0.00083	0.00065	0.00086	0.03293	0.02914	0.0274	0.0265	0.02718	0.03213	0.03049	0.02827	0.02637	0.03202	0.22252	0.20076	0.19592	0.18935	0.19037	0.21837	0.20525	0.19482	0.18778	0.21474
-9	0	0.001423	0.04583	0.272959	0.664603	0.853452	0.647044	0.312035		0	0	0	0	0	0	0	0	0	0	0.0017	0.00156	0.00129	0.00126	0.00126	0.00153	0.00137	0.00143	0.00127	0.00156	0.05077	0.04689	0.04503	0.04318	0.04238	0.04942	0.04593	0.04451	0.0421	0.04809	0.29504	0.27531	0.26741	0.26204	0.25749	0.288	0.27849	0.26796	0.25452	0.28333
-8.9	1e-06	0.002637	0.068873	0.354865	0.74219	0.815832	0.528029	0.215108		0	0	1e-05	0	0	0	0	0	0	0	0.00295	0.00263	0.00216	0.00243	0.00258	0.00252	0.00263	0.00282	0.00263	0.00302	0.07489	0.07022	0.06532	0.06488	0.06442	0.07341	0.06969	0.06828	0.06425	0.07337	0.37246	0.35782	0.34894	0.34697	0.3381	0.36988	0.36289	0.35053	0.33592	0.36514
-8.8	1.1e-05	0.004671	0.102044	0.445903	0.797911	0.748793	0.410769	0.141644		2e-05	1e-05	0	0	3e-05	1e-05	0	1e-05	2e-05	1e-05	0.00542	0.00476	0.00458	0.00414	0.00426	0.00472	0.00452	0.00474	0.00434	0.00523	0.10857	0.10491	0.10014	0.0975	0.0973	0.10577	0.1037	0.09926	0.09543	0.10786	0.45928	0.45302	0.44067	0.44751	0.42857	0.4567	0.45154	0.44003	0.42866	0.45305
-8.7	1.3e-05	0.008026	0.145191	0.53857	0.820898	0.654271	0.303809	0.088195		0	1e-05	2e-05	0	2e-05	0	0	4e-05	2e-05	2e-05	0.00897	0.00825	0.00775	0.00758	0.00748	0.00814	0.0081	0.00792	0.00736	0.00871	0.15255	0.14726	0.14316	0.14243	0.13707	0.15082	0.14498	0.1448	0.13853	0.15031	0.54792	0.5492	0.53455	0.54171	0.52133	0.54756	0.53999	0.53485	0.52113	0.54746
-8.6	2.5e-05	0.013403	0.199501	0.625701	0.807604	0.544171	0.213429	0.051858		2e-05	5e-05	3e-05	2e-05	3e-05	1e-05	1e-05	3e-05	2e-05	3e-05	0.01369	0.01396	0.01348	0.013	0.01258	0.0135	0.01368	0.01327	0.01296	0.01391	0.2044	0.20416	0.19551	0.19713	0.19287	0.20387	0.20169	0.20028	0.1896	0.2055	0.62808	0.63705	0.62835	0.63688	0.61543	0.62389	0.62611	0.62215	0.61611	0.62296
-8.5	7.4e-05	0.021625	0.264693	0.699736	0.764453	0.433816	0.142015	0.029608		4e-05	7e-05	7e-05	6e-05	9e-05	0.00012	8e-05	8e-05	7e-05	6e-05	0.02157	0.02285	0.02134	0.021	0.02061	0.02163	0.02123	0.02206	0.02058	0.02338	0.26954	0.26797	0.26343	0.26381	0.25646	0.27018	0.26295	0.26244	0.256	0.27415	0.6962	0.7092	0.70036	0.71216	0.69717	0.69431	0.69647	0.69963	0.69469	0.69717
-8.4	0.000143	0.034194	0.340505	0.754369	0.690954	0.329348	0.090602	0.015922		0.00015	0.00013	0.00024	0.00017	0.00017	0.00012	0.00013	0.0001	9e-05	0.00013	0.03532	0.03619	0.03386	0.03373	0.03326	0.03417	0.03368	0.03375	0.0325	0.03548	0.34485	0.3471	0.33825	0.34178	0.33127	0.34333	0.33897	0.34043	0.33293	0.34614	0.74494	0.76218	0.76341	0.76697	0.75619	0.74334	0.74882	0.75352	0.75387	0.75045
-8.3	0.000276	0.052354	0.423901	0.781133	0.60124	0.239152	0.05464	0.008022		0.00026	0.00034	0.00024	0.00026	0.00022	0.00024	0.00036	0.00028	0.00025	0.00031	0.05269	0.05279	0.05269	0.05225	0.05031	0.05284	0.05297	0.05174	0.05081	0.05445	0.42732	0.43457	0.42145	0.42169	0.41888	0.42069	0.42127	0.42441	0.41656	0.43217	0.76477	0.79198	0.78449	0.79503	0.78603	0.76453	0.7764	0.78538	0.78761	0.77511
-8.2	0.00054	0.077884	0.508265	0.777669	0.500711	0.166384	0.031758	0.003864		0.00073	0.00047	0.00043	0.00054	0.00048	0.00057	0.00044	0.00053	0.00063	0.00058	0.07748	0.08046	0.07633	0.0769	0.0769	0.07779	0.07659	0.08021	0.07609	0.08009	0.50902	0.52144	0.51095	0.51142	0.50191	0.50565	0.49797	0.51131	0.49821	0.51477	0.75911	0.78008	0.78911	0.78965	0.78834	0.75565	0.76836	0.79027	0.79199	0.76413
-8.1	0.001085	0.112182	0.589795	0.745637	0.39761	0.10942	0.017868	0.001847		0.00108	0.00105	0.00114	0.00096	0.00112	0.001	0.00093	0.00112	0.00116	0.00129	0.11243	0.11633	0.11134	0.11172	0.11023	0.11095	0.1112	0.11363	0.10891	0.11508	0.58598	0.60013	0.58955	0.59247	0.59337	0.58253	0.58327	0.59306	0.58741	0.59018	0.72803	0.74655	0.74986	0.75806	0.75883	0.72554	0.73544	0.75539	0.76514	0.73353
-8	0.002029	0.157454	0.662073	0.688992	0.303286	0.069026	0.009139	0.000865		0.00217	0.00203	0.00188	0.0021	0.0019	0.00217	0.00199	0.00186	0.00215	0.00204	0.15608	0.16255	0.15594	0.15607	0.1552	0.15444	0.15691	0.1612	0.15436	0.16179	0.64969	0.67187	0.66497	0.66662	0.66647	0.65705	0.65381	0.66275	0.66153	0.66597	0.6692	0.68759	0.695	0.702	0.70615	0.67071	0.68177	0.69338	0.70408	0.68004
-7.9	0.003766	0.213595	0.71582	0.610894	0.223075	0.041813	0.004766	0.000365		0.00384	0.00379	0.00364	0.00363	0.00411	0.00353	0.00355	0.0038	0.00397	0.0038	0.21201	0.21797	0.2144	0.21342	0.21323	0.20905	0.2112	0.21648	0.21121	0.21698	0.70707	0.72198	0.71997	0.71263	0.72061	0.70487	0.71018	0.71978	0.72303	0.71808	0.59216	0.60851	0.61318	0.61572	0.63024	0.59671	0.6057	0.61627	0.62768	0.60277
-7.8	0.006697	0.280338	0.748048	0.522695	0.155716	0.024565	0.002249	0.000163		0.00655	0.00658	0.00646	0.00662	0.00696	0.00679	0.00661	0.00664	0.00646	0.0073	0.27987	0.28185	0.27499	0.28187	0.28253	0.27449	0.27936	0.28348	0.27984	0.2851	0.73965	0.74918	0.74923	0.75455	0.75444	0.73925	0.74435	0.75695	0.75361	0.73927	0.50239	0.51761	0.52296	0.52988	0.53804	0.51669	0.51823	0.53136	0.54177	0.50802
-7.7	0.011844	0.35693	0.75428	0.42819	0.10448	0.013517	0.001068	7.9e-05		0.01173	0.01179	0.01229	0.01183	0.0115	0.01227	0.01165	0.01186	0.01196	0.01156	0.35144	0.36443	0.35762	0.3554	0.35724	0.35164	0.35526	0.36311	0.35742	0.35574	0.74615	0.75088	0.75771	0.75622	0.77009	0.74256	0.74703	0.75543	0.76588	0.75085	0.41631	0.42065	0.42649	0.43134	0.44067	0.42314	0.42843	0.43373	0.44139	0.41975
-7.6	0.02001	0.441229	0.73244	0.337928	0.067867	0.00721	0.000508	2.9e-05		0.01987	0.0203	0.01926	0.02014	0.0203	0.01979	0.01942	0.02005	0.02062	0.02035	0.43385	0.44497	0.44181	0.43795	0.44097	0.43491	0.44047	0.44628	0.44744	0.44364	0.72005	0.73297	0.73567	0.7294	0.7462	0.72671	0.72917	0.73531	0.74335	0.72557	0.33042	0.33211	0.34045	0.34053	0.34424	0.33513	0.33914	0.34016	0.34882	0.32828
-7.5	0.033241	0.525077	0.686466	0.255597	0.042082	0.003579	0.000216	1.4e-05		0.03273	0.03306	0.03392	0.03287	0.0334	0.03276	0.03389	0.03343	0.0336	0.03275	0.51953	0.53258	0.52591	0.52516	0.52984	0.51555	0.52427	0.52651	0.5281	0.52332	0.67925	0.67984	0.69017	0.68953	0.69617	0.67972	0.6863	0.68605	0.69793	0.6797	0.24995	0.25035	0.25596	0.25653	0.26037	0.255	0.25826	0.25558	0.26427	0.2497
-7.4	0.05268	0.608014	0.622764	0.18765	0.024921	0.001792	8.5e-05	3e-06		0.05104	0.05344	0.05349	0.0531	0.05298	0.05234	0.05185	0.05286	0.05268	0.05302	0.60679	0.61116	0.60301	0.60452	0.60876	0.59888	0.60688	0.61736	0.61221	0.61057	0.61764	0.61391	0.62504	0.61934	0.62858	0.61847	0.62528	0.62707	0.63448	0.61783	0.18334	0.18045	0.18729	0.18805	0.19315	0.18693	0.18981	0.19011	0.1926	0.18477
-7.3	0.081386	0.677875	0.541901	0.131729	0.013937	0.000857	3.9e-05	2e-06		0.08069	0.08086	0.08102	0.08196	0.08291	0.08103	0.08162	0.08039	0.08273	0.08065	0.67102	0.67801	0.67769	0.67531	0.68198	0.67059	0.67698	0.68507	0.68282	0.67928	0.53822	0.53309	0.54359	0.54627	0.54657	0.54045	0.54644	0.54085	0.54883	0.5347	0.12895	0.12675	0.13117	0.13202	0.13326	0.13373	0.13509	0.13223	0.13668	0.12741
-7.2	0.122142	0.731119	0.455401	0.08891	0.007758	0.000351	1.6e-05	1e-06		0.12005	0.12261	0.12339	0.1205	0.12151	0.12206	0.12273	0.12295	0.12134	0.12428	0.72905	0.72636	0.73074	0.73177	0.7348	0.72271	0.73359	0.73281	0.73795	0.73141	0.45602	0.44292	0.4574	0.45978	0.45712	0.45303	0.46162	0.4524	0.46261	0.45111	0.08748	0.08564	0.08854	0.08938	0.09034	0.08958	0.09267	0.08863	0.0907	0.08614
-7.1	0.175992	0.758203	0.368468	0.057691	0.004106	0.000178	1e-05	0		0.1761	0.17544	0.17717	0.17656	0.17428	0.17636	0.17652	0.17791	0.17458	0.175	0.75995	0.75394	0.7543	0.75495	0.76183	0.75827	0.75966	0.75703	0.76273	0.75937	0.36815	0.36217	0.3678	0.36973	0.37185	0.37147	0.37651	0.36675	0.37152	0.35873	0.05674	0.05399	0.05818	0.05875	0.05694	0.05976	0.05933	0.05756	0.05926	0.0564
-7	0.247317	0.762046	0.287825	0.036248	0.002103	7.2e-05	2e-06	0		0.24837	0.24494	0.24601	0.24572	0.24889	0.24847	0.24861	0.24743	0.24572	0.24901	0.76298	0.75964	0.7609	0.76528	0.76284	0.76332	0.76431	0.75711	0.76334	0.76074	0.28889	0.2812	0.28503	0.29061	0.28795	0.29343	0.29634	0.28377	0.28723	0.2838	0.0366	0.03398	0.03763	0.0349	0.03644	0.03757	0.03873	0.03486	0.03659	0.03518
-6.9	0.334984	0.736776	0.215834	0.021563	0.001023	3.3e-05	1e-06	0		0.33707	0.33529	0.33641	0.33098	0.33454	0.33431	0.33579	0.33531	0.33584	0.3343	0.73591	0.72915	0.7334	0.7406	0.73936	0.74003	0.74006	0.73204	0.73966	0.73755	0.21924	0.21017	0.21551	0.21485	0.21187	0.22345	0.22057	0.21363	0.2186	0.21045	0.02137	0.02049	0.02201	0.02055	0.02075	0.02361	0.02227	0.0221	0.0217	0.02078
-6.8	0.433338	0.686982	0.156179	0.012625	0.000469	1.7e-05	0	0		0.43297	0.43287	0.43369	0.43551	0.43373	0.43211	0.43365	0.43453	0.43313	0.43119	0.69157	0.68135	0.68452	0.69209	0.68674	0.69082	0.69092	0.6796	0.68758	0.68463	0.159	0.15062	0.15632	0.15716	0.15577	0.15965	0.15962	0.15333	0.15603	0.15429	0.01284	0.01152	0.01309	0.01283	0.01274	0.0136	0.01314	0.01242	0.01227	0.0118
-6.7	0.544646	0.614156	0.108127	0.007025	0.000203	7e-06	0	0		0.54778	0.54278	0.54462	0.54296	0.54657	0.5438	0.54502	0.54321	0.54579	0.54393	0.61369	0.61141	0.61576	0.61747	0.61393	0.61844	0.61363	0.61112	0.61403	0.61208	0.11063	0.10519	0.10875	0.10997	0.10503	0.11072	0.11018	0.1062	0.10817	0.10643	0.0074	0.00641	0.00695	0.00633	0.00717	0.00757	0.00713	0.00718	0.00726	0.00685
-6.6	0.656302	0.530123	0.072719	0.003806	9.7e-05	1e-06	0	0		0.6535	0.65865	0.65623	0.65581	0.65216	0.6573	0.6546	0.65704	0.65656	0.66117	0.53087	0.52293	0.5328	0.52958	0.52881	0.54427	0.5299	0.52457	0.52776	0.52974	0.07454	0.06906	0.07387	0.07239	0.0708	0.07652	0.07522	0.07145	0.07265	0.07069	0.00378	0.00378	0.00365	0.00388	0.00363	0.00408	0.0044	0.00378	0.00369	0.00339
-6.5	0.758345	0.438008	0.046402	0.001966	4.8e-05	1e-06	0	0		0.75546	0.76156	0.75753	0.75813	0.75311	0.75739	0.7625	0.763	0.7577	0.75707	0.44347	0.43006	0.44156	0.44215	0.43554	0.45001	0.43742	0.43244	0.4363	0.43113	0.04759	0.04592	0.04466	0.04739	0.04548	0.04838	0.04788	0.04575	0.0465	0.04447	0.00198	0.00178	0.00192	0.00181	0.00205	0.00221	0.00206	0.00194	0.00204	0.00187
-6.4	0.83813	0.347747	0.028662	0.000935	1.7e-05	0	0	0		0.84212	0.84023	0.83971	0.83946	0.83976	0.8377	0.8307	0.83801	0.83931	0.8343	0.35196	0.34501	0.35254	0.35093	0.34539	0.35225	0.34633	0.3455	0.34204	0.34552	0.03031	0.02845	0.02848	0.02859	0.02821	0.02965	0.02911	0.02854	0.02693	0.02835	0.00103	0.00104	0.0008	0.00082	0.00092	0.00095	0.00104	0.00093	0.00097	0.00085
-6.3	0.882428	0.263851	0.017026	0.00044	8e-06	0	0	0		0.8838	0.87783	0.88476	0.88294	0.87831	0.8828	0.88615	0.88274	0.88242	0.88253	0.26788	0.26336	0.26429	0.26347	0.26218	0.27166	0.26462	0.26023	0.26295	0.25787	0.01708	0.01636	0.01654	0.01831	0.01643	0.01794	0.01749	0.01717	0.01654	0.0164	0.0004	0.00038	0.00051	0.00036	0.0004	0.00049	0.00053	0.00044	0.00052	0.00037
-6.2	0.886175	0.192032	0.009589	0.000245	2e-06	0	0	0		0.88639	0.88422	0.88559	0.88777	0.88842	0.88938	0.88653	0.87786	0.88865	0.88694	0.19527	0.19224	0.19434	0.18907	0.19128	0.19753	0.19115	0.191	0.18726	0.19118	0.0103	0.00944	0.00911	0.00961	0.00872	0.01044	0.00989	0.00943	0.00983	0.00912	0.00027	0.00019	0.00023	0.00024	0.00027	0.00026	0.00027	0.00023	0.00025	0.00024
-6.1	0.847518	0.132947	0.005294	8.4e-05	1e-06	0	0	0		0.8491	0.84807	0.84703	0.85028	0.85108	0.84887	0.84733	0.84494	0.84139	0.84709	0.13617	0.1324	0.13507	0.13206	0.13233	0.13423	0.13407	0.13155	0.13188	0.12971	0.00537	0.00508	0.00561	0.00562	0.00491	0.00567	0.00559	0.00522	0.00503	0.00484	6e-05	5e-05	5e-05	7e-05	0.00011	7e-05	0.00013	9e-05	3e-05	0.00018
-6	0.765881	0.088308	0.002703	3.9e-05	0	0	0	0		0.76374	0.76418	0.76742	0.77007	0.76921	0.76315	0.76457	0.76587	0.76384	0.76676	0.08891	0.08868	0.08986	0.08684	0.08623	0.09105	0.08925	0.08753	0.0883	0.08643	0.00268	0.00247	0.00239	0.00278	0.00241	0.00318	0.00293	0.00279	0.00278	0.00262	5e-05	2e-05	4e-05	2e-05	5e-05	6e-05	5e-05	1e-05	4e-05	5e-05
-5.9	0.655133	0.055593	0.001311	1e-05	0	0	0	0		0.65173	0.65698	0.65352	0.65512	0.65723	0.65511	0.65572	0.65683	0.65336	0.65573	0.05495	0.05565	0.05731	0.056	0.05508	0.05571	0.05593	0.05498	0.05578	0.05454	0.00143	0.00129	0.00109	0.00152	0.00112	0.00116	0.00137	0.00153	0.00131	0.00129	1e-05	2e-05	1e-05	0	0	1e-05	1e-05	2e-05	1e-05	1e-05
-5.8	0.527422	0.033123	0.000689	1e-05	0	0	0	0		0.52837	0.52683	0.52304	0.52467	0.52922	0.52935	0.52692	0.52931	0.52915	0.52736	0.03324	0.03293	0.03437	0.03449	0.03463	0.0329	0.0323	0.03205	0.03256	0.03176	0.00068	0.00054	0.00061	0.00091	0.00061	0.00083	0.00064	0.00059	0.00081	0.00067	2e-05	1e-05	1e-05	2e-05	1e-05	1e-05	0	1e-05	1e-05	0
-5.7	0.400281	0.01889	0.00031	3e-06	0	0	0	0		0.40091	0.40088	0.39805	0.40082	0.3968	0.40165	0.39969	0.40171	0.40227	0.40003	0.01967	0.01961	0.01995	0.01869	0.01862	0.01837	0.01898	0.01819	0.01857	0.01825	0.0003	0.00036	0.0004	0.00026	0.00024	0.0003	0.00038	0.00031	0.00028	0.00027	0	1e-05	0	0	0	0	0	1e-05	0	1e-05
-5.6	0.283415	0.010259	0.000134	0	0	0	0	0		0.28116	0.28689	0.28432	0.2856	0.2842	0.28036	0.28437	0.27946	0.28539	0.2824	0.01039	0.01064	0.01108	0.01026	0.0101	0.00973	0.00985	0.01027	0.01008	0.01019	0.00015	0.00018	0.00015	0.00012	0.00011	0.00011	0.00016	9e-05	0.00012	0.00015	0	0	0	0	0	0	0	0	0	0
-5.5	0.186386	0.005186	6.5e-05	0	0	0	0	0		0.18772	0.18719	0.18553	0.18582	0.18409	0.18642	0.18727	0.1871	0.18772	0.185	0.0053	0.00501	0.00556	0.00538	0.00527	0.00554	0.00476	0.00511	0.00514	0.00479	5e-05	3e-05	6e-05	7e-05	0.0001	2e-05	6e-05	0.0001	5e-05	0.00011	0	0	0	0	0	0	0	0	0	0
-5.4	0.114659	0.002453	2.7e-05	0	0	0	0	0		0.11631	0.11338	0.11414	0.11358	0.11449	0.11376	0.11452	0.11545	0.1157	0.11526	0.00243	0.00279	0.00225	0.00261	0.00245	0.00247	0.00264	0.00234	0.00237	0.00218	4e-05	3e-05	3e-05	1e-05	3e-05	1e-05	3e-05	2e-05	5e-05	2e-05	0	0	0	0	0	0	0	0	0	0
-5.3	0.064951	0.001072	1.1e-05	0	0	0	0	0		0.06424	0.06508	0.06606	0.06326	0.06621	0.06537	0.06379	0.06561	0.06453	0.06536	0.00091	0.00122	0.00096	0.00103	0.0012	0.00101	0.00116	0.00107	0.00094	0.00122	1e-05	0	3e-05	2e-05	1e-05	2e-05	1e-05	0	0	1e-05	0	0	0	0	0	0	0	0	0	0
-5.2	0.033613	0.000414	4e-06	0	0	0	0	0		0.03449	0.03266	0.03401	0.03395	0.03309	0.03374	0.03388	0.03374	0.03255	0.03402	0.00053	0.00042	0.00049	0.00035	0.00044	0.00036	0.00036	0.00046	0.00036	0.00037	1e-05	0	0	0	1e-05	0	1e-05	0	0	1e-05	0	0	0	0	0	0	0	0	0	0
-5.1	0.016104	0.000165	0	0	0	0	0	0		0.0166	0.01597	0.01644	0.0156	0.0164	0.01644	0.01593	0.0165	0.01547	0.01569	0.00021	0.00015	0.00017	0.00019	0.00014	8e-05	0.00023	0.00014	0.00017	0.00017	0	0	0	0	0	0	0	0	0	0	0	0	0	0	0	0	0	0	0	0
-5	0.006975	5.3e-05	0	0	0	0	0	0		0.00748	0.00717	0.00683	0.00692	0.00681	0.00719	0.00679	0.00637	0.00685	0.00734	6e-05	4e-05	6e-05	6e-05	8e-05	2e-05	8e-05	5e-05	3e-05	5e-05	0	0	0	0	0	0	0	0	0	0	0	0	0	0	0	0	0	0	0	0
-4.9	0.002732	2.8e-05	0	0	0	0	0	0		0.00245	0.00265	0.00297	0.00244	0.00252	0.00286	0.0027	0.00284	0.00287	0.00302	5e-05	5e-05	1e-05	3e-05	1e-05	2e-05	3e-05	6e-05	2e-05	0	0	0	0	0	0	0	0	0	0	0	0	0	0	0	0	0	0	0	0	0
-4.8	0.000887	1e-05	0	0	0	0	0	0		0.00078	0.00106	0.00093	0.00082	0.00073	0.00096	0.00081	0.00082	0.00104	0.00092	1e-05	1e-05	0	0	0	2e-05	3e-05	1e-05	0	2e-05	0	0	0	0	0	0	0	0	0	0	0	0	0	0	0	0	0	0	0	0
-4.7	0.000317	2e-06	0	0	0	0	0	0		0.00028	0.00042	0.00035	0.0004	0.00032	0.0003	0.0003	0.00025	0.00028	0.00027	1e-05	0	0	0	0	0	0	0	1e-05	0	0	0	0	0	0	0	0	0	0	0	0	0	0	0	0	0	0	0	0	0
-4.6	7.9e-05	0	0	0	0	0	0	0		7e-05	0.00015	0.00011	5e-05	7e-05	2e-05	6e-05	0.00011	6e-05	9e-05	0	0	0	0	0	0	0	0	0	0	0	0	0	0	0	0	0	0	0	0	0	0	0	0	0	0	0	0	0	0
-4.5	2e-05	0	0	0	0	0	0	0		3e-05	4e-05	0	0	1e-05	1e-05	2e-05	1e-05	5e-05	3e-05	0	0	0	0	0	0	0	0	0	0	0	0	0	0	0	0	0	0	0	0	0	0	0	0	0	0	0	0	0	0
-4.4	4e-06	0	0	0	0	0	0	0		1e-05	0	0	0	1e-05	1e-05	0	0	1e-05	0	0	0	0	0	0	0	0	0	0	0	0	0	0	0	0	0	0	0	0	0	0	0	0	0	0	0	0	0	0	0
-4.3	0	0	0	0	0	0	0	0		0	0	0	0	0	0	0	0	0	0	0	0	0	0	0	0	0	0	0	0	0	0	0	0	0	0	0	0	0	0	0	0	0	0	0	0	0	0	0	0
-4.2	1e-06	0	0	0	0	0	0	0		0	0	0	0	0	0	0	1e-05	0	0	0	0	0	0	0	0	0	0	0	0	0	0	0	0	0	0	0	0	0	0	0	0	0	0	0	0	0	0	0	0
-4.1	0	0	0	0	0	0	0	0		0	0	0	0	0	0	0	0	0	0	0	0	0	0	0	0	0	0	0	0	0	0	0	0	0	0	0	0	0	0	0	0	0	0	0	0	0	0	0	0
-4	0	0	0	0	0	0	0	0		0	0	0	0	0	0	0	0	0	0	0	0	0	0	0	0	0	0	0	0	0	0	0	0	0	0	0	0	0	0	0	0	0	0	0	0	0	0	0	0
-3.9	0	0	0	0	0	0	0	0		0	0	0	0	0	0	0	0	0	0	0	0	0	0	0	0	0	0	0	0	0	0	0	0	0	0	0	0	0	0	0	0	0	0	0	0	0	0	0	0
-3.8	0	0	0	0	0	0	0	0		0	0	0	0	0	0	0	0	0	0	0	0	0	0	0	0	0	0	0	0	0	0	0	0	0	0	0	0	0	0	0	0	0	0	0	0	0	0	0	0
-3.7	0	0	0	0	0	0	0	0		0	0	0	0	0	0	0	0	0	0	0	0	0	0	0	0	0	0	0	0	0	0	0	0	0	0	0	0	0	0	0	0	0	0	0	0	0	0	0	0
-3.6	0	0	0	0	0	0	0	0		0	0	0	0	0	0	0	0	0	0	0	0	0	0	0	0	0	0	0	0	0	0	0	0	0	0	0	0	0	0	0	0	0	0	0	0	0	0	0	0
-3.5	0	0	0	0	0	0	0	0		0	0	0	0	0	0	0	0	0	0	0	0	0	0	0	0	0	0	0	0	0	0	0	0	0	0	0	0	0	0	0	0	0	0	0	0	0	0	0	0
-3.4	0	0	0	0	0	0	0	0		0	0	0	0	0	0	0	0	0	0	0	0	0	0	0	0	0	0	0	0	0	0	0	0	0	0	0	0	0	0	0	0	0	0	0	0	0	0	0	0
-3.3	0	0	0	0	0	0	0	0		0	0	0	0	0	0	0	0	0	0	0	0	0	0	0	0	0	0	0	0	0	0	0	0	0	0	0	0	0	0	0	0	0	0	0	0	0	0	0	0
-3.2	0	0	0	0	0	0	0	0		0	0	0	0	0	0	0	0	0	0	0	0	0	0	0	0	0	0	0	0	0	0	0	0	0	0	0	0	0	0	0	0	0	0	0	0	0	0	0	0
-3.1	0	0	0	0	0	0	0	0		0	0	0	0	0	0	0	0	0	0	0	0	0	0	0	0	0	0	0	0	0	0	0	0	0	0	0	0	0	0	0	0	0	0	0	0	0	0	0	0
-3
x nm	Average	Average	Average	Average	Average	Average	Average	Average		Cycle 0	Cycle 0	Cycle 0	Cycle 0	Cycle 0	Cycle 0	Cycle 0	Cycle 0	Cycle 0	Cycle 0	Cycle 1	Cycle 1	Cycle 1	Cycle 1	Cycle 1	Cycle 1	Cycle 1	Cycle 1	Cycle 1	Cycle 1	Cycle 2	Cycle 2	Cycle 2	Cycle 2	Cycle 2	Cycle 2	Cycle 2	Cycle 2	Cycle 2	Cycle 2	Cycle 3	Cycle 3	Cycle 3	Cycle 3	Cycle 3	Cycle 3	Cycle 3	Cycle 3	Cycle 3	Cycle 3
x axis	Cycle 0	Cycle 1	Cycle 2	Cycle 3	Cycle 4	Cycle 5	Cycle 6	Cycle 7		Replica 0	Replica 1	Replica 2	Replica 3	Replica 4	Replica 5	Replica 6	Replica 7	Replica 8	Replica 9	Replica 0	Replica 1	Replica 2	Replica 3	Replica 4	Replica 5	Replica 6	Replica 7	Replica 8	Replica 9	Replica 0	Replica 1	Replica 2	Replica 3	Replica 4	Replica 5	Replica 6	Replica 7	Replica 8	Replica 9	Replica 0	Replica 1	Replica 2	Replica 3	Replica 4	Replica 5	Replica 6	Replica 7	Replica 8	Replica 9
Avidity [10^x M]	0	0	0	0	0	0	0	0		0	0	0	0	0	0	0	0	0	0	0	0	0	0	0	0	0	0	0	0	0	0	0	0	0	0	0	0	0	0	0	0	0	0	0	0	0	0	0	0
-14	0	0	0	0	0	0	0	0		0	0	0	0	0	0	0	0	0	0	0	0	0	0	0	0	0	0	0	0	0	0	0	0	0	0	0	0	0	0	0	0	0	0	0	0	0	0	0	0
-13.9	0	0	0	0	0	0	0	0		0	0	0	0	0	0	0	0	0	0	0	0	0	0	0	0	0	0	0	0	0	0	0	0	0	0	0	0	0	0	0	0	0	0	0	0	0	0	0	0
-13.8	0	0	0	0	0	0	0	0		0	0	0	0	0	0	0	0	0	0	0	0	0	0	0	0	0	0	0	0	0	0	0	0	0	0	0	0	0	0	0	0	0	0	0	0	0	0	0	0
-13.7	0	0	0	0	0	0	0	0		0	0	0	0	0	0	0	0	0	0	0	0	0	0	0	0	0	0	0	0	0	0	0	0	0	0	0	0	0	0	0	0	0	0	0	0	0	0	0	0
-13.6	0	0	0	0	0	0	0	0		0	0	0	0	0	0	0	0	0	0	0	0	0	0	0	0	0	0	0	0	0	0	0	0	0	0	0	0	0	0	0	0	0	0	0	0	0	0	0	0
-13.5	0	0	0	0	0	0	0	0		0	0	0	0	0	0	0	0	0	0	0	0	0	0	0	0	0	0	0	0	0	0	0	0	0	0	0	0	0	0	0	0	0	0	0	0	0	0	0	0
-13.4	0	0	0	0	0	0	0	2e-06		0	0	0	0	0	0	0	0	0	0	0	0	0	0	0	0	0	0	0	0	0	0	0	0	0	0	0	0	0	0	0	0	0	0	0	0	0	0	0	0
-13.3	0	0	0	0	0	0	0	0		0	0	0	0	0	0	0	0	0	0	0	0	0	0	0	0	0	0	0	0	0	0	0	0	0	0	0	0	0	0	0	0	0	0	0	0	0	0	0	0
-13.2	0	0	0	0	0	0	0	6e-06		0	0	0	0	0	0	0	0	0	0	0	0	0	0	0	0	0	0	0	0	0	0	0	0	0	0	0	0	0	0	0	0	0	0	0	0	0	0	0	0
-13.1	0	0	0	0	0	0	0	1.5e-05		0	0	0	0	0	0	0	0	0	0	0	0	0	0	0	0	0	0	0	0	0	0	0	0	0	0	0	0	0	0	0	0	0	0	0	0	0	0	0	0
-13	0	0	0	0	0	1e-06	2e-06	2.7e-05		0	0	0	0	0	0	0	0	0	0	0	0	0	0	0	0	0	0	0	0	0	0	0	0	0	0	0	0	0	0	0	0	0	0	0	0	0	0	0	0
-12.9	0	0	0	0	0	1e-06	4e-06	7.6e-05		0	0	0	0	0	0	0	0	0	0	0	0	0	0	0	0	0	0	0	0	0	0	0	0	0	0	0	0	0	0	0	0	0	0	0	0	0	0	0	0
-12.8	0	0	0	0	1e-06	5e-06	2.6e-05	0.000179		0	0	0	0	0	0	0	0	0	0	0	0	0	0	0	0	0	0	0	0	0	0	0	0	0	0	0	0	0	0	0	0	0	0	0	0	0	0	0	0
-12.7	0	0	0	0	2e-06	8e-06	5.1e-05	0.000485		0	0	0	0	0	0	0	0	0	0	0	0	0	0	0	0	0	0	0	0	0	0	0	0	0	0	0	0	0	0	0	0	0	0	0	0	0	0	0	0
-12.6	0	0	0	0	0	1.3e-05	0.000128	0.001013		0	0	0	0	0	0	0	0	0	0	0	0	0	0	0	0	0	0	0	0	0	0	0	0	0	0	0	0	0	0	0	0	0	0	0	0	0	0	0	0
-12.5	0	0	0	0	1e-06	4.5e-05	0.000288	0.002142		0	0	0	0	0	0	0	0	0	0	0	0	0	0	0	0	0	0	0	0	0	0	0	0	0	0	0	0	0	0	0	0	0	0	0	0	0	0	0	0
-12.4	0	0	0	0	1e-05	6.9e-05	0.000657	0.004074		0	0	0	0	0	0	0	0	0	0	0	0	0	0	0	0	0	0	0	0	0	0	0	0	0	0	0	0	0	0	0	0	0	0	0	0	0	0	0	0
-12.3	0	0	0	1e-06	6e-06	0.000166	0.001263	0.007671		0	0	0	0	0	0	0	0	0	0	0	0	0	0	0	0	0	0	0	0	0	0	0	0	0	0	0	0	0	0	0	0	0	0	0	0	0	1e-05	0	0
-12.2	0	0	0	2e-06	3.8e-05	0.000344	0.002548	0.01402		0	0	0	0	0	0	0	0	0	0	0	0	0	0	0	0	0	0	0	0	0	0	0	0	0	0	0	0	0	0	0	0	0	0	0	0	0	2e-05	0	0
-12.1	0	0	0	8e-06	8.6e-05	0.000746	0.004735	0.024712		0	0	0	0	0	0	0	0	0	0	0	0	0	0	0	0	0	0	0	0	0	0	0	0	0	0	0	0	0	0	0	1e-05	1e-05	0	0	0	1e-05	2e-05	1e-05	2e-05
-12	0	0	1e-06	1.5e-05	0.000173	0.001418	0.008903	0.041515		0	0	0	0	0	0	0	0	0	0	0	0	0	0	0	0	0	0	0	0	0	0	0	0	0	0	0	1e-05	0	0	0	0	2e-05	2e-05	2e-05	0	0	1e-05	4e-05	4e-05
-11.9	0	0	4e-06	3.4e-05	0.000322	0.002732	0.015754	0.066214		0	0	0	0	0	0	0	0	0	0	0	0	0	0	0	0	0	0	0	0	3e-05	0	0	0	0	0	1e-05	0	0	0	5e-05	3e-05	3e-05	2e-05	1e-05	2e-05	4e-05	4e-05	7e-05	3e-05
-11.8	0	0	8e-06	6e-05	0.00069	0.005099	0.026366	0.102213		0	0	0	0	0	0	0	0	0	0	0	0	0	0	0	0	0	0	0	0	1e-05	0	0	0	3e-05	1e-05	0	0	2e-05	1e-05	0.00013	3e-05	7e-05	4e-05	3e-05	4e-05	4e-05	6e-05	0.0001	6e-05
-11.7	0	0	8e-06	0.000135	0.001258	0.009064	0.043404	0.151976		0	0	0	0	0	0	0	0	0	0	0	0	0	0	0	0	0	0	0	0	0	1e-05	2e-05	1e-05	2e-05	1e-05	1e-05	0	0	0	0.00011	0.00013	9e-05	0.00016	0.00015	0.00013	8e-05	0.00022	0.00015	0.00013
-11.6	0	0	1.6e-05	0.000262	0.002427	0.01553	0.068433	0.215923		0	0	0	0	0	0	0	0	0	0	0	0	0	0	0	0	0	0	0	0	1e-05	0	1e-05	2e-05	2e-05	4e-05	1e-05	1e-05	3e-05	1e-05	0.00028	0.00031	0.00024	0.00021	0.0003	0.00028	0.00017	0.00028	0.00035	0.0002
-11.5	0	0	3.8e-05	0.000468	0.004293	0.025555	0.103163	0.293721		0	0	0	0	0	0	0	0	0	0	0	0	0	0	0	0	0	0	0	0	3e-05	3e-05	2e-05	6e-05	1e-05	4e-05	5e-05	4e-05	8e-05	2e-05	0.00066	0.00045	0.00039	0.00058	0.00053	0.00047	0.00035	0.00037	0.00046	0.00042
-11.4	0	5e-06	6.7e-05	0.000918	0.007641	0.040703	0.149798	0.38604		0	0	0	0	0	0	0	0	0	0	0	1e-05	0	1e-05	0	0	1e-05	1e-05	0	1e-05	6e-05	0.0001	4e-05	7e-05	7e-05	6e-05	7e-05	6e-05	5e-05	9e-05	0.00085	0.00085	0.00078	0.00093	0.00095	0.00094	0.00099	0.00088	0.00106	0.00095
-11.3	0	8e-06	0.000126	0.001611	0.01279	0.062877	0.210066	0.484541		0	0	0	0	0	0	0	0	0	0	2e-05	0	0	0	1e-05	1e-05	1e-05	1e-05	1e-05	1e-05	0.00017	0.00014	8e-05	9e-05	0.00013	0.00016	0.00013	0.0001	8e-05	0.00018	0.00159	0.00166	0.00142	0.00162	0.00152	0.00165	0.00166	0.00166	0.0019	0.00143
-11.2	0	7e-06	0.000235	0.002874	0.020978	0.093423	0.283164	0.583783		0	0	0	0	0	0	0	0	0	0	1e-05	0	0	0	2e-05	0	1e-05	3e-05	0	0	0.00032	0.00024	0.00021	0.00018	0.00022	0.0002	0.00021	0.00019	0.00025	0.00033	0.00289	0.00277	0.00256	0.00326	0.0031	0.00279	0.00266	0.00289	0.00295	0.00287
-11.1	0	1.9e-05	0.000463	0.005164	0.032761	0.13401	0.366464	0.677231		0	0	0	0	0	0	0	0	0	0	2e-05	3e-05	4e-05	3e-05	0	2e-05	1e-05	0	2e-05	2e-05	0.00037	0.00051	0.00042	0.00055	0.00039	0.00051	0.00043	0.00052	0.00057	0.00036	0.00493	0.00522	0.0052	0.00551	0.00532	0.00524	0.00492	0.00514	0.00545	0.00471
-11	1e-06	3.8e-05	0.000884	0.008495	0.049919	0.186507	0.457874	0.749679		0	0	0	0	1e-05	0	0	0	0	0	3e-05	4e-05	3e-05	7e-05	4e-05	8e-05	3e-05	3e-05	0	3e-05	0.00082	0.00092	0.00077	0.00096	0.00109	0.00085	0.00076	0.001	0.00088	0.00079	0.00813	0.00902	0.00801	0.00915	0.00911	0.00836	0.00814	0.00853	0.0087	0.0078
-10.9	0	5.9e-05	0.001483	0.013785	0.074204	0.250664	0.549703	0.796102		0	0	0	0	0	0	0	0	0	0	6e-05	7e-05	2e-05	3e-05	4e-05	7e-05	8e-05	4e-05	8e-05	0.0001	0.00143	0.0016	0.00135	0.00184	0.00153	0.00146	0.00145	0.0014	0.00136	0.00141	0.01357	0.01433	0.01316	0.01441	0.01466	0.01417	0.01263	0.01402	0.01362	0.01328
-10.8	0	9.8e-05	0.002512	0.021671	0.106527	0.32359	0.635175	0.813371		0	0	0	0	0	0	0	0	0	0	0.00011	6e-05	0.0001	0.00011	0.0001	0.00011	0.0001	7e-05	0.00012	0.0001	0.00256	0.00237	0.00229	0.00267	0.00258	0.00284	0.00221	0.00276	0.00243	0.00241	0.02186	0.02202	0.021	0.02242	0.02287	0.02181	0.02079	0.02169	0.02148	0.02077
-10.7	2e-06	0.000201	0.004173	0.033602	0.147864	0.404718	0.707741	0.798526		0	0	0	0	1e-05	0	0	0	0	1e-05	0.00022	0.00024	0.00022	0.0002	0.00017	0.00015	0.00019	0.00027	0.0002	0.00015	0.00425	0.0042	0.00416	0.00413	0.00455	0.0041	0.00425	0.00388	0.00424	0.00397	0.03339	0.03453	0.0327	0.0357	0.03542	0.03382	0.03163	0.03366	0.0329	0.03227
-10.6	3e-06	0.000358	0.006722	0.049112	0.199931	0.489804	0.756669	0.747898		0	0	0	1e-05	0	0	1e-05	0	0	1e-05	0.00039	0.00038	0.0004	0.00031	0.00038	0.00041	0.00018	0.0003	0.00041	0.00042	0.00657	0.00695	0.00595	0.00712	0.00742	0.00678	0.0062	0.00667	0.0068	0.00676	0.04827	0.05165	0.04815	0.05074	0.05136	0.05035	0.04662	0.04909	0.04784	0.04705
-10.5	7e-06	0.00071	0.010483	0.07121	0.260252	0.570125	0.779535	0.674938		1e-05	0	0	1e-05	1e-05	0	1e-05	1e-05	2e-05	0	0.00062	0.00071	0.00066	0.00077	0.00079	0.00068	0.00078	0.00064	0.00069	0.00076	0.01017	0.0111	0.01008	0.01086	0.01065	0.01069	0.00984	0.01089	0.00997	0.01058	0.07082	0.07334	0.07109	0.07329	0.07279	0.07156	0.06627	0.07219	0.07006	0.07069
-10.4	4e-06	0.001106	0.016597	0.099614	0.328562	0.642209	0.773557	0.582074		1e-05	1e-05	0	1e-05	0	0	1e-05	0	0	0	0.00126	0.00127	0.00104	0.00106	0.00095	0.00101	0.00099	0.00129	0.00116	0.00103	0.01609	0.01757	0.0163	0.01696	0.01706	0.01677	0.01603	0.01663	0.01674	0.01582	0.09867	0.10098	0.09757	0.10282	0.10164	0.10094	0.09642	0.10034	0.09773	0.09903
-10.3	1.7e-05	0.001845	0.024546	0.136089	0.402678	0.699312	0.736676	0.482063		3e-05	1e-05	1e-05	3e-05	2e-05	1e-05	2e-05	1e-05	2e-05	1e-05	0.00168	0.00179	0.00183	0.00207	0.00177	0.00195	0.00174	0.00189	0.00204	0.00169	0.02365	0.02563	0.02365	0.0254	0.02535	0.02488	0.02361	0.02416	0.02549	0.02364	0.13585	0.14043	0.13615	0.13679	0.13623	0.13876	0.13168	0.13724	0.1329	0.13486
-10.2	3e-05	0.003055	0.036227	0.180406	0.478444	0.733767	0.677646	0.383716		3e-05	3e-05	2e-05	5e-05	4e-05	8e-05	1e-05	4e-05	0	0	0.00293	0.00301	0.00287	0.00324	0.00276	0.00301	0.00325	0.00321	0.00311	0.00316	0.03601	0.03754	0.03565	0.03695	0.03645	0.03657	0.03507	0.03721	0.03521	0.03561	0.18197	0.1846	0.17938	0.18273	0.18408	0.18067	0.17434	0.18125	0.17791	0.17713
-10.1	4.9e-05	0.004692	0.051777	0.232099	0.550136	0.744127	0.59855	0.292849		0	4e-05	6e-05	6e-05	3e-05	5e-05	8e-05	3e-05	4e-05	0.0001	0.00454	0.00497	0.00472	0.00455	0.00461	0.00437	0.00495	0.00504	0.00446	0.00471	0.05139	0.05323	0.05164	0.05316	0.05315	0.05198	0.05044	0.0517	0.05138	0.0497	0.23033	0.23596	0.23133	0.23473	0.23585	0.23398	0.22733	0.23405	0.22752	0.22991
-10	7.8e-05	0.007158	0.072667	0.291857	0.611611	0.728329	0.509067	0.213932		4e-05	9e-05	9e-05	5e-05	6e-05	0.00012	8e-05	8e-05	9e-05	8e-05	0.00697	0.00747	0.00654	0.00728	0.00726	0.00701	0.00737	0.00762	0.00717	0.00689	0.07229	0.07414	0.07032	0.07433	0.07283	0.07211	0.07226	0.07207	0.07231	0.07401	0.29296	0.29528	0.28904	0.29889	0.29457	0.29125	0.28795	0.29258	0.2874	0.28865
-9.9	0.000183	0.010883	0.098005	0.354834	0.661944	0.689803	0.416542	0.149199		0.00012	0.00023	0.00014	0.00017	0.0002	0.00022	0.00021	0.00022	0.00019	0.00013	0.01046	0.01092	0.01013	0.01081	0.01091	0.0111	0.01098	0.01145	0.01141	0.01066	0.09874	0.10012	0.09527	0.10027	0.09791	0.09877	0.09721	0.09935	0.09543	0.09698	0.35616	0.3575	0.34856	0.35889	0.35576	0.35581	0.35101	0.36073	0.35409	0.34983
-9.8	0.000296	0.01617	0.130775	0.419587	0.693427	0.629602	0.328617	0.100654		0.0003	0.00027	0.00033	0.00032	0.00019	0.0003	0.00022	0.00038	0.00033	0.00032	0.01644	0.01567	0.01578	0.0167	0.016	0.01598	0.01585	0.01615	0.0164	0.01673	0.1316	0.13323	0.12986	0.13107	0.13232	0.13101	0.12714	0.13169	0.12877	0.13106	0.41879	0.42639	0.4148	0.4193	0.42079	0.42161	0.41685	0.42199	0.41423	0.42112
-9.7	0.000507	0.023449	0.169666	0.485806	0.70248	0.556002	0.2505	0.064843		0.00035	0.00055	0.00041	0.00055	0.00052	0.0006	0.00049	0.0005	0.00057	0.00053	0.02348	0.02372	0.0225	0.02381	0.02383	0.02325	0.02328	0.02388	0.02319	0.02355	0.16968	0.17267	0.16781	0.17222	0.17135	0.1692	0.16599	0.17158	0.16749	0.16867	0.48711	0.49189	0.48219	0.48793	0.48405	0.48542	0.48445	0.48992	0.48162	0.48348
-9.6	0.000798	0.033177	0.213973	0.545097	0.690721	0.474373	0.182396	0.040369		0.00076	0.00079	0.00073	0.00092	0.00072	0.00072	0.00087	0.00092	0.00074	0.00081	0.03283	0.03527	0.03281	0.03364	0.03393	0.03339	0.0319	0.03342	0.03237	0.03221	0.21374	0.21639	0.21165	0.21604	0.21641	0.21416	0.21237	0.21364	0.21208	0.21325	0.54822	0.547	0.54158	0.54539	0.54785	0.54199	0.5447	0.54569	0.54113	0.54742
-9.5	0.001265	0.046761	0.264351	0.595655	0.659533	0.389707	0.127727	0.023949		0.00116	0.00143	0.00145	0.00128	0.00134	0.00106	0.00131	0.00118	0.00109	0.00135	0.04728	0.04673	0.04645	0.04634	0.04646	0.04706	0.0467	0.04727	0.04654	0.04678	0.26585	0.26624	0.25963	0.26696	0.26276	0.2669	0.2611	0.26743	0.26336	0.26328	0.59449	0.59908	0.58783	0.59881	0.59239	0.59177	0.59502	0.59961	0.59883	0.59872
-9.4	0.002018	0.063184	0.320022	0.632113	0.611356	0.309882	0.086427	0.013395		0.00212	0.00225	0.00187	0.00183	0.00178	0.002	0.00196	0.00217	0.00219	0.00201	0.0634	0.06387	0.06401	0.06466	0.06403	0.06194	0.0633	0.06252	0.06178	0.06233	0.32063	0.32365	0.31798	0.31956	0.3197	0.3206	0.31833	0.32222	0.31799	0.31956	0.63574	0.63234	0.63141	0.62914	0.62766	0.62828	0.63498	0.63475	0.63219	0.63464
-9.3	0.003069	0.084786	0.375327	0.655089	0.547102	0.23883	0.056601	0.007376		0.00303	0.00289	0.00306	0.00343	0.00277	0.00319	0.00312	0.00324	0.00297	0.00299	0.08579	0.08582	0.08479	0.08522	0.08529	0.08343	0.08296	0.08522	0.08413	0.08521	0.3781	0.37902	0.36853	0.37664	0.37562	0.37566	0.37485	0.37758	0.37521	0.37206	0.65119	0.65351	0.64966	0.65179	0.65854	0.65486	0.66109	0.6567	0.65704	0.65651
-9.2	0.004774	0.111397	0.43322	0.658168	0.475693	0.17742	0.035298	0.003824		0.00511	0.00512	0.00481	0.00474	0.00443	0.00478	0.00462	0.00457	0.00446	0.0051	0.11173	0.11233	0.11035	0.11251	0.11161	0.11173	0.11245	0.11102	0.11019	0.11005	0.43665	0.4371	0.42964	0.43118	0.42797	0.43145	0.43291	0.43622	0.43353	0.43555	0.65799	0.65801	0.65876	0.6538	0.65325	0.65778	0.66294	0.6587	0.66375	0.6567
-9.1	0.006991	0.143035	0.487762	0.644961	0.40168	0.126926	0.021402	0.001998		0.00701	0.00694	0.00668	0.00716	0.00722	0.00719	0.00693	0.00689	0.00718	0.00671	0.143	0.14251	0.1415	0.14559	0.14325	0.14278	0.14049	0.14372	0.14438	0.14313	0.48832	0.48527	0.48566	0.48961	0.4857	0.48629	0.49369	0.49268	0.48375	0.48665	0.64459	0.64337	0.64757	0.63967	0.64003	0.64903	0.65083	0.64125	0.64479	0.64848
-9	0.010609	0.180649	0.536082	0.614181	0.327689	0.088037	0.012542	0.000915		0.0112	0.01058	0.01041	0.01061	0.01097	0.01072	0.01069	0.01071	0.00989	0.01031	0.1823	0.1801	0.18073	0.18225	0.17979	0.18014	0.18065	0.18124	0.1797	0.17959	0.54042	0.53577	0.53805	0.53651	0.53507	0.53091	0.53838	0.53049	0.53862	0.5366	0.61619	0.61414	0.61183	0.61142	0.6132	0.61279	0.6189	0.61107	0.62116	0.61111
-8.9	0.015194	0.22207	0.575113	0.570235	0.261247	0.059197	0.006996	0.000435		0.01551	0.01491	0.01485	0.01518	0.01556	0.01559	0.01516	0.01526	0.0151	0.01482	0.22586	0.22484	0.21614	0.22488	0.2215	0.21979	0.22159	0.2223	0.22074	0.22306	0.57824	0.57379	0.57483	0.57552	0.57392	0.56877	0.57925	0.57546	0.57461	0.57674	0.57253	0.56182	0.5754	0.56951	0.56806	0.56836	0.57078	0.56595	0.57788	0.57206
-8.8	0.021787	0.268916	0.600988	0.51458	0.200248	0.038328	0.003703	0.000199		0.02186	0.0224	0.02109	0.02203	0.02169	0.0216	0.0215	0.02138	0.02214	0.02218	0.26806	0.26974	0.26654	0.26815	0.26836	0.2681	0.27251	0.27073	0.26852	0.26845	0.5999	0.59792	0.59979	0.60412	0.60057	0.59882	0.60473	0.6018	0.60201	0.60022	0.51155	0.50723	0.51704	0.51383	0.51071	0.51492	0.52164	0.51323	0.52004	0.51561
-8.7	0.031095	0.318935	0.615525	0.452871	0.150005	0.024057	0.00205	7e-05		0.03172	0.03094	0.03078	0.03118	0.03136	0.03053	0.03079	0.03062	0.03097	0.03206	0.31673	0.31799	0.31623	0.32098	0.32045	0.3178	0.3203	0.3203	0.31772	0.32085	0.60987	0.61361	0.61954	0.6142	0.61174	0.61803	0.61809	0.61358	0.62015	0.61644	0.45127	0.44627	0.45414	0.45413	0.45348	0.4519	0.45982	0.45259	0.45034	0.45477
-8.6	0.042421	0.370086	0.615067	0.387346	0.108339	0.01444	0.000947	2.8e-05		0.04292	0.0426	0.04221	0.04246	0.04177	0.0427	0.04192	0.04272	0.04233	0.04258	0.37109	0.3698	0.37013	0.37158	0.36818	0.371	0.36915	0.37128	0.36974	0.36891	0.61518	0.61199	0.61703	0.61489	0.61563	0.61724	0.61554	0.61438	0.61482	0.61397	0.38699	0.37838	0.39413	0.38607	0.38734	0.38668	0.39101	0.3851	0.3871	0.39066
-8.5	0.058024	0.421392	0.602738	0.322502	0.075988	0.008342	0.000458	1.4e-05		0.05773	0.05808	0.05816	0.05865	0.05738	0.05743	0.05907	0.0581	0.0584	0.05724	0.42038	0.42264	0.41754	0.42102	0.42433	0.42111	0.42181	0.42123	0.4199	0.42396	0.60669	0.60331	0.60181	0.59875	0.59892	0.59435	0.61019	0.60175	0.60708	0.60453	0.32255	0.31705	0.32619	0.32263	0.32183	0.3219	0.32468	0.31941	0.3272	0.32158
-8.4	0.07685	0.469404	0.572823	0.261272	0.051474	0.004783	0.000205	4e-06		0.07707	0.07658	0.07835	0.07594	0.07765	0.07744	0.07686	0.07613	0.07614	0.07634	0.46562	0.4673	0.4699	0.47198	0.46759	0.46978	0.46976	0.47124	0.4702	0.47067	0.57401	0.57356	0.5762	0.57264	0.56903	0.57255	0.57703	0.57166	0.56716	0.57439	0.26212	0.26007	0.26695	0.25759	0.26009	0.26165	0.26113	0.25907	0.2616	0.26245
-8.3	0.101159	0.513106	0.533474	0.205513	0.034333	0.002649	0.000106	1e-06		0.0996	0.10093	0.10133	0.10055	0.10179	0.1015	0.09904	0.10243	0.10066	0.10376	0.51316	0.51158	0.51419	0.51496	0.51285	0.51262	0.5178	0.51388	0.50801	0.51201	0.52921	0.53581	0.53737	0.53123	0.53419	0.53682	0.53134	0.52816	0.53609	0.53452	0.20467	0.20377	0.20773	0.20471	0.20408	0.20565	0.20957	0.20248	0.20627	0.2062
-8.2	0.130598	0.54998	0.484517	0.157468	0.021647	0.001342	4.8e-05	0		0.13144	0.13037	0.1297	0.13063	0.13086	0.13026	0.13234	0.1285	0.12974	0.13214	0.54835	0.54961	0.5508	0.55328	0.54665	0.55135	0.55282	0.55115	0.54641	0.54938	0.48311	0.47851	0.48437	0.48316	0.48641	0.48826	0.48603	0.48537	0.48423	0.48572	0.15852	0.15779	0.16113	0.15476	0.15698	0.15783	0.15557	0.15545	0.15722	0.15943
-8.1	0.165247	0.576145	0.429862	0.117089	0.01324	0.000681	1.9e-05	0		0.16409	0.16507	0.16514	0.16843	0.16344	0.16566	0.16754	0.16554	0.16424	0.16332	0.57509	0.57708	0.5763	0.57431	0.57653	0.57647	0.57578	0.57523	0.57711	0.57755	0.43021	0.42601	0.43346	0.42869	0.42871	0.43246	0.42925	0.42508	0.43546	0.42929	0.11559	0.11806	0.11942	0.11487	0.11657	0.1184	0.11696	0.1157	0.11633	0.11899
-8	0.206495	0.594506	0.370999	0.085136	0.008144	0.000346	3e-06	0		0.20556	0.20616	0.20753	0.2052	0.2079	0.20683	0.20718	0.20527	0.20687	0.20645	0.59591	0.59243	0.59849	0.60068	0.59138	0.59302	0.59467	0.59277	0.59482	0.59089	0.37089	0.36948	0.37399	0.36792	0.37363	0.37069	0.37117	0.36976	0.37292	0.36954	0.08469	0.08356	0.08679	0.08579	0.08604	0.08514	0.08517	0.08336	0.08422	0.0866
-7.9	0.253536	0.596512	0.314208	0.059393	0.004713	0.000185	1e-06	0		0.25535	0.25393	0.25318	0.25052	0.2526	0.25217	0.25722	0.25198	0.25488	0.25353	0.59592	0.59507	0.59752	0.59816	0.59529	0.60071	0.59693	0.59629	0.59502	0.59421	0.31406	0.31246	0.31586	0.31369	0.31606	0.31664	0.30925	0.31711	0.31474	0.31221	0.06048	0.05844	0.06269	0.05806	0.05953	0.05907	0.05935	0.05983	0.05831	0.05817
-7.8	0.303549	0.584313	0.257261	0.040956	0.002546	6.5e-05	2e-06	0		0.30186	0.30143	0.30292	0.30448	0.30306	0.30528	0.30438	0.30474	0.30013	0.30721	0.58023	0.58425	0.58564	0.57875	0.58825	0.58594	0.58389	0.58586	0.58534	0.58498	0.25741	0.25644	0.26011	0.25488	0.25646	0.25948	0.25875	0.25298	0.25817	0.25793	0.04072	0.04006	0.04224	0.03959	0.04138	0.04124	0.04008	0.04067	0.04204	0.04154
-7.7	0.360358	0.562085	0.205826	0.026948	0.001427	2.7e-05	0	0		0.36147	0.36139	0.35927	0.35911	0.36039	0.36006	0.35865	0.361	0.3597	0.36254	0.56205	0.56446	0.5665	0.5611	0.56365	0.55817	0.56241	0.55894	0.56453	0.55904	0.20375	0.20421	0.20863	0.20527	0.2052	0.20688	0.20412	0.20553	0.20634	0.20833	0.02704	0.02644	0.02853	0.02546	0.02677	0.02713	0.02575	0.02672	0.02747	0.02817
-7.6	0.414795	0.5284	0.160903	0.017502	0.000698	1.1e-05	0	0		0.41573	0.41385	0.41547	0.41243	0.41588	0.4175	0.41146	0.41587	0.4132	0.41656	0.5255	0.52876	0.52768	0.52931	0.52807	0.53024	0.52749	0.52601	0.5307	0.53024	0.15834	0.15859	0.16375	0.15995	0.16402	0.16116	0.15958	0.16006	0.16374	0.15984	0.01707	0.01741	0.01796	0.01716	0.01791	0.01742	0.01711	0.01802	0.01762	0.01734
-7.5	0.472022	0.483461	0.121996	0.011143	0.000395	2e-06	0	0		0.47418	0.47352	0.47455	0.47311	0.47156	0.46846	0.47472	0.47119	0.47005	0.46888	0.48332	0.48172	0.48663	0.48446	0.48285	0.48358	0.48417	0.4809	0.48175	0.48523	0.12104	0.12074	0.12402	0.12165	0.12237	0.12327	0.1223	0.12189	0.12032	0.12236	0.01113	0.01125	0.01161	0.01091	0.01086	0.0112	0.0108	0.01116	0.01154	0.01097
-7.4	0.523425	0.434095	0.090238	0.006595	0.000182	1e-06	0	0		0.51976	0.52452	0.52355	0.52701	0.524	0.52318	0.52002	0.52219	0.52639	0.52363	0.43329	0.43451	0.43439	0.43188	0.43454	0.43391	0.43579	0.42974	0.437	0.4359	0.08929	0.08906	0.091	0.09093	0.09192	0.09009	0.08858	0.09155	0.08934	0.09062	0.00662	0.00655	0.00681	0.00648	0.00622	0.0068	0.00676	0.00632	0.00672	0.00667
-7.3	0.569417	0.379752	0.06443	0.003792	8.3e-05	1e-06	0	0		0.56989	0.56784	0.56834	0.57188	0.5705	0.57383	0.56811	0.57073	0.56737	0.56568	0.38189	0.38218	0.37993	0.37557	0.3796	0.37814	0.38055	0.37753	0.38247	0.37966	0.06469	0.0648	0.06503	0.06448	0.06483	0.06248	0.06408	0.06411	0.06453	0.06527	0.00392	0.00393	0.00388	0.00368	0.00355	0.00365	0.00377	0.00361	0.00398	0.00395
-7.2	0.604612	0.322908	0.044766	0.002183	3.1e-05	0	0	0		0.60913	0.59991	0.60537	0.60398	0.60362	0.60058	0.60302	0.60495	0.60966	0.6059	0.32452	0.32271	0.3224	0.32411	0.32497	0.32477	0.32007	0.32163	0.32201	0.32189	0.04369	0.04457	0.04459	0.04372	0.04539	0.04558	0.04567	0.04467	0.04366	0.04612	0.00235	0.00234	0.00231	0.0021	0.00199	0.00201	0.00207	0.00237	0.00217	0.00212
-7.1	0.629386	0.267035	0.03034	0.001216	1.8e-05	0	0	0		0.63159	0.62683	0.62847	0.63024	0.63051	0.62598	0.6294	0.62869	0.63402	0.62813	0.26786	0.26757	0.26536	0.26549	0.26635	0.26913	0.26702	0.26652	0.2683	0.26675	0.03034	0.03014	0.0305	0.03031	0.03042	0.02973	0.02977	0.0313	0.03047	0.03042	0.00117	0.00121	0.0011	0.00114	0.00147	0.00136	0.00106	0.00116	0.00125	0.00124
-7	0.637618	0.215527	0.019909	0.000631	3e-06	0	0	0		0.63857	0.6399	0.63947	0.63746	0.63562	0.63664	0.63406	0.63668	0.63875	0.63903	0.21518	0.21564	0.2159	0.21503	0.21723	0.21387	0.21245	0.21771	0.21502	0.21724	0.02046	0.01914	0.02004	0.01927	0.02033	0.02003	0.01954	0.02014	0.01988	0.02026	0.00061	0.0007	0.00077	0.00064	0.00064	0.00055	0.00068	0.00057	0.00058	0.00057
-6.9	0.631454	0.168805	0.012641	0.000344	6e-06	0	0	0		0.63129	0.63266	0.62682	0.6313	0.63494	0.62987	0.63193	0.63387	0.63	0.63186	0.16917	0.16618	0.17017	0.16509	0.16789	0.17071	0.16834	0.1694	0.17168	0.16942	0.01234	0.01257	0.01281	0.0121	0.01297	0.01291	0.01239	0.01297	0.01245	0.0129	0.00037	0.00038	0.00027	0.00029	0.00027	0.00034	0.00043	0.00024	0.00046	0.00039
-6.8	0.605981	0.128288	0.007819	0.000164	2e-06	0	0	0		0.60709	0.60919	0.60759	0.6094	0.60651	0.60605	0.60641	0.60192	0.60404	0.60161	0.12852	0.12713	0.12975	0.12539	0.12806	0.1285	0.12794	0.1293	0.12996	0.12833	0.00726	0.00781	0.00753	0.00771	0.00844	0.00808	0.00767	0.00792	0.00789	0.00788	0.00018	0.00027	0.00017	0.0002	0.0001	0.00015	0.00016	0.00015	0.00013	0.00013
-6.7	0.568968	0.095202	0.004626	7.8e-05	0	0	0	0		0.56838	0.56981	0.56972	0.56477	0.56907	0.56609	0.57128	0.57215	0.56952	0.56889	0.095	0.09473	0.09653	0.09344	0.09606	0.09461	0.09447	0.09495	0.09578	0.09645	0.00473	0.00432	0.00478	0.00434	0.00438	0.005	0.00479	0.00466	0.00462	0.00464	3e-05	0.00011	8e-05	0.00015	6e-05	3e-05	0.00012	9e-05	6e-05	5e-05
-6.6	0.516657	0.067965	0.002657	3.3e-05	1e-06	0	0	0		0.51296	0.5217	0.51424	0.51164	0.51428	0.51529	0.52255	0.51954	0.51571	0.51866	0.06978	0.06752	0.06894	0.06585	0.06707	0.06867	0.06656	0.06943	0.06834	0.06749	0.00247	0.00257	0.00287	0.0024	0.00287	0.00254	0.00279	0.0026	0.00245	0.00301	3e-05	6e-05	6e-05	3e-05	2e-05	3e-05	4e-05	1e-05	3e-05	2e-05
-6.5	0.45489	0.04698	0.00155	1.2e-05	0	0	0	0		0.45595	0.45193	0.45518	0.45742	0.45615	0.4561	0.45427	0.45119	0.45608	0.45463	0.04937	0.04741	0.04642	0.04583	0.0474	0.04671	0.04731	0.04685	0.04647	0.04603	0.00152	0.00138	0.00169	0.00152	0.00152	0.00141	0.00166	0.0016	0.00144	0.00176	1e-05	1e-05	1e-05	3e-05	0	0	0	5e-05	0	1e-05
-6.4	0.389901	0.031512	0.000806	9e-06	0	0	0	0		0.38738	0.38999	0.3886	0.39195	0.38758	0.39429	0.39021	0.39206	0.38964	0.38731	0.03223	0.03128	0.03176	0.03021	0.03142	0.03233	0.03056	0.03165	0.03292	0.03076	0.00072	0.00086	0.00066	0.00066	0.00087	0.001	0.00083	0.00089	0.00066	0.00091	1e-05	0	1e-05	1e-05	1e-05	2e-05	0	2e-05	1e-05	0
-6.3	0.322192	0.020444	0.000344	4e-06	0	0	0	0		0.32155	0.3206	0.32329	0.32144	0.32359	0.32417	0.32108	0.32173	0.32185	0.32262	0.02043	0.02014	0.021	0.01946	0.02096	0.01993	0.02035	0.02063	0.02049	0.02105	0.00025	0.00031	0.00042	0.00023	0.00041	0.0004	0.00028	0.00041	0.00032	0.00041	0	0	0	1e-05	1e-05	0	0	2e-05	0	0
-6.2	0.254917	0.012716	0.00019	1e-06	0	0	0	0		0.25276	0.25421	0.25775	0.25656	0.25671	0.25416	0.25204	0.2542	0.25552	0.25526	0.01224	0.01213	0.01228	0.01237	0.01288	0.01309	0.01223	0.0137	0.01297	0.01327	0.0002	0.00015	0.00017	0.00016	0.00019	0.00016	0.00015	0.00022	0.00024	0.00026	0	0	0	1e-05	0	0	0	0	0	0
-6.1	0.195094	0.007514	8.4e-05	0	0	0	0	0		0.19431	0.19579	0.19578	0.19296	0.19461	0.19566	0.19697	0.19648	0.19384	0.19454	0.0079	0.0073	0.00775	0.00698	0.00716	0.00746	0.00776	0.00766	0.00753	0.00764	9e-05	8e-05	3e-05	7e-05	0.00014	9e-05	0.0001	0.00012	5e-05	7e-05	0	0	0	0	0	0	0	0	0	0
-6	0.143405	0.00433	4.1e-05	1e-06	0	0	0	0		0.14427	0.14195	0.14485	0.14242	0.14296	0.14562	0.1428	0.14342	0.14266	0.1431	0.0046	0.00485	0.00446	0.0039	0.00401	0.00403	0.00443	0.00428	0.0043	0.00444	4e-05	4e-05	5e-05	6e-05	6e-05	3e-05	3e-05	5e-05	2e-05	3e-05	0	1e-05	0	0	0	0	0	0	0	0
-5.9	0.101465	0.002449	2.3e-05	0	0	0	0	0		0.10128	0.10169	0.10081	0.10195	0.101	0.102	0.10045	0.10224	0.10212	0.10111	0.00264	0.0024	0.00272	0.00253	0.00218	0.00238	0.00245	0.00229	0.00234	0.00256	2e-05	0	3e-05	5e-05	3e-05	3e-05	2e-05	1e-05	2e-05	2e-05	0	0	0	0	0	0	0	0	0	0
-5.8	0.067839	0.001224	1.1e-05	0	0	0	0	0		0.06695	0.06836	0.06708	0.06778	0.06743	0.06707	0.06843	0.0682	0.06861	0.06848	0.00144	0.00105	0.00124	0.00101	0.00113	0.00137	0.0014	0.00116	0.00123	0.00121	1e-05	1e-05	0	1e-05	1e-05	1e-05	1e-05	3e-05	0	2e-05	0	0	0	0	0	0	0	0	0	0
-5.7	0.042971	0.000587	4e-06	0	0	0	0	0		0.04307	0.04201	0.04264	0.04309	0.04305	0.04299	0.04211	0.04346	0.04416	0.04313	0.00053	0.00054	0.00064	0.00047	0.0006	0.00057	0.00063	0.00061	0.00066	0.00062	1e-05	1e-05	0	0	0	0	1e-05	0	0	1e-05	0	0	0	0	0	0	0	0	0	0
-5.6	0.025836	0.000294	0	0	0	0	0	0		0.0261	0.0269	0.02514	0.02586	0.02466	0.02649	0.02619	0.02488	0.02575	0.02639	0.00029	0.00032	0.00041	0.00033	0.00031	0.00025	0.00017	0.00029	0.00025	0.00032	0	0	0	0	0	0	0	0	0	0	0	0	0	0	0	0	0	0	0	0
-5.5	0.01504	0.000137	0	0	0	0	0	0		0.01501	0.01602	0.01502	0.01509	0.01487	0.01524	0.01526	0.01476	0.01443	0.0147	0.00014	9e-05	0.00017	0.00015	0.00018	0.00012	0.00011	0.00015	0.00011	0.00015	0	0	0	0	0	0	0	0	0	0	0	0	0	0	0	0	0	0	0	0
-5.4	0.008037	4.2e-05	1e-06	0	0	0	0	0		0.00824	0.0079	0.00857	0.00798	0.00819	0.00769	0.00803	0.00757	0.00827	0.00793	8e-05	3e-05	1e-05	2e-05	4e-05	4e-05	5e-05	4e-05	7e-05	4e-05	0	1e-05	0	0	0	0	0	0	0	0	0	0	0	0	0	0	0	0	0	0
-5.3	0.004007	2.3e-05	0	0	0	0	0	0		0.00394	0.00394	0.00391	0.00376	0.0039	0.00383	0.00378	0.00446	0.00433	0.00422	6e-05	2e-05	1e-05	3e-05	2e-05	2e-05	1e-05	3e-05	1e-05	2e-05	0	0	0	0	0	0	0	0	0	0	0	0	0	0	0	0	0	0	0	0
-5.2	0.001824	8e-06	0	0	0	0	0	0		0.00191	0.00157	0.00189	0.00175	0.00185	0.00187	0.002	0.00176	0.00182	0.00182	0	1e-05	0	0	1e-05	3e-05	0	0	2e-05	1e-05	0	0	0	0	0	0	0	0	0	0	0	0	0	0	0	0	0	0	0	0
-5.1	0.000779	1e-06	0	0	0	0	0	0		0.00079	0.00081	0.00085	0.00071	0.00083	0.00084	0.0007	0.0007	0.00069	0.00087	0	0	0	0	0	0	1e-05	0	0	0	0	0	0	0	0	0	0	0	0	0	0	0	0	0	0	0	0	0	0	0
-5	0.000286	1e-06	0	0	0	0	0	0		0.00023	0.00039	0.00031	0.00031	0.00022	0.00022	0.00031	0.00033	0.00028	0.00026	0	0	1e-05	0	0	0	0	0	0	0	0	0	0	0	0	0	0	0	0	0	0	0	0	0	0	0	0	0	0	0
-4.9	0.000127	0	0	0	0	0	0	0		0.0002	0.00015	0.00011	0.00014	0.00012	0.00014	8e-05	0.00011	0.0001	0.00012	0	0	0	0	0	0	0	0	0	0	0	0	0	0	0	0	0	0	0	0	0	0	0	0	0	0	0	0	0	0
-4.8	2.9e-05	0	0	0	0	0	0	0		2e-05	2e-05	4e-05	2e-05	1e-05	6e-05	1e-05	5e-05	3e-05	3e-05	0	0	0	0	0	0	0	0	0	0	0	0	0	0	0	0	0	0	0	0	0	0	0	0	0	0	0	0	0	0
-4.7	1e-05	0	0	0	0	0	0	0		1e-05	2e-05	1e-05	0	1e-05	0	2e-05	0	2e-05	1e-05	0	0	0	0	0	0	0	0	0	0	0	0	0	0	0	0	0	0	0	0	0	0	0	0	0	0	0	0	0	0
-4.6	2e-06	0	0	0	0	0	0	0		0	0	0	0	0	0	1e-05	0	1e-05	0	0	0	0	0	0	0	0	0	0	0	0	0	0	0	0	0	0	0	0	0	0	0	0	0	0	0	0	0	0	0
-4.5	0	0	0	0	0	0	0	0		0	0	0	0	0	0	0	0	0	0	0	0	0	0	0	0	0	0	0	0	0	0	0	0	0	0	0	0	0	0	0	0	0	0	0	0	0	0	0	0
-4.4	0	0	0	0	0	0	0	0		0	0	0	0	0	0	0	0	0	0	0	0	0	0	0	0	0	0	0	0	0	0	0	0	0	0	0	0	0	0	0	0	0	0	0	0	0	0	0	0
-4.3	0	0	0	0	0	0	0	0		0	0	0	0	0	0	0	0	0	0	0	0	0	0	0	0	0	0	0	0	0	0	0	0	0	0	0	0	0	0	0	0	0	0	0	0	0	0	0	0
-4.2	0	0	0	0	0	0	0	0		0	0	0	0	0	0	0	0	0	0	0	0	0	0	0	0	0	0	0	0	0	0	0	0	0	0	0	0	0	0	0	0	0	0	0	0	0	0	0	0
-4.1	0	0	0	0	0	0	0	0		0	0	0	0	0	0	0	0	0	0	0	0	0	0	0	0	0	0	0	0	0	0	0	0	0	0	0	0	0	0	0	0	0	0	0	0	0	0	0	0
-4	0	0	0	0	0	0	0	0		0	0	0	0	0	0	0	0	0	0	0	0	0	0	0	0	0	0	0	0	0	0	0	0	0	0	0	0	0	0	0	0	0	0	0	0	0	0	0	0
-3.9	0	0	0	0	0	0	0	0		0	0	0	0	0	0	0	0	0	0	0	0	0	0	0	0	0	0	0	0	0	0	0	0	0	0	0	0	0	0	0	0	0	0	0	0	0	0	0	0
-3.8	0	0	0	0	0	0	0	0		0	0	0	0	0	0	0	0	0	0	0	0	0	0	0	0	0	0	0	0	0	0	0	0	0	0	0	0	0	0	0	0	0	0	0	0	0	0	0	0
-3.7	0	0	0	0	0	0	0	0		0	0	0	0	0	0	0	0	0	0	0	0	0	0	0	0	0	0	0	0	0	0	0	0	0	0	0	0	0	0	0	0	0	0	0	0	0	0	0	0
-3.6	0	0	0	0	0	0	0	0		0	0	0	0	0	0	0	0	0	0	0	0	0	0	0	0	0	0	0	0	0	0	0	0	0	0	0	0	0	0	0	0	0	0	0	0	0	0	0	0
-3.5	0	0	0	0	0	0	0	0		0	0	0	0	0	0	0	0	0	0	0	0	0	0	0	0	0	0	0	0	0	0	0	0	0	0	0	0	0	0	0	0	0	0	0	0	0	0	0	0
-3.4	0	0	0	0	0	0	0	0		0	0	0	0	0	0	0	0	0	0	0	0	0	0	0	0	0	0	0	0	0	0	0	0	0	0	0	0	0	0	0	0	0	0	0	0	0	0	0	0
-3.3	0	0	0	0	0	0	0	0		0	0	0	0	0	0	0	0	0	0	0	0	0	0	0	0	0	0	0	0	0	0	0	0	0	0	0	0	0	0	0	0	0	0	0	0	0	0	0	0
-3.2	0	0	0	0	0	0	0	0		0	0	0	0	0	0	0	0	0	0	0	0	0	0	0	0	0	0	0	0	0	0	0	0	0	0	0	0	0	0	0	0	0	0	0	0	0	0	0	0
-3.1	0	0	0	0	0	0	0	0		0	0	0	0	0	0	0	0	0	0	0	0	0	0	0	0	0	0	0	0	0	0	0	0	0	0	0	0	0	0	0	0	0	0	0	0	0	0	0	0
-3
x+2 nm	Average	Average	Average	Average	Average	Average	Average	Average		Cycle 0	Cycle 0	Cycle 0	Cycle 0	Cycle 0	Cycle 0	Cycle 0	Cycle 0	Cycle 0	Cycle 0	Cycle 1	Cycle 1	Cycle 1	Cycle 1	Cycle 1	Cycle 1	Cycle 1	Cycle 1	Cycle 1	Cycle 1	Cycle 2	Cycle 2	Cycle 2	Cycle 2	Cycle 2	Cycle 2	Cycle 2	Cycle 2	Cycle 2	Cycle 2	Cycle 3	Cycle 3	Cycle 3	Cycle 3	Cycle 3	Cycle 3	Cycle 3	Cycle 3	Cycle 3	Cycle 3
x axis	Cycle 0	Cycle 1	Cycle 2	Cycle 3	Cycle 4	Cycle 5	Cycle 6	Cycle 7		Replica 0	Replica 1	Replica 2	Replica 3	Replica 4	Replica 5	Replica 6	Replica 7	Replica 8	Replica 9	Replica 0	Replica 1	Replica 2	Replica 3	Replica 4	Replica 5	Replica 6	Replica 7	Replica 8	Replica 9	Replica 0	Replica 1	Replica 2	Replica 3	Replica 4	Replica 5	Replica 6	Replica 7	Replica 8	Replica 9	Replica 0	Replica 1	Replica 2	Replica 3	Replica 4	Replica 5	Replica 6	Replica 7	Replica 8	Replica 9
Avidity [10^x M]	0	0	0	0	0	0	0	0		0	0	0	0	0	0	0	0	0	0	0	0	0	0	0	0	0	0	0	0	0	0	0	0	0	0	0	0	0	0	0	0	0	0	0	0	0	0	0	0
-14	0	0	0	0	0	0	0	0		0	0	0	0	0	0	0	0	0	0	0	0	0	0	0	0	0	0	0	0	0	0	0	0	0	0	0	0	0	0	0	0	0	0	0	0	0	0	0	0
-13.9	0	0	0	0	0	0	0	0		0	0	0	0	0	0	0	0	0	0	0	0	0	0	0	0	0	0	0	0	0	0	0	0	0	0	0	0	0	0	0	0	0	0	0	0	0	0	0	0
-13.8	0	0	0	0	0	0	0	0		0	0	0	0	0	0	0	0	0	0	0	0	0	0	0	0	0	0	0	0	0	0	0	0	0	0	0	0	0	0	0	0	0	0	0	0	0	0	0	0
-13.7	0	0	0	0	0	0	0	0		0	0	0	0	0	0	0	0	0	0	0	0	0	0	0	0	0	0	0	0	0	0	0	0	0	0	0	0	0	0	0	0	0	0	0	0	0	0	0	0
-13.6	0	0	0	0	0	0	0	0		0	0	0	0	0	0	0	0	0	0	0	0	0	0	0	0	0	0	0	0	0	0	0	0	0	0	0	0	0	0	0	0	0	0	0	0	0	0	0	0
-13.5	0	0	0	0	0	0	0	0		0	0	0	0	0	0	0	0	0	0	0	0	0	0	0	0	0	0	0	0	0	0	0	0	0	0	0	0	0	0	0	0	0	0	0	0	0	0	0	0
-13.4	0	0	0	0	0	0	0	0		0	0	0	0	0	0	0	0	0	0	0	0	0	0	0	0	0	0	0	0	0	0	0	0	0	0	0	0	0	0	0	0	0	0	0	0	0	0	0	0
-13.3	0	0	0	0	0	0	0	0		0	0	0	0	0	0	0	0	0	0	0	0	0	0	0	0	0	0	0	0	0	0	0	0	0	0	0	0	0	0	0	0	0	0	0	0	0	0	0	0
-13.2	0	0	0	0	0	0	0	0		0	0	0	0	0	0	0	0	0	0	0	0	0	0	0	0	0	0	0	0	0	0	0	0	0	0	0	0	0	0	0	0	0	0	0	0	0	0	0	0
-13.1	0	0	0	0	0	0	0	0		0	0	0	0	0	0	0	0	0	0	0	0	0	0	0	0	0	0	0	0	0	0	0	0	0	0	0	0	0	0	0	0	0	0	0	0	0	0	0	0
-13	0	0	0	0	0	0	0	0		0	0	0	0	0	0	0	0	0	0	0	0	0	0	0	0	0	0	0	0	0	0	0	0	0	0	0	0	0	0	0	0	0	0	0	0	0	0	0	0
-12.9	0	0	0	0	0	0	0	0		0	0	0	0	0	0	0	0	0	0	0	0	0	0	0	0	0	0	0	0	0	0	0	0	0	0	0	0	0	0	0	0	0	0	0	0	0	0	0	0
-12.8	0	0	0	0	0	0	0	0		0	0	0	0	0	0	0	0	0	0	0	0	0	0	0	0	0	0	0	0	0	0	0	0	0	0	0	0	0	0	0	0	0	0	0	0	0	0	0	0
-12.7	0	0	0	0	0	0	0	0		0	0	0	0	0	0	0	0	0	0	0	0	0	0	0	0	0	0	0	0	0	0	0	0	0	0	0	0	0	0	0	0	0	0	0	0	0	0	0	0
-12.6	0	0	0	0	0	0	0	0		0	0	0	0	0	0	0	0	0	0	0	0	0	0	0	0	0	0	0	0	0	0	0	0	0	0	0	0	0	0	0	0	0	0	0	0	0	0	0	0
-12.5	0	0	0	0	0	0	0	0		0	0	0	0	0	0	0	0	0	0	0	0	0	0	0	0	0	0	0	0	0	0	0	0	0	0	0	0	0	0	0	0	0	0	0	0	0	0	0	0
-12.4	0	0	0	0	0	0	0	0		0	0	0	0	0	0	0	0	0	0	0	0	0	0	0	0	0	0	0	0	0	0	0	0	0	0	0	0	0	0	0	0	0	0	0	0	0	0	0	0
-12.3	0	0	0	0	0	0	0	0		0	0	0	0	0	0	0	0	0	0	0	0	0	0	0	0	0	0	0	0	0	0	0	0	0	0	0	0	0	0	0	0	0	0	0	0	0	0	0	0
-12.2	0	0	0	0	0	0	0	0		0	0	0	0	0	0	0	0	0	0	0	0	0	0	0	0	0	0	0	0	0	0	0	0	0	0	0	0	0	0	0	0	0	0	0	0	0	0	0	0
-12.1	0	0	0	0	0	0	0	0		0	0	0	0	0	0	0	0	0	0	0	0	0	0	0	0	0	0	0	0	0	0	0	0	0	0	0	0	0	0	0	0	0	0	0	0	0	0	0	0
-12	0	0	0	0	0	0	0	0		0	0	0	0	0	0	0	0	0	0	0	0	0	0	0	0	0	0	0	0	0	0	0	0	0	0	0	0	0	0	0	0	0	0	0	0	0	0	0	0
-11.9	0	0	0	0	0	0	0	0		0	0	0	0	0	0	0	0	0	0	0	0	0	0	0	0	0	0	0	0	0	0	0	0	0	0	0	0	0	0	0	0	0	0	0	0	0	0	0	0
-11.8	0	0	0	0	0	0	0	0		0	0	0	0	0	0	0	0	0	0	0	0	0	0	0	0	0	0	0	0	0	0	0	0	0	0	0	0	0	0	0	0	0	0	0	0	0	0	0	0
-11.7	0	0	0	0	0	0	0	0		0	0	0	0	0	0	0	0	0	0	0	0	0	0	0	0	0	0	0	0	0	0	0	0	0	0	0	0	0	0	0	0	0	0	0	0	0	0	0	0
-11.6	0	0	0	0	0	0	0	0		0	0	0	0	0	0	0	0	0	0	0	0	0	0	0	0	0	0	0	0	0	0	0	0	0	0	0	0	0	0	0	0	0	0	0	0	0	0	0	0
-11.5	0	0	0	0	0	0	0	0		0	0	0	0	0	0	0	0	0	0	0	0	0	0	0	0	0	0	0	0	0	0	0	0	0	0	0	0	0	0	0	0	0	0	0	0	0	0	0	0
-11.4	0	0	0	0	0	0	0	0		0	0	0	0	0	0	0	0	0	0	0	0	0	0	0	0	0	0	0	0	0	0	0	0	0	0	0	0	0	0	0	0	0	0	0	0	0	0	0	0
-11.3	0	0	0	0	0	0	0	0		0	0	0	0	0	0	0	0	0	0	0	0	0	0	0	0	0	0	0	0	0	0	0	0	0	0	0	0	0	0	0	0	0	0	0	0	0	0	0	0
-11.2	0	0	0	0	0	0	0	0		0	0	0	0	0	0	0	0	0	0	0	0	0	0	0	0	0	0	0	0	0	0	0	0	0	0	0	0	0	0	0	0	0	0	0	0	0	0	0	0
-11.1	0	0	0	0	0	0	0	0		0	0	0	0	0	0	0	0	0	0	0	0	0	0	0	0	0	0	0	0	0	0	0	0	0	0	0	0	0	0	0	0	0	0	0	0	0	0	0	0
-11	0	0	0	0	0	0	0	0		0	0	0	0	0	0	0	0	0	0	0	0	0	0	0	0	0	0	0	0	0	0	0	0	0	0	0	0	0	0	0	0	0	0	0	0	0	0	0	0
-10.9	0	0	0	0	0	7e-06	4.5e-05	0.000413		0	0	0	0	0	0	0	0	0	0	0	0	0	0	0	0	0	0	0	0	0	0	0	0	0	0	0	0	0	0	0	0	0	0	0	0	0	0	0	0
-10.8	0	0	0	0	4e-06	4.2e-05	0.000345	0.002282		0	0	0	0	0	0	0	0	0	0	0	0	0	0	0	0	0	0	0	0	0	0	0	0	0	0	0	0	0	0	0	0	0	0	0	0	0	0	0	0
-10.7	0	0	0	0	2.3e-05	0.000216	0.00164	0.008652		0	0	0	0	0	0	0	0	0	0	0	0	0	0	0	0	0	0	0	0	0	0	0	0	0	0	0	0	0	0	0	0	0	0	0	0	0	0	0	0
-10.6	0	0	0	0	3.6e-05	0.000382	0.002689	0.012346		0	0	0	0	0	0	0	0	0	0	0	0	0	0	0	0	0	0	0	0	0	0	0	0	0	0	0	0	0	0	0	0	0	0	0	0	0	0	0	0
-10.5	0	0	0	1e-05	0.000121	0.001132	0.007104	0.029434		0	0	0	0	0	0	0	0	0	0	0	0	0	0	0	0	0	0	0	0	0	0	0	0	0	0	0	0	0	0	0	2e-05	1e-05	0	2e-05	0	0	0	0	5e-05
-10.4	0	0	0	1.5e-05	0.000273	0.002519	0.014509	0.055477		0	0	0	0	0	0	0	0	0	0	0	0	0	0	0	0	0	0	0	0	0	0	0	0	0	0	0	0	0	0	0	1e-05	4e-05	1e-05	5e-05	0	0	0	0	4e-05
-10.3	0	0	4e-06	4.2e-05	0.000733	0.00633	0.032569	0.114417		0	0	0	0	0	0	0	0	0	0	0	0	0	0	0	0	0	0	0	0	0	2e-05	1e-05	0	0	0	1e-05	0	0	0	3e-05	0.0001	7e-05	2e-05	4e-05	1e-05	2e-05	0	1e-05	0.00012
-10.2	0	0	2e-06	0.000115	0.001677	0.012362	0.057033	0.181992		0	0	0	0	0	0	0	0	0	0	0	0	0	0	0	0	0	0	0	0	0	1e-05	0	0	0	0	0	0	0	1e-05	7e-05	9e-05	0.00022	6e-05	0.00022	5e-05	0.00011	7e-05	3e-05	0.00023
-10.1	0	0	1e-05	0.000274	0.003721	0.025123	0.104521	0.299652		0	0	0	0	0	0	0	0	0	0	0	0	0	0	0	0	0	0	0	0	0	3e-05	2e-05	1e-05	1e-05	0	1e-05	0	0	2e-05	0.00018	0.00035	0.00043	0.00011	0.00048	0.00016	0.00022	0.00014	0.00018	0.00049
-10	0	0	1.8e-05	0.000661	0.007475	0.044475	0.16662	0.42197		0	0	0	0	0	0	0	0	0	0	0	0	0	0	0	0	0	0	0	0	0	2e-05	0	2e-05	7e-05	0	2e-05	1e-05	0	4e-05	0.00044	0.00117	0.00097	0.00039	0.0011	0.00025	0.0005	0.00032	0.00034	0.00113
-9.9	0	0	4.1e-05	0.001421	0.014366	0.077749	0.25849	0.582194		0	0	0	0	0	0	0	0	0	0	0	0	0	0	0	0	0	0	0	0	5e-05	4e-05	4e-05	1e-05	0.0001	0	6e-05	1e-05	1e-05	9e-05	0.00105	0.00165	0.00197	0.00091	0.00236	0.00081	0.00134	0.00114	0.00078	0.0022
-9.8	0	0	0.000112	0.002777	0.025861	0.123963	0.364613	0.721054		0	0	0	0	0	0	0	0	0	0	0	0	0	0	0	0	0	0	0	0	0.0001	0.00012	0.00012	6e-05	0.00024	7e-05	6e-05	0.00014	7e-05	0.00014	0.00208	0.00378	0.00379	0.00196	0.00392	0.00182	0.00286	0.00183	0.00196	0.00377
-9.7	0	0	0.000254	0.005345	0.044951	0.189273	0.492598	0.853577		0	0	0	0	0	0	0	0	0	0	0	0	0	0	0	0	0	0	0	0	0.0002	0.00033	0.00028	0.00014	0.00047	0.00017	0.00026	0.00017	0.00015	0.00037	0.00474	0.00613	0.00765	0.00451	0.00788	0.00373	0.00479	0.00389	0.00328	0.00685
-9.6	0	1e-06	0.000504	0.010287	0.07246	0.271161	0.618974	0.935097		0	0	0	0	0	0	0	0	0	0	0	1e-05	0	0	0	0	0	0	0	0	0.00037	0.0008	0.00072	0.00034	0.00077	0.0003	0.00051	0.00045	0.00029	0.00049	0.00904	0.01157	0.01279	0.00874	0.01477	0.00804	0.00961	0.00844	0.00744	0.01243
-9.5	0	7e-06	0.000987	0.017958	0.113529	0.373897	0.74216	0.974715		0	0	0	0	0	0	0	0	0	0	1e-05	0	2e-05	0	1e-05	0	0	0	0	3e-05	0.00087	0.00113	0.0012	0.00086	0.0013	0.00074	0.00103	0.00085	0.00086	0.00103	0.01664	0.01991	0.02228	0.0159	0.02555	0.01414	0.01793	0.01511	0.01297	0.01915
-9.4	0	1.4e-05	0.001922	0.030344	0.168586	0.483171	0.835896	0.950322		0	0	0	0	0	0	0	0	0	0	2e-05	2e-05	1e-05	3e-05	2e-05	0	1e-05	0	0	3e-05	0.00185	0.00218	0.00247	0.00156	0.00275	0.00153	0.0017	0.00185	0.00134	0.00199	0.02808	0.0321	0.03643	0.02704	0.04038	0.02468	0.03166	0.02667	0.02338	0.03302
-9.3	0	3e-05	0.003481	0.048973	0.239111	0.598491	0.895307	0.88045		0	0	0	0	0	0	0	0	0	0	2e-05	6e-05	4e-05	0	4e-05	3e-05	1e-05	4e-05	3e-05	3e-05	0.00315	0.0038	0.00419	0.00311	0.00474	0.00249	0.00349	0.00346	0.00251	0.00387	0.04676	0.05086	0.05626	0.04601	0.06373	0.04264	0.05022	0.04423	0.0399	0.04912
-9.2	0	6e-05	0.006337	0.076105	0.324128	0.703379	0.911751	0.768187		0	0	0	0	0	0	0	0	0	0	6e-05	6e-05	6e-05	7e-05	9e-05	8e-05	6e-05	7e-05	2e-05	3e-05	0.00611	0.00721	0.00738	0.00578	0.00839	0.00509	0.00608	0.00592	0.00492	0.00649	0.07306	0.07939	0.08458	0.07188	0.09503	0.06745	0.07921	0.07166	0.06229	0.0765
-9.1	0	0.000127	0.011146	0.114881	0.421801	0.793338	0.883274	0.635628		0	0	0	0	0	0	0	0	0	0	0.00015	0.00016	0.00017	0.00011	0.00016	8e-05	0.00017	0.00012	7e-05	8e-05	0.01094	0.01212	0.01258	0.00999	0.01428	0.00988	0.01089	0.01046	0.00924	0.01108	0.11433	0.11675	0.12565	0.11161	0.13886	0.10574	0.11694	0.11182	0.09723	0.10988
-9	0	0.000258	0.018856	0.164899	0.524468	0.845738	0.809363	0.498429		0	0	0	0	0	0	0	0	0	0	0.00027	0.0002	0.00038	0.00026	0.00029	0.00018	0.00025	0.00027	0.00024	0.00024	0.01867	0.01962	0.0208	0.01753	0.02386	0.01745	0.01909	0.01795	0.01583	0.01776	0.16478	0.16289	0.17713	0.16201	0.19555	0.15471	0.1665	0.16162	0.14551	0.15829
-8.9	0	0.000509	0.030708	0.228747	0.623074	0.865996	0.707981	0.372149		0	0	0	0	0	0	0	0	0	0	0.00049	0.00058	0.0006	0.00047	0.00051	0.00038	0.00059	0.00052	0.00039	0.00056	0.03117	0.03257	0.03289	0.03032	0.03752	0.02737	0.0304	0.03011	0.02561	0.02912	0.22869	0.23016	0.24274	0.22682	0.25972	0.21809	0.23023	0.22657	0.20719	0.21726
-8.8	0	0.001071	0.048032	0.306478	0.711431	0.843408	0.587113	0.262014		0	0	0	0	0	0	0	0	0	0	0.00113	0.0012	0.00119	0.00095	0.00137	0.00091	0.00095	0.00134	0.00073	0.00094	0.04876	0.04863	0.05135	0.04646	0.05693	0.04377	0.04804	0.04824	0.04347	0.04467	0.31067	0.30674	0.32101	0.30317	0.33727	0.29514	0.30602	0.30945	0.28402	0.29129
-8.7	2e-06	0.001945	0.073428	0.392563	0.778462	0.786415	0.465774	0.17591		1e-05	1e-05	0	0	0	0	0	0	0	0	0.00191	0.00198	0.00213	0.00184	0.00242	0.00158	0.00193	0.00201	0.00187	0.00178	0.07376	0.07537	0.0788	0.07034	0.08528	0.06856	0.07304	0.07331	0.0664	0.06942	0.39508	0.39266	0.40844	0.39191	0.42405	0.38188	0.39261	0.39112	0.37124	0.37664
-8.6	4e-06	0.003542	0.107193	0.484878	0.81534	0.697544	0.349277	0.111664		1e-05	0	0	1e-05	0	0	0	0	1e-05	1e-05	0.00381	0.00364	0.0035	0.00351	0.0041	0.00305	0.00357	0.0037	0.00315	0.00339	0.11102	0.1106	0.11136	0.10293	0.11771	0.10247	0.10634	0.10971	0.09728	0.10251	0.49278	0.48422	0.49336	0.48323	0.50567	0.47467	0.48308	0.49353	0.46849	0.46975
-8.5	8e-06	0.00626	0.152311	0.575688	0.821771	0.592857	0.25003	0.068121		1e-05	0	0	1e-05	2e-05	0	1e-05	2e-05	1e-05	0	0.00629	0.00696	0.00639	0.00598	0.00714	0.00523	0.00583	0.00681	0.00583	0.00614	0.15665	0.15445	0.15544	0.15167	0.16591	0.14765	0.14854	0.15577	0.14149	0.14554	0.58577	0.57352	0.58348	0.57242	0.59048	0.57178	0.57021	0.58144	0.56532	0.56246
-8.4	1.3e-05	0.010825	0.208954	0.659041	0.790253	0.481726	0.170706	0.039317		4e-05	2e-05	0	0	2e-05	2e-05	0	2e-05	0	1e-05	0.01117	0.01124	0.01108	0.00997	0.01265	0.00949	0.01115	0.01119	0.01019	0.01012	0.2124	0.21163	0.21419	0.20593	0.22628	0.2006	0.20347	0.21509	0.19757	0.20238	0.66369	0.66019	0.66063	0.66173	0.66646	0.66106	0.65269	0.66782	0.64997	0.64617
-8.3	3e-05	0.018121	0.277276	0.725109	0.72802	0.371769	0.110957	0.021549		3e-05	5e-05	4e-05	3e-05	2e-05	1e-05	2e-05	3e-05	5e-05	2e-05	0.01808	0.01888	0.01827	0.01722	0.02034	0.01659	0.01789	0.01896	0.0173	0.01768	0.27899	0.28337	0.28162	0.27275	0.29199	0.2683	0.27594	0.28336	0.26622	0.27022	0.72856	0.72761	0.72317	0.72488	0.72028	0.722	0.71691	0.73819	0.73269	0.7168
-8.2	8.3e-05	0.029212	0.355988	0.768983	0.644024	0.273786	0.069078	0.011513		9e-05	9e-05	0.0001	8e-05	7e-05	9e-05	0.0001	6e-05	7e-05	8e-05	0.02885	0.03088	0.02969	0.02857	0.03245	0.02764	0.0281	0.02981	0.02738	0.02875	0.36028	0.35874	0.35789	0.35044	0.37051	0.34667	0.35155	0.36518	0.34921	0.34941	0.77811	0.77297	0.75572	0.76427	0.75582	0.77242	0.76322	0.77706	0.7782	0.77204
-8.1	0.00017	0.045141	0.438725	0.784963	0.547384	0.195063	0.040607	0.005975		0.00017	0.00018	0.00013	0.00016	0.00021	0.00013	0.00013	0.00019	0.00013	0.00027	0.04581	0.04637	0.04364	0.04273	0.04784	0.04328	0.04568	0.04865	0.04319	0.04422	0.44334	0.44726	0.43681	0.43303	0.44956	0.43206	0.43057	0.4508	0.43373	0.43009	0.79282	0.78631	0.77127	0.78005	0.76272	0.79116	0.77628	0.79453	0.80619	0.7883
-8	0.000332	0.069297	0.526036	0.768586	0.444016	0.131758	0.02334	0.002864		0.00035	0.00031	0.00036	0.00024	0.00028	0.0003	0.00037	0.00036	0.00043	0.00032	0.07158	0.07093	0.06839	0.06606	0.0737	0.06678	0.06807	0.0716	0.06663	0.06923	0.53464	0.53376	0.52537	0.51878	0.5348	0.5192	0.51482	0.53457	0.52365	0.52077	0.77323	0.76932	0.75124	0.77257	0.73382	0.77555	0.76657	0.78035	0.7887	0.77451
-7.9	0.000674	0.101813	0.608534	0.726142	0.346872	0.085139	0.012804	0.001362		0.00075	0.00075	0.00062	0.00062	0.00064	0.00064	0.00069	0.00066	0.00072	0.00065	0.10255	0.10471	0.09916	0.09788	0.10622	0.09852	0.10148	0.10675	0.09843	0.10243	0.61266	0.61282	0.60072	0.60397	0.61215	0.60435	0.6017	0.62029	0.61032	0.60636	0.73025	0.72728	0.71041	0.72342	0.6942	0.72977	0.72809	0.72789	0.74737	0.74274
-7.8	0.00141	0.145166	0.679222	0.6568	0.25915	0.052616	0.006372	0.000647		0.00155	0.00142	0.00132	0.0015	0.00134	0.00138	0.00133	0.00139	0.00145	0.00142	0.14651	0.14991	0.1428	0.1418	0.14985	0.13963	0.14265	0.14999	0.14275	0.14577	0.68031	0.68408	0.66995	0.67862	0.67181	0.6753	0.66742	0.69418	0.6843	0.68625	0.65534	0.65771	0.64012	0.65622	0.62866	0.66853	0.65714	0.65863	0.67952	0.66613
-7.7	0.002632	0.200445	0.727239	0.573478	0.184863	0.031263	0.003374	0.000334		0.00259	0.00262	0.00302	0.00246	0.00262	0.0024	0.00262	0.00252	0.00274	0.00273	0.20306	0.20498	0.1984	0.19254	0.20392	0.19482	0.19979	0.20738	0.19907	0.20049	0.72752	0.73221	0.71719	0.72418	0.72169	0.72769	0.71937	0.73507	0.73112	0.73635	0.5688	0.57113	0.5596	0.58026	0.54186	0.58209	0.57203	0.5742	0.59623	0.58858
-7.6	0.004932	0.268029	0.754658	0.483711	0.128564	0.017808	0.001615	0.000157		0.00511	0.00478	0.00465	0.00496	0.0051	0.00489	0.00496	0.00477	0.00503	0.00507	0.26729	0.27319	0.2645	0.25948	0.27259	0.26298	0.26769	0.27346	0.26846	0.27065	0.75515	0.75841	0.74374	0.74617	0.74211	0.75638	0.75466	0.75903	0.76732	0.76361	0.47931	0.48113	0.46759	0.48679	0.45567	0.49841	0.48537	0.47904	0.50655	0.49725
-7.5	0.00905	0.346752	0.756274	0.390067	0.084446	0.009868	0.00079	8.3e-05		0.00879	0.00934	0.0091	0.00847	0.00925	0.00838	0.00923	0.00907	0.00917	0.0097	0.34481	0.35324	0.34121	0.33818	0.34988	0.33585	0.34778	0.35609	0.35095	0.34953	0.75127	0.75643	0.75058	0.75719	0.73707	0.76361	0.75621	0.75732	0.76628	0.76678	0.38342	0.38726	0.3819	0.39674	0.37064	0.40008	0.39548	0.38485	0.40191	0.39839
-7.4	0.016108	0.43557	0.730929	0.303459	0.05387	0.005144	0.000369	2.4e-05		0.01556	0.01561	0.01624	0.01622	0.01616	0.01613	0.01643	0.01639	0.01598	0.01636	0.43666	0.4413	0.42924	0.42972	0.43552	0.42761	0.43361	0.44573	0.43703	0.43928	0.72605	0.72825	0.73025	0.72827	0.71551	0.73992	0.73026	0.72969	0.73907	0.74202	0.29589	0.3008	0.29876	0.30777	0.28981	0.31302	0.30915	0.29686	0.30968	0.31285
-7.3	0.028217	0.526139	0.680004	0.227111	0.032747	0.002644	0.000179	1.9e-05		0.02802	0.02886	0.02868	0.02758	0.02824	0.02804	0.02792	0.02807	0.02841	0.02835	0.52239	0.53171	0.51646	0.52209	0.5233	0.52249	0.52858	0.53284	0.53153	0.53	0.67241	0.67564	0.67771	0.68141	0.66661	0.68592	0.68794	0.6785	0.68731	0.68659	0.22284	0.22366	0.22608	0.23206	0.21865	0.23336	0.22854	0.22161	0.23272	0.23159
-7.2	0.047043	0.612962	0.609295	0.163143	0.019189	0.001292	8e-05	8e-06		0.04739	0.04681	0.04796	0.0463	0.04692	0.04672	0.04684	0.04747	0.04683	0.04719	0.60488	0.61399	0.60788	0.60598	0.60934	0.60748	0.61709	0.62137	0.61957	0.62204	0.60394	0.60054	0.60817	0.6206	0.59391	0.614	0.61765	0.6001	0.6203	0.61374	0.15819	0.1614	0.16223	0.16722	0.1564	0.16878	0.16864	0.1567	0.16681	0.16506
-7.1	0.075279	0.691021	0.527498	0.112698	0.011053	0.000613	3e-05	1e-06		0.07654	0.07537	0.07535	0.07353	0.07666	0.0762	0.07431	0.07558	0.07407	0.07518	0.68292	0.68898	0.68697	0.69002	0.6891	0.69243	0.69342	0.69672	0.69513	0.69452	0.5201	0.5206	0.52984	0.53396	0.51457	0.53791	0.54082	0.51602	0.53235	0.52881	0.10926	0.10948	0.11363	0.11645	0.10812	0.11535	0.1154	0.10985	0.11592	0.11352
-7	0.117195	0.749719	0.438694	0.075454	0.005931	0.000301	9e-06	1e-06		0.11819	0.11525	0.11773	0.11817	0.11769	0.11853	0.11679	0.11666	0.11648	0.11646	0.74545	0.74648	0.74549	0.75008	0.74243	0.74571	0.75444	0.75373	0.75971	0.75367	0.43129	0.43402	0.4395	0.44642	0.4237	0.44561	0.44847	0.4274	0.44721	0.44332	0.0723	0.07301	0.07627	0.0775	0.07219	0.07898	0.07837	0.07181	0.07695	0.07716
-6.9	0.17528	0.783495	0.350824	0.048612	0.003166	0.000137	7e-06	0		0.17388	0.17447	0.17602	0.17324	0.17553	0.17609	0.17608	0.17624	0.17636	0.17489	0.78213	0.78383	0.78647	0.78734	0.77545	0.78184	0.78702	0.77649	0.78965	0.78473	0.34813	0.3432	0.35307	0.3601	0.3452	0.35739	0.3558	0.33878	0.35468	0.35189	0.04692	0.04767	0.04932	0.0499	0.0475	0.0503	0.05033	0.04697	0.04838	0.04883
-6.8	0.253214	0.788744	0.269988	0.030035	0.001591	6.4e-05	1e-06	0		0.25347	0.25186	0.25318	0.2531	0.2524	0.25445	0.25461	0.25286	0.25122	0.25499	0.7811	0.78526	0.79209	0.79008	0.77806	0.79287	0.80207	0.78211	0.79631	0.78749	0.26826	0.26579	0.27108	0.27583	0.26386	0.27595	0.27674	0.25759	0.27373	0.27105	0.02837	0.02945	0.03071	0.03155	0.02924	0.03065	0.03146	0.02836	0.03035	0.03021
-6.7	0.350048	0.763947	0.200317	0.017996	0.000789	2.5e-05	2e-06	0		0.35169	0.34903	0.35165	0.34897	0.34788	0.34808	0.35148	0.34999	0.35161	0.3501	0.75999	0.76007	0.7677	0.77281	0.75716	0.77176	0.76582	0.75933	0.76153	0.7633	0.1998	0.19366	0.20475	0.20538	0.19749	0.20438	0.20357	0.1925	0.20234	0.1993	0.01705	0.01763	0.01901	0.01902	0.01814	0.01909	0.01821	0.01614	0.01811	0.01756
-6.6	0.466682	0.708617	0.143483	0.010274	0.000396	1e-05	3e-06	0		0.46773	0.46896	0.46408	0.46614	0.46641	0.46519	0.46737	0.46463	0.46654	0.46977	0.70647	0.70388	0.71496	0.71425	0.70136	0.71889	0.71492	0.699	0.70742	0.70502	0.14351	0.13991	0.14563	0.14719	0.14058	0.14728	0.14706	0.13726	0.14388	0.14253	0.00998	0.01008	0.01092	0.01083	0.01074	0.01107	0.01026	0.00881	0.01037	0.00968
-6.5	0.593383	0.631326	0.098447	0.005763	0.000178	4e-06	0	0		0.59214	0.59364	0.59642	0.59516	0.58966	0.58745	0.59513	0.59424	0.59528	0.59471	0.63298	0.62444	0.64161	0.64086	0.62505	0.63741	0.6364	0.62081	0.62557	0.62813	0.1005	0.09488	0.09843	0.101	0.09745	0.10112	0.10049	0.09445	0.09859	0.09756	0.00551	0.00577	0.00575	0.00599	0.0058	0.00626	0.00581	0.00548	0.00548	0.00578
-6.4	0.718606	0.539255	0.064835	0.003098	6.1e-05	2e-06	1e-06	0		0.71632	0.71793	0.72151	0.71973	0.72256	0.71674	0.71804	0.71616	0.71724	0.71983	0.54019	0.53596	0.54689	0.54853	0.53482	0.54184	0.53857	0.53228	0.53828	0.53519	0.06584	0.06209	0.0661	0.06628	0.06364	0.06751	0.06694	0.06244	0.06493	0.06258	0.00302	0.00305	0.00327	0.00309	0.00305	0.00328	0.00299	0.00287	0.00312	0.00324
-6.3	0.833955	0.440512	0.041022	0.001548	2.3e-05	0	0	0		0.83258	0.83425	0.83274	0.83406	0.83498	0.83736	0.83344	0.83417	0.83455	0.83142	0.44698	0.43558	0.44639	0.44479	0.44092	0.44877	0.43714	0.42865	0.43818	0.43772	0.04117	0.04026	0.04153	0.0418	0.04144	0.04278	0.04237	0.03834	0.0405	0.04003	0.00147	0.00163	0.00159	0.00145	0.00155	0.00146	0.0015	0.00165	0.00168	0.0015
-6.2	0.916213	0.3437	0.025085	0.000762	4e-06	0	0	0		0.91868	0.91698	0.91679	0.9171	0.91711	0.91303	0.91563	0.91652	0.91625	0.91404	0.34688	0.34167	0.34732	0.3518	0.34705	0.34827	0.33889	0.33607	0.33865	0.3404	0.02604	0.02349	0.02459	0.02656	0.02556	0.02558	0.02574	0.02355	0.02516	0.02458	0.00073	0.00077	0.00079	0.00073	0.00074	0.00079	0.00073	0.00067	0.0009	0.00077
-6.1	0.954969	0.255601	0.014594	0.000426	4e-06	0	0	0		0.95293	0.95092	0.95157	0.95803	0.9548	0.95809	0.95762	0.95878	0.95389	0.95306	0.25979	0.25348	0.25826	0.25807	0.25762	0.26052	0.25064	0.25145	0.25203	0.25415	0.01486	0.01423	0.0146	0.01524	0.01452	0.01599	0.0147	0.01402	0.01462	0.01316	0.00044	0.00041	0.00043	0.00047	0.0005	0.00038	0.00038	0.00042	0.00037	0.00046
-6	0.939794	0.18145	0.008174	0.000165	3e-06	0	0	0		0.94379	0.94097	0.93957	0.94029	0.93871	0.94578	0.94086	0.93381	0.93947	0.93469	0.18563	0.18158	0.18092	0.18501	0.18544	0.18436	0.1751	0.17844	0.1791	0.17892	0.00899	0.00797	0.00832	0.00835	0.00851	0.00807	0.00841	0.00784	0.00753	0.00775	0.0001	0.00011	0.00024	0.00013	0.0002	0.00021	0.00025	0.00014	0.00015	0.00012
-5.9	0.872845	0.122149	0.004413	6.8e-05	1e-06	0	0	0		0.87059	0.87151	0.87187	0.87399	0.87325	0.87388	0.87322	0.87537	0.87312	0.87165	0.12562	0.12012	0.12375	0.12378	0.12479	0.12546	0.11662	0.12022	0.12062	0.12051	0.00469	0.00402	0.00439	0.00483	0.00477	0.00445	0.004	0.00432	0.00479	0.00387	8e-05	7e-05	3e-05	0.00013	7e-05	4e-05	9e-05	4e-05	9e-05	4e-05
-5.8	0.759791	0.077714	0.002226	3e-05	0	0	0	0		0.75855	0.76376	0.75837	0.75964	0.757	0.76302	0.7584	0.76125	0.76039	0.75753	0.08055	0.07627	0.07754	0.07791	0.08134	0.08023	0.07329	0.0772	0.07578	0.07703	0.00225	0.00197	0.00251	0.00245	0.00208	0.00249	0.00193	0.00199	0.0022	0.00239	4e-05	3e-05	0	3e-05	2e-05	9e-05	4e-05	1e-05	1e-05	3e-05
-5.7	0.617798	0.046974	0.001031	1.2e-05	0	0	0	0		0.61538	0.61914	0.61596	0.61923	0.61744	0.61795	0.6153	0.61878	0.61996	0.61884	0.04977	0.04645	0.04653	0.04715	0.04875	0.04886	0.04368	0.04642	0.04631	0.04582	0.00109	0.00087	0.00096	0.00122	0.00119	0.00108	0.00109	0.00096	0.00088	0.00097	0	0	1e-05	3e-05	1e-05	2e-05	1e-05	0	2e-05	2e-05
-5.6	0.466636	0.026178	0.000514	2e-06	0	0	0	0		0.46823	0.46837	0.46441	0.46462	0.46934	0.46638	0.46564	0.46499	0.46355	0.47083	0.02789	0.02458	0.02586	0.0259	0.02825	0.02727	0.02481	0.02601	0.02571	0.0255	0.00042	0.00056	0.0005	0.00053	0.00064	0.00054	0.00036	0.00057	0.00037	0.00065	1e-05	0	0	1e-05	0	0	0	0	0	0
-5.5	0.325768	0.013971	0.000225	3e-06	0	0	0	0		0.32678	0.32747	0.32448	0.32565	0.32665	0.32372	0.32488	0.32556	0.32715	0.32534	0.01446	0.01335	0.01436	0.01388	0.01508	0.01559	0.01275	0.01381	0.01354	0.01289	0.00028	0.00019	0.00023	0.00023	0.00023	0.0002	0.00022	0.00018	0.00023	0.00026	0	0	1e-05	0	1e-05	1e-05	0	0	0	0
-5.4	0.209824	0.006918	9e-05	0	0	0	0	0		0.20789	0.2071	0.21192	0.21087	0.20956	0.21061	0.20858	0.21016	0.21004	0.21151	0.00708	0.00702	0.00665	0.00741	0.00725	0.00757	0.0061	0.00715	0.00667	0.00628	0.0001	8e-05	6e-05	0.00012	0.00012	7e-05	0.0001	0.0001	9e-05	6e-05	0	0	0	0	0	0	0	0	0	0
-5.3	0.123326	0.003284	3.9e-05	0	0	0	0	0		0.12522	0.12387	0.12439	0.1219	0.12371	0.12187	0.1224	0.12346	0.12332	0.12312	0.004	0.00268	0.003	0.003	0.00384	0.00335	0.00311	0.0036	0.00303	0.00323	4e-05	1e-05	7e-05	3e-05	7e-05	3e-05	3e-05	6e-05	3e-05	2e-05	0	0	0	0	0	0	0	0	0	0
-5.2	0.06607	0.001333	1.6e-05	0	0	0	0	0		0.06594	0.06695	0.0676	0.06471	0.06602	0.06408	0.06658	0.06691	0.06547	0.06644	0.00139	0.00142	0.00131	0.00132	0.00152	0.00133	0.00133	0.00115	0.00119	0.00137	1e-05	0	0	1e-05	4e-05	2e-05	3e-05	2e-05	2e-05	1e-05	0	0	0	0	0	0	0	0	0	0
-5.1	0.031696	0.00053	5e-06	0	0	0	0	0		0.03115	0.03113	0.03208	0.03199	0.03137	0.03137	0.03171	0.03126	0.03207	0.03283	0.00071	0.00044	0.00046	0.00037	0.00066	0.00063	0.00056	0.00047	0.00054	0.00046	0	1e-05	0	0	1e-05	1e-05	0	2e-05	0	0	0	0	0	0	0	0	0	0	0	0
-5	0.013445	0.00018	0	0	0	0	0	0		0.01407	0.01333	0.01283	0.01355	0.01311	0.01376	0.01309	0.01367	0.01354	0.0135	0.00013	0.00019	0.00018	0.0001	0.00019	0.00022	0.0003	0.00015	0.00017	0.00017	0	0	0	0	0	0	0	0	0	0	0	0	0	0	0	0	0	0	0	0
-4.9	0.005111	6.1e-05	0	0	0	0	0	0		0.00525	0.00457	0.005	0.0053	0.005	0.0051	0.00548	0.00544	0.00521	0.00476	6e-05	6e-05	3e-05	8e-05	9e-05	0.00011	6e-05	4e-05	4e-05	4e-05	0	0	0	0	0	0	0	0	0	0	0	0	0	0	0	0	0	0	0	0
-4.8	0.001706	1.9e-05	0	0	0	0	0	0		0.0019	0.00181	0.0017	0.00166	0.00167	0.00148	0.00197	0.00176	0.00153	0.00158	2e-05	0	4e-05	1e-05	2e-05	3e-05	3e-05	0	2e-05	2e-05	0	0	0	0	0	0	0	0	0	0	0	0	0	0	0	0	0	0	0	0
-4.7	0.000506	6e-06	0	0	0	0	0	0		0.00048	0.00044	0.00042	0.00056	0.00052	0.00052	0.00056	0.00051	0.00048	0.00057	1e-05	1e-05	1e-05	1e-05	1e-05	0	0	0	1e-05	0	0	0	0	0	0	0	0	0	0	0	0	0	0	0	0	0	0	0	0	0
-4.6	0.000129	0	0	0	0	0	0	0		0.00014	5e-05	0.00011	0.00013	8e-05	9e-05	0.00016	0.0002	0.00016	0.00017	0	0	0	0	0	0	0	0	0	0	0	0	0	0	0	0	0	0	0	0	0	0	0	0	0	0	0	0	0	0
-4.5	2.1e-05	0	0	0	0	0	0	0		2e-05	1e-05	3e-05	4e-05	0	5e-05	2e-05	2e-05	1e-05	1e-05	0	0	0	0	0	0	0	0	0	0	0	0	0	0	0	0	0	0	0	0	0	0	0	0	0	0	0	0	0	0
-4.4	2e-06	0	0	0	0	0	0	0		0	1e-05	0	0	0	0	0	0	1e-05	0	0	0	0	0	0	0	0	0	0	0	0	0	0	0	0	0	0	0	0	0	0	0	0	0	0	0	0	0	0	0
-4.3	0	0	0	0	0	0	0	0		0	0	0	0	0	0	0	0	0	0	0	0	0	0	0	0	0	0	0	0	0	0	0	0	0	0	0	0	0	0	0	0	0	0	0	0	0	0	0	0
-4.2	0	0	0	0	0	0	0	0		0	0	0	0	0	0	0	0	0	0	0	0	0	0	0	0	0	0	0	0	0	0	0	0	0	0	0	0	0	0	0	0	0	0	0	0	0	0	0	0
-4.1	0	0	0	0	0	0	0	0		0	0	0	0	0	0	0	0	0	0	0	0	0	0	0	0	0	0	0	0	0	0	0	0	0	0	0	0	0	0	0	0	0	0	0	0	0	0	0	0
-4	0	0	0	0	0	0	0	0		0	0	0	0	0	0	0	0	0	0	0	0	0	0	0	0	0	0	0	0	0	0	0	0	0	0	0	0	0	0	0	0	0	0	0	0	0	0	0	0
-3.9	0	0	0	0	0	0	0	0		0	0	0	0	0	0	0	0	0	0	0	0	0	0	0	0	0	0	0	0	0	0	0	0	0	0	0	0	0	0	0	0	0	0	0	0	0	0	0	0
-3.8	0	0	0	0	0	0	0	0		0	0	0	0	0	0	0	0	0	0	0	0	0	0	0	0	0	0	0	0	0	0	0	0	0	0	0	0	0	0	0	0	0	0	0	0	0	0	0	0
-3.7	0	0	0	0	0	0	0	0		0	0	0	0	0	0	0	0	0	0	0	0	0	0	0	0	0	0	0	0	0	0	0	0	0	0	0	0	0	0	0	0	0	0	0	0	0	0	0	0
-3.6	0	0	0	0	0	0	0	0		0	0	0	0	0	0	0	0	0	0	0	0	0	0	0	0	0	0	0	0	0	0	0	0	0	0	0	0	0	0	0	0	0	0	0	0	0	0	0	0
-3.5	0	0	0	0	0	0	0	0		0	0	0	0	0	0	0	0	0	0	0	0	0	0	0	0	0	0	0	0	0	0	0	0	0	0	0	0	0	0	0	0	0	0	0	0	0	0	0	0
-3.4	0	0	0	0	0	0	0	0		0	0	0	0	0	0	0	0	0	0	0	0	0	0	0	0	0	0	0	0	0	0	0	0	0	0	0	0	0	0	0	0	0	0	0	0	0	0	0	0
-3.3	0	0	0	0	0	0	0	0		0	0	0	0	0	0	0	0	0	0	0	0	0	0	0	0	0	0	0	0	0	0	0	0	0	0	0	0	0	0	0	0	0	0	0	0	0	0	0	0
-3.2	0	0	0	0	0	0	0	0		0	0	0	0	0	0	0	0	0	0	0	0	0	0	0	0	0	0	0	0	0	0	0	0	0	0	0	0	0	0	0	0	0	0	0	0	0	0	0	0
-3.1	0	0	0	0	0	0	0	0		0	0	0	0	0	0	0	0	0	0	0	0	0	0	0	0	0	0	0	0	0	0	0	0	0	0	0	0	0	0	0	0	0	0	0	0	0	0	0	0
-3
x+5 nm	Average	Average	Average	Average	Average	Average	Average	Average		Cycle 0	Cycle 0	Cycle 0	Cycle 0	Cycle 0	Cycle 0	Cycle 0	Cycle 0	Cycle 0	Cycle 0	Cycle 1	Cycle 1	Cycle 1	Cycle 1	Cycle 1	Cycle 1	Cycle 1	Cycle 1	Cycle 1	Cycle 1	Cycle 2	Cycle 2	Cycle 2	Cycle 2	Cycle 2	Cycle 2	Cycle 2	Cycle 2	Cycle 2	Cycle 2	Cycle 3	Cycle 3	Cycle 3	Cycle 3	Cycle 3	Cycle 3	Cycle 3	Cycle 3	Cycle 3	Cycle 3
x axis	Cycle 0	Cycle 1	Cycle 2	Cycle 3	Cycle 4	Cycle 5	Cycle 6	Cycle 7		Replica 0	Replica 1	Replica 2	Replica 3	Replica 4	Replica 5	Replica 6	Replica 7	Replica 8	Replica 9	Replica 0	Replica 1	Replica 2	Replica 3	Replica 4	Replica 5	Replica 6	Replica 7	Replica 8	Replica 9	Replica 0	Replica 1	Replica 2	Replica 3	Replica 4	Replica 5	Replica 6	Replica 7	Replica 8	Replica 9	Replica 0	Replica 1	Replica 2	Replica 3	Replica 4	Replica 5	Replica 6	Replica 7	Replica 8	Replica 9
Avidity [10^x M]	0	0	0	0	0	0	0	0		0	0	0	0	0	0	0	0	0	0	0	0	0	0	0	0	0	0	0	0	0	0	0	0	0	0	0	0	0	0	0	0	0	0	0	0	0	0	0	0
-14	0	0	0	0	0	0	0	0		0	0	0	0	0	0	0	0	0	0	0	0	0	0	0	0	0	0	0	0	0	0	0	0	0	0	0	0	0	0	0	0	0	0	0	0	0	0	0	0
-13.9	0	0	0	0	0	0	0	0		0	0	0	0	0	0	0	0	0	0	0	0	0	0	0	0	0	0	0	0	0	0	0	0	0	0	0	0	0	0	0	0	0	0	0	0	0	0	0	0
-13.8	0	0	0	0	0	0	0	0		0	0	0	0	0	0	0	0	0	0	0	0	0	0	0	0	0	0	0	0	0	0	0	0	0	0	0	0	0	0	0	0	0	0	0	0	0	0	0	0
-13.7	0	0	0	0	0	0	0	0		0	0	0	0	0	0	0	0	0	0	0	0	0	0	0	0	0	0	0	0	0	0	0	0	0	0	0	0	0	0	0	0	0	0	0	0	0	0	0	0
-13.6	0	0	0	0	0	0	0	0		0	0	0	0	0	0	0	0	0	0	0	0	0	0	0	0	0	0	0	0	0	0	0	0	0	0	0	0	0	0	0	0	0	0	0	0	0	0	0	0
-13.5	0	0	0	0	0	0	0	0		0	0	0	0	0	0	0	0	0	0	0	0	0	0	0	0	0	0	0	0	0	0	0	0	0	0	0	0	0	0	0	0	0	0	0	0	0	0	0	0
-13.4	0	0	0	0	0	0	0	0		0	0	0	0	0	0	0	0	0	0	0	0	0	0	0	0	0	0	0	0	0	0	0	0	0	0	0	0	0	0	0	0	0	0	0	0	0	0	0	0
-13.3	0	0	0	0	0	0	0	0		0	0	0	0	0	0	0	0	0	0	0	0	0	0	0	0	0	0	0	0	0	0	0	0	0	0	0	0	0	0	0	0	0	0	0	0	0	0	0	0
-13.2	0	0	0	0	0	0	0	0		0	0	0	0	0	0	0	0	0	0	0	0	0	0	0	0	0	0	0	0	0	0	0	0	0	0	0	0	0	0	0	0	0	0	0	0	0	0	0	0
-13.1	0	0	0	0	0	0	0	0		0	0	0	0	0	0	0	0	0	0	0	0	0	0	0	0	0	0	0	0	0	0	0	0	0	0	0	0	0	0	0	0	0	0	0	0	0	0	0	0
-13	0	0	0	0	0	0	0	0		0	0	0	0	0	0	0	0	0	0	0	0	0	0	0	0	0	0	0	0	0	0	0	0	0	0	0	0	0	0	0	0	0	0	0	0	0	0	0	0
-12.9	0	0	0	0	0	0	0	0		0	0	0	0	0	0	0	0	0	0	0	0	0	0	0	0	0	0	0	0	0	0	0	0	0	0	0	0	0	0	0	0	0	0	0	0	0	0	0	0
-12.8	0	0	0	0	0	0	0	0		0	0	0	0	0	0	0	0	0	0	0	0	0	0	0	0	0	0	0	0	0	0	0	0	0	0	0	0	0	0	0	0	0	0	0	0	0	0	0	0
-12.7	0	0	0	0	0	0	0	0		0	0	0	0	0	0	0	0	0	0	0	0	0	0	0	0	0	0	0	0	0	0	0	0	0	0	0	0	0	0	0	0	0	0	0	0	0	0	0	0
-12.6	0	0	0	0	0	0	0	0		0	0	0	0	0	0	0	0	0	0	0	0	0	0	0	0	0	0	0	0	0	0	0	0	0	0	0	0	0	0	0	0	0	0	0	0	0	0	0	0
-12.5	0	0	0	0	0	0	0	0		0	0	0	0	0	0	0	0	0	0	0	0	0	0	0	0	0	0	0	0	0	0	0	0	0	0	0	0	0	0	0	0	0	0	0	0	0	0	0	0
-12.4	0	0	0	0	0	0	0	0		0	0	0	0	0	0	0	0	0	0	0	0	0	0	0	0	0	0	0	0	0	0	0	0	0	0	0	0	0	0	0	0	0	0	0	0	0	0	0	0
-12.3	0	0	0	0	0	0	0	0		0	0	0	0	0	0	0	0	0	0	0	0	0	0	0	0	0	0	0	0	0	0	0	0	0	0	0	0	0	0	0	0	0	0	0	0	0	0	0	0
-12.2	0	0	0	0	0	0	0	0		0	0	0	0	0	0	0	0	0	0	0	0	0	0	0	0	0	0	0	0	0	0	0	0	0	0	0	0	0	0	0	0	0	0	0	0	0	0	0	0
-12.1	0	0	0	0	0	0	0	0		0	0	0	0	0	0	0	0	0	0	0	0	0	0	0	0	0	0	0	0	0	0	0	0	0	0	0	0	0	0	0	0	0	0	0	0	0	0	0	0
-12	0	0	0	0	0	0	0	0		0	0	0	0	0	0	0	0	0	0	0	0	0	0	0	0	0	0	0	0	0	0	0	0	0	0	0	0	0	0	0	0	0	0	0	0	0	0	0	0
-11.9	0	0	0	0	0	0	0	0		0	0	0	0	0	0	0	0	0	0	0	0	0	0	0	0	0	0	0	0	0	0	0	0	0	0	0	0	0	0	0	0	0	0	0	0	0	0	0	0
-11.8	0	0	0	0	0	0	0	0		0	0	0	0	0	0	0	0	0	0	0	0	0	0	0	0	0	0	0	0	0	0	0	0	0	0	0	0	0	0	0	0	0	0	0	0	0	0	0	0
-11.7	0	0	0	0	0	0	0	0		0	0	0	0	0	0	0	0	0	0	0	0	0	0	0	0	0	0	0	0	0	0	0	0	0	0	0	0	0	0	0	0	0	0	0	0	0	0	0	0
-11.6	0	0	0	0	0	0	0	0		0	0	0	0	0	0	0	0	0	0	0	0	0	0	0	0	0	0	0	0	0	0	0	0	0	0	0	0	0	0	0	0	0	0	0	0	0	0	0	0
-11.5	0	0	0	0	0	0	0	0		0	0	0	0	0	0	0	0	0	0	0	0	0	0	0	0	0	0	0	0	0	0	0	0	0	0	0	0	0	0	0	0	0	0	0	0	0	0	0	0
-11.4	0	0	0	0	0	0	0	0		0	0	0	0	0	0	0	0	0	0	0	0	0	0	0	0	0	0	0	0	0	0	0	0	0	0	0	0	0	0	0	0	0	0	0	0	0	0	0	0
-11.3	0	0	0	0	0	0	0	0		0	0	0	0	0	0	0	0	0	0	0	0	0	0	0	0	0	0	0	0	0	0	0	0	0	0	0	0	0	0	0	0	0	0	0	0	0	0	0	0
-11.2	0	0	0	0	0	0	0	0		0	0	0	0	0	0	0	0	0	0	0	0	0	0	0	0	0	0	0	0	0	0	0	0	0	0	0	0	0	0	0	0	0	0	0	0	0	0	0	0
-11.1	0	0	0	0	0	0	0	0		0	0	0	0	0	0	0	0	0	0	0	0	0	0	0	0	0	0	0	0	0	0	0	0	0	0	0	0	0	0	0	0	0	0	0	0	0	0	0	0
-11	0	0	0	0	0	0	0	0		0	0	0	0	0	0	0	0	0	0	0	0	0	0	0	0	0	0	0	0	0	0	0	0	0	0	0	0	0	0	0	0	0	0	0	0	0	0	0	0
-10.9	0	0	0	0	0	0	0	0		0	0	0	0	0	0	0	0	0	0	0	0	0	0	0	0	0	0	0	0	0	0	0	0	0	0	0	0	0	0	0	0	0	0	0	0	0	0	0	0
-10.8	0	0	0	0	0	0	0	0		0	0	0	0	0	0	0	0	0	0	0	0	0	0	0	0	0	0	0	0	0	0	0	0	0	0	0	0	0	0	0	0	0	0	0	0	0	0	0	0
-10.7	0	0	0	0	0	0	0	0		0	0	0	0	0	0	0	0	0	0	0	0	0	0	0	0	0	0	0	0	0	0	0	0	0	0	0	0	0	0	0	0	0	0	0	0	0	0	0	0
-10.6	0	0	0	0	0	0	0	0		0	0	0	0	0	0	0	0	0	0	0	0	0	0	0	0	0	0	0	0	0	0	0	0	0	0	0	0	0	0	0	0	0	0	0	0	0	0	0	0
-10.5	0	0	0	0	0	0	0	0		0	0	0	0	0	0	0	0	0	0	0	0	0	0	0	0	0	0	0	0	0	0	0	0	0	0	0	0	0	0	0	0	0	0	0	0	0	0	0	0
-10.4	0	0	0	0	0	0	0	0		0	0	0	0	0	0	0	0	0	0	0	0	0	0	0	0	0	0	0	0	0	0	0	0	0	0	0	0	0	0	0	0	0	0	0	0	0	0	0	0
-10.3	0	0	0	0	0	0	0	0		0	0	0	0	0	0	0	0	0	0	0	0	0	0	0	0	0	0	0	0	0	0	0	0	0	0	0	0	0	0	0	0	0	0	0	0	0	0	0	0
-10.2	0	0	0	0	0	0	0	0		0	0	0	0	0	0	0	0	0	0	0	0	0	0	0	0	0	0	0	0	0	0	0	0	0	0	0	0	0	0	0	0	0	0	0	0	0	0	0	0
-10.1	0	0	0	0	0	0	0	0		0	0	0	0	0	0	0	0	0	0	0	0	0	0	0	0	0	0	0	0	0	0	0	0	0	0	0	0	0	0	0	0	0	0	0	0	0	0	0	0
-10	0	0	0	0	0	0	0	0		0	0	0	0	0	0	0	0	0	0	0	0	0	0	0	0	0	0	0	0	0	0	0	0	0	0	0	0	0	0	0	0	0	0	0	0	0	0	0	0
-9.9	0	0	0	0	0	0	0	0		0	0	0	0	0	0	0	0	0	0	0	0	0	0	0	0	0	0	0	0	0	0	0	0	0	0	0	0	0	0	0	0	0	0	0	0	0	0	0	0
-9.8	0	0	0	0	0	0	0	0		0	0	0	0	0	0	0	0	0	0	0	0	0	0	0	0	0	0	0	0	0	0	0	0	0	0	0	0	0	0	0	0	0	0	0	0	0	0	0	0
-9.7	0	0	0	0	0	0	0	0		0	0	0	0	0	0	0	0	0	0	0	0	0	0	0	0	0	0	0	0	0	0	0	0	0	0	0	0	0	0	0	0	0	0	0	0	0	0	0	0
-9.6	0	0	0	0	0	0	0	0		0	0	0	0	0	0	0	0	0	0	0	0	0	0	0	0	0	0	0	0	0	0	0	0	0	0	0	0	0	0	0	0	0	0	0	0	0	0	0	0
-9.5	0	0	0	0	0	0	0	0		0	0	0	0	0	0	0	0	0	0	0	0	0	0	0	0	0	0	0	0	0	0	0	0	0	0	0	0	0	0	0	0	0	0	0	0	0	0	0	0
-9.4	0	0	0	0	0	0	0	0		0	0	0	0	0	0	0	0	0	0	0	0	0	0	0	0	0	0	0	0	0	0	0	0	0	0	0	0	0	0	0	0	0	0	0	0	0	0	0	0
-9.3	0	0	0	0	0	0	0	0		0	0	0	0	0	0	0	0	0	0	0	0	0	0	0	0	0	0	0	0	0	0	0	0	0	0	0	0	0	0	0	0	0	0	0	0	0	0	0	0
-9.2	0	0	0	0	0	0	0	0		0	0	0	0	0	0	0	0	0	0	0	0	0	0	0	0	0	0	0	0	0	0	0	0	0	0	0	0	0	0	0	0	0	0	0	0	0	0	0	0
-9.1	0	0	0	0	0	0	0	0		0	0	0	0	0	0	0	0	0	0	0	0	0	0	0	0	0	0	0	0	0	0	0	0	0	0	0	0	0	0	0	0	0	0	0	0	0	0	0	0
-9	0	0	0	0	0	0	0	0		0	0	0	0	0	0	0	0	0	0	0	0	0	0	0	0	0	0	0	0	0	0	0	0	0	0	0	0	0	0	0	0	0	0	0	0	0	0	0	0
-8.9	0	0	0	0	0	0	0	0		0	0	0	0	0	0	0	0	0	0	0	0	0	0	0	0	0	0	0	0	0	0	0	0	0	0	0	0	0	0	0	0	0	0	0	0	0	0	0	0
-8.8	0	0	0	0	0	0	0	0		0	0	0	0	0	0	0	0	0	0	0	0	0	0	0	0	0	0	0	0	0	0	0	0	0	0	0	0	0	0	0	0	0	0	0	0	0	0	0	0
-8.7	0	0	0	0	0	0	0	0		0	0	0	0	0	0	0	0	0	0	0	0	0	0	0	0	0	0	0	0	0	0	0	0	0	0	0	0	0	0	0	0	0	0	0	0	0	0	0	0
-8.6	0	0	0	0	0	0	0	0		0	0	0	0	0	0	0	0	0	0	0	0	0	0	0	0	0	0	0	0	0	0	0	0	0	0	0	0	0	0	0	0	0	0	0	0	0	0	0	0
-8.5	0	0	0	0	0	0	0	0		0	0	0	0	0	0	0	0	0	0	0	0	0	0	0	0	0	0	0	0	0	0	0	0	0	0	0	0	0	0	0	0	0	0	0	0	0	0	0	0
-8.4	0	0	0	0	0	0	0	0		0	0	0	0	0	0	0	0	0	0	0	0	0	0	0	0	0	0	0	0	0	0	0	0	0	0	0	0	0	0	0	0	0	0	0	0	0	0	0	0
-8.3	0	0	0	0	0	0	0	0		0	0	0	0	0	0	0	0	0	0	0	0	0	0	0	0	0	0	0	0	0	0	0	0	0	0	0	0	0	0	0	0	0	0	0	0	0	0	0	0
-8.2	0	0	0	0	0	0	0	0		0	0	0	0	0	0	0	0	0	0	0	0	0	0	0	0	0	0	0	0	0	0	0	0	0	0	0	0	0	0	0	0	0	0	0	0	0	0	0	0
-8.1	0	0	0	0	0	0	0	0		0	0	0	0	0	0	0	0	0	0	0	0	0	0	0	0	0	0	0	0	0	0	0	0	0	0	0	0	0	0	0	0	0	0	0	0	0	0	0	0
-8	0	0	0	0	0	0	0	0		0	0	0	0	0	0	0	0	0	0	0	0	0	0	0	0	0	0	0	0	0	0	0	0	0	0	0	0	0	0	0	0	0	0	0	0	0	0	0	0
-7.9	0	0	0	0	0	0	0	0		0	0	0	0	0	0	0	0	0	0	0	0	0	0	0	0	0	0	0	0	0	0	0	0	0	0	0	0	0	0	0	0	0	0	0	0	0	0	0	0
-7.8	0	0	0	0	0	0	0	0		0	0	0	0	0	0	0	0	0	0	0	0	0	0	0	0	0	0	0	0	0	0	0	0	0	0	0	0	0	0	0	0	0	0	0	0	0	0	0	0
-7.7	0	0	0	1.7e-05	0.000263	0.000776	0.001143	0.001614		0	0	0	0	0	0	0	0	0	0	0	0	0	0	0	0	0	0	0	0	0	0	0	0	0	0	0	0	0	0	0	0	0	0	0	0	0	0	0	0.00017
-7.6	0	0	0.000118	0.017228	0.205053	0.542546	0.765046	0.859481		0	0	0	0	0	0	0	0	0	0	0	0	0	0	0	0	0	0	0	0	0	0	0	0	0	0	0	0	0	0.00118	0	0	0	0	0	0	0	0	0	0.17228
-7.5	0	0	7e-06	0.001064	0.012444	0.033133	0.047888	0.060952		0	0	0	0	0	0	0	0	0	0	0	0	0	0	0	0	0	0	0	0	0	0	0	0	0	0	0	0	0	7e-05	0	0	0	0	0	0	0	0	0	0.01064
-7.4	0	0	0.000268	0.016878	0.087666	0.10689	0.071517	0.037711		0	0	0	0	0	0	0	0	0	0	0	0	0	0	0	0	0	0	0	0	0	0	0	0	0	0	0	0	0	0.00268	0	0	0	0	0	0	0	0	0	0.16878
-7.3	0	0	0.000553	0.025466	0.107936	0.124632	0.11891	0.144071		0	0	0	0	0	0	0	0	0	0	0	0	0	0	0	0	0	0	0	0	0	0	0	0	0	0.00022	0	0	0	0.00531	0	0	0	0	0	0.00542	0	3e-05	0	0.24921
-7.2	0	5e-06	0.004519	0.076477	0.222964	0.326311	0.505788	0.755931		0	0	0	0	0	0	0	0	0	0	0	0	0	0	0	0	0	0	1e-05	4e-05	0	0	0	0	0	0.00127	0	0.00019	0.03088	0.01285	0	0	0	0	0	0.02663	0	0.00638	0.35537	0.37639
-7.1	1e-06	4.6e-05	0.012064	0.158399	0.354041	0.416588	0.515761	0.636875		0	0	0	0	0	0	0	0	0	1e-05	0	0	0	0	0	1e-05	0	1e-05	8e-05	0.00036	0	0	0	0	0.0072	0.00083	0	0.00157	0.06307	0.04797	0	0	0	0	0.15872	0.01457	0	0.03736	0.53807	0.83527
-7	0	0.000107	0.025108	0.201409	0.486453	0.785362	1.01381	1.08052		0	0	0	0	0	0	0	0	0	0	0	0	0	0	6e-05	5e-05	0	2e-05	0.00078	0.00016	0.00018	0	0	0.0004	0.03642	0.01206	0.00101	0.00766	0.17161	0.02174	0.00225	0	0	0.00664	0.54502	0.21877	0.01623	0.14827	0.75794	0.31897
-6.9	1.1e-05	0.002055	0.090304	0.450103	0.946964	1.37866	1.65319	1.78129		2e-05	3e-05	1e-05	0	1e-05	0	1e-05	1e-05	1e-05	1e-05	1e-05	0	1e-05	6e-05	0.00032	0.00036	0.00017	0.00026	0.01848	0.00088	0.00178	0	0.00895	0.00333	0.06444	0.04583	0.01982	0.03052	0.64968	0.07869	0.04856	0	0.13676	0.05401	0.81834	0.53267	0.21196	0.3848	1.62775	0.68618
-6.8	2.6e-05	0.004891	0.162563	0.72074	1.23326	1.49251	1.57626	1.61109		4e-05	2e-05	5e-05	2e-05	3e-05	3e-05	0	1e-05	4e-05	2e-05	0.00018	0	0.00047	0.00018	0.00466	0.00171	0.00133	0.00245	0.03572	0.00221	0.02083	0.00233	0.06265	0.02722	0.27144	0.15347	0.09031	0.13772	0.73143	0.12823	0.30134	0.03198	0.5511	0.30824	1.21954	0.99705	0.60387	0.96919	1.43378	0.79131
-6.7	9.3e-05	0.008225	0.259047	0.976191	1.33805	1.32965	1.19701	1.05508		8e-05	0.00013	8e-05	6e-05	7e-05	0.00011	0.0001	5e-05	0.00013	0.00012	0.001	0.0007	0.00424	0.00266	0.01911	0.00689	0.00988	0.00832	0.02156	0.00789	0.06933	0.04304	0.19742	0.10483	0.59122	0.30827	0.28666	0.2728	0.44655	0.27035	0.57348	0.30751	0.92056	0.70021	2.0374	1.24496	1.11	1.17514	0.63167	1.06098
-6.6	0.000297	0.029156	0.468479	1.17673	1.2769	1.05506	0.787236	0.581084		0.00028	0.0003	0.00031	0.00031	0.00027	0.0003	0.00029	0.00033	0.00038	0.0002	0.00732	0.00636	0.03019	0.01327	0.03327	0.04568	0.05286	0.03793	0.04752	0.01716	0.24212	0.19432	0.59895	0.31014	0.53992	0.62637	0.65039	0.54064	0.60983	0.37211	1.14953	0.78258	1.60966	1.27944	0.92972	1.37226	1.52933	1.37143	0.78121	0.96215
-6.5	0.000985	0.063343	0.645928	1.15453	0.951039	0.632165	0.407417	0.27714		0.00091	0.001	0.00104	0.00093	0.00109	0.00088	0.00104	0.00098	0.001	0.00098	0.04298	0.03323	0.07261	0.04974	0.01939	0.07913	0.11339	0.08144	0.09306	0.04846	0.59273	0.495	0.73979	0.57017	0.38462	0.74143	0.82725	0.75419	0.73506	0.61904	1.50582	1.24076	1.33688	1.44219	0.63764	1.13005	1.34431	1.24411	0.65118	1.01231
-6.4	0.003021	0.122143	0.793215	1.06138	0.791385	0.571921	0.473058	0.429425		0.00288	0.00324	0.00278	0.0032	0.00298	0.00291	0.00299	0.00325	0.00296	0.00302	0.06238	0.12266	0.11641	0.14625	0.04842	0.12887	0.16212	0.17349	0.13733	0.1235	0.5547	0.89135	0.72555	0.87732	0.62255	0.86285	0.8289	0.98529	0.71679	0.86685	1.06498	1.50047	0.96611	1.4097	0.7144	0.96936	1.06935	1.18572	0.82449	0.90924
-6.3	0.008535	0.206552	0.874066	0.888897	0.547462	0.329354	0.229126	0.18372		0.00858	0.00856	0.00807	0.00854	0.009	0.00813	0.00923	0.00854	0.00858	0.00812	0.13796	0.24827	0.20148	0.2224	0.14776	0.17131	0.30993	0.24759	0.18453	0.19429	0.72292	1.10414	0.8566	0.961	0.82235	0.76129	1.00001	0.9481	0.65436	0.90989	1.02814	1.35179	0.88316	1.16885	0.59883	0.72531	1.03855	0.92326	0.5405	0.63058
-6.2	0.0225	0.342018	0.925393	0.741469	0.426635	0.263016	0.183127	0.135543		0.02279	0.02242	0.02222	0.02223	0.02286	0.02265	0.02224	0.02195	0.02274	0.0229	0.29064	0.41069	0.39612	0.34237	0.20636	0.28127	0.48165	0.39276	0.2787	0.33962	0.9409	1.19218	1.05482	0.95666	0.70487	0.79487	1.07519	0.92919	0.62047	0.98478	1.00099	1.29246	0.83147	0.90913	0.39356	0.59697	0.90236	0.68431	0.31677	0.48667
-6.1	0.05618	0.518618	0.956038	0.630404	0.338929	0.203682	0.13756	0.103076		0.05624	0.0561	0.05527	0.05636	0.05515	0.05725	0.05521	0.05654	0.05703	0.05665	0.48373	0.58022	0.60174	0.57789	0.3299	0.46429	0.60772	0.53288	0.44224	0.56557	1.0851	1.16451	1.0724	1.07279	0.71836	0.86279	0.99852	0.89148	0.63697	1.05746	0.90042	1.04126	0.7581	0.78265	0.35439	0.60338	0.67681	0.50419	0.28197	0.40087
-6	0.127322	0.751703	0.980042	0.524469	0.27501	0.197028	0.158797	0.129177		0.12711	0.12661	0.12624	0.12801	0.12573	0.12687	0.12905	0.1277	0.12694	0.12896	0.73453	0.78269	0.78048	0.78433	0.61434	0.72706	0.8201	0.78936	0.70769	0.77645	1.14326	1.10634	1.01897	1.07165	0.91372	0.92171	0.96206	0.9478	0.6949	1.02001	0.81046	0.79219	0.67278	0.61109	0.38257	0.48382	0.50326	0.41902	0.2662	0.3033
-5.9	0.261084	0.95316	0.897942	0.393972	0.185058	0.132069	0.117106	0.110984		0.2611	0.26006	0.26203	0.2615	0.26089	0.25979	0.25946	0.26168	0.26062	0.26371	1.00683	0.92676	0.92342	0.98308	0.88822	1.0043	0.95016	0.99632	0.89542	0.95709	1.07077	0.93122	0.91327	0.97143	0.92978	0.90167	0.80956	0.8949	0.64135	0.91547	0.59063	0.57787	0.51093	0.45135	0.33092	0.37341	0.34123	0.32286	0.22108	0.21944
-5.8	0.476353	1.10598	0.76604	0.265479	0.081001	0.030374	0.014595	0.008776		0.4748	0.47789	0.47305	0.47882	0.47591	0.47644	0.47835	0.47702	0.47716	0.47409	1.24519	1.05614	1.06148	1.10838	1.02539	1.18246	1.07961	1.1237	1.03275	1.14475	0.98573	0.77666	0.76696	0.81558	0.76093	0.79689	0.66488	0.73895	0.56466	0.78916	0.39112	0.38332	0.30314	0.31075	0.24348	0.24371	0.22389	0.21998	0.17822	0.15718
-5.7	0.770095	1.22249	0.650569	0.188309	0.050797	0.018303	0.009259	0.005957		0.77774	0.76896	0.76828	0.77449	0.76693	0.76759	0.76293	0.77564	0.76932	0.76907	1.34538	1.2083	1.10854	1.21952	1.26847	1.28942	1.139	1.19972	1.1993	1.24724	0.80749	0.66795	0.60206	0.67831	0.74542	0.68399	0.53251	0.59717	0.55037	0.64042	0.25091	0.26598	0.18873	0.20656	0.2221	0.16937	0.15226	0.15257	0.1702	0.10441
-5.6	1.097	1.21221	0.51233	0.127554	0.032136	0.011928	0.006411	0.00413		1.09963	1.0987	1.10289	1.10124	1.0953	1.09415	1.09926	1.08978	1.09584	1.09322	1.30669	1.21153	1.07048	1.22175	1.25543	1.25841	1.13397	1.1804	1.2623	1.22118	0.63321	0.50906	0.45626	0.52726	0.58031	0.53693	0.42932	0.48457	0.49243	0.47395	0.16172	0.17175	0.12037	0.13231	0.14818	0.11555	0.10733	0.10757	0.14855	0.06221
-5.5	1.36343	1.0832	0.375236	0.083968	0.020514	0.007625	0.004322	0.002694		1.36827	1.36569	1.35892	1.36477	1.36692	1.36282	1.35803	1.35969	1.3606	1.36857	1.14525	1.06935	1.00761	1.0763	1.10286	1.09746	1.04341	1.0514	1.19738	1.04102	0.46578	0.36114	0.33207	0.40348	0.42237	0.38135	0.33096	0.3522	0.38861	0.3144	0.10182	0.10947	0.07995	0.09242	0.08998	0.07362	0.07398	0.06751	0.11448	0.03645
-5.4	1.47297	0.886435	0.260141	0.054683	0.013126	0.004897	0.002672	0.001714		1.47229	1.47657	1.47822	1.47217	1.47351	1.47226	1.47243	1.46901	1.47391	1.46935	0.88623	0.85597	0.91347	0.86541	0.9868	0.88062	0.83528	0.83681	0.97522	0.82854	0.30035	0.24107	0.24129	0.28434	0.34022	0.26134	0.22646	0.22949	0.27345	0.2034	0.05846	0.06841	0.05591	0.06217	0.06971	0.0458	0.0458	0.04157	0.07778	0.02122
-5.3	1.38828	0.643048	0.165681	0.032768	0.007632	0.002853	0.001544	0.000987		1.38777	1.38188	1.38485	1.38604	1.38883	1.39227	1.39124	1.39093	1.3892	1.38977	0.60443	0.63459	0.70869	0.60328	0.79981	0.60761	0.58765	0.59024	0.66977	0.62441	0.18227	0.15365	0.16459	0.17747	0.25088	0.1628	0.13816	0.13293	0.16356	0.1305	0.03183	0.04207	0.03503	0.0355	0.05148	0.02795	0.02576	0.0204	0.04512	0.01254
-5.2	1.13645	0.413917	0.093713	0.017622	0.00412	0.00148	0.000787	0.000501		1.13365	1.13525	1.13678	1.1348	1.14013	1.14075	1.13704	1.13697	1.13468	1.13442	0.37377	0.41955	0.4677	0.37414	0.57652	0.3811	0.3544	0.37297	0.40467	0.41435	0.09953	0.08932	0.09537	0.09634	0.15504	0.09507	0.07481	0.06895	0.08845	0.07425	0.01627	0.02258	0.02056	0.01988	0.03051	0.0158	0.01359	0.00882	0.02179	0.00642
-5.1	0.810532	0.233488	0.047421	0.008447	0.001926	0.000714	0.000401	0.000264		0.8055	0.80876	0.81228	0.80793	0.80875	0.81008	0.81517	0.81165	0.81282	0.81238	0.1968	0.23738	0.27963	0.20968	0.35559	0.21123	0.18681	0.20563	0.21633	0.2358	0.05022	0.04729	0.05198	0.05132	0.08053	0.04833	0.03363	0.03198	0.04365	0.03528	0.00706	0.01093	0.01084	0.00975	0.01517	0.00763	0.00652	0.00355	0.01027	0.00275
-5	0.506219	0.115292	0.021014	0.003502	0.000821	0.000319	0.000163	0.000135		0.50438	0.50643	0.50602	0.49999	0.50986	0.50449	0.50623	0.50815	0.50806	0.50858	0.08615	0.11432	0.14815	0.11051	0.18389	0.10423	0.08157	0.10199	0.10454	0.11757	0.02089	0.0204	0.02447	0.02313	0.03648	0.02323	0.01303	0.01368	0.0194	0.01543	0.00289	0.00484	0.00518	0.00406	0.00545	0.00358	0.00255	0.00139	0.00369	0.00139
-4.9	0.277723	0.051592	0.008257	0.001261	0.000292	0.000111	6e-05	5.6e-05		0.27539	0.27963	0.27979	0.27805	0.27467	0.27816	0.27876	0.27885	0.27948	0.27445	0.03041	0.05034	0.06922	0.05404	0.08382	0.04691	0.03316	0.04492	0.04571	0.05739	0.00734	0.00645	0.01075	0.01015	0.01454	0.01003	0.00463	0.00516	0.00792	0.0056	0.00094	0.00145	0.00183	0.00191	0.00194	0.00161	0.00069	0.00044	0.0013	0.0005
-4.8	0.133802	0.020132	0.00283	0.000424	0.000106	3.2e-05	2.3e-05	1.1e-05		0.13465	0.13375	0.13461	0.13407	0.13318	0.13437	0.13389	0.1335	0.13194	0.13406	0.00915	0.01963	0.02677	0.02197	0.03303	0.01956	0.0111	0.01844	0.0186	0.02307	0.00198	0.00187	0.00354	0.00415	0.00473	0.00358	0.00145	0.00198	0.00292	0.0021	0.00028	0.00022	0.00065	0.00088	0.00076	0.00049	0.00028	0.0001	0.00043	0.00015
-4.7	0.056683	0.007201	0.000817	0.000128	1.5e-05	5e-06	5e-06	4e-06		0.05659	0.05637	0.05602	0.05681	0.05726	0.0574	0.05684	0.05634	0.05603	0.05717	0.00253	0.008	0.0085	0.00848	0.0115	0.00746	0.00337	0.00742	0.00732	0.00743	0.00044	0.00051	0.00102	0.00089	0.00137	0.00113	0.00039	0.00068	0.00112	0.00062	8e-05	0.00011	0.00026	0.00024	0.00012	0.00019	6e-05	3e-05	0.00015	4e-05
-4.6	0.02107	0.002203	0.000214	2.2e-05	5e-06	5e-06	2e-06	0		0.02069	0.02201	0.02069	0.02041	0.02129	0.02102	0.02107	0.02159	0.02105	0.02088	0.00042	0.00274	0.00184	0.00289	0.0038	0.00214	0.00101	0.00248	0.00213	0.00258	0.00012	0.00017	0.00022	0.00039	0.00023	0.00031	7e-05	0.00014	0.00037	0.00012	2e-05	0	2e-05	4e-05	6e-05	3e-05	3e-05	0	2e-05	0
-4.5	0.006855	0.000611	6.8e-05	1.1e-05	2e-06	0	0	0		0.00655	0.00717	0.00699	0.00666	0.00676	0.00685	0.0066	0.00726	0.00698	0.00673	3e-05	0.00047	0.00063	0.00104	0.00106	0.00039	0.00028	0.00079	0.00066	0.00076	3e-05	3e-05	5e-05	0.0002	6e-05	6e-05	2e-05	4e-05	0.00012	7e-05	0	0	2e-05	3e-05	1e-05	3e-05	0	0	2e-05	0
-4.4	0.001915	0.000136	1.3e-05	1e-06	0	0	0	0		0.00159	0.0019	0.00192	0.00201	0.00197	0.00189	0.0019	0.00202	0.00199	0.00196	1e-05	0.0001	0.0001	0.00029	0.00015	7e-05	6e-05	0.0002	0.00019	0.00019	0	0	0	5e-05	0	3e-05	0	2e-05	2e-05	1e-05	0	0	0	0	0	1e-05	0	0	0	0
-4.3	0.000479	2.6e-05	2e-06	0	0	0	0	0		0.00038	0.00046	0.0005	0.0005	0.0005	0.00047	0.00054	0.00044	0.00045	0.00055	0	1e-05	2e-05	7e-05	7e-05	0	0	4e-05	1e-05	4e-05	0	0	0	0	0	0	0	1e-05	0	1e-05	0	0	0	0	0	0	0	0	0	0
-4.2	7.7e-05	2e-06	0	0	0	0	0	0		8e-05	0.0001	7e-05	7e-05	0.00012	7e-05	8e-05	9e-05	5e-05	4e-05	0	0	0	1e-05	0	0	1e-05	0	0	0	0	0	0	0	0	0	0	0	0	0	0	0	0	0	0	0	0	0	0	0
-4.1	1.4e-05	2e-06	0	0	0	0	0	0		2e-05	1e-05	2e-05	1e-05	3e-05	0	1e-05	3e-05	0	1e-05	0	0	0	1e-05	0	0	0	1e-05	0	0	0	0	0	0	0	0	0	0	0	0	0	0	0	0	0	0	0	0	0	0
-4	2e-06	1e-06	0	0	0	0	0	0		0	0	0	0	0	0	1e-05	0	1e-05	0	0	0	0	0	0	0	0	1e-05	0	0	0	0	0	0	0	0	0	0	0	0	0	0	0	0	0	0	0	0	0	0
-3.9	0	0	0	0	0	0	0	0		0	0	0	0	0	0	0	0	0	0	0	0	0	0	0	0	0	0	0	0	0	0	0	0	0	0	0	0	0	0	0	0	0	0	0	0	0	0	0	0
-3.8	0	0	0	0	0	0	0	0		0	0	0	0	0	0	0	0	0	0	0	0	0	0	0	0	0	0	0	0	0	0	0	0	0	0	0	0	0	0	0	0	0	0	0	0	0	0	0	0
-3.7	0	0	0	0	0	0	0	0		0	0	0	0	0	0	0	0	0	0	0	0	0	0	0	0	0	0	0	0	0	0	0	0	0	0	0	0	0	0	0	0	0	0	0	0	0	0	0	0
-3.6	0	0	0	0	0	0	0	0		0	0	0	0	0	0	0	0	0	0	0	0	0	0	0	0	0	0	0	0	0	0	0	0	0	0	0	0	0	0	0	0	0	0	0	0	0	0	0	0
-3.5	0	0	0	0	0	0	0	0		0	0	0	0	0	0	0	0	0	0	0	0	0	0	0	0	0	0	0	0	0	0	0	0	0	0	0	0	0	0	0	0	0	0	0	0	0	0	0	0
-3.4	0	0	0	0	0	0	0	0		0	0	0	0	0	0	0	0	0	0	0	0	0	0	0	0	0	0	0	0	0	0	0	0	0	0	0	0	0	0	0	0	0	0	0	0	0	0	0	0
-3.3	0	0	0	0	0	0	0	0		0	0	0	0	0	0	0	0	0	0	0	0	0	0	0	0	0	0	0	0	0	0	0	0	0	0	0	0	0	0	0	0	0	0	0	0	0	0	0	0
-3.2	0	0	0	0	0	0	0	0		0	0	0	0	0	0	0	0	0	0	0	0	0	0	0	0	0	0	0	0	0	0	0	0	0	0	0	0	0	0	0	0	0	0	0	0	0	0	0	0
-3.1	0	0	0	0	0	0	0	0		0	0	0	0	0	0	0	0	0	0	0	0	0	0	0	0	0	0	0	0	0	0	0	0	0	0	0	0	0	0	0	0	0	0	0	0	0	0	0	0
-3
x+10 nm	Average	Average	Average	Average	Average	Average	Average	Average		Cycle 0	Cycle 0	Cycle 0	Cycle 0	Cycle 0	Cycle 0	Cycle 0	Cycle 0	Cycle 0	Cycle 0	Cycle 1	Cycle 1	Cycle 1	Cycle 1	Cycle 1	Cycle 1	Cycle 1	Cycle 1	Cycle 1	Cycle 1	Cycle 2	Cycle 2	Cycle 2	Cycle 2	Cycle 2	Cycle 2	Cycle 2	Cycle 2	Cycle 2	Cycle 2	Cycle 3	Cycle 3	Cycle 3	Cycle 3	Cycle 3	Cycle 3	Cycle 3	Cycle 3	Cycle 3	Cycle 3
x axis	Cycle 0	Cycle 1	Cycle 2	Cycle 3	Cycle 4	Cycle 5	Cycle 6	Cycle 7		Replica 0	Replica 1	Replica 2	Replica 3	Replica 4	Replica 5	Replica 6	Replica 7	Replica 8	Replica 9	Replica 0	Replica 1	Replica 2	Replica 3	Replica 4	Replica 5	Replica 6	Replica 7	Replica 8	Replica 9	Replica 0	Replica 1	Replica 2	Replica 3	Replica 4	Replica 5	Replica 6	Replica 7	Replica 8	Replica 9	Replica 0	Replica 1	Replica 2	Replica 3	Replica 4	Replica 5	Replica 6	Replica 7	Replica 8	Replica 9
Avidity [10^x M]	0	0	0	0	0	0	0	0		0	0	0	0	0	0	0	0	0	0	0	0	0	0	0	0	0	0	0	0	0	0	0	0	0	0	0	0	0	0	0	0	0	0	0	0	0	0	0	0
-14	0	0	0	0	0	0	0	0		0	0	0	0	0	0	0	0	0	0	0	0	0	0	0	0	0	0	0	0	0	0	0	0	0	0	0	0	0	0	0	0	0	0	0	0	0	0	0	0
-13.9	0	0	0	0	0	0	0	0		0	0	0	0	0	0	0	0	0	0	0	0	0	0	0	0	0	0	0	0	0	0	0	0	0	0	0	0	0	0	0	0	0	0	0	0	0	0	0	0
-13.8	0	0	0	0	0	0	0	0		0	0	0	0	0	0	0	0	0	0	0	0	0	0	0	0	0	0	0	0	0	0	0	0	0	0	0	0	0	0	0	0	0	0	0	0	0	0	0	0
-13.7	0	0	0	0	0	0	0	0		0	0	0	0	0	0	0	0	0	0	0	0	0	0	0	0	0	0	0	0	0	0	0	0	0	0	0	0	0	0	0	0	0	0	0	0	0	0	0	0
-13.6	0	0	0	0	0	0	0	0		0	0	0	0	0	0	0	0	0	0	0	0	0	0	0	0	0	0	0	0	0	0	0	0	0	0	0	0	0	0	0	0	0	0	0	0	0	0	0	0
-13.5	0	0	0	0	0	0	0	0		0	0	0	0	0	0	0	0	0	0	0	0	0	0	0	0	0	0	0	0	0	0	0	0	0	0	0	0	0	0	0	0	0	0	0	0	0	0	0	0
-13.4	0	0	0	0	0	0	0	0		0	0	0	0	0	0	0	0	0	0	0	0	0	0	0	0	0	0	0	0	0	0	0	0	0	0	0	0	0	0	0	0	0	0	0	0	0	0	0	0
-13.3	0	0	0	0	0	0	0	0		0	0	0	0	0	0	0	0	0	0	0	0	0	0	0	0	0	0	0	0	0	0	0	0	0	0	0	0	0	0	0	0	0	0	0	0	0	0	0	0
-13.2	0	0	0	0	0	0	0	0		0	0	0	0	0	0	0	0	0	0	0	0	0	0	0	0	0	0	0	0	0	0	0	0	0	0	0	0	0	0	0	0	0	0	0	0	0	0	0	0
-13.1	0	0	0	0	0	0	0	0		0	0	0	0	0	0	0	0	0	0	0	0	0	0	0	0	0	0	0	0	0	0	0	0	0	0	0	0	0	0	0	0	0	0	0	0	0	0	0	0
-13	0	0	0	0	0	0	0	0		0	0	0	0	0	0	0	0	0	0	0	0	0	0	0	0	0	0	0	0	0	0	0	0	0	0	0	0	0	0	0	0	0	0	0	0	0	0	0	0
-12.9	0	0	0	0	0	0	0	0		0	0	0	0	0	0	0	0	0	0	0	0	0	0	0	0	0	0	0	0	0	0	0	0	0	0	0	0	0	0	0	0	0	0	0	0	0	0	0	0
-12.8	0	0	0	0	0	0	0	0		0	0	0	0	0	0	0	0	0	0	0	0	0	0	0	0	0	0	0	0	0	0	0	0	0	0	0	0	0	0	0	0	0	0	0	0	0	0	0	0
-12.7	0	0	0	0	0	0	0	0		0	0	0	0	0	0	0	0	0	0	0	0	0	0	0	0	0	0	0	0	0	0	0	0	0	0	0	0	0	0	0	0	0	0	0	0	0	0	0	0
-12.6	0	0	0	0	0	0	0	0		0	0	0	0	0	0	0	0	0	0	0	0	0	0	0	0	0	0	0	0	0	0	0	0	0	0	0	0	0	0	0	0	0	0	0	0	0	0	0	0
-12.5	0	0	0	0	0	0	0	0		0	0	0	0	0	0	0	0	0	0	0	0	0	0	0	0	0	0	0	0	0	0	0	0	0	0	0	0	0	0	0	0	0	0	0	0	0	0	0	0
-12.4	0	0	0	0	0	0	0	0		0	0	0	0	0	0	0	0	0	0	0	0	0	0	0	0	0	0	0	0	0	0	0	0	0	0	0	0	0	0	0	0	0	0	0	0	0	0	0	0
-12.3	0	0	0	0	0	0	0	0		0	0	0	0	0	0	0	0	0	0	0	0	0	0	0	0	0	0	0	0	0	0	0	0	0	0	0	0	0	0	0	0	0	0	0	0	0	0	0	0
-12.2	0	0	0	0	0	0	0	0		0	0	0	0	0	0	0	0	0	0	0	0	0	0	0	0	0	0	0	0	0	0	0	0	0	0	0	0	0	0	0	0	0	0	0	0	0	0	0	0
-12.1	0	0	0	0	0	0	0	0		0	0	0	0	0	0	0	0	0	0	0	0	0	0	0	0	0	0	0	0	0	0	0	0	0	0	0	0	0	0	0	0	0	0	0	0	0	0	0	0
-12	0	0	0	0	0	0	0	0		0	0	0	0	0	0	0	0	0	0	0	0	0	0	0	0	0	0	0	0	0	0	0	0	0	0	0	0	0	0	0	0	0	0	0	0	0	0	0	0
-11.9	0	0	0	0	0	0	0	0		0	0	0	0	0	0	0	0	0	0	0	0	0	0	0	0	0	0	0	0	0	0	0	0	0	0	0	0	0	0	0	0	0	0	0	0	0	0	0	0
-11.8	0	0	0	0	0	0	0	0		0	0	0	0	0	0	0	0	0	0	0	0	0	0	0	0	0	0	0	0	0	0	0	0	0	0	0	0	0	0	0	0	0	0	0	0	0	0	0	0
-11.7	0	0	0	0	0	0	0	0		0	0	0	0	0	0	0	0	0	0	0	0	0	0	0	0	0	0	0	0	0	0	0	0	0	0	0	0	0	0	0	0	0	0	0	0	0	0	0	0
-11.6	0	0	0	0	0	0	0	0		0	0	0	0	0	0	0	0	0	0	0	0	0	0	0	0	0	0	0	0	0	0	0	0	0	0	0	0	0	0	0	0	0	0	0	0	0	0	0	0
-11.5	0	0	0	0	0	0	0	0		0	0	0	0	0	0	0	0	0	0	0	0	0	0	0	0	0	0	0	0	0	0	0	0	0	0	0	0	0	0	0	0	0	0	0	0	0	0	0	0
-11.4	0	0	0	0	0	0	0	0		0	0	0	0	0	0	0	0	0	0	0	0	0	0	0	0	0	0	0	0	0	0	0	0	0	0	0	0	0	0	0	0	0	0	0	0	0	0	0	0
-11.3	0	0	0	0	0	0	0	0		0	0	0	0	0	0	0	0	0	0	0	0	0	0	0	0	0	0	0	0	0	0	0	0	0	0	0	0	0	0	0	0	0	0	0	0	0	0	0	0
-11.2	0	0	0	0	0	0	0	0		0	0	0	0	0	0	0	0	0	0	0	0	0	0	0	0	0	0	0	0	0	0	0	0	0	0	0	0	0	0	0	0	0	0	0	0	0	0	0	0
-11.1	0	0	0	0	0	0	0	0		0	0	0	0	0	0	0	0	0	0	0	0	0	0	0	0	0	0	0	0	0	0	0	0	0	0	0	0	0	0	0	0	0	0	0	0	0	0	0	0
-11	0	0	0	0	0	0	0	0		0	0	0	0	0	0	0	0	0	0	0	0	0	0	0	0	0	0	0	0	0	0	0	0	0	0	0	0	0	0	0	0	0	0	0	0	0	0	0	0
-10.9	0	0	0	0	0	0	0	0		0	0	0	0	0	0	0	0	0	0	0	0	0	0	0	0	0	0	0	0	0	0	0	0	0	0	0	0	0	0	0	0	0	0	0	0	0	0	0	0
-10.8	0	0	0	0	0	0	0	0		0	0	0	0	0	0	0	0	0	0	0	0	0	0	0	0	0	0	0	0	0	0	0	0	0	0	0	0	0	0	0	0	0	0	0	0	0	0	0	0
-10.7	0	0	0	0	0	0	0	0		0	0	0	0	0	0	0	0	0	0	0	0	0	0	0	0	0	0	0	0	0	0	0	0	0	0	0	0	0	0	0	0	0	0	0	0	0	0	0	0
-10.6	0	0	0	0	0	0	0	0		0	0	0	0	0	0	0	0	0	0	0	0	0	0	0	0	0	0	0	0	0	0	0	0	0	0	0	0	0	0	0	0	0	0	0	0	0	0	0	0
-10.5	0	0	0	0	0	0	0	0		0	0	0	0	0	0	0	0	0	0	0	0	0	0	0	0	0	0	0	0	0	0	0	0	0	0	0	0	0	0	0	0	0	0	0	0	0	0	0	0
-10.4	0	0	0	0	0	0	0	0		0	0	0	0	0	0	0	0	0	0	0	0	0	0	0	0	0	0	0	0	0	0	0	0	0	0	0	0	0	0	0	0	0	0	0	0	0	0	0	0
-10.3	0	0	0	0	0	0	0	0		0	0	0	0	0	0	0	0	0	0	0	0	0	0	0	0	0	0	0	0	0	0	0	0	0	0	0	0	0	0	0	0	0	0	0	0	0	0	0	0
-10.2	0	0	0	0	0	0	0	0		0	0	0	0	0	0	0	0	0	0	0	0	0	0	0	0	0	0	0	0	0	0	0	0	0	0	0	0	0	0	0	0	0	0	0	0	0	0	0	0
-10.1	0	0	0	0	0	0	0	0		0	0	0	0	0	0	0	0	0	0	0	0	0	0	0	0	0	0	0	0	0	0	0	0	0	0	0	0	0	0	0	0	0	0	0	0	0	0	0	0
-10	0	0	0	0	0	0	0	0		0	0	0	0	0	0	0	0	0	0	0	0	0	0	0	0	0	0	0	0	0	0	0	0	0	0	0	0	0	0	0	0	0	0	0	0	0	0	0	0
-9.9	0	0	0	0	0	0	0	0		0	0	0	0	0	0	0	0	0	0	0	0	0	0	0	0	0	0	0	0	0	0	0	0	0	0	0	0	0	0	0	0	0	0	0	0	0	0	0	0
-9.8	0	0	0	0	0	0	0	0		0	0	0	0	0	0	0	0	0	0	0	0	0	0	0	0	0	0	0	0	0	0	0	0	0	0	0	0	0	0	0	0	0	0	0	0	0	0	0	0
-9.7	0	0	0	0	0	0	0	0		0	0	0	0	0	0	0	0	0	0	0	0	0	0	0	0	0	0	0	0	0	0	0	0	0	0	0	0	0	0	0	0	0	0	0	0	0	0	0	0
-9.6	0	0	0	0	0	0	0	0		0	0	0	0	0	0	0	0	0	0	0	0	0	0	0	0	0	0	0	0	0	0	0	0	0	0	0	0	0	0	0	0	0	0	0	0	0	0	0	0
-9.5	0	0	0	0	0	0	0	0		0	0	0	0	0	0	0	0	0	0	0	0	0	0	0	0	0	0	0	0	0	0	0	0	0	0	0	0	0	0	0	0	0	0	0	0	0	0	0	0
-9.4	0	0	0	0	0	0	0	0		0	0	0	0	0	0	0	0	0	0	0	0	0	0	0	0	0	0	0	0	0	0	0	0	0	0	0	0	0	0	0	0	0	0	0	0	0	0	0	0
-9.3	0	0	0	0	0	0	0	0		0	0	0	0	0	0	0	0	0	0	0	0	0	0	0	0	0	0	0	0	0	0	0	0	0	0	0	0	0	0	0	0	0	0	0	0	0	0	0	0
-9.2	0	0	0	0	0	0	0	0		0	0	0	0	0	0	0	0	0	0	0	0	0	0	0	0	0	0	0	0	0	0	0	0	0	0	0	0	0	0	0	0	0	0	0	0	0	0	0	0
-9.1	0	0	0	0	0	0	0	0		0	0	0	0	0	0	0	0	0	0	0	0	0	0	0	0	0	0	0	0	0	0	0	0	0	0	0	0	0	0	0	0	0	0	0	0	0	0	0	0
-9	0	0	0	0	0	0	0	0		0	0	0	0	0	0	0	0	0	0	0	0	0	0	0	0	0	0	0	0	0	0	0	0	0	0	0	0	0	0	0	0	0	0	0	0	0	0	0	0
-8.9	0	0	0	0	0	0	0	0		0	0	0	0	0	0	0	0	0	0	0	0	0	0	0	0	0	0	0	0	0	0	0	0	0	0	0	0	0	0	0	0	0	0	0	0	0	0	0	0
-8.8	0	0	0	0	0	0	0	0		0	0	0	0	0	0	0	0	0	0	0	0	0	0	0	0	0	0	0	0	0	0	0	0	0	0	0	0	0	0	0	0	0	0	0	0	0	0	0	0
-8.7	0	0	0	0	0	0	0	0		0	0	0	0	0	0	0	0	0	0	0	0	0	0	0	0	0	0	0	0	0	0	0	0	0	0	0	0	0	0	0	0	0	0	0	0	0	0	0	0
-8.6	0	0	0	0	0	0	0	0		0	0	0	0	0	0	0	0	0	0	0	0	0	0	0	0	0	0	0	0	0	0	0	0	0	0	0	0	0	0	0	0	0	0	0	0	0	0	0	0
-8.5	0	0	0	0	0	0	0	0		0	0	0	0	0	0	0	0	0	0	0	0	0	0	0	0	0	0	0	0	0	0	0	0	0	0	0	0	0	0	0	0	0	0	0	0	0	0	0	0
-8.4	0	0	0	0	0	0	0	0		0	0	0	0	0	0	0	0	0	0	0	0	0	0	0	0	0	0	0	0	0	0	0	0	0	0	0	0	0	0	0	0	0	0	0	0	0	0	0	0
-8.3	0	0	0	0	0	0	0	0		0	0	0	0	0	0	0	0	0	0	0	0	0	0	0	0	0	0	0	0	0	0	0	0	0	0	0	0	0	0	0	0	0	0	0	0	0	0	0	0
-8.2	0	0	0	0	0	0	0	0		0	0	0	0	0	0	0	0	0	0	0	0	0	0	0	0	0	0	0	0	0	0	0	0	0	0	0	0	0	0	0	0	0	0	0	0	0	0	0	0
-8.1	0	0	0	0	0	0	0	0		0	0	0	0	0	0	0	0	0	0	0	0	0	0	0	0	0	0	0	0	0	0	0	0	0	0	0	0	0	0	0	0	0	0	0	0	0	0	0	0
-8	0	0	0	0	0	0	0	0		0	0	0	0	0	0	0	0	0	0	0	0	0	0	0	0	0	0	0	0	0	0	0	0	0	0	0	0	0	0	0	0	0	0	0	0	0	0	0	0
-7.9	0	0	0	0	0	0	0	0		0	0	0	0	0	0	0	0	0	0	0	0	0	0	0	0	0	0	0	0	0	0	0	0	0	0	0	0	0	0	0	0	0	0	0	0	0	0	0	0
-7.8	0	0	0	0	0	0	0	0		0	0	0	0	0	0	0	0	0	0	0	0	0	0	0	0	0	0	0	0	0	0	0	0	0	0	0	0	0	0	0	0	0	0	0	0	0	0	0	0
-7.7	0	0	0	0	0	0	0	0		0	0	0	0	0	0	0	0	0	0	0	0	0	0	0	0	0	0	0	0	0	0	0	0	0	0	0	0	0	0	0	0	0	0	0	0	0	0	0	0
-7.6	0	0	0	0	0	0	0	0		0	0	0	0	0	0	0	0	0	0	0	0	0	0	0	0	0	0	0	0	0	0	0	0	0	0	0	0	0	0	0	0	0	0	0	0	0	0	0	0
-7.5	0	0	0	0	0	0	0	0		0	0	0	0	0	0	0	0	0	0	0	0	0	0	0	0	0	0	0	0	0	0	0	0	0	0	0	0	0	0	0	0	0	0	0	0	0	0	0	0
-7.4	0	0	0	0	0	0	0	0		0	0	0	0	0	0	0	0	0	0	0	0	0	0	0	0	0	0	0	0	0	0	0	0	0	0	0	0	0	0	0	0	0	0	0	0	0	0	0	0
-7.3	0	0	0	0	0	0	0	0		0	0	0	0	0	0	0	0	0	0	0	0	0	0	0	0	0	0	0	0	0	0	0	0	0	0	0	0	0	0	0	0	0	0	0	0	0	0	0	0
-7.2	0	0	0	0	0	0	0	0		0	0	0	0	0	0	0	0	0	0	0	0	0	0	0	0	0	0	0	0	0	0	0	0	0	0	0	0	0	0	0	0	0	0	0	0	0	0	0	0
-7.1	0	0	0.000213	0.003816	0.01306	0.023673	0.031885	0.040413		0	0	0	0	0	0	0	0	0	0	0	0	0	0	0	0	0	0	0	0	0	0	0	0.00213	0	0	0	0	0	0	0	0	0	0.03816	0	0	0	0	0	0
-7	0	9e-06	0.003113	0.043884	0.128824	0.211814	0.264286	0.294086		0	0	0	0	0	0	0	0	0	0	0	0	0	9e-05	0	0	0	0	0	0	0	0	0	0.03113	0	0	0	0	0	0	0	0	0	0.43884	0	0	0	0	0	0
-6.9	2e-06	4.9e-05	0.012977	0.116255	0.26869	0.386022	0.453867	0.504695		0	0	0	1e-05	0	0	0	0	1e-05	0	0	0	0	0.00031	0	0	0	0	0.00018	0	0	0	0	0.09182	0	0	0	0	0.03795	0	0	0	0	0.70975	0	3e-05	0.00014	0	0.45263	0
-6.8	8e-06	0.000384	0.040199	0.2533	0.530553	0.75061	0.916094	1.03146		1e-05	0	0	1e-05	2e-05	1e-05	1e-05	0	1e-05	1e-05	0.00015	3e-05	0	0.00298	0	0.0003	0.00022	0	0.00016	0	0.03595	0.00588	0	0.27345	0	0.02486	0.02521	6e-05	0.03658	0	0.32471	0.04889	0	1.27733	0	0.20151	0.33362	0.00072	0.34622	0
-6.7	2.2e-05	0.002994	0.114761	0.504487	0.888258	1.13565	1.28491	1.38037		2e-05	1e-05	4e-05	1e-05	1e-05	2e-05	2e-05	0	3e-05	6e-05	0.00144	0.00164	1e-05	0.01872	0.00013	0.00431	0.00068	0.0006	0.0024	1e-05	0.19974	0.1038	0.00108	0.4826	0.01128	0.13801	0.04133	0.03321	0.13577	0.00079	1.2891	0.55099	0.01865	1.21959	0.11757	0.66496	0.3123	0.26152	0.59823	0.01196
-6.6	6.1e-05	0.01408	0.265201	0.815006	1.2365	1.45697	1.57886	1.64964		8e-05	6e-05	6e-05	6e-05	4e-05	8e-05	6e-05	1e-05	6e-05	0.0001	0.00235	0.01041	0.00028	0.06051	0.00154	0.02276	0.00794	0.00392	0.02913	0.00196	0.09404	0.28816	0.02293	0.8398	0.09358	0.36831	0.20267	0.12406	0.53121	0.08725	0.3406	0.98698	0.25795	1.414	0.62519	1.17694	0.79942	0.60775	1.24652	0.69471
-6.5	0.00029	0.034508	0.433789	1.07145	1.38641	1.47305	1.46184	1.43561		0.00028	0.0003	0.00026	0.00029	0.00025	0.00038	0.00022	0.00034	0.00035	0.00023	0.03162	0.0477	0.00397	0.05679	0.01025	0.07681	0.03732	0.01768	0.05766	0.00528	0.47031	0.61079	0.15038	0.60624	0.21643	0.70798	0.43049	0.30636	0.71469	0.12422	0.80103	1.37378	0.93111	0.8173	0.7876	1.53049	1.26132	0.98717	1.61442	0.61027
-6.4	0.000928	0.088682	0.68391	1.26584	1.3238	1.16592	1.00537	0.885891		0.00082	0.00098	0.001	0.001	0.001	0.00096	0.00071	0.00088	0.00093	0.001	0.09916	0.13137	0.02417	0.1229	0.06808	0.21165	0.06113	0.08404	0.03783	0.04649	1.09652	0.94442	0.46454	0.70217	0.63203	1.04909	0.47906	0.71863	0.28727	0.46537	1.85677	1.50738	1.63359	0.67381	1.41333	1.50667	1.01881	1.50834	0.38455	1.1552
-6.3	0.00289	0.156048	0.788643	1.1069	0.934778	0.712761	0.567174	0.470942		0.00304	0.00276	0.00284	0.00257	0.00295	0.00315	0.00286	0.00298	0.00282	0.00293	0.08803	0.22249	0.08472	0.14006	0.13178	0.36161	0.09439	0.1899	0.10784	0.13966	0.74006	1.03479	0.67514	0.65629	0.80627	1.14287	0.52635	0.97218	0.48964	0.84284	1.05277	1.22365	1.37847	0.55392	1.39743	1.19755	0.70311	1.44651	0.46694	1.64864
-6.2	0.008722	0.230909	0.804339	0.835525	0.555875	0.359613	0.252656	0.198582		0.00857	0.00834	0.00888	0.00917	0.00857	0.0086	0.00877	0.00883	0.00866	0.00883	0.05909	0.34456	0.24165	0.21322	0.15961	0.45624	0.21571	0.22984	0.22894	0.16023	0.29408	1.08958	1.23275	0.59221	0.64977	1.04269	0.81813	0.92515	0.72881	0.67022	0.23718	0.97967	1.74063	0.32366	0.83862	0.85805	0.84162	1.0352	0.56099	0.93963
-6.1	0.023091	0.359333	0.84299	0.662012	0.386932	0.242726	0.178864	0.147675		0.02342	0.02293	0.02247	0.02311	0.02288	0.02379	0.02444	0.02237	0.02316	0.02234	0.10094	0.44533	0.3809	0.44262	0.26715	0.56138	0.41882	0.38125	0.36997	0.22497	0.28106	0.93327	1.22303	0.79567	0.72509	0.91057	1.03842	1.04285	0.80444	0.6755	0.14853	0.68136	1.1864	0.35352	0.80015	0.64934	0.84842	0.85998	0.4734	0.61902
-6	0.056077	0.539999	0.88056	0.552926	0.287368	0.170451	0.122399	0.099634		0.05591	0.05641	0.05451	0.05645	0.05569	0.05561	0.05671	0.05575	0.05797	0.05576	0.2562	0.54264	0.44935	0.5848	0.46133	0.70057	0.67664	0.61111	0.65959	0.45776	0.47238	0.78079	0.93642	0.72361	0.86287	0.8373	1.14367	1.13201	0.99034	0.92621	0.2147	0.50627	0.65392	0.27591	0.77116	0.48818	0.74119	0.71208	0.52084	0.64501
-5.9	0.120969	0.72985	0.86695	0.451811	0.210325	0.116789	0.08249	0.068309		0.12124	0.1221	0.12164	0.12081	0.12042	0.12091	0.12098	0.1214	0.1203	0.11989	0.51769	0.65407	0.681	0.7049	0.65168	0.84585	0.82035	0.74862	0.9249	0.74944	0.7053	0.71529	0.95337	0.60179	0.90446	0.7592	1.00211	0.95196	1.00498	1.07104	0.30183	0.40278	0.48958	0.19006	0.66688	0.33957	0.55456	0.46725	0.48681	0.61879
-5.8	0.230932	0.889184	0.791255	0.349279	0.145161	0.076702	0.053676	0.044441		0.232	0.23009	0.23042	0.23097	0.23208	0.22997	0.23045	0.22971	0.23124	0.23239	0.81955	0.70453	0.89521	0.86794	0.86541	0.90757	0.855	0.92974	1.054	0.99289	0.88184	0.57191	0.90909	0.56043	0.89655	0.62049	0.74799	0.81072	0.88791	1.02562	0.39804	0.26964	0.36785	0.15452	0.49453	0.21814	0.34787	0.32203	0.40704	0.51313
-5.7	0.387236	0.990338	0.684223	0.267424	0.107103	0.055304	0.039151	0.031775		0.38668	0.38539	0.38709	0.38529	0.38658	0.39129	0.38363	0.38951	0.38599	0.39091	1.0356	0.83463	1.01433	1.02069	1.07403	0.81471	0.88913	0.9583	1.08279	1.17917	0.89383	0.52572	0.7746	0.50962	0.87646	0.45171	0.60215	0.59791	0.72413	0.8861	0.39225	0.20482	0.25135	0.12557	0.39482	0.13921	0.24475	0.21475	0.31602	0.3907
-5.6	0.564563	1.00098	0.548844	0.194012	0.074581	0.04207	0.032764	0.029481		0.56286	0.56637	0.56944	0.56267	0.56208	0.56482	0.56338	0.56212	0.56773	0.56416	1.14865	0.90241	0.9992	1.06179	1.09267	0.77392	0.92863	0.95897	1.00179	1.14172	0.83857	0.45987	0.55025	0.4465	0.73634	0.32274	0.51971	0.44582	0.51526	0.65338	0.34877	0.1522	0.14871	0.10657	0.2876	0.09162	0.19479	0.13785	0.21287	0.25914
-5.5	0.719253	0.941145	0.423233	0.137296	0.055887	0.037601	0.033392	0.033654		0.72294	0.71927	0.72127	0.7187	0.71535	0.71718	0.71939	0.7226	0.7164	0.71943	1.03836	0.96221	0.98712	0.966	0.99714	0.76817	0.91005	0.97143	0.83736	0.97361	0.6144	0.40762	0.428	0.36687	0.56183	0.28269	0.41979	0.35516	0.36577	0.4302	0.22248	0.13896	0.10412	0.08738	0.215	0.07604	0.14383	0.09376	0.14526	0.14613
-5.4	0.809282	0.814526	0.308773	0.094434	0.042233	0.033194	0.032899	0.032612		0.81145	0.80898	0.80693	0.80711	0.80888	0.8096	0.80998	0.81743	0.80658	0.80588	0.93365	0.92791	0.87705	0.80269	0.78778	0.69864	0.81669	0.83218	0.67115	0.79752	0.43181	0.34847	0.31994	0.2826	0.37952	0.23295	0.31685	0.24806	0.24529	0.28224	0.12889	0.13593	0.07259	0.06845	0.14735	0.06509	0.09596	0.05858	0.08851	0.08299
-5.3	0.814792	0.651273	0.22333	0.072328	0.039545	0.035452	0.035445	0.035443		0.81257	0.81744	0.81271	0.81487	0.81723	0.8152	0.81529	0.81038	0.81535	0.81688	0.79998	0.79907	0.69708	0.58486	0.59971	0.57649	0.67748	0.65837	0.53382	0.58587	0.34379	0.27419	0.22463	0.20051	0.25158	0.18528	0.22303	0.17227	0.17423	0.18379	0.10876	0.14363	0.05568	0.05013	0.1008	0.05254	0.06024	0.04101	0.05641	0.05408
-5.2	0.754048	0.475059	0.148607	0.053721	0.045234	0.059673	0.079479	0.091079		0.75252	0.75379	0.75614	0.74856	0.74957	0.75446	0.75474	0.75274	0.75728	0.76068	0.60172	0.57997	0.50915	0.40235	0.46105	0.41569	0.51472	0.48848	0.40041	0.37705	0.23544	0.18051	0.15265	0.13286	0.17402	0.12623	0.13925	0.11916	0.11933	0.10662	0.07569	0.10045	0.05207	0.03361	0.11646	0.03442	0.03043	0.02741	0.0369	0.02977
-5.1	0.663683	0.331645	0.100024	0.053806	0.055459	0.058389	0.058954	0.054194		0.66132	0.66193	0.66448	0.66783	0.66421	0.66484	0.66372	0.66241	0.6662	0.65989	0.42351	0.39556	0.3589	0.27293	0.32633	0.29523	0.35764	0.33656	0.28993	0.25986	0.14169	0.13618	0.11787	0.0916	0.13249	0.0772	0.0779	0.07417	0.08206	0.06908	0.04192	0.14854	0.05746	0.02357	0.15601	0.02029	0.01838	0.0191	0.03631	0.01648
-5	0.576617	0.227042	0.071671	0.045705	0.03784	0.029836	0.022641	0.015699		0.57625	0.57913	0.57934	0.57676	0.57734	0.5752	0.57194	0.57598	0.57569	0.57854	0.27985	0.28314	0.25933	0.1693	0.20712	0.21777	0.24113	0.2204	0.22553	0.16685	0.07859	0.10107	0.09484	0.05863	0.11667	0.05337	0.04751	0.0502	0.07399	0.04184	0.02263	0.06908	0.06457	0.02614	0.15881	0.01311	0.01216	0.01424	0.06701	0.0093
-4.9	0.503739	0.165004	0.056941	0.045499	0.034841	0.023601	0.016572	0.011525		0.50694	0.50287	0.50304	0.50577	0.50461	0.50403	0.50359	0.50254	0.50033	0.50367	0.18119	0.19798	0.19741	0.1129	0.16929	0.16298	0.16163	0.15015	0.20057	0.11594	0.04893	0.03002	0.09874	0.04485	0.12267	0.03893	0.03219	0.03463	0.09116	0.02729	0.01666	0.0064	0.08668	0.03441	0.1254	0.00971	0.00827	0.01003	0.15045	0.00698
-4.8	0.442468	0.129352	0.053999	0.043333	0.029193	0.018144	0.0112	0.00815		0.44405	0.43978	0.4396	0.44194	0.44635	0.44324	0.44213	0.44345	0.44056	0.44358	0.12895	0.14668	0.1533	0.09301	0.16503	0.12569	0.10327	0.0979	0.19249	0.0872	0.03635	0.01986	0.08521	0.05655	0.13099	0.029	0.01981	0.02604	0.11487	0.02131	0.01267	0.00427	0.0835	0.05719	0.10502	0.00789	0.00576	0.00772	0.14201	0.0073
-4.7	0.386707	0.104149	0.048358	0.036545	0.021845	0.011626	0.006095	0.003434		0.38723	0.3866	0.38681	0.38838	0.38675	0.38768	0.3849	0.38767	0.38478	0.38627	0.10766	0.11528	0.13232	0.07551	0.15542	0.10124	0.06106	0.07044	0.15407	0.06849	0.02861	0.01683	0.09495	0.05837	0.10866	0.02199	0.0121	0.02248	0.08979	0.0298	0.00967	0.00813	0.07782	0.04767	0.07656	0.00668	0.00605	0.00793	0.09962	0.02532
-4.6	0.326465	0.089183	0.046615	0.033088	0.01861	0.008879	0.004222	0.00183		0.32934	0.32514	0.32495	0.32557	0.3283	0.32775	0.32631	0.32472	0.32585	0.32672	0.10266	0.08895	0.13244	0.08313	0.13482	0.08992	0.03911	0.05882	0.1135	0.04848	0.02648	0.01831	0.0876	0.0926	0.08962	0.01987	0.01212	0.02316	0.07622	0.02017	0.01159	0.01165	0.05087	0.06695	0.05543	0.00543	0.01541	0.01329	0.09038	0.00988
-4.5	0.266291	0.073557	0.040059	0.032571	0.019018	0.008724	0.003868	0.00137		0.2665	0.26813	0.26343	0.26442	0.26665	0.26582	0.26846	0.26678	0.26559	0.26713	0.09587	0.06788	0.07799	0.07536	0.12348	0.07376	0.03451	0.0562	0.09051	0.04001	0.03284	0.0236	0.03077	0.06911	0.07847	0.02432	0.02344	0.02685	0.07673	0.01446	0.02349	0.01574	0.01677	0.05383	0.03564	0.01434	0.03479	0.02359	0.10119	0.00633
-4.4	0.215355	0.066241	0.040583	0.030923	0.01626	0.00684	0.002933	0.001102		0.21311	0.21522	0.2168	0.21971	0.21324	0.21227	0.21824	0.21404	0.21707	0.21385	0.09136	0.0576	0.06448	0.05796	0.11287	0.06292	0.03955	0.05422	0.08306	0.03839	0.04466	0.02635	0.02413	0.05579	0.05534	0.02544	0.04398	0.02961	0.07873	0.0218	0.0338	0.01305	0.0123	0.04133	0.0155	0.01644	0.04283	0.02756	0.09136	0.01506
-4.3	0.178149	0.070303	0.043706	0.0278	0.012887	0.004958	0.00188	0.000707		0.17893	0.17529	0.17587	0.17743	0.17946	0.17945	0.17812	0.17941	0.179	0.17853	0.10752	0.052	0.04554	0.0797	0.10977	0.06599	0.05291	0.05728	0.08274	0.04958	0.06059	0.0264	0.0197	0.05794	0.04169	0.03054	0.05761	0.03279	0.0701	0.0397	0.03959	0.01326	0.01237	0.02867	0.0108	0.01764	0.04464	0.02803	0.05886	0.02414
-4.2	0.157718	0.071658	0.043215	0.024575	0.011351	0.004281	0.001671	0.000556		0.15628	0.15831	0.15765	0.15784	0.15885	0.1569	0.15853	0.15573	0.15961	0.15748	0.10592	0.05116	0.03536	0.09349	0.09138	0.05879	0.07	0.05679	0.08971	0.06398	0.06701	0.02655	0.01794	0.05487	0.03467	0.02286	0.06559	0.03456	0.05434	0.05376	0.04683	0.01267	0.01267	0.02119	0.00797	0.01351	0.04472	0.0283	0.03339	0.0245
-4.1	0.15219	0.07433	0.039963	0.020257	0.008896	0.003366	0.001429	0.000712		0.15158	0.15282	0.15291	0.15287	0.15128	0.15134	0.15349	0.15045	0.15153	0.15363	0.09789	0.05616	0.03228	0.11934	0.06545	0.06025	0.07833	0.06916	0.07411	0.09033	0.06599	0.02648	0.01725	0.0532	0.02453	0.01815	0.06334	0.0384	0.03659	0.0557	0.04259	0.0118	0.01086	0.01616	0.00548	0.00893	0.03829	0.02634	0.01983	0.02229
-4	0.155439	0.067077	0.033203	0.016479	0.008147	0.003539	0.002079	0.001538		0.15711	0.15417	0.15475	0.15616	0.1558	0.15572	0.15646	0.15501	0.15496	0.15425	0.1065	0.05394	0.03625	0.10807	0.05906	0.05691	0.08376	0.06687	0.04979	0.04962	0.06435	0.02324	0.01976	0.04237	0.0216	0.0152	0.0595	0.03556	0.02288	0.02757	0.04257	0.00923	0.01016	0.01219	0.00521	0.00673	0.02879	0.02255	0.01388	0.01348
-3.9	0.161564	0.062808	0.029618	0.013962	0.007507	0.00452	0.003987	0.0039		0.16046	0.15966	0.15976	0.16145	0.16384	0.16197	0.16453	0.16084	0.16322	0.15991	0.10748	0.0577	0.04242	0.08569	0.07078	0.039	0.08506	0.06139	0.03586	0.0427	0.06614	0.02195	0.0193	0.03207	0.02075	0.01174	0.05066	0.03322	0.01468	0.02567	0.04064	0.00805	0.00907	0.00945	0.00491	0.00558	0.0188	0.01806	0.00953	0.01553
-3.8	0.161466	0.058855	0.026096	0.01272	0.009074	0.008519	0.008707	0.009308		0.16202	0.1626	0.16003	0.16176	0.16089	0.16136	0.16169	0.16171	0.16287	0.15973	0.08955	0.05341	0.04366	0.0774	0.07626	0.0331	0.07434	0.05642	0.02961	0.0548	0.05409	0.01968	0.01814	0.02594	0.01953	0.00999	0.03896	0.02767	0.01269	0.03427	0.03033	0.00647	0.00835	0.00736	0.00472	0.00586	0.0146	0.01489	0.00639	0.02823
-3.7	0.15227	0.050552	0.021734	0.011257	0.009704	0.009636	0.010212	0.010957		0.1515	0.15053	0.15361	0.15203	0.15159	0.15256	0.15094	0.15437	0.15218	0.15339	0.0637	0.04171	0.03915	0.0678	0.06901	0.02252	0.0567	0.05025	0.02851	0.06617	0.03999	0.01623	0.01512	0.01983	0.01758	0.00981	0.02606	0.02229	0.01086	0.03957	0.02316	0.00454	0.0065	0.00547	0.00453	0.00655	0.00955	0.0114	0.00618	0.03469
-3.6	0.134584	0.041542	0.018669	0.011294	0.010152	0.009795	0.00983	0.010192		0.13336	0.13495	0.13414	0.13323	0.135	0.1325	0.13478	0.1362	0.13651	0.13517	0.04552	0.03346	0.03683	0.05276	0.05142	0.01877	0.04054	0.04247	0.02212	0.07153	0.03032	0.01241	0.01378	0.01337	0.01806	0.01049	0.01685	0.01714	0.0076	0.04667	0.01678	0.00342	0.00552	0.00406	0.00417	0.0072	0.00713	0.00821	0.00531	0.05114
-3.5	0.111791	0.033217	0.015198	0.009001	0.00823	0.008042	0.007935	0.007983		0.11258	0.11423	0.11296	0.11148	0.11214	0.11009	0.11025	0.11266	0.11068	0.11084	0.03891	0.02296	0.03591	0.04014	0.03644	0.02178	0.02684	0.03143	0.01243	0.06533	0.02312	0.00857	0.01222	0.01056	0.01571	0.01052	0.01065	0.01289	0.0058	0.04194	0.01146	0.00261	0.00454	0.00327	0.00332	0.00624	0.00513	0.0068	0.00457	0.04207
-3.4	0.089932	0.025527	0.011968	0.007984	0.009826	0.011641	0.013762	0.015685		0.08815	0.09047	0.09123	0.08931	0.09094	0.08904	0.08974	0.09067	0.09096	0.08881	0.03317	0.01633	0.03405	0.02773	0.02137	0.01938	0.01729	0.0218	0.00577	0.05838	0.01551	0.00598	0.01106	0.00722	0.01262	0.00877	0.0079	0.00893	0.0041	0.03759	0.00881	0.00188	0.00439	0.00263	0.00278	0.00474	0.00348	0.00491	0.00429	0.04193
-3.3	0.069365	0.019812	0.010498	0.014705	0.028555	0.037589	0.043361	0.047369		0.0701	0.06919	0.06954	0.0698	0.07034	0.06893	0.0682	0.06997	0.06876	0.06882	0.02311	0.0107	0.03055	0.02015	0.01431	0.01483	0.01476	0.01364	0.00456	0.05151	0.00947	0.00389	0.01054	0.00501	0.01	0.00801	0.00635	0.00644	0.00366	0.04161	0.00587	0.00139	0.00332	0.00222	0.00199	0.00389	0.00386	0.00434	0.00342	0.11675
-3.2	0.05359	0.015688	0.007971	0.004736	0.003817	0.003296	0.002898	0.002738		0.05275	0.05338	0.05422	0.05416	0.05359	0.05409	0.05492	0.05165	0.05343	0.05371	0.01272	0.00681	0.02695	0.01394	0.01237	0.01326	0.0118	0.01088	0.00374	0.04441	0.00676	0.00255	0.00903	0.0042	0.00853	0.00652	0.00631	0.00479	0.00323	0.02779	0.00435	0.00087	0.00277	0.00191	0.00253	0.00301	0.00552	0.00326	0.00281	0.02033
-3.1	0.041169	0.013649	0.014892	0.033525	0.051658	0.058957	0.060385	0.060506		0.03968	0.04105	0.04156	0.04196	0.04083	0.04185	0.04206	0.0409	0.04021	0.04159	0.00662	0.0042	0.02234	0.00982	0.01291	0.01105	0.00977	0.00801	0.00367	0.0481	0.00426	0.00208	0.00677	0.00328	0.01012	0.00557	0.00607	0.00431	0.00268	0.10378	0.0023	0.00077	0.00375	0.00159	0.0051	0.00269	0.00684	0.00326	0.00254	0.30641
-3
[truncated: 40 more columns]

## Sheet: Figure 1d
	README:
	Source Data for Fig. 1d: This sheet shows the PDF (probability density function) of linker lengths for surviving ligands at the end of the final selection cycle, with each replica represented as a column. Cases include monovalent (Mono) and x+y systems (y∈Z), matching the figure.
mono
x axis	Cycle 7	Cycle 7	Cycle 7	Cycle 7	Cycle 7	Cycle 7	Cycle 7	Cycle 7	Cycle 7	Cycle 7
Linker length [nm]	Replica 0	Replica 1	Replica 2	Replica 3	Replica 4	Replica 5	Replica 6	Replica 7	Replica 8	Replica 9
0.5	0	0	0	0	0	0	0	0	0	0
0.6	0	0	0	0	0	0	0	0	0	0
0.7	0	0	0	0	0	0	0	0	0	0
0.8	0	0	0	0	0	0	0	0	0	0
0.9	0	0	0	0	0	0	0	0	0	0
1	0	0	0	0	0	0	0	0	0	0
1.1	0	0	0.00788	0.04642	0	0	0	0	0.01684	0
1.2	0	0	0.03651	0.3081	0	0	0	0	0.09018	0
1.3	0	0	0.16123	0.76804	0	0	0	0	0.12684	0
1.4	0	0	0.27219	0.37128	0	0	0	0	0.0426	0
1.5	0	0	0.21525	0.04017	0	0	0	0	0.03231	0
1.6	0	0	0.44164	0.02658	0	0	0	0	0.15175	0
1.7	0	0	0.46015	0.05025	0	0	0	0	0.99261	0
1.8	0	0	0.02031	0.13747	0	0	0	0	0.48902	0
1.9	0	0	0.0705	0.11051	0	10	0	0	0.16711	0
2	0	0	0.10265	0.5245	0	0	0	0	0.17258	0
2.1	0	0	0.08728	2.47219	0	0	0	0	0.18581	0
2.2	0	0	0.1808	1.29371	10	0	0	0	0.58947	0
2.3	0	0	0.49741	0.2766	0	0	0	10	2.87374	0
2.4	0	0	0.5418	0.30946	0	0	0	0	1.23991	0
2.5	0	0	0.27738	0.10134	0	0	0	0	0.09573	0
2.6	0	1.48618	0.64626	0.00466	0	0	0	0	0.64738	0
2.7	0	8.51382	0.89165	0.00951	0	0	0	0	0.35022	0
2.8	0	0	0.72129	0.08322	0	0	0	0	0.43945	0
2.9	10	0	1.03054	0.5611	0	0	0	0	0.39579	0
3	0	0	1.24097	1.59684	0	0	0	0	0.10803	1.6716
3.1	0	0	0.51712	0.73095	0	0	0	0	0.09014	8.09671
3.2	0	0	0.34509	0.01395	0	0	2.62835	0	0.31564	0.23169
3.3	0	0	0.30905	0.00765	0	0	7.37165	0	0.17835	0
3.4	0	0	0.40147	0.00248	0	0	0	0	0.13147	0
3.5	0	0	0.27923	0.0012	0	0	0	0	0.05675	0
3.6	0	0	0.07351	0.00014	0	0	0	0	0.01202	0
3.7	0	0	0.0314	0	0	0	0	0	0.00453	0
3.8	0	0	0.07462	0.01191	0	0	0	0	0.00135	0
3.9	0	0	0.06363	0.09384	0	0	0	0	0.00236	0
4	0	0	0.00119	0.04593	0	0	0	0	2e-05	0
4.1	0	0	0	0	0	0	0	0	0	0
4.2	0	0	0	0	0	0	0	0	0	0
4.3	0	0	0	0	0	0	0	0	0	0
4.4	0	0	0	0	0	0	0	0	0	0
4.5	0	0	0	0	0	0	0	0	0	0
x - 10 nm
x axis	Cycle 7	Cycle 7	Cycle 7	Cycle 7	Cycle 7	Cycle 7	Cycle 7	Cycle 7	Cycle 7	Cycle 7
Linker length [nm]	Replica 0	Replica 1	Replica 2	Replica 3	Replica 4	Replica 5	Replica 6	Replica 7	Replica 8	Replica 9
0.5	0	0	0	0	0	0	0	0	0	0
0.6	0	0	0	0	0	0	0	0	0	0
0.7	0	0	0	0	0	0	0	0	0	0
0.8	0	0	0	0	0	0	0	0	0	0
0.9	0	0	0	0	0	0	0	0	0	0
1	0	0	0	0	0	0	0	0	0	0
1.1	0.16392	0.00057	0.19697	0.02009	0.03473	0.00518	0	0.0562	0.00224	0
1.2	1.86122	0.03001	1.44211	0.16879	0.05597	0.20809	0.01808	0.27409	0.25188	0.00012
1.3	0.72117	0.03802	0.46369	0.53731	0.18678	1.26595	1.57976	0.43921	0.14829	0.00372
1.4	0.24996	0.09471	0.50835	0.94349	0.29674	1.6676	1.01468	1.13156	0.17836	0.05447
1.5	0.94587	0.30393	1.02571	1.03584	0.24905	0.48108	0.92301	0.97619	0.11845	0.24418
1.6	1.173	0.17564	1.16691	0.97485	0.57559	0.35792	0.58471	0.61335	0.33246	0.22783
1.7	1.42163	0.35702	1.099	0.93451	0.43197	0.6438	0.6251	0.82452	0.38171	0.3701
1.8	0.5873	0.81979	0.67955	1.01498	0.78514	1.3925	1.24114	0.99277	1.15382	1.04159
1.9	0.36468	0.51601	0.4622	0.90642	0.62152	1.3244	1.17504	1.04125	0.3309	0.83391
2	0.31618	0.40222	0.49598	0.72277	0.6252	0.52837	0.65436	0.85185	0.54348	0.52851
2.1	0.39333	0.84732	0.47919	0.684	0.78903	0.22749	0.38856	0.45232	0.24361	1.29391
2.2	0.48545	1.1509	0.49301	0.44637	0.53091	0.17266	0.23299	0.30997	0.25094	1.4402
2.3	0.36625	0.59382	0.39139	0.32418	0.77164	0.19699	0.20499	0.37431	0.70627	0.8322
2.4	0.30051	0.41968	0.29373	0.34218	0.66953	0.33328	0.27874	0.42518	0.38221	0.50546
2.5	0.19639	0.56485	0.20017	0.2739	0.48566	0.40954	0.32627	0.40012	0.53892	0.77816
2.6	0.08972	0.90779	0.13714	0.18018	0.50956	0.32267	0.29308	0.30012	1.53268	0.7185
2.7	0.05893	0.75086	0.09302	0.14875	0.61616	0.16556	0.15467	0.154	0.26289	0.43623
2.8	0.05402	0.29413	0.07588	0.10557	0.29515	0.06028	0.07819	0.06215	0.19237	0.3093
2.9	0.05116	0.21379	0.07056	0.07693	0.28279	0.02981	0.05183	0.04717	0.32227	0.20176
3	0.04669	0.24067	0.0608	0.03336	0.22777	0.02119	0.02521	0.04946	0.18965	0.09591
3.1	0.045	0.31615	0.04916	0.03157	0.17289	0.02161	0.02104	0.05843	0.12388	0.04594
3.2	0.03836	0.35183	0.04015	0.03274	0.14792	0.02561	0.02151	0.06016	0.09311	0.02359
3.3	0.02702	0.28228	0.02948	0.0238	0.16213	0.03382	0.02391	0.04362	0.16905	0.00949
3.4	0.01786	0.0243	0.01945	0.01162	0.28636	0.03534	0.02681	0.03155	0.50727	0.0034
3.5	0.01316	0.06231	0.01184	0.00919	0.09482	0.03052	0.02371	0.01846	0.07571	0.001
3.6	0.00733	0.0553	0.00812	0.00829	0.07808	0.02169	0.01804	0.00761	0.10729	0.00037
3.7	0.00302	0.01952	0.00368	0.00584	0.01036	0.01047	0.0103	0.00345	0.19743	0.00012
3.8	0.00084	0.04298	0.00199	0.00211	0.00602	0.00504	0.00367	0.00067	0.61151	3e-05
3.9	3e-05	0.1214	0.0007	0.00036	0.00038	0.00152	0.0006	0.00026	0.05135	0
4	0	0.0022	7e-05	1e-05	0.00015	2e-05	0	0	0	0
4.1	0	0	0	0	0	0	0	0	0	0
4.2	0	0	0	0	0	0	0	0	0	0
4.3	0	0	0	0	0	0	0	0	0	0
4.4	0	0	0	0	0	0	0	0	0	0
4.5	0	0	0	0	0	0	0	0	0	0
x - 5 nm
x axis	Cycle 7	Cycle 7	Cycle 7	Cycle 7	Cycle 7	Cycle 7	Cycle 7	Cycle 7	Cycle 7	Cycle 7
Linker length [nm]	Replica 0	Replica 1	Replica 2	Replica 3	Replica 4	Replica 5	Replica 6	Replica 7	Replica 8	Replica 9
0.5	0	0	0	0	0	0	0	0	0	0
0.6	0	0	0	0	0	0	0	0	0	0
0.7	0	0	0	0	0	0	0	0	0	0
0.8	0	0	0	0	0	0	0	0	0	0
0.9	0	0	0	0	0	0	0	0	0	0
1	0	0	0	0	0	0	0	0	0	0
1.1	0.00013	1.66212	0.67596	4e-05	0.01542	7e-05	0.00024	0.11393	5e-05	0
1.2	0.15397	0.08062	1.03055	0.00044	0.13597	0.01655	0.00139	0.06054	0.00119	0
1.3	0.58735	0.74398	0.63523	0.00382	0.30175	0.16796	0.01698	0.7444	0.01304	0.00048
1.4	0.21702	0.57834	0.5385	0.02337	0.26602	0.55314	0.08996	0.21379	0.06756	0.01779
1.5	0.29594	0.68391	0.7989	0.1034	0.17803	0.77651	0.12622	1.35018	0.27962	0.07231
1.6	0.43585	1.72299	1.18616	0.26058	0.19048	0.62984	0.52415	0.49282	0.63499	0.19706
1.7	1.26266	0.7438	0.94649	0.48438	0.4625	0.41383	0.32472	1.29207	1.00856	1.12661
1.8	1.10762	0.3383	0.82709	0.1703	1.09375	0.51662	0.41903	0.6212	1.68318	0.31913
1.9	0.42496	0.54272	0.44734	0.34808	0.63982	0.83265	0.90872	1.1706	0.40569	2.53247
2	0.35583	0.42319	0.36578	0.7244	0.75482	1.09242	1.36061	0.67599	0.61129	0.45059
2.1	0.57752	0.30282	0.4447	0.67793	0.23584	1.07269	0.58718	0.53602	0.9998	1.05517
2.2	0.57755	0.38992	0.45658	0.95942	0.21977	0.50665	0.57789	0.74006	1.40496	0.7357
2.3	0.98977	0.52492	0.36983	0.7278	0.31891	0.38191	1.24786	0.4446	0.87527	0.90527
2.4	0.91593	0.43059	0.36921	0.33635	0.65222	0.23554	0.60257	0.35513	0.22415	1.06894
2.5	0.46511	0.19183	0.23804	0.60463	0.84882	0.3583	1.01315	0.32548	0.21236	0.3185
2.6	0.1798	0.08681	0.15008	0.73549	0.82165	0.47709	0.46987	0.17952	0.3306	0.29873
2.7	0.13687	0.08378	0.10595	0.60395	0.99613	0.51946	0.37654	0.16395	0.35405	0.19274
2.8	0.20552	0.08465	0.06679	0.67554	0.10742	0.39559	0.3865	0.17511	0.36867	0.20234
2.9	0.19244	0.0696	0.06308	0.66676	0.1145	0.39774	0.27194	0.12747	0.2295	0.19326
3	0.16687	0.05386	0.05438	0.42036	0.06755	0.12478	0.31354	0.05843	0.07732	0.14304
3.1	0.23149	0.04546	0.05397	0.14602	0.10338	0.03954	0.1643	0.04108	0.03042	0.07192
3.2	0.25365	0.04724	0.05304	0.18464	0.1282	0.04114	0.10489	0.03396	0.02971	0.02296
3.3	0.16896	0.05263	0.04011	0.24422	0.17781	0.04762	0.0741	0.02303	0.03663	0.02087
3.4	0.06927	0.04864	0.02718	0.21985	0.16687	0.06961	0.01991	0.0175	0.03767	0.01518
3.5	0.0213	0.03535	0.02087	0.16059	0.32509	0.06587	0.01195	0.01514	0.03609	0.01353
3.6	0.0055	0.02055	0.01883	0.17178	0.42604	0.06603	0.00446	0.01411	0.02522	0.0114
3.7	0.00099	0.00875	0.01143	0.14586	0.24604	0.07973	0.00086	0.00882	0.01443	0.00776
3.8	0.00012	0.0022	0.00348	0.13897	0.00517	0.10656	0.0004	0.00422	0.00669	0.00453
3.9	1e-05	0.00042	0.00043	0.06096	3e-05	0.01456	7e-05	0.00082	0.00109	0.0016
4	0	1e-05	2e-05	7e-05	0	0	0	3e-05	0.0002	0.00012
4.1	0	0	0	0	0	0	0	0	0	0
4.2	0	0	0	0	0	0	0	0	0	0
4.3	0	0	0	0	0	0	0	0	0	0
4.4	0	0	0	0	0	0	0	0	0	0
4.5	0	0	0	0	0	0	0	0	0	0
x - 2 nm
x axis	Cycle 7	Cycle 7	Cycle 7	Cycle 7	Cycle 7	Cycle 7	Cycle 7	Cycle 7	Cycle 7	Cycle 7
Linker length [nm]	Replica 0	Replica 1	Replica 2	Replica 3	Replica 4	Replica 5	Replica 6	Replica 7	Replica 8	Replica 9
0.5	0	0	0	0	0	0	0	0	0	0
0.6	0	0	0	0	0	0	0	0	0	0
0.7	0	0	0	0	0	0	0	0	0	0
0.8	0	0	0	0	0	0	0	0	0	0
0.9	0	0	0	0	0	0	0	0	0	0
1	0	0	0	0	0	0	0	0	0	0
1.1	1e-05	4e-05	1e-05	2e-05	1e-05	1e-05	0	2e-05	1e-05	0
1.2	7e-05	0.00034	7e-05	7e-05	0.00021	8e-05	2e-05	0.00018	6e-05	3e-05
1.3	0.0002	0.00146	0.00083	0.00066	0.00142	0.0005	0.00032	0.00105	0.00041	0.00027
1.4	0.0014	0.00533	0.00372	0.00226	0.00601	0.00221	0.00183	0.00401	0.00128	0.00155
1.5	0.00439	0.01394	0.0117	0.00806	0.01631	0.00671	0.00736	0.01252	0.00465	0.00537
1.6	0.01314	0.03295	0.03242	0.01903	0.04159	0.0171	0.02211	0.03032	0.01276	0.01703
1.7	0.03348	0.06276	0.06629	0.04307	0.08161	0.03775	0.05258	0.06363	0.03074	0.0427
1.8	0.07231	0.11459	0.13067	0.08035	0.14867	0.08102	0.10932	0.12031	0.06572	0.09189
1.9	0.13894	0.18747	0.22216	0.13288	0.24099	0.14925	0.19392	0.20131	0.1212	0.17388
2	0.23998	0.28957	0.33851	0.21739	0.3561	0.2389	0.31013	0.30486	0.20221	0.29531
2.1	0.37305	0.4029	0.47795	0.31815	0.4884	0.36485	0.45773	0.43509	0.31603	0.45572
2.2	0.53964	0.53474	0.62586	0.44131	0.63143	0.52012	0.60955	0.56626	0.45814	0.62077
2.3	0.72821	0.65917	0.76941	0.57453	0.7554	0.68488	0.76297	0.698	0.61857	0.80329
2.4	0.89626	0.78147	0.87951	0.69429	0.85933	0.8424	0.88597	0.81356	0.78479	0.94812
2.5	1.02351	0.88515	0.95555	0.80433	0.91725	0.97228	0.96925	0.88936	0.93261	1.02976
2.6	1.09373	0.96053	0.98518	0.8952	0.94279	1.03673	1.0015	0.93496	1.0525	1.05199
2.7	1.0729	0.99495	0.95059	0.96088	0.9338	1.03884	0.97357	0.92714	1.11648	0.99778
2.8	0.98606	0.96088	0.88497	0.97549	0.85551	0.9682	0.89644	0.87644	1.08602	0.89442
2.9	0.83567	0.87379	0.77234	0.93159	0.76086	0.84556	0.79025	0.7893	0.9728	0.74609
3	0.66837	0.73996	0.63968	0.83749	0.63128	0.69151	0.64472	0.67835	0.79268	0.59761
3.1	0.48953	0.57503	0.49786	0.69551	0.47744	0.5357	0.49803	0.54817	0.59562	0.44025
3.2	0.33528	0.41272	0.34589	0.52483	0.34392	0.38092	0.35562	0.41511	0.39678	0.31697
3.3	0.2145	0.25829	0.21536	0.36775	0.22973	0.25406	0.22649	0.29949	0.23737	0.21103
3.4	0.1215	0.14568	0.11361	0.23106	0.14167	0.15639	0.13126	0.20189	0.12163	0.12664
3.5	0.06822	0.07041	0.05059	0.12911	0.0747	0.09067	0.06462	0.11445	0.05323	0.07156
3.6	0.03042	0.02763	0.02096	0.06877	0.03786	0.04861	0.02471	0.05169	0.01881	0.03719
3.7	0.01397	0.00707	0.00617	0.03123	0.01858	0.02231	0.00793	0.01758	0.00553	0.01666
3.8	0.00414	0.00109	0.00184	0.01085	0.00595	0.00918	0.00163	0.00441	0.00123	0.00545
3.9	0.00111	9e-05	0.00029	0.0038	0.00115	0.00324	0.00017	0.00054	0.00013	0.00066
4	1e-05	0	1e-05	4e-05	3e-05	2e-05	0	0	1e-05	1e-05
4.1	0	0	0	0	0	0	0	0	0	0
4.2	0	0	0	0	0	0	0	0	0	0
4.3	0	0	0	0	0	0	0	0	0	0
4.4	0	0	0	0	0	0	0	0	0	0
4.5	0	0	0	0	0	0	0	0	0	0
x nm
x axis	Cycle 7	Cycle 7	Cycle 7	Cycle 7	Cycle 7	Cycle 7	Cycle 7	Cycle 7	Cycle 7	Cycle 7
Linker length [nm]	Replica 0	Replica 1	Replica 2	Replica 3	Replica 4	Replica 5	Replica 6	Replica 7	Replica 8	Replica 9
0.5	0	0	0	0	0	0	0	0	0	0
0.6	0	0	0	0	0	0	0	0	0	0
0.7	0	0	0	0	0	0	0	0	0	0
0.8	0	0	0	0	0	0	0	0	0	0
0.9	0	0	0	0	0	0	0	0	0	0
1	0	0	0	0	0	0	0	0	0	0
1.1	0.1793	0.16846	0.17391	0.1549	0.18172	0.1699	0.17977	0.17148	0.17818	0.19355
1.2	1.1946	1.17836	1.15399	1.16928	1.21598	1.16078	1.15007	1.18379	1.21332	1.25079
1.3	2.01152	2.0421	2.00261	2.04956	2.06521	2.05505	2.00238	2.05804	2.06732	2.06888
1.4	2.04295	2.05147	2.0327	2.04998	2.04694	2.06837	2.03798	2.07986	2.06632	2.0433
1.5	1.6337	1.63938	1.65662	1.64849	1.64263	1.65944	1.65051	1.66208	1.64336	1.63069
1.6	1.17034	1.16221	1.17564	1.16865	1.15107	1.15702	1.17242	1.15985	1.14508	1.13887
1.7	0.75473	0.7502	0.76591	0.75333	0.74013	0.74394	0.7671	0.73706	0.7283	0.72468
1.8	0.45317	0.45139	0.46144	0.45022	0.43384	0.44667	0.46185	0.43385	0.43116	0.43033
1.9	0.26114	0.2578	0.2657	0.25773	0.24744	0.25135	0.26629	0.24261	0.24612	0.2447
2	0.14383	0.14302	0.14901	0.14205	0.13227	0.13727	0.14785	0.13478	0.1356	0.1325
2.1	0.07544	0.07616	0.07983	0.07712	0.07164	0.07323	0.07938	0.06855	0.07086	0.07079
2.2	0.0408	0.03961	0.0416	0.03935	0.03571	0.03828	0.04168	0.03429	0.03762	0.03612
2.3	0.0193	0.02049	0.02108	0.02079	0.01914	0.01908	0.02181	0.01722	0.01878	0.01707
2.4	0.0095	0.01032	0.01046	0.00951	0.00842	0.00994	0.01109	0.00879	0.00907	0.00927
2.5	0.0052	0.00467	0.00487	0.00472	0.00417	0.00484	0.00488	0.00408	0.00483	0.00448
2.6	0.00224	0.00235	0.00254	0.00218	0.00193	0.00271	0.00251	0.00196	0.00211	0.002
2.7	0.00126	0.00094	0.00101	0.00105	0.00093	0.00113	0.00137	0.00093	0.001	0.00104
2.8	0.00054	0.00063	0.00063	0.00063	0.0004	0.00049	0.00065	0.00036	0.0006	0.00053
2.9	0.0002	0.00026	0.00029	0.00027	0.00029	0.00028	0.00025	0.00026	0.00015	0.00025
3	0.00013	8e-05	0.00011	0.00011	0.00011	0.00013	0.0001	0.00011	0.00014	8e-05
3.1	8e-05	8e-05	4e-05	2e-05	1e-05	7e-05	3e-05	5e-05	2e-05	2e-05
3.2	2e-05	2e-05	0	5e-05	2e-05	2e-05	0	0	4e-05	4e-05
3.3	0	0	1e-05	1e-05	0	0	1e-05	0	0	0
3.4	1e-05	0	0	0	0	1e-05	1e-05	0	2e-05	1e-05
3.5	0	0	0	0	0	0	1e-05	0	0	1e-05
3.6	0	0	0	0	0	0	0	0	0	0
3.7	0	0	0	0	0	0	0	0	0	0
3.8	0	0	0	0	0	0	0	0	0	0
3.9	0	0	0	0	0	0	0	0	0	0
4	0	0	0	0	0	0	0	0	0	0
4.1	0	0	0	0	0	0	0	0	0	0
4.2	0	0	0	0	0	0	0	0	0	0
4.3	0	0	0	0	0	0	0	0	0	0
4.4	0	0	0	0	0	0	0	0	0	0
4.5	0	0	0	0	0	0	0	0	0	0
x + 2 nm
x axis	Cycle 7	Cycle 7	Cycle 7	Cycle 7	Cycle 7	Cycle 7	Cycle 7	Cycle 7	Cycle 7	Cycle 7
Linker length [nm]	Replica 0	Replica 1	Replica 2	Replica 3	Replica 4	Replica 5	Replica 6	Replica 7	Replica 8	Replica 9
0.5	0	0	0	0	0	0	0	0	0	0
0.6	0	0	0	0	0	0	0	0	0	0
0.7	0	0	0	0	0	0	0	0	0	0
0.8	0	0	0	0	0	0	0	0	0	0
0.9	0	0	0	0	0	0	0	0	0	0
1	0	0	0	0	0	0	0	0	0	0
1.1	0	0.00038	1e-05	0	1e-05	1e-05	4e-05	0	3e-05	0.0001
1.2	0.00022	0.00431	7e-05	0.00033	0.00122	4e-05	0.00071	0.00021	0.00014	0.00074
1.3	0.0017	0.01533	0.00113	0.00344	0.00428	0.00035	0.0023	0.00091	0.00063	0.00184
1.4	0.00549	0.03319	0.0058	0.01147	0.01067	0.00147	0.00706	0.00397	0.00219	0.00559
1.5	0.0166	0.06268	0.01628	0.02799	0.03032	0.00653	0.01872	0.01244	0.00748	0.01469
1.6	0.03925	0.12188	0.03831	0.06264	0.06059	0.01723	0.04126	0.03181	0.02073	0.03137
1.7	0.08137	0.20359	0.07929	0.12082	0.11194	0.04038	0.0752	0.06909	0.04407	0.05715
1.8	0.14644	0.28933	0.14269	0.20314	0.16329	0.09037	0.13237	0.12863	0.08188	0.09243
1.9	0.23988	0.37019	0.23493	0.29514	0.24815	0.16693	0.20952	0.22058	0.1491	0.15253
2	0.35998	0.45255	0.33963	0.41808	0.37088	0.27477	0.30728	0.33612	0.23804	0.23355
2.1	0.49533	0.56525	0.4521	0.55451	0.48174	0.42363	0.4244	0.48513	0.35488	0.33698
2.2	0.63907	0.70194	0.59054	0.68767	0.60272	0.59886	0.55066	0.62656	0.48525	0.43539
2.3	0.76566	0.7887	0.71015	0.79223	0.69527	0.78863	0.66115	0.78516	0.63398	0.52066
2.4	0.87558	0.80301	0.81544	0.85595	0.75146	0.96255	0.7651	0.91267	0.78051	0.6129
2.5	0.93952	0.76659	0.88937	0.87866	0.81076	1.09577	0.86194	0.99171	0.90742	0.71405
2.6	0.96022	0.72463	0.87348	0.89586	0.87086	1.13154	0.92903	1.0217	1.01464	0.81732
2.7	0.92039	0.68469	0.84879	0.86976	0.89709	1.09166	0.94782	0.99701	1.06381	0.90638
2.8	0.84355	0.68931	0.85145	0.8122	0.86942	0.96342	0.91905	0.90934	1.02484	0.96898
2.9	0.74597	0.68534	0.79273	0.73398	0.81568	0.78521	0.85604	0.76876	0.92704	0.9467
3	0.6002	0.65126	0.70514	0.58884	0.71225	0.59185	0.75959	0.61144	0.7664	0.87136
3.1	0.45906	0.55623	0.57882	0.46265	0.55295	0.41053	0.6115	0.45493	0.58213	0.74172
3.2	0.34695	0.3985	0.41842	0.30967	0.41322	0.26479	0.4254	0.30877	0.40161	0.56485
3.3	0.22653	0.2387	0.28286	0.19381	0.26035	0.15373	0.25892	0.18268	0.25196	0.41828
3.4	0.15227	0.12071	0.16688	0.11719	0.14821	0.08253	0.13885	0.08931	0.14151	0.25678
3.5	0.08147	0.04882	0.09444	0.05569	0.07635	0.03783	0.06319	0.03711	0.07232	0.15945
3.6	0.03987	0.01721	0.04182	0.03115	0.02826	0.01486	0.02288	0.01087	0.0311	0.08503
3.7	0.01461	0.00437	0.02011	0.01126	0.00958	0.00383	0.00793	0.00262	0.01201	0.03618
3.8	0.00272	0.00113	0.00665	0.00386	0.00215	0.00069	0.00171	0.00046	0.00365	0.0155
3.9	9e-05	0.00018	0.00221	0.00186	0.00033	1e-05	0.00037	1e-05	0.00065	0.00149
4	1e-05	0	0.00046	0.00015	0	0	1e-05	0	0	1e-05
4.1	0	0	0	0	0	0	0	0	0	0
4.2	0	0	0	0	0	0	0	0	0	0
4.3	0	0	0	0	0	0	0	0	0	0
4.4	0	0	0	0	0	0	0	0	0	0
4.5	0	0	0	0	0	0	0	0	0	0
x + 5 nm
x axis	Cycle 7	Cycle 7	Cycle 7	Cycle 7	Cycle 7	Cycle 7	Cycle 7	Cycle 7	Cycle 7	Cycle 7
Linker length [nm]	Replica 0	Replica 1	Replica 2	Replica 3	Replica 4	Replica 5	Replica 6	Replica 7	Replica 8	Replica 9
0.5	0	0	0	0	0	0	0	0	0	0
0.6	0	0	0	0	0	0	0	0	0	0
0.7	0	0	0	0	0	0	0	0	0	0
0.8	0	0	0	0	0	0	0	0	0	0
0.9	0	0	0	0	0	0	0	0	0	0
1	0	0	0	0	0	0	0	0	0	0
1.1	0.00238	0	0.89048	0	0	0.00834	0	0	1e-05	0
1.2	0.44103	1e-05	0.49807	0.00047	0	0.00618	0	1e-05	0.06483	0
1.3	0.08524	0.00053	0.11488	0.00788	0	0.00537	8e-05	0.00014	1.93245	0
1.4	0.04626	0.00829	0.11456	0.0067	0	0.00316	0.00242	0.00036	0.06842	0
1.5	0.03063	0.0722	0.12206	0.02996	1e-05	0.00317	0.0276	0.0011	0.14824	0
1.6	0.11917	0.30638	1.55014	0.02074	8e-05	0.16718	0.16534	0.00352	0.09723	0
1.7	0.85707	0.47806	1.48327	0.10713	0.00024	0.09074	0.48893	0.00789	0.36009	0
1.8	1.37437	0.58372	0.56065	0.05345	0.00026	0.11272	0.65984	0.01412	2.2602	0
1.9	0.19116	0.39844	0.13665	0.23302	0.00198	0.05432	0.4227	0.03639	1.40961	0
2	0.16832	0.38787	0.10471	0.15326	0.01145	0.02094	0.27593	0.06844	0.05282	1e-05
2.1	0.05362	0.83774	0.14482	0.29084	0.05512	0.02545	0.73693	0.05843	0.15471	3e-05
2.2	0.07893	1.09948	0.16981	0.33493	0.02757	0.03928	1.16721	0.11184	0.0693	7e-05
2.3	0.17775	0.95751	0.7188	0.26968	0.04482	0.5088	1.15467	0.28974	0.13635	0.00013
2.4	0.54306	0.6446	1.14719	0.45605	0.07745	1.31069	0.75362	0.36438	0.28963	0.00171
2.5	1.3984	0.36817	0.7546	0.7527	1.81076	0.38052	0.162	0.22745	0.76605	0.00391
2.6	1.78623	0.30117	0.32102	0.35907	2.42861	0.29489	0.31705	0.35826	1.21362	0.01055
2.7	0.10968	0.46616	0.10745	0.69861	0.16268	0.33996	0.60801	0.54584	0.29324	0.01058
2.8	0.12038	0.8109	0.04331	0.88592	1.37947	0.10776	0.71894	0.91554	0.0161	0.00256
2.9	0.09719	0.7259	0.0248	0.2601	2.06924	0.01167	0.81221	1.03095	0.0317	0.00345
3	0.0388	0.39635	0.03434	0.54093	0.55899	0.01126	0.49438	0.56775	0.02672	0.01094
3.1	0.03265	0.35725	0.04794	0.60393	0.22894	0.06881	0.17812	0.40044	0.01764	0.00516
3.2	0.04749	0.05269	0.04856	0.43285	0.46127	0.11137	0.04229	0.70698	0.02714	0.27924
3.3	0.07468	0.02922	0.10583	0.8377	0.35867	0.0862	0.07908	1.70802	0.04185	0.05408
3.4	0.14895	0.06088	0.15888	0.23837	0.19772	1.91921	0.11015	1.41239	0.06661	0.08545
3.5	0.26422	0.11381	0.23395	0.51966	0.02633	2.73262	0.16152	0.55916	0.11163	9.19579
3.6	0.43445	0.17079	0.17989	1.08583	0.0346	1.32925	0.15809	0.46872	0.16994	0.32881
3.7	0.70477	0.20507	0.12229	0.04286	0.03399	0.23967	0.15918	0.12038	0.13116	0.00745
3.8	0.53972	0.15498	0.04909	0.1464	0.02102	0.01046	0.08762	0.01772	0.03932	8e-05
3.9	0.03338	0.01183	0.01195	0.62601	0.00873	1e-05	0.05504	0.00402	0.00337	0
4	2e-05	0	1e-05	0.00495	0	0	0.00105	2e-05	2e-05	0
4.1	0	0	0	0	0	0	0	0	0	0
4.2	0	0	0	0	0	0	0	0	0	0
4.3	0	0	0	0	0	0	0	0	0	0
4.4	0	0	0	0	0	0	0	0	0	0
4.5	0	0	0	0	0	0	0	0	0	0
x + 10 nm
x axis	Cycle 7	Cycle 7	Cycle 7	Cycle 7	Cycle 7	Cycle 7	Cycle 7	Cycle 7	Cycle 7	Cycle 7
Linker length [nm]	Replica 0	Replica 1	Replica 2	Replica 3	Replica 4	Replica 5	Replica 6	Replica 7	Replica 8	Replica 9
0.5	0	0	0	0	0	0	0	0	0	0
0.6	0	0	0	0	0	0	0	0	0	0
0.7	0	0	0	0	0	0	0	0	0	0
0.8	0	0	0	0	0	0	0	0	0	0
0.9	0	0	0	0	0	0	0	0	0	0
1	0	0	0	0	0	0	0	0	0	0
1.1	0.01466	1e-05	0	0	0	0.00015	0	0	0	0.00439
1.2	0.34714	0.00069	0	0	0	0.00737	0	4e-05	0.00081	0.04842
1.3	1.52333	0.0023	7e-05	0	0	0.12673	0.00078	0.02375	0.42729	0.11402
1.4	0.56707	0.00824	0.00035	0.00143	0	0.70032	0.05179	0.45416	1.75561	0.21381
1.5	0.00375	0.02213	0.00069	0.00581	0	0.22675	1.1988	0.89385	0.03144	0.34641
1.6	0.00844	0.05297	0.00563	1.01958	5e-05	0.06862	0.92485	0.37179	0.04696	0.23032
1.7	0.24778	0.06248	0.00953	0.59335	0.00018	0.05193	0.03256	0.09893	0.06533	0.49423
1.8	1.51825	0.17137	0.0193	0.01594	0.00012	0.42113	0.01481	0.06896	0.22855	0.41508
1.9	2.47321	0.13067	0.0842	0.01597	0.00266	0.47592	0.08373	0.66635	2.77925	0.84891
2	0.14056	0.26499	0.05504	0.02155	0.01743	2.28038	1.13901	1.86122	1.18334	0.50767
2.1	0.00331	0.42121	0.15317	0.85	0.01447	0.23917	2.94969	1.11125	0.02776	0.70095
2.2	0.0031	0.21215	0.10332	3.14668	0.02608	0.12006	0.10666	0.36857	0.053	0.50916
2.3	0.00399	0.9154	0.25651	0.01437	0.17481	0.07231	0.03523	0.11341	0.04425	1.09157
2.4	0.01434	0.35978	0.49526	0.01973	0.81926	0.06803	0.01615	0.02501	0.05279	0.07533
2.5	0.26083	0.27859	0.39845	0.01718	0.33054	0.28634	0.01015	0.05467	0.04259	0.33434
2.6	0.64761	1.32326	0.29329	0.00982	0.6512	0.58751	0.08683	0.38956	0.61005	1.08273
2.7	1.50736	0.52031	0.64204	0.06558	0.51401	0.53036	0.61285	1.20904	1.61553	0.39613
2.8	0.18889	0.27911	0.25061	0.75895	1.96993	2.07395	1.61516	1.05166	0.40514	0.58921
2.9	0.00023	1.04171	0.83233	2.4472	0.70254	0.20576	0.48231	0.31087	0.0045	0.0431
3	0.00073	0.97502	0.56181	0.05894	0.71647	0.02799	0.00711	0.093	0.01179	0.17601
3.1	0.00058	0.20831	1.47646	0.00652	0.60908	0.05003	0.00892	0.04268	0.0103	0.46639
3.2	0.00112	0.31417	0.39757	0.0058	0.64738	0.02272	0.00532	0.004	0.0091	0.663
3.3	0.00029	0.84552	0.23937	0.0052	1.51175	0.04054	0.00164	0.00127	0.01651	0.00459
3.4	0.00048	0.55232	0.75484	0.00285	0.1919	0.01582	0.00218	0.00463	0.00608	0.00247
3.5	0.00215	0.137	0.30147	0.00424	0.27143	0.08082	0.01268	0.02825	0.00491	0.01322
3.6	0.01264	0.18398	0.2047	0.02571	0.22799	0.27157	0.06335	0.12203	0.0478	0.05302
3.7	0.09118	0.33571	0.90595	0.14554	0.0795	0.03705	0.18462	0.31654	0.20007	0.14424
3.8	0.27106	0.29287	0.17343	0.42452	0.33748	0.17966	0.27275	0.27538	0.24065	0.24981
3.9	0.14445	0.08553	1.28593	0.31742	0.18203	0.63623	0.07989	0.03842	0.07642	0.18037
4	0.00147	0.0022	0.09868	0.00012	0.00171	0.09478	0.00018	0.00071	0.00218	0.0011
4.1	0	0	0	0	0	0	0	0	0	0
4.2	0	0	0	0	0	0	0	0	0	0
4.3	0	0	0	0	0	0	0	0	0	0
4.4	0	0	0	0	0	0	0	0	0	0
4.5	0	0	0	0	0	0	0	0	0	0
